# Supplementary material for: Spatiotemporal proteomic profiling of the pro-inflammatory response to lipopolysaccharide in the THP-1 human leukaemia cell line
Source: Nat Commun. 2021 Oct 1;12:5773. doi: 10.1038/s41467-021-26000-9 (PMC8486773; doi:10.1038/s41467-021-26000-9)
Supplement: Supplementary file 4 — Supplementary data 1 [file 41467_2021_26000_MOESM4_ESM.xlsx]

## Sheet: Data
Supplementary Data 01 - Temporal proteomics data
			Protein Quantitation Data																		2 hours post LPS								4 hours post LPS								6 hours post LPS								12 hours post LPS
Accession	Protein.Description	GN	0 hr rep 1	2 hr rep 1	4 hr rep 1	6 hr rep 1	12 hr rep 1	24 hr rep 1	0 hr rep 2	2 hr rep 2	4 hr rep 2	6 hr rep 2	12 hr rep 2	24 hr rep 2	0 hr rep 3	2 hr rep 3	4 hr rep 3	6 hr rep 3	12 hr rep 3	24 hr rep 3	GN	logFC	AveExpr	t	P.Value	adj.P.Val	B	Significance	GN	logFC	AveExpr	t	P.Value	adj.P.Val	B	Significance	GN	logFC	AveExpr	t	P.Value	adj.P.Val	B	Significance	GN	logFC	AveExpr	t	P.Value
P01584	Interleukin-1 beta OS=Homo sapiens GN=IL1B PE=1 SV=2	IL1B	1.80069	3.76867	5.07264	4.02668	4.83004	5.8545	2.44597	4.04432	5.01922	4.53733	4.94131	6.38405	3.83764	5.21237	6.37262	5.81588	6.21516	7.71376	IL1B	1.64702	3.51828	10.9974	4.48697e-06	0.0192581	1.2711	Not significant	IL1B	2.79339	4.09146	16.8386	1.75521e-07	0.000753338	5.27678	Upregulated (FDR < 0.01, log2FC > 0.6)	IL1B	2.09853	3.74403	17.2023	4.11787e-08	4.41847e-05	8.99006	Upregulated (FDR < 0.01, log2FC > 0.6)	IL1B	2.63407	4.0118	17.2843	3.14362e-07
O14879	Interferon-induced protein with tetratricopeptide repeats 3 OS=Homo sapiens GN=IFIT3 PE=1 SV=1	IFIT3	1.61606	1.62469	3.67246	4.5328	5.46901	6.25127	2.91487	3.13592	4.61219	5.35461	6.23407	6.82693	2.73008	3.05549	4.16906	5.49239	6.14221	6.63829	IFIT3	0.185032	2.51285	1.41628	0.194792	0.79033	-4.66442	Not significant	IFIT3	1.7309	3.28579	11.9095	2.47625e-06	0.00354269	4.07322	Upregulated (FDR < 0.01, log2FC > 0.6)	IFIT3	2.70626	3.77347	20.0701	1.08385e-08	2.83776e-05	9.99319	Upregulated (FDR < 0.01, log2FC > 0.6)	IFIT3	3.52809	4.18438	25.16	2.06494e-08
P09913	Interferon-induced protein with tetratricopeptide repeats 2 OS=Homo sapiens GN=IFIT2 PE=1 SV=1	IFIT2	1.39187	2.31102	3.86601	4.49235	5.31393	5.95944	1.8474	1.88643	3.49642	4.38608	5.10491	5.71212	1.91112	2.72013	3.89657	4.60553	5.43491	5.71349	IFIT2	0.589064	2.01133	3.18409	0.0130839	0.612983	-2.68105	Not significant	IFIT2	2.0362	2.7349	12.2741	1.97205e-06	0.00354269	4.1955	Upregulated (FDR < 0.01, log2FC > 0.6)	IFIT2	2.77785	3.10572	19.6155	1.32235e-08	2.83776e-05	9.84993	Upregulated (FDR < 0.01, log2FC > 0.6)	IFIT2	3.56779	3.50069	23.8231	3.07344e-08
P32455	Isoform 2 of Guanylate-binding protein 3 OS=Homo sapiens GN=GBP3; Guanylate-binding protein 3 OS=Homo sapiens GN=GBP3 PE=1 SV=3; Guanylate-binding protein 1 OS=Homo sapiens GN=GBP1 PE=1 SV=2	GBP3	3.7017	3.76155	3.62054	4.31912	5.65042	7.14575	3.10318	3.04923	2.92046	4.01192	5.52419	7.16747	2.07293	2.11263	2.06282	2.24152	4.33202	6.05963	GBP3	0.0151997	2.96687	0.123343	0.904907	0.981911	-5.4774	Not significant	GBP3	-0.0913285	2.91361	-0.781395	0.457296	0.984398	-5.75226	Not significant	GBP3	0.564918	3.24173	3.63251	0.00560961	0.16051	-2.40537	Not significant	GBP3	2.20961	4.06407	16.695	4.03563e-07
P32456	Guanylate-binding protein 2 OS=Homo sapiens GN=GBP2 PE=1 SV=3	GBP2	3.02637	2.57399	3.19394	4.20436	5.19631	6.28563	3.61066	3.78257	4.07369	4.50414	5.51434	6.69863	3.29421	2.64919	3.2815	3.74483	4.94006	6.33547	GBP2	-0.308495	3.15616	-1.7745	0.114272	0.752397	-4.28131	Not significant	GBP2	0.205967	3.41339	1.54014	0.162481	0.905266	-4.96697	Not significant	GBP2	0.8407	3.73076	5.44549	0.000430939	0.0362664	0.237854	Not significant	GBP2	1.90649	4.26366	14.0095	1.41717e-06
Q16666	Isoform 2 of Gamma-interferon-inducible protein 16 OS=Homo sapiens GN=IFI16; Isoform 4 of Gamma-interferon-inducible protein 16 OS=Homo sapiens GN=IFI16; Isoform 3 of Gamma-interferon-inducible protein 16 OS=Homo sapiens GN=IFI16; Gamma-interferon-inducible protein 16 OS=Homo sapiens GN=IFI16 PE=1 SV=3	IFI16	3.55088	3.64044	3.86042	4.36185	5.58989	6.26623	3.54621	3.58128	3.92288	4.71832	5.52633	6.47019	3.78973	3.97363	3.94176	4.65035	5.73156	6.673	IFI16	0.102846	3.68036	0.830032	0.430822	0.891327	-5.17753	Not significant	IFI16	0.279415	3.76865	2.34922	0.047057	0.890794	-3.86846	Not significant	IFI16	0.947902	4.10289	7.35546	4.67664e-05	0.00716862	2.50916	Upregulated (FDR < 0.01, log2FC > 0.6)	IFI16	1.98699	4.62243	17.7585	2.58635e-07
P14780	Matrix metalloproteinase-9 OS=Homo sapiens GN=MMP9 PE=1 SV=3	MMP9	2.95077	2.69268	2.47296	4.1238	5.21724	6.90387	2.67253	2.15168	2.97627	2.86735	4.43298	5.91569	1.2433	2.43319	2.11689	0.834185	3.16768	4.79169	MMP9	0.136985	2.35736	0.466301	0.653554	0.936224	-5.38435	Not significant	MMP9	0.233174	2.40545	1.02465	0.33581	0.96806	-5.54128	Not significant	MMP9	0.319576	2.44865	1.28664	0.230823	0.526237	-5.98203	Not significant	MMP9	1.98377	3.28075	14.6497	1.03024e-06
P05362	Intercellular adhesion molecule 1 OS=Homo sapiens GN=ICAM1 PE=1 SV=2	ICAM1	1.79153	2.38022	2.93068	3.56065	4.6386	5.68251	2.13891	2.98902	3.76443	4.3381	5.05697	6.10492	2.76236	3.28636	3.84362	3.426	5.29145	5.86733	ICAM1	0.654266	2.55807	4.96221	0.00113636	0.580551	-1.06315	Not significant	ICAM1	1.28197	2.87192	8.94267	2.07451e-05	0.0127197	2.75994	Not significant	ICAM1	1.54398	3.00293	6.25431	0.000159202	0.0166658	1.26161	Not significant	ICAM1	2.76474	3.6133	21.7306	5.99746e-08
P20592	Interferon-induced GTP-binding protein Mx2 OS=Homo sapiens GN=MX2 PE=1 SV=1	MX2	2.51334	2.34314	2.26968	4.03283	5.53875	6.34485	3.31279	3.6743	3.96202	4.88694	6.05466	6.56181	3.42528	3.60828	3.82948	5.01285	6.11747	6.40094	MX2	0.12477	3.14619	0.860222	0.414941	0.884365	-5.15595	Not significant	MX2	0.269924	3.21876	1.53435	0.163878	0.906399	-4.97417	Not significant	MX2	1.56041	3.864	13.2725	3.78748e-07	0.000232226	7.12781	Upregulated (FDR < 0.01, log2FC > 0.6)	MX2	2.81982	4.49371	22.8509	4.16192e-08
Q96J88-2	Isoform 2 of Epithelial-stromal interaction protein 1 OS=Homo sapiens GN=EPSTI1; Epithelial-stromal interaction protein 1 OS=Homo sapiens GN=EPSTI1 PE=2 SV=2; Isoform 3 of Epithelial-stromal interaction protein 1 OS=Homo sapiens GN=EPSTI1	EPSTI1	2.97285	2.74506	2.84332	4.9113	6.17362	5.81292	2.038	1.7435	3.07686	4.57125	5.66565	5.13722	1.01922	1.23468	1.87188	3.94358	5.30612	4.65152	EPSTI1	-0.102281	1.95889	-0.700139	0.503879	0.910763	-5.26305	Not significant	EPSTI1	0.587325	2.30369	2.73221	0.0260069	0.890794	-3.32084	Not significant	EPSTI1	2.46535	3.2427	13.7238	2.85176e-07	0.000203996	7.3779	Upregulated (FDR < 0.01, log2FC > 0.6)	EPSTI1	3.70511	3.86258	18.6641	1.80594e-07
P29966	Myristoylated alanine-rich C-kinase substrate OS=Homo sapiens GN=MARCKS PE=1 SV=4	MARCKS	3.70239	4.25467	3.10527	4.07737	5.19203	6.39725	2.47963	2.36534	2.52177	2.69832	4.49631	5.92731	1.77342	1.51694	2.07113	1.91019	3.5137	4.98445	MARCKS	0.0605015	2.68207	0.346058	0.73831	0.954626	-5.42895	Not significant	MARCKS	-0.0857593	2.60894	-0.487748	0.638947	0.996512	-5.94044	Not significant	MARCKS	0.243478	2.77356	1.9996	0.0771057	0.358794	-5.00566	Not significant	MARCKS	1.74886	3.52625	12.8254	2.65397e-06
Q5EBM0	Isoform 3 of UMP-CMP kinase 2, mitochondrial OS=Homo sapiens GN=CMPK2; UMP-CMP kinase 2, mitochondrial OS=Homo sapiens GN=CMPK2 PE=1 SV=3; Isoform 4 of UMP-CMP kinase 2, mitochondrial OS=Homo sapiens GN=CMPK2	CMPK2	2.49533	2.86958	3.0501	3.61959	4.401	5.16297	2.54506	3.13592	2.81338	3.82328	4.71452	4.97776	3.09348	2.9739	3.04933	4.18864	4.92957	5.42668	CMPK2	0.281843	2.85221	1.7468	0.119181	0.76472	-4.31209	Not significant	CMPK2	0.259646	2.84111	1.80981	0.108311	0.890794	-4.61814	Not significant	CMPK2	1.16588	3.29423	9.69808	5.17577e-06	0.00148096	4.69282	Upregulated (FDR < 0.01, log2FC > 0.6)	CMPK2	1.9704	3.69649	16.0338	5.39582e-07
P12931-2	Isoform 2 of Proto-oncogene tyrosine-protein kinase Src OS=Homo sapiens GN=SRC; Proto-oncogene tyrosine-protein kinase Src OS=Homo sapiens GN=SRC PE=1 SV=3	SRC	5.02487	4.89049	5.13737	5.16474	6.04275	7.32194	4.15369	4.18931	4.49736	4.74568	5.10889	6.45213	4.06481	3.98605	4.29488	4.22259	5.06109	6.48836	SRC	-0.0591752	4.38487	-0.475189	0.647478	0.936224	-5.38056	Not significant	SRC	0.228746	4.52883	1.92285	0.0910955	0.890794	-4.46541	Not significant	SRC	0.296548	4.56273	2.17111	0.0584773	0.33769	-4.74342	Not significant	SRC	0.989788	4.90935	8.89067	3.39659e-05
Q13325	Isoform 2 of Interferon-induced protein with tetratricopeptide repeats 5 OS=Homo sapiens GN=IFIT5; Interferon-induced protein with tetratricopeptide repeats 5 OS=Homo sapiens GN=IFIT5 PE=1 SV=1	IFIT5	3.74546	4.06114	4.09716	5.19473	5.17516	6.0738	3.1323	3.2675	3.98265	3.79372	4.98366	5.51328	2.86999	2.42424	2.94257	3.88415	4.38813	5.1504	IFIT5	0.00170617	3.2501	0.0101604	0.992145	0.999108	-5.48447	Not significant	IFIT5	0.424875	3.46169	2.62998	0.0304471	0.890794	-3.46707	Not significant	IFIT5	1.04161	3.77006	6.53003	0.000115587	0.0141743	1.5892	Not significant	IFIT5	1.59973	4.04912	12.3503	3.46601e-06
P05161	Ubiquitin-like protein ISG15 OS=Homo sapiens GN=ISG15 PE=1 SV=5	ISG15	4.10189	3.88448	4.59087	5.03932	6.26488	6.4336	3.30967	3.25578	3.26087	4.17413	5.24442	5.55569	4.39003	4.21089	4.6043	5.55766	6.05358	6.6897	ISG15	-0.150147	3.85879	-1.20636	0.262468	0.832375	-4.86844	Not significant	ISG15	0.218147	4.04294	1.5778	0.153654	0.905266	-4.91981	Not significant	ISG15	0.98984	4.42878	7.92294	2.62023e-05	0.00501488	3.0924	Upregulated (FDR < 0.01, log2FC > 0.6)	ISG15	1.92043	4.89408	14.3294	1.20643e-06
P29728-2	2'-5'-oligoadenylate synthase 2 OS=Homo sapiens GN=OAS2 PE=1 SV=3; Isoform p69 of 2'-5'-oligoadenylate synthase 2 OS=Homo sapiens GN=OAS2	OAS2	3.2479	3.24042	3.19054	3.57201	5.21793	5.87758	3.69018	3.66829	4.04274	4.07106	5.5815	6.11912	3.68312	3.70971	3.70466	4.19552	4.8297	5.94674	OAS2	-0.000926852	3.53994	-0.00758606	0.994135	0.999184	-5.48449	Not significant	OAS2	0.105582	3.59319	0.80953	0.441857	0.984398	-5.73025	Not significant	OAS2	0.405797	3.7433	3.37857	0.00833147	0.170991	-2.80883	Not significant	OAS2	1.66931	4.37506	9.48183	2.18759e-05
P09914	Interferon-induced protein with tetratricopeptide repeats 1 OS=Homo sapiens GN=IFIT1 PE=1 SV=2; Isoform 2 of Interferon-induced protein with tetratricopeptide repeats 1 OS=Homo sapiens GN=IFIT1	IFIT1	3.41422	2.66591	3.24355	4.4102	5.37348	5.83887	3.17029	3.77299	4.00966	4.66124	5.77528	6.22437	3.57022	3.96058	4.43284	5.41087	5.83022	6.48723	IFIT1	0.081586	3.4257	0.335047	0.746289	0.954626	-5.43241	Not significant	IFIT1	0.51044	3.64013	2.48083	0.0383579	0.890794	-3.68056	Not significant	IFIT1	1.44253	4.10617	8.73397	1.20812e-05	0.00268682	3.86302	Upregulated (FDR < 0.01, log2FC > 0.6)	IFIT1	2.27475	4.52228	15.4229	7.12981e-07
Q9BYK8	Helicase with zinc finger domain 2 OS=Homo sapiens GN=HELZ2 PE=1 SV=6; Isoform 3 of Helicase with zinc finger domain 2 OS=Homo sapiens GN=HELZ2; Isoform 2 of Helicase with zinc finger domain 2 OS=Homo sapiens GN=HELZ2	HELZ2	3.19767	3.39964	3.07493	3.99735	4.96097	5.39023	3.37964	3.42103	3.55628	4.19202	5.6375	5.95784	2.547	2.84151	2.96479	3.3345	4.31714	4.90969	HELZ2	0.179289	3.13108	1.40621	0.197655	0.790683	-4.67462	Not significant	HELZ2	0.157229	3.12005	1.13467	0.289697	0.95276	-5.43172	Not significant	HELZ2	0.799853	3.44136	6.82468	8.29355e-05	0.0104694	1.92781	Not significant	HELZ2	1.93043	4.00665	13.795	1.5818e-06
P02778	C-X-C motif chemokine 10 OS=Homo sapiens GN=CXCL10 PE=1 SV=2	CXCL10	3.00243	0.774486	4.53134	5.81215	4.97284	5.67889	3.83319	4.36468	5.04816	6.30215	5.95569	6.03913	3.59894	3.86196	4.8888	5.80253	5.87035	6.26663	CXCL10	-0.47781	3.23928	-1.04336	0.327571	0.851595	-5.01244	Not significant	CXCL10	1.34458	4.15048	10.8736	4.90293e-06	0.00526084	3.68476	Upregulated (FDR < 0.01, log2FC > 0.6)	CXCL10	2.49409	4.72523	17.3471	3.83066e-08	4.41847e-05	9.04682	Upregulated (FDR < 0.01, log2FC > 0.6)	CXCL10	2.12144	4.53891	17.7077	2.64033e-07
P20591	Interferon-induced GTP-binding protein Mx1 OS=Homo sapiens GN=MX1 PE=1 SV=4; Isoform 2 of Interferon-induced GTP-binding protein Mx1 OS=Homo sapiens GN=MX1	MX1	1.35811	1.36851	2.43416	3.87337	5.29035	6.21207	2.6416	2.77002	3.31748	4.45106	5.76353	6.34256	3.11771	3.18286	3.49391	4.56289	5.78005	6.68468	MX1	0.0679927	2.40647	0.552057	0.596135	0.929714	-5.345	Not significant	MX1	0.709379	2.72716	4.63653	0.00172018	0.410169	-0.811328	Not significant	MX1	1.92331	3.33412	10.1371	3.60119e-06	0.00118185	5.04273	Upregulated (FDR < 0.01, log2FC > 0.6)	MX1	3.23884	3.99189	14.5241	1.0956e-06
Q9BYX4	Interferon-induced helicase C domain-containing protein 1 OS=Homo sapiens GN=IFIH1 PE=1 SV=3	IFIH1	1.92421	1.39097	1.52425	4.08751	5.2624	5.79077	3.3895	3.61198	4.16633	5.27709	6.21431	6.32301	2.70962	3.2432	3.53773	4.95519	5.30048	5.67606	IFIH1	0.0742731	2.71158	0.37041	0.720785	0.952439	-5.42094	Not significant	IFIH1	0.401661	2.87527	1.73391	0.121552	0.890794	-4.71875	Not significant	IFIH1	2.09882	3.72385	16.4041	6.20044e-08	5.32246e-05	8.66373	Upregulated (FDR < 0.01, log2FC > 0.6)	IFIH1	2.91796	4.13342	18.2617	2.11394e-07
P18510-3	Isoform 4 of Interleukin-1 receptor antagonist protein OS=Homo sapiens GN=IL1RN; Interleukin-1 receptor antagonist protein OS=Homo sapiens GN=IL1RN PE=1 SV=1; Isoform 3 of Interleukin-1 receptor antagonist protein OS=Homo sapiens GN=IL1RN; Isoform 2 of Interleukin-1 receptor antagonist protein OS=Homo sapiens GN=IL1RN	IL1RN	4.99077	5.26362	5.13241	5.75655	6.46705	6.88875	3.51542	3.23967	3.22811	4.77652	5.02182	5.71336	5.20509	5.12125	5.46657	5.90488	6.45278	7.26985	IL1RN	-0.0289127	4.55597	-0.197654	0.848293	0.978735	-5.46628	Not significant	IL1RN	0.0386025	4.58973	0.272707	0.792056	0.99754	-6.02589	Not significant	IL1RN	0.90889	5.02487	6.30091	0.000150717	0.0162461	1.31772	Not significant	IL1RN	1.41012	5.27549	11.8694	4.58574e-06
Q03518	Antigen peptide transporter 1 OS=Homo sapiens GN=TAP1 PE=1 SV=2	TAP1	3.02217	2.66591	3.11822	3.91841	4.58177	4.95781	4.00023	3.9414	4.12919	4.6091	5.28966	5.83563	3.62205	3.74934	3.95697	4.14157	4.95173	5.47418	TAP1	-0.095935	3.50018	-0.680375	0.515655	0.913758	-5.27497	Not significant	TAP1	0.186644	3.64147	1.55331	0.159345	0.905266	-4.95055	Not significant	TAP1	0.674879	3.88559	5.2318	0.000569024	0.0416751	-0.0487888	Not significant	TAP1	1.39291	4.2446	11.6785	5.13969e-06
Q96EQ0	Small glutamine-rich tetratricopeptide repeat-containing protein beta OS=Homo sapiens GN=SGTB PE=1 SV=1	SGTB	3.89946	4.13654	4.11828	4.20592	4.79706	5.7198	2.58471	2.52632	2.59267	2.21833	3.38819	4.50751	4.57794	4.06851	4.13967	4.6098	5.20696	6.33126	SGTB	-0.110249	3.63225	-0.67383	0.519593	0.913758	-5.27885	Not significant	SGTB	-0.0704969	3.65212	-0.46993	0.651076	0.996512	-5.94927	Not significant	SGTB	-0.00935259	3.68269	-0.062578	0.951492	0.978368	-6.81353	Not significant	SGTB	0.776698	4.07572	6.56815	0.000251919
Q53EL6	Isoform 2 of Programmed cell death protein 4 OS=Homo sapiens GN=PDCD4; Programmed cell death protein 4 OS=Homo sapiens GN=PDCD4 PE=1 SV=2	PDCD4	5.84628	5.77769	5.43729	4.858	4.24507	3.95831	4.9121	4.4637	4.25056	3.83045	2.91913	2.45586	4.42332	4.45295	4.2281	3.41687	3.0296	1.97952	PDCD4	-0.162453	4.97934	-1.1419	0.286833	0.838389	-4.92705	Not significant	PDCD4	-0.421919	4.84961	-3.17898	0.0131932	0.890794	-2.68862	Not significant	PDCD4	-1.02546	4.54784	-8.69519	1.25201e-05	0.00268682	3.82775	Downregulated (FDR < 0.01, log2FC < -0.6)	PDCD4	-1.66264	4.22925	-11.5601	5.52081e-06
Q9H0P0	Cytosolic 5'-nucleotidase 3A OS=Homo sapiens GN=NT5C3A PE=1 SV=3; Isoform 1 of Cytosolic 5'-nucleotidase 3A OS=Homo sapiens GN=NT5C3A; Isoform 4 of Cytosolic 5'-nucleotidase 3A OS=Homo sapiens GN=NT5C3A; Isoform 3 of Cytosolic 5'-nucleotidase 3A OS=Homo sapiens GN=NT5C3A	NT5C3A	3.70834	3.31285	3.90897	4.15658	5.21015	5.73882	3.95992	3.8477	4.11686	3.67503	4.71229	5.79728	3.06857	2.87657	2.80672	3.46773	4.17353	5.4769	NT5C3A	-0.233236	3.46232	-1.8064	0.108856	0.745148	-4.24569	Not significant	NT5C3A	0.0319056	3.59489	0.23447	0.82057	0.99754	-6.03615	Not significant	NT5C3A	0.187507	3.67269	1.15482	0.278363	0.569462	-6.13317	Not significant	NT5C3A	1.11972	4.1388	7.07767	0.000155454
P52630	Isoform 2 of Signal transducer and activator of transcription 2 OS=Homo sapiens GN=STAT2; Signal transducer and activator of transcription 2 OS=Homo sapiens GN=STAT2 PE=1 SV=1	STAT2	4.0083	4.23479	4.22866	4.58451	5.57044	5.8274	3.34919	3.18459	3.07962	3.40236	5.01398	5.36997	3.47751	3.54903	3.66817	3.88877	4.36721	5.15894	STAT2	0.0444739	3.6339	0.33021	0.749805	0.95737	-5.43389	Not significant	STAT2	0.0471529	3.63524	0.33871	0.743635	0.996823	-6.00463	Not significant	STAT2	0.346881	3.7851	2.50964	0.0337154	0.276158	-4.20941	Not significant	STAT2	1.37221	4.29777	8.15	6.11296e-05
P02795	Metallothionein-2 OS=Homo sapiens GN=MT2A PE=1 SV=1	MT2A	1.12009	3.05167	2.35509	5.44799	6.81054	6.4175	1.09748	1.76774	2.2533	4.0329	4.96406	5.17976	3.23153	3.88155	4.94857	5.85104	6.60479	6.68664	MT2A	1.08396	2.35834	4.41669	0.0022905	0.612983	-1.49511	Not significant	MT2A	1.36929	2.50101	9.49527	1.33839e-05	0.00957396	3.05558	Upregulated (FDR < 0.01, log2FC > 0.6)	MT2A	3.29428	3.4635	11.9575	9.12964e-07	0.000436915	6.3331	Upregulated (FDR < 0.01, log2FC > 0.6)	MT2A	4.3101	3.97141	11.2348	6.7441e-06
Q9Y6K5	2'-5'-oligoadenylate synthase 3 OS=Homo sapiens GN=OAS3 PE=1 SV=3	OAS3	3.44365	3.38217	3.55174	3.99212	5.33248	6.46317	3.75271	3.61985	3.89608	4.18449	5.47733	6.00425	3.8798	3.83602	3.77126	4.45012	5.44153	6.11806	OAS3	-0.0793746	3.65237	-0.646742	0.536083	0.914495	-5.29458	Not significant	OAS3	0.0476382	3.71587	0.394344	0.703736	0.996512	-5.98326	Not significant	OAS3	0.516858	3.95048	4.34631	0.00193072	0.0920741	-1.30954	Not significant	OAS3	1.72506	4.55458	14.2165	1.27643e-06
Q8IY21	Probable ATP-dependent RNA helicase DDX60 OS=Homo sapiens GN=DDX60 PE=1 SV=3	DDX60	3.87068	3.56886	4.0477	4.75884	5.57197	5.69754	3.73353	4.02006	4.27177	4.71613	5.71478	5.59261	3.30531	3.50024	3.20426	4.02444	4.7888	4.91789	DDX60	0.0598789	3.66645	0.392198	0.705253	0.948944	-5.41333	Not significant	DDX60	0.204738	3.73887	1.39054	0.2022	0.922131	-5.14826	Not significant	DDX60	0.863297	4.06815	7.03357	6.59466e-05	0.00884509	2.1609	Upregulated (FDR < 0.01, log2FC > 0.6)	DDX60	1.72201	4.49751	12.857	2.6081e-06
Q96AZ6	Interferon-stimulated gene 20 kDa protein OS=Homo sapiens GN=ISG20 PE=1 SV=2	ISG20	3.37524	3.21569	3.34289	3.92708	5.59376	6.13033	1.72709	1.89941	2.35047	1.64039	3.53147	4.86826	3.44452	3.16433	3.74673	4.36214	5.33345	5.58295	ISG20	-0.0891373	2.80438	-0.638384	0.541235	0.91569	-5.29931	Not significant	ISG20	0.297747	2.99782	2.00378	0.0804174	0.890794	-4.35428	Not significant	ISG20	0.46092	3.07941	2.53092	0.0325665	0.271512	-4.17536	Not significant	ISG20	1.97061	3.83425	15.278	7.62861e-07
P04179	Superoxide dismutase [Mn], mitochondrial OS=Homo sapiens GN=SOD2 PE=1 SV=2; Isoform 4 of Superoxide dismutase [Mn], mitochondrial OS=Homo sapiens GN=SOD2; Isoform 3 of Superoxide dismutase [Mn], mitochondrial OS=Homo sapiens GN=SOD2	SOD2	0.470575	0.440801	0.504565	2.60517	4.72876	6.07072	3.73721	4.17125	4.8688	5.17723	5.54201	7.43706	2.8353	3.45732	3.83808	4.6876	5.15884	6.90964	SOD2	0.342098	2.51874	2.19243	0.0600219	0.730588	-3.80412	Not significant	SOD2	0.722787	2.70909	3.472	0.00855438	0.834441	-2.28482	Not significant	SOD2	1.80898	3.25218	11.9525	9.16178e-07	0.000436915	6.32987	Upregulated (FDR < 0.01, log2FC > 0.6)	SOD2	2.79551	3.74545	6.9104	0.000181605
P13501	C-C motif chemokine 5 OS=Homo sapiens GN=CCL5 PE=1 SV=3	CCL5	4.24757	4.42249	4.44987	4.89802	5.05896	7.06295	1.92821	2.38582	2.71899	2.22095	2.80289	3.87962	4.45356	4.76354	5.02265	4.93938	5.34297	7.00001	CCL5	0.314172	3.7002	2.44155	0.0407535	0.678267	-3.51531	Not significant	CCL5	0.520725	3.80348	3.64005	0.00670579	0.787802	-2.05847	Not significant	CCL5	0.476337	3.78128	3.74983	0.00468528	0.144038	-2.22107	Not significant	CCL5	0.858492	3.97236	7.69154	8.99468e-05
Q8TDB6	E3 ubiquitin-protein ligase DTX3L OS=Homo sapiens GN=DTX3L PE=1 SV=1	DTX3L	4.29979	4.32222	4.99274	5.45746	6.05529	6.16496	3.95206	4.05631	4.32238	4.88166	5.26093	5.49467	4.06919	3.95768	4.46743	5.25988	5.69022	5.97411	DTX3L	0.00505965	4.10954	0.0401586	0.96896	0.992516	-5.48376	Not significant	DTX3L	0.487173	4.3506	3.88588	0.00472975	0.697289	-1.73515	Not significant	DTX3L	1.09265	4.65334	8.84947	1.08715e-05	0.00259226	3.96715	Upregulated (FDR < 0.01, log2FC > 0.6)	DTX3L	1.5618	4.88791	11.9591	4.3491e-06
Q9HB58-6	Isoform 6 of Sp110 nuclear body protein OS=Homo sapiens GN=SP110; Isoform 7 of Sp110 nuclear body protein OS=Homo sapiens GN=SP110; Sp110 nuclear body protein OS=Homo sapiens GN=SP110 PE=1 SV=5; Isoform 3 of Sp110 nuclear body protein OS=Homo sapiens GN=SP110; Isoform 4 of Sp110 nuclear body protein OS=Homo sapiens GN=SP110; Isoform 5 of Sp110 nuclear body protein OS=Homo sapiens GN=SP110; Isofor…	SP110	4.39241	4.40409	4.78042	6.0746	6.37703	6.71871	4.15128	3.94488	4.39305	5.47136	5.68642	5.95026	2.49926	2.33954	2.95397	4.46786	5.09524	5.11618	SP110	-0.118149	3.62191	-0.934489	0.377658	0.87647	-5.10029	Not significant	SP110	0.361496	3.86173	3.05238	0.015959	0.890794	-2.86613	Not significant	SP110	1.65696	4.50946	11.2554	1.51429e-06	0.000590846	5.86396	Upregulated (FDR < 0.01, log2FC > 0.6)	SP110	2.03858	4.70027	10.4619	1.10881e-05
Q460N5	Isoform 1 of Poly [ADP-ribose] polymerase 14 OS=Homo sapiens GN=PARP14; Isoform 4 of Poly [ADP-ribose] polymerase 14 OS=Homo sapiens GN=PARP14; Poly [ADP-ribose] polymerase 14 OS=Homo sapiens GN=PARP14 PE=1 SV=3; Isoform 3 of Poly [ADP-ribose] polymerase 14 OS=Homo sapiens GN=PARP14	PARP14	4.06876	4.21464	4.60667	5.19125	5.88917	6.05112	3.53983	3.57988	4.20038	4.7788	5.356	5.48162	3.69006	3.51787	3.52996	4.66949	4.95564	5.21822	PARP14	0.00458015	3.76851	0.0350423	0.972913	0.992599	-5.48394	Not significant	PARP14	0.346118	3.93928	2.01428	0.0791236	0.890794	-4.33976	Not significant	PARP14	1.11363	4.32303	9.094	8.72726e-06	0.00220338	4.18325	Upregulated (FDR < 0.01, log2FC > 0.6)	PARP14	1.63405	4.58324	11.1386	7.16239e-06
P14598	Putative neutrophil cytosol factor 1C OS=Homo sapiens GN=NCF1C PE=5 SV=1; Putative neutrophil cytosol factor 1B OS=Homo sapiens GN=NCF1B PE=5 SV=2; Isoform 2 of Neutrophil cytosol factor 1 OS=Homo sapiens GN=NCF1; Neutrophil cytosol factor 1 OS=Homo sapiens GN=NCF1 PE=1 SV=3	NCF1C	3.98876	3.76256	3.93662	4.4066	5.69627	6.76787	4.24385	4.36967	4.45784	4.71505	6.0302	6.81159	4.05234	3.93033	3.86271	3.89689	5.04953	5.90399	NCF1C	-0.0741299	4.05792	-0.558342	0.592038	0.92892	-5.34187	Not significant	NCF1C	-0.00926062	4.09035	-0.0719362	0.944437	0.99754	-6.0626	Not significant	NCF1C	0.244529	4.21725	1.6192	0.140394	0.440475	-5.55491	Not significant	NCF1C	1.49702	4.84349	8.72998	3.84463e-05
Q01432-4	AMP deaminase 3 OS=Homo sapiens GN=AMPD3 PE=1 SV=1; Isoform 3 of AMP deaminase 3 OS=Homo sapiens GN=AMPD3; Isoform 1A of AMP deaminase 3 OS=Homo sapiens GN=AMPD3; Isoform 2 of AMP deaminase 3 OS=Homo sapiens GN=AMPD3; Isoform 1C of AMP deaminase 3 OS=Homo sapiens GN=AMPD3	AMPD3	4.04664	4.11513	4.11561	3.79664	3.9349	5.44182	4.38016	4.7132	4.45693	4.71771	4.86082	5.95405	3.46354	3.43634	3.64415	2.84651	3.48113	5.00021	AMPD3	0.124774	4.02584	0.93507	0.377376	0.876459	-5.09984	Not significant	AMPD3	0.108782	4.01784	0.941348	0.374356	0.97161	-5.61863	Not significant	AMPD3	-0.176493	3.8752	-0.999648	0.344	0.630153	-6.29537	Not significant	AMPD3	0.128838	4.02787	0.887277	0.402976
P83111	Isoform 2 of Serine beta-lactamase-like protein LACTB, mitochondrial OS=Homo sapiens GN=LACTB; Serine beta-lactamase-like protein LACTB, mitochondrial OS=Homo sapiens GN=LACTB PE=1 SV=2	LACTB	4.60998	4.89233	4.91936	5.4173	5.44264	5.99224	4.78352	4.32211	4.98842	5.26246	5.99665	6.39176	4.39232	4.24632	4.50739	4.97643	5.28123	5.91884	LACTB	-0.108354	4.5411	-0.664316	0.525349	0.913758	-5.28444	Not significant	LACTB	0.209784	4.70016	1.7843	0.112602	0.890794	-4.65214	Not significant	LACTB	0.623459	4.907	4.95368	0.000825028	0.0492548	-0.432179	Not significant	LACTB	0.978237	5.08439	7.70474	8.89296e-05
P43490	Nicotinamide phosphoribosyltransferase OS=Homo sapiens GN=NAMPT PE=1 SV=1	NAMPT	4.10155	4.11433	3.89025	4.04453	4.8505	5.55339	4.82172	4.77529	4.78332	5.10189	5.99089	6.50661	4.89028	4.96642	4.9927	5.36468	5.7125	6.3007	NAMPT	0.0141642	4.6116	0.114919	0.911369	0.983993	-5.47834	Not significant	NAMPT	-0.0490958	4.57997	-0.39946	0.700113	0.996512	-5.98114	Not significant	NAMPT	0.232515	4.72078	1.67956	0.127882	0.426805	-5.47144	Not significant	NAMPT	0.913447	5.06124	7.03405	0.000161842
P07949	Isoform 2 of Proto-oncogene tyrosine-protein kinase receptor Ret OS=Homo sapiens GN=RET; Proto-oncogene tyrosine-protein kinase receptor Ret OS=Homo sapiens GN=RET PE=1 SV=3	RET	4.57185	4.47852	4.13991	4.02473	3.54201	3.22163	3.92105	3.96357	3.54088	3.39217	2.97191	2.2698	3.93878	3.96036	3.42078	3.18018	2.65768	2.33099	RET	-0.00974472	4.13902	-0.0787156	0.939211	0.990329	-5.48162	Not significant	RET	-0.44337	3.92221	-3.82513	0.00515179	0.697289	-1.81415	Not significant	RET	-0.611531	3.83813	-5.00127	0.000773606	0.0481205	-0.36575	Not significant	RET	-1.08669	3.60055	-8.8681	3.45583e-05
Q5K651	Sterile alpha motif domain-containing protein 9 OS=Homo sapiens GN=SAMD9 PE=1 SV=1	SAMD9	4.20322	4.50572	4.78582	4.84788	5.19808	5.69857	3.82161	4.14453	4.30648	4.46479	5.43114	5.72463	4.02269	3.77261	3.78497	4.28492	4.96531	5.51879	SAMD9	0.125114	4.0784	0.811518	0.440768	0.891705	-5.19046	Not significant	SAMD9	0.276583	4.15413	1.59867	0.148953	0.905266	-4.89344	Not significant	SAMD9	0.516691	4.27418	3.91946	0.00362294	0.129226	-1.95729	Not significant	SAMD9	1.18234	4.60701	7.51474	0.000104914
A1X283	SH3 and PX domain-containing protein 2B OS=Homo sapiens GN=SH3PXD2B PE=1 SV=3	SH3PXD2B	5.33526	5.10134	5.33408	5.25504	6.08854	7.06295	3.67252	4.31542	3.72222	3.2501	3.25761	5.14053	2.516	2.19798	2.31392	2.28217	2.95624	3.91663	SH3PXD2B	0.0303148	3.85642	0.15408	0.881399	0.978735	-5.47342	Not significant	SH3PXD2B	-0.0511896	3.81567	-0.424823	0.682275	0.996512	-5.97024	Not significant	SH3PXD2B	-0.24549	3.71852	-1.94473	0.0841841	0.370963	-5.08793	Not significant	SH3PXD2B	0.259532	3.97103	1.21798	0.260813
Q9Y240	C-type lectin domain family 11 member A OS=Homo sapiens GN=CLEC11A PE=1 SV=1	CLEC11A	5.40649	4.77634	4.73846	4.61386	3.83231	2.81505	5.22246	4.78333	4.58079	4.29451	4.0125	3.55063	4.97258	4.75099	4.48816	4.09338	3.6962	2.592	CLEC11A	-0.430289	4.98536	-3.1728	0.0133068	0.612983	-2.69319	Not significant	CLEC11A	-0.598037	4.90149	-5.08037	0.000983415	0.324678	-0.312133	Not significant	CLEC11A	-0.866591	4.76721	-7.3038	4.93811e-05	0.0073084	2.45413	Downregulated (FDR < 0.01, log2FC < -0.6)	CLEC11A	-1.3535	4.52376	-10.7992	8.89048e-06
Q8WXG1	Radical S-adenosyl methionine domain-containing protein 2 OS=Homo sapiens GN=RSAD2 PE=1 SV=1	RSAD2	1.179	-0.196483	0.459267	4.13337	4.73573	5.00935	3.43544	3.62235	3.98924	5.04307	5.81396	5.8396	1.07981	1.31143	1.82853	4.17435	5.01824	5.17436	RSAD2	-0.318988	1.73859	-1.09175	0.30703	0.84908	-4.97117	Not significant	RSAD2	0.19426	1.99522	0.752843	0.473332	0.984398	-5.77393	Not significant	RSAD2	2.55218	3.17417	10.0534	3.85507e-06	0.00118185	4.97727	Upregulated (FDR < 0.01, log2FC > 0.6)	RSAD2	3.29123	3.5437	12.2521	3.66688e-06
O95544	Isoform 2 of NAD kinase OS=Homo sapiens GN=NADK; NAD kinase OS=Homo sapiens GN=NADK PE=1 SV=1; Isoform 3 of NAD kinase OS=Homo sapiens GN=NADK	NADK	3.69546	3.36452	3.34529	3.64764	4.80371	5.7746	3.49245	4.02374	3.8036	3.91398	4.75614	5.09869	2.81683	3.46005	3.32572	3.25854	4.25212	5.30216	NADK	0.28119	3.47551	1.42772	0.191583	0.788409	-4.65278	Not significant	NADK	0.156623	3.41322	0.903223	0.393057	0.976074	-5.65231	Not significant	NADK	0.271806	3.47082	1.94657	0.0839365	0.370963	-5.08518	Not significant	NADK	1.26908	3.96945	10.4584	1.1114e-05
Q9BQE5	Apolipoprotein L2 OS=Homo sapiens GN=APOL2 PE=1 SV=1	APOL2	4.06378	4.0532	4.21392	5.78876	6.75303	7.39481	2.41419	1.8757	2.12304	2.75937	3.68838	4.39222	3.47284	3.60087	3.96652	5.2247	6.17296	6.48948	APOL2	-0.140347	3.24676	-0.882628	0.403425	0.881147	-5.13954	Not significant	APOL2	0.117559	3.37572	0.728233	0.487447	0.984398	-5.79204	Not significant	APOL2	1.27401	3.95394	5.099	0.000678523	0.0462257	-0.230392	Not significant	APOL2	2.22119	4.42753	8.2101	5.81889e-05
Q14699	Raftlin OS=Homo sapiens GN=RFTN1 PE=1 SV=4	RFTN1	2.82518	2.58315	3.18527	3.32474	4.3656	5.49901	1.52076	1.5099	1.62879	1.09965	1.96408	3.17882	2.74436	3.56267	3.11296	2.68447	3.91872	5.04649	RFTN1	0.188471	2.45767	0.930356	0.379665	0.8767	-5.10348	Not significant	RFTN1	0.278907	2.50289	2.28701	0.0518344	0.890794	-3.95693	Not significant	RFTN1	0.00618379	2.36653	0.0357518	0.972273	0.986057	-6.81498	Not significant	RFTN1	1.0527	2.88978	5.22781	0.00103539
Q9H930	Isoform 5 of Nuclear body protein SP140 OS=Homo sapiens GN=SP140; Isoform 1 of Nuclear body protein SP140-like protein OS=Homo sapiens GN=SP140L; Isoform 6 of Nuclear body protein SP140 OS=Homo sapiens GN=SP140; Nuclear body protein SP140-like protein OS=Homo sapiens GN=SP140L PE=1 SV=3; Nuclear body protein SP140 OS=Homo sapiens GN=SP140 PE=1 SV=2; Isoform Sp140 of Nuclear body protein SP140 OS=…	SP140L	2.74094	3.5798	3.26742	4.93262	4.48594	4.95781	2.28529	2.60354	2.11268	3.65579	3.83182	4.11165	2.37247	2.1664	2.69021	3.38362	3.87861	3.8398	SP140L	0.317013	2.62474	1.6295	0.142228	0.773935	-4.44058	Not significant	SP140L	0.223868	2.57817	1.44896	0.185769	0.922131	-5.07868	Not significant	SP140L	1.52444	3.22845	7.50312	4.00944e-05	0.0063815	2.66462	Upregulated (FDR < 0.01, log2FC > 0.6)	SP140L	1.59922	3.26584	13.6223	1.73008e-06
Q13501	Isoform 2 of Sequestosome-1 OS=Homo sapiens GN=SQSTM1; Sequestosome-1 OS=Homo sapiens GN=SQSTM1 PE=1 SV=1	SQSTM1	3.3756	3.46747	4.50575	5.18473	5.64941	5.62636	2.74741	2.65547	3.15675	3.95206	3.86284	4.23579	2.56441	2.71814	3.39584	3.98249	4.72236	4.84157	SQSTM1	0.0512226	2.92142	0.401828	0.698433	0.948306	-5.40983	Not significant	SQSTM1	0.79031	3.29096	5.09394	0.000967175	0.324678	-0.29742	Not significant	SQSTM1	1.47729	3.63445	10.2441	3.30304e-06	0.00118139	5.12559	Upregulated (FDR < 0.01, log2FC > 0.6)	SQSTM1	1.84907	3.82034	8.34056	5.23357e-05
P23381	Tryptophan--tRNA ligase, cytoplasmic OS=Homo sapiens GN=WARS PE=1 SV=2; Isoform 2 of Tryptophan--tRNA ligase, cytoplasmic OS=Homo sapiens GN=WARS	WARS	4.72785	4.90829	4.82429	4.63231	5.99858	6.52677	4.66877	3.94059	4.47569	4.47374	5.54959	6.38123	5.20335	4.4213	4.71909	4.99012	5.65127	6.48836	WARS	-0.443263	4.64502	-2.23058	0.0565677	0.730588	-3.7599	Not significant	WARS	-0.193634	4.76984	-1.36493	0.209797	0.92614	-5.17824	Not significant	WARS	-0.167929	4.78269	-1.41794	0.19041	0.489512	-5.82062	Not significant	WARS	0.86649	5.2999	5.21199	0.00105426
P19971	Thymidine phosphorylase OS=Homo sapiens GN=TYMP PE=1 SV=2; Isoform 2 of Thymidine phosphorylase OS=Homo sapiens GN=TYMP	TYMP	3.48246	2.99319	3.06794	3.93647	4.82174	4.90123	3.63561	3.5158	3.60718	3.49544	4.25551	4.93443	3.50149	3.68997	3.33867	3.41166	3.9596	4.78808	TYMP	-0.140201	3.46975	-0.894512	0.397411	0.881147	-5.1307	Not significant	TYMP	-0.201924	3.43889	-1.58347	0.152365	0.905266	-4.91267	Not significant	TYMP	0.0746696	3.57719	0.504648	0.626118	0.823877	-6.67764	Not significant	TYMP	0.805765	3.94274	4.48887	0.0024991
Q6ZUJ8	Phosphoinositide 3-kinase adapter protein 1 OS=Homo sapiens GN=PIK3AP1 PE=1 SV=2	PIK3AP1	4.19534	3.97283	4.61684	4.67738	4.99631	5.45125	4.45592	4.46219	4.58899	4.99707	5.45869	6.14529	3.95685	3.78727	3.92314	4.40749	4.98782	5.64489	PIK3AP1	-0.128606	4.1384	-1.01411	0.340501	0.860614	-5.03675	Not significant	PIK3AP1	0.173617	4.28951	1.31269	0.226059	0.926323	-5.23836	Not significant	PIK3AP1	0.491275	4.44834	4.16947	0.00249806	0.108481	-1.57496	Not significant	PIK3AP1	0.944903	4.67516	8.06495	6.55809e-05
P01892	HLA class I histocompatibility antigen, A-24 alpha chain OS=Homo sapiens GN=HLA-A PE=1 SV=2; HLA class I histocompatibility antigen, A-2 alpha chain OS=Homo sapiens GN=HLA-A PE=1 SV=1; HLA class I histocompatibility antigen, A-23 alpha chain OS=Homo sapiens GN=HLA-A PE=1 SV=1; HLA class I histocompatibility antigen, A-69 alpha chain OS=Homo sapiens GN=HLA-A PE=1 SV=2	HLA-A	4.90764	4.69516	4.8316	5.00975	5.43929	6.14428	4.65199	4.47604	4.60648	4.76162	5.22401	6.00212	4.35369	4.52449	4.78974	4.43736	5.11892	5.78994	HLA-A	-0.0725491	4.6015	-0.531371	0.609733	0.932965	-5.35505	Not significant	HLA-A	0.104832	4.69019	0.74175	0.47966	0.984398	-5.78216	Not significant	HLA-A	0.0984659	4.68701	0.840098	0.422945	0.689081	-6.44245	Not significant	HLA-A	0.622964	4.94926	5.31977	0.000932853
Q15004	PCNA-associated factor OS=Homo sapiens GN=KIAA0101 PE=1 SV=1	KIAA0101	5.31937	5.28844	5.51256	5.00946	4.79498	3.08267	4.78439	5.445	4.72119	5.09359	4.42215	2.00106	5.41156	5.66565	5.86168	5.44423	4.81498	3.73819	KIAA0101	0.294587	5.31907	1.86162	0.100048	0.745148	-4.1836	Not significant	KIAA0101	0.193368	5.26846	1.41884	0.194087	0.922131	-5.11475	Not significant	KIAA0101	0.0106542	5.1771	0.0735869	0.942974	0.97483	-6.81271	Not significant	KIAA0101	-0.494405	4.92457	-4.23851	0.00342987
P28838	Cytosol aminopeptidase OS=Homo sapiens GN=LAP3 PE=1 SV=3; Isoform 2 of Cytosol aminopeptidase OS=Homo sapiens GN=LAP3	LAP3	4.73673	4.49135	4.53135	4.80046	5.58214	6.08405	4.76576	4.64895	4.68837	4.98633	5.46933	6.07465	4.86326	5.01145	4.94651	4.93432	5.58167	6.11299	LAP3	-0.071331	4.75292	-0.5278	0.612098	0.932965	-5.35675	Not significant	LAP3	-0.0665057	4.75533	-0.546893	0.599522	0.996188	-5.90892	Not significant	LAP3	0.118453	4.84781	0.990076	0.348405	0.634163	-6.30478	Not significant	LAP3	0.755802	5.16648	6.66674	0.000228959
Q9ULW0-2	Targeting protein for Xklp2 OS=Homo sapiens GN=TPX2 PE=1 SV=2; Isoform 2 of Targeting protein for Xklp2 OS=Homo sapiens GN=TPX2	TPX2	4.7827	4.71869	4.76109	5.05023	4.23906	3.55043	5.6097	5.71142	5.49497	5.91858	5.15758	4.3015	5.21115	5.30505	5.28841	5.23585	5.08395	3.91663	TPX2	0.0438686	5.22312	0.351103	0.734666	0.954626	-5.42734	Not significant	TPX2	-0.019696	5.19134	-0.167644	0.871066	0.99754	-6.0504	Not significant	TPX2	0.200368	5.30137	1.6095	0.142504	0.442942	-5.56817	Not significant	TPX2	-0.374326	5.01402	-2.90199	0.0216802
P28289	Tropomodulin-1 OS=Homo sapiens GN=TMOD1 PE=1 SV=1	TMOD1	4.2466	4.52833	3.96543	3.96496	3.24702	3.02673	5.81641	5.52665	5.90137	5.39857	5.24239	4.51875	5.4941	5.4307	5.2818	4.95821	4.84198	4.15058	TMOD1	-0.0238065	5.1738	-0.161068	0.876072	0.978735	-5.4724	Not significant	TMOD1	-0.136174	5.11762	-1.0694	0.316405	0.960198	-5.4977	Not significant	TMOD1	-0.411792	4.97981	-3.36875	0.00846121	0.171414	-2.82455	Not significant	TMOD1	-0.741905	4.81475	-5.69885	0.000614151
P16671	Platelet glycoprotein 4 OS=Homo sapiens GN=CD36 PE=1 SV=2; Isoform 4 of Platelet glycoprotein 4 OS=Homo sapiens GN=CD36; Isoform 3 of Platelet glycoprotein 4 OS=Homo sapiens GN=CD36	CD36	4.37219	4.23736	4.12451	4.43034	5.2001	5.67289	3.41186	2.92677	3.40619	3.38763	4.16177	5.22735	2.81847	2.95563	2.94834	3.4995	4.42155	4.8025	CD36	-0.160923	3.45371	-1.0596	0.32056	0.849462	-4.99874	Not significant	CD36	-0.0411618	3.51359	-0.32433	0.754091	0.99754	-6.00965	Not significant	CD36	0.238314	3.65333	1.50985	0.165893	0.466913	-5.70182	Not significant	CD36	1.0603	4.06432	5.88662	0.000502726
Q8IXQ6	Isoform 2 of Poly [ADP-ribose] polymerase 9 OS=Homo sapiens GN=PARP9; Poly [ADP-ribose] polymerase 9 OS=Homo sapiens GN=PARP9 PE=1 SV=2; Isoform 3 of Poly [ADP-ribose] polymerase 9 OS=Homo sapiens GN=PARP9	PARP9	3.50482	3.79754	3.73237	4.70693	5.29416	5.66487	4.30277	4.13768	4.62772	4.98995	5.3999	5.70137	3.99839	4.13256	4.18958	4.91457	5.35133	5.69246	PARP9	0.0872629	3.97896	0.626126	0.548844	0.915756	-5.30616	Not significant	PARP9	0.247896	4.05928	2.13913	0.0652175	0.890794	-4.16575	Not significant	PARP9	0.935158	4.40291	6.83261	8.221e-05	0.0104694	1.93675	Not significant	PARP9	1.41314	4.6419	9.23945	2.61239e-05
Q99684	Zinc finger protein Gfi-1 OS=Homo sapiens GN=GFI1 PE=1 SV=2	GFI1	4.89202	5.16102	4.40363	4.62312	3.53591	1.62463	5.18707	5.26492	4.88409	4.6126	3.79244	2.88179	4.1224	4.40912	3.76322	3.80057	3.04391	2.18242	GFI1	0.211189	4.83942	1.66937	0.133968	0.772778	-4.39726	Not significant	GFI1	-0.383518	4.54207	-3.26614	0.0115851	0.890794	-2.5674	Not significant	GFI1	-0.388398	4.53963	-3.0967	0.0130316	0.196955	-3.26208	Not significant	GFI1	-1.27641	4.09563	-10.4234	1.13757e-05
Q8N1G2	Cap-specific mRNA (nucleoside-2'-O-)-methyltransferase 1 OS=Homo sapiens GN=CMTR1 PE=1 SV=1	CMTR1	2.79688	3.15611	3.09828	4.02626	3.20765	4.22378	4.4204	4.6149	4.60621	4.97086	5.35485	5.60577	4.25199	4.44677	3.99934	4.54604	4.81498	5.5457	CMTR1	0.249501	3.94784	1.99535	0.0814518	0.740266	-4.03142	Not significant	CMTR1	0.0781847	3.86218	0.54983	0.597599	0.996188	-5.90727	Not significant	CMTR1	0.691294	4.16874	3.90732	0.00368973	0.129226	-1.97605	Not significant	CMTR1	0.636066	4.14112	4.63019	0.00209872
P08571	Monocyte differentiation antigen CD14 OS=Homo sapiens GN=CD14 PE=1 SV=2	CD14	5.99189	5.82025	5.74616	5.90109	5.95673	7.66819	3.40191	3.87109	3.3923	3.74426	3.57981	4.69062	3.01876	3.20599	3.12841	2.88106	2.79995	4.29873	CD14	0.161586	4.21831	1.0528	0.323482	0.851249	-5.00449	Not significant	CD14	-0.0485624	4.11324	-0.386571	0.709255	0.996512	-5.98644	Not significant	CD14	0.037947	4.1565	0.275332	0.789375	0.903948	-6.77418	Not significant	CD14	-0.0253577	4.12484	-0.201284	0.845924
Q8IVG5	Sterile alpha motif domain-containing protein 9-like OS=Homo sapiens GN=SAMD9L PE=1 SV=2; Isoform 2 of Sterile alpha motif domain-containing protein 9-like OS=Homo sapiens GN=SAMD9L	SAMD9L	2.57977	2.73944	2.77311	3.24814	4.34832	5.22172	4.27861	4.45014	4.06689	4.96619	5.76423	6.33589	4.28851	4.07947	4.42789	4.77375	5.33995	5.84053	SAMD9L	0.0407207	3.73599	0.296864	0.774205	0.963364	-5.44353	Not significant	SAMD9L	0.0403318	3.7358	0.308423	0.765719	0.99754	-6.01494	Not significant	SAMD9L	0.613731	4.0225	5.06838	0.000706882	0.0463308	-0.27265	Not significant	SAMD9L	1.4352	4.43323	9.24238	2.60672e-05
P10586	Isoform 2 of Receptor-type tyrosine-protein phosphatase F OS=Homo sapiens GN=PTPRF; Receptor-type tyrosine-protein phosphatase F OS=Homo sapiens GN=PTPRF PE=1 SV=2	PTPRF	5.21301	5.07874	5.13193	4.9668	4.45962	3.7212	4.77871	4.65911	4.43076	4.42257	3.91287	3.06891	4.66031	4.45911	4.28962	4.12871	3.74334	3.47798	PTPRF	-0.15169	4.80817	-1.23711	0.25146	0.823924	-4.83976	Not significant	PTPRF	-0.266578	4.75072	-2.16147	0.0629952	0.890794	-4.13436	Not significant	PTPRF	-0.377981	4.69502	-3.05746	0.0138773	0.200544	-3.32548	Not significant	PTPRF	-0.8454	4.46131	-7.43289	0.000112774
P07711	Cathepsin L2 OS=Homo sapiens GN=CTSV PE=1 SV=2; Cathepsin L1 OS=Homo sapiens GN=CTSL PE=1 SV=2; Cathepsin K OS=Homo sapiens GN=CTSK PE=1 SV=1; Putative inactive cathepsin L-like protein CTSL3P OS=Homo sapiens GN=CTSL3P PE=5 SV=1	CTSV	3.8944	3.65523	4.44026	4.20024	5.23216	5.73523	4.95993	4.84478	4.89617	5.16412	5.76417	6.18245	4.93143	4.96027	5.16225	5.24421	6.50532	6.79102	CTSV	-0.108492	4.54101	-0.847457	0.421605	0.88833	-5.16515	Not significant	CTSV	0.237639	4.71407	1.64564	0.13885	0.905266	-4.8335	Not significant	CTSV	0.274268	4.73239	2.3178	0.0460839	0.307991	-4.51417	Not significant	CTSV	1.23863	5.21457	7.62673	9.51366e-05
O94885	SAM and SH3 domain-containing protein 1 OS=Homo sapiens GN=SASH1 PE=1 SV=3	SASH1	3.58411	3.61042	3.51176	4.11013	3.97877	4.73124	3.00691	3.60135	3.02993	3.66608	4.24351	4.21736	4.31487	4.22683	4.30207	4.5185	4.7017	5.55	SASH1	0.177574	3.72408	1.09875	0.304145	0.848674	-4.9651	Not significant	SASH1	-0.0207072	3.62494	-0.180081	0.861613	0.99754	-6.0481	Not significant	SASH1	0.462943	3.86676	3.46478	0.00727835	0.167151	-2.67124	Not significant	SASH1	0.6727	3.97164	3.65392	0.00744926
Q15646	Isoform 3 of 2'-5'-oligoadenylate synthase-like protein OS=Homo sapiens GN=OASL; Isoform p30 of 2'-5'-oligoadenylate synthase-like protein OS=Homo sapiens GN=OASL; 2'-5'-oligoadenylate synthase-like protein OS=Homo sapiens GN=OASL PE=1 SV=2	OASL	3.46749	2.69268	3.11851	3.93189	4.3834	4.98381	3.25999	3.84432	4.05097	4.92066	5.51327	5.99297	3.01392	3.17833	3.43364	4.15652	4.79209	5.28679	OASL	-0.00869374	3.24279	-0.0368593	0.971509	0.992599	-5.48388	Not significant	OASL	0.287238	3.39076	1.41017	0.196544	0.922131	-5.12506	Not significant	OASL	1.08922	3.79175	5.39197	0.000461727	0.0374351	0.166714	Not significant	OASL	1.64912	4.07169	7.10248	0.000151946
Q92985-4	Isoform D of Interferon regulatory factor 7 OS=Homo sapiens GN=IRF7; Interferon regulatory factor 7 OS=Homo sapiens GN=IRF7 PE=1 SV=2; Isoform B of Interferon regulatory factor 7 OS=Homo sapiens GN=IRF7	IRF7	3.01407	3.57406	3.92994	4.84913	5.43591	5.51232	2.69898	3.28194	3.16045	4.7344	5.39122	4.91747	2.81807	2.89128	2.55282	3.59829	4.29147	4.23176	IRF7	0.405385	3.0464	2.7424	0.0255902	0.631089	-3.17005	Not significant	IRF7	0.370693	3.02905	1.78945	0.111723	0.890794	-4.64529	Not significant	IRF7	1.55023	3.61882	7.08002	6.27115e-05	0.00884509	2.21196	Upregulated (FDR < 0.01, log2FC > 0.6)	IRF7	2.19582	3.94162	9.88025	1.64782e-05
P07602-3	Isoform Sap-mu-9 of Prosaposin OS=Homo sapiens GN=PSAP; Isoform Sap-mu-6 of Prosaposin OS=Homo sapiens GN=PSAP; Prosaposin OS=Homo sapiens GN=PSAP PE=1 SV=2	PSAP	5.48288	5.1795	5.16375	5.383	5.65232	6.58713	5.46076	5.1721	5.5384	5.58223	6.15067	6.71051	4.65678	4.87893	4.88284	4.7783	5.3587	5.90988	PSAP	-0.123296	5.13849	-0.82359	0.434265	0.891327	-5.18206	Not significant	PSAP	-0.0051428	5.19757	-0.0366259	0.97169	0.99754	-6.06465	Not significant	PSAP	0.0477043	5.22399	0.390111	0.705668	0.864039	-6.73272	Not significant	PSAP	0.520421	5.46035	3.61983	0.00780605
P04839	Cytochrome b-245 heavy chain OS=Homo sapiens GN=CYBB PE=1 SV=2	CYBB	3.69417	3.78227	3.83825	3.91673	5.90169	6.53689	3.26215	3.71061	3.54159	3.57539	4.33765	4.9121	3.22506	3.70594	3.80122	3.21761	4.31543	5.21774	CYBB	0.339148	3.56337	2.46854	0.039081	0.678267	-3.48409	Not significant	CYBB	0.333226	3.56041	2.54531	0.0347087	0.890794	-3.58829	Not significant	CYBB	0.17612	3.48185	1.40199	0.194969	0.493746	-5.84076	Not significant	CYBB	1.4578	4.12269	6.48898	0.000272224
Q8TCS8	Polyribonucleotide nucleotidyltransferase 1, mitochondrial OS=Homo sapiens GN=PNPT1 PE=1 SV=2	PNPT1	4.12858	3.85497	3.61183	4.48212	4.64975	5.32652	4.70333	4.86557	4.66429	5.22863	5.46655	5.80883	4.76697	4.85544	4.90303	5.17807	5.78892	6.03963	PNPT1	-0.00763059	4.52914	-0.0547067	0.957727	0.992516	-5.48311	Not significant	PNPT1	-0.139908	4.463	-0.929819	0.379941	0.97161	-5.62893	Not significant	PNPT1	0.429984	4.74795	3.59579	0.00593702	0.161657	-2.46336	Not significant	PNPT1	0.768786	4.91735	5.73332	0.00059179
Q03169	Tumor necrosis factor alpha-induced protein 2 OS=Homo sapiens GN=TNFAIP2 PE=2 SV=2	TNFAIP2	3.95349	4.18563	4.2744	4.86246	5.27058	5.82152	3.44556	3.65379	3.84581	4.30232	5.06753	5.3327	4.02431	3.88155	4.10923	4.20552	4.9903	5.2101	TNFAIP2	0.0992077	3.85739	0.727764	0.487708	0.904011	-5.24589	Not significant	TNFAIP2	0.26869	3.94213	2.17279	0.0618983	0.890794	-4.11844	Not significant	TNFAIP2	0.648981	4.13228	4.0152	0.00313895	0.1236	-1.80993	Not significant	TNFAIP2	1.30168	4.45863	8.76458	3.74281e-05
Q96CV9	Optineurin OS=Homo sapiens GN=OPTN PE=1 SV=2; Isoform 2 of Optineurin OS=Homo sapiens GN=OPTN; Isoform 3 of Optineurin OS=Homo sapiens GN=OPTN	OPTN	5.46362	5.48559	5.52883	5.57656	6.61132	6.62241	4.05699	4.44999	4.51401	4.92604	5.29131	5.30928	3.92496	4.04245	4.15186	4.16901	4.79356	5.04006	OPTN	0.177484	4.5706	1.32293	0.22277	0.811451	-4.75744	Not significant	OPTN	0.24971	4.60671	1.9564	0.0865125	0.890794	-4.41951	Not significant	OPTN	0.40868	4.6862	2.53409	0.0323985	0.271512	-4.17027	Not significant	OPTN	1.08354	5.02363	8.67286	4.0196e-05
Q03519	Antigen peptide transporter 2 OS=Homo sapiens GN=TAP2 PE=1 SV=1	TAP2	4.08286	3.76867	3.82366	4.41966	5.01366	5.73523	5.04829	4.82074	4.90044	5.15573	5.7603	6.15187	4.52893	4.45322	4.16062	4.54934	5.19582	6.00406	TAP2	-0.205821	4.45045	-1.62201	0.143831	0.773935	-4.44867	Not significant	TAP2	-0.258455	4.42413	-2.18044	0.0611679	0.890794	-4.10767	Not significant	TAP2	0.154883	4.6308	1.23474	0.248671	0.540247	-6.0429	Not significant	TAP2	0.769901	4.93831	6.48229	0.00027402
P25942	Isoform II of Tumor necrosis factor receptor superfamily member 5 OS=Homo sapiens GN=CD40; Tumor necrosis factor receptor superfamily member 5 OS=Homo sapiens GN=CD40 PE=1 SV=1	CD40	3.08969	3.57966	4.25908	5.09216	5.58387	6.18528	3.46262	3.41914	3.47253	4.2756	4.99539	5.65029	4.24685	4.19989	4.37722	4.62604	5.34118	5.96603	CD40	0.133178	3.66631	0.879855	0.404838	0.881147	-5.14159	Not significant	CD40	0.436557	3.818	2.00842	0.0798426	0.890794	-4.34786	Not significant	CD40	1.06488	4.13216	4.11778	0.0026957	0.113431	-1.65334	Not significant	CD40	1.70709	4.45327	7.04506	0.000160201
Q9NUQ6-3	Isoform 3 of SPATS2-like protein OS=Homo sapiens GN=SPATS2L; SPATS2-like protein OS=Homo sapiens GN=SPATS2L PE=1 SV=2; Isoform 2 of SPATS2-like protein OS=Homo sapiens GN=SPATS2L; Isoform 4 of SPATS2-like protein OS=Homo sapiens GN=SPATS2L	SPATS2L	4.85396	4.60457	4.76795	4.82957	5.61573	5.94717	4.68828	4.32782	4.46806	4.62824	5.33239	5.80648	4.40008	4.25631	4.51013	4.39025	5.25062	5.66039	SPATS2L	-0.251205	4.52184	-1.99448	0.0815608	0.740266	-4.03241	Not significant	SPATS2L	-0.0653927	4.61474	-0.52781	0.612098	0.996512	-5.91946	Not significant	SPATS2L	-0.0314184	4.63173	-0.2677	0.795058	0.906586	-6.77644	Not significant	SPATS2L	0.752138	5.02351	6.5285	0.000261868
Q8WW33	Gametocyte-specific factor 1 OS=Homo sapiens GN=GTSF1 PE=1 SV=2	GTSF1	4.66626	4.39938	4.04506	4.02409	3.29147	3.17149	4.58578	4.59856	4.61967	3.84385	3.95438	3.54588	3.96376	4.20035	4.1494	3.48226	3.392	2.57415	GTSF1	-0.00583278	4.40235	-0.0410085	0.968304	0.992516	-5.48373	Not significant	GTSF1	-0.133892	4.33832	-0.792997	0.450886	0.984398	-5.74326	Not significant	GTSF1	-0.621866	4.09433	-5.07354	0.000702012	0.0463308	-0.265515	Not significant	GTSF1	-0.859316	3.97561	-4.92658	0.001469
Q96RQ9-2	Isoform 2 of L-amino-acid oxidase OS=Homo sapiens GN=IL4I1; L-amino-acid oxidase OS=Homo sapiens GN=IL4I1 PE=1 SV=1	IL4I1	0.862945	0.553201	2.4348	3.58051	4.20509	4.93663	3.57373	3.83597	4.13628	4.80161	5.98587	6.41771	3.78118	4.09955	4.49175	5.44244	5.89868	5.89301	IL4I1	0.0902872	2.78443	0.570547	0.584123	0.925461	-5.33572	Not significant	IL4I1	0.948323	3.21345	4.86221	0.00128989	0.369081	-0.553115	Not significant	IL4I1	1.8689	3.67374	7.76651	3.06393e-05	0.00543659	2.93541	Upregulated (FDR < 0.01, log2FC > 0.6)	IL4I1	2.62393	4.05125	11.8187	4.72585e-06
Q16799	Isoform RTN1-B of Reticulon-1 OS=Homo sapiens GN=RTN1; Reticulon-1 OS=Homo sapiens GN=RTN1 PE=1 SV=1	RTN1	3.74019	3.48413	3.70657	3.51264	4.40971	5.60692	2.92411	2.32176	2.28147	2.17927	3.1628	4.07149	3.57121	3.53298	3.61388	3.60672	4.03849	5.50053	RTN1	-0.298878	3.2624	-2.02955	0.07726	0.738595	-3.99217	Not significant	RTN1	-0.211199	3.30624	-1.3383	0.217956	0.926323	-5.20907	Not significant	RTN1	-0.312294	3.25569	-1.95239	0.0831592	0.370699	-5.07649	Not significant	RTN1	0.458498	3.64109	3.56847	0.00837869
O95067	G2/mitotic-specific cyclin-B2 OS=Homo sapiens GN=CCNB2 PE=1 SV=1	CCNB2	5.12496	5.13246	5.32844	5.29313	4.54932	3.5667	4.06539	3.90146	3.85503	3.97838	3.23455	2.93247	4.47424	4.36526	4.52969	4.48805	4.11577	3.30546	CCNB2	-0.0884719	4.51063	-0.710158	0.497976	0.908756	-5.25689	Not significant	CCNB2	0.0161871	4.56296	0.125149	0.903525	0.99754	-6.05702	Not significant	CCNB2	0.0316582	4.57069	0.25877	0.801724	0.909836	-6.779	Not significant	CCNB2	-0.588317	4.26071	-4.46473	0.00257552
P33121	Isoform 3 of Long-chain-fatty-acid--CoA ligase 1 OS=Homo sapiens GN=ACSL1; Isoform 2 of Long-chain-fatty-acid--CoA ligase 1 OS=Homo sapiens GN=ACSL1; Long-chain-fatty-acid--CoA ligase 1 OS=Homo sapiens GN=ACSL1 PE=1 SV=1	ACSL1	1.91187	2.9868	3.12636	4.13496	5.03497	6.21442	4.16043	4.17494	4.50302	5.22097	5.89912	6.85817	3.91666	4.32412	4.49975	4.83678	5.6977	6.25254	ACSL1	0.498965	3.57914	2.52458	0.0358268	0.678267	-3.41939	Not significant	ACSL1	0.71339	3.68635	4.11178	0.0034582	0.657665	-1.4468	Not significant	ACSL1	1.40125	4.03028	6.13225	0.000184003	0.0183661	1.11318	Not significant	ACSL1	2.21428	4.43679	8.46512	4.73585e-05
P48163	Isoform 2 of NADP-dependent malic enzyme OS=Homo sapiens GN=ME1; NADP-dependent malic enzyme OS=Homo sapiens GN=ME1 PE=1 SV=1	ME1	4.49435	4.45673	4.45341	4.37149	5.0063	5.72011	4.34283	4.12251	4.41919	4.43854	4.72563	5.59988	3.73146	4.2623	3.9408	4.2068	4.83303	5.56071	ME1	0.0909707	4.23503	0.545702	0.600295	0.930133	-5.34812	Not significant	ME1	0.0815884	4.23034	0.681151	0.5152	0.986589	-5.82523	Not significant	ME1	0.149401	4.26424	1.04045	0.325689	0.612305	-6.25446	Not significant	ME1	0.665442	4.52227	4.15946	0.00379782
Q9H0J9	Poly [ADP-ribose] polymerase 12 OS=Homo sapiens GN=PARP12 PE=1 SV=1	PARP12	4.50995	4.66103	4.20649	4.96874	5.48623	5.97944	3.18202	3.71273	3.84025	4.58893	5.38526	5.80308	1.2045	1.2858	2.09445	2.34148	3.00062	4.10544	PARP12	0.254364	3.09267	1.80778	0.108626	0.745148	-4.24414	Not significant	PARP12	0.414904	3.17294	1.919	0.0916369	0.890794	-4.47067	Not significant	PARP12	1.00089	3.46594	5.62331	0.000343609	0.0313781	0.471175	Not significant	PARP12	1.65854	3.79476	7.59727	9.76057e-05
Q14814-4	Isoform MEF2DA'B of Myocyte-specific enhancer factor 2D OS=Homo sapiens GN=MEF2D; Isoform MEF2D0B of Myocyte-specific enhancer factor 2D OS=Homo sapiens GN=MEF2D; Isoform MEF2DA'0 of Myocyte-specific enhancer factor 2D OS=Homo sapiens GN=MEF2D; Isoform MEF2D00 of Myocyte-specific enhancer factor 2D OS=Homo sapiens GN=MEF2D; Isoform MEF2DA0 of Myocyte-specific enhancer factor 2D OS=Homo sapiens GN…	MEF2D	4.88058	4.70668	4.63833	4.62997	4.33308	3.66462	4.37819	4.25976	4.47394	4.03573	3.63807	3.28004	5.0721	5.39218	5.02956	4.71639	4.52741	4.0648	MEF2D	0.00925083	4.78158	0.0637788	0.950726	0.992102	-5.48261	Not significant	MEF2D	-0.0630133	4.74545	-0.506817	0.626093	0.996512	-5.93064	Not significant	MEF2D	-0.316257	4.61883	-2.67565	0.0257282	0.253269	-3.94271	Not significant	MEF2D	-0.610769	4.47157	-5.2687	0.00098834
P09601	Heme oxygenase 1 OS=Homo sapiens GN=HMOX1 PE=1 SV=1	HMOX1	2.94864	3.31033	4.1239	4.84857	4.9278	4.41814	2.25334	2.40614	4.38422	5.45974	5.7035	5.22891	3.30433	4.01935	5.89027	6.62511	6.88542	5.99615	HMOX1	0.409837	3.04035	2.78394	0.0240077	0.612983	-3.12299	Not significant	HMOX1	1.96403	3.81745	8.24997	3.71472e-05	0.0199295	2.34797	Not significant	HMOX1	2.80904	4.23995	11.4096	1.35184e-06	0.000580208	5.96988	Upregulated (FDR < 0.01, log2FC > 0.6)	HMOX1	3.00347	4.33717	10.3674	1.1809e-05
P08567	Pleckstrin OS=Homo sapiens GN=PLEK PE=1 SV=3	PLEK	4.48944	4.63663	4.52748	4.37664	5.16614	5.46234	4.86389	4.46219	4.92895	5.064	5.36317	5.99327	3.79535	4.62741	4.52753	4.18161	5.04177	4.94592	PLEK	0.192516	4.47915	0.887724	0.400838	0.881147	-5.13576	Not significant	PLEK	0.278425	4.52211	1.72523	0.123159	0.890794	-4.73014	Not significant	PLEK	0.157855	4.46182	1.16024	0.276261	0.567598	-6.12718	Not significant	PLEK	0.807466	4.78663	4.99837	0.00134995
O95786	Probable ATP-dependent RNA helicase DDX58 OS=Homo sapiens GN=DDX58 PE=1 SV=2; Isoform 2 of Probable ATP-dependent RNA helicase DDX58 OS=Homo sapiens GN=DDX58	DDX58	1.84911	2.0628	2.63877	4.18758	5.05786	5.77341	4.04462	4.02006	4.72941	5.42467	6.32678	6.67019	3.991	3.9169	3.87892	4.84975	5.49974	5.95088	DDX58	0.0383437	3.31408	0.295234	0.775405	0.963364	-5.44398	Not significant	DDX58	0.454126	3.52197	2.48101	0.0383466	0.890794	-3.68029	Not significant	DDX58	1.52576	4.05779	6.44096	0.00012805	0.0148538	1.48453	Not significant	DDX58	2.33322	4.46152	8.3603	5.15093e-05
P30466	HLA class I histocompatibility antigen, B-46 alpha chain OS=Homo sapiens GN=HLA-B PE=1 SV=1; HLA class I histocompatibility antigen, B-57 alpha chain OS=Homo sapiens GN=HLA-B PE=1 SV=1; HLA class I histocompatibility antigen, B-58 alpha chain OS=Homo sapiens GN=HLA-B PE=1 SV=1; HLA class I histocompatibility antigen, B-15 alpha chain OS=Homo sapiens GN=HLA-B PE=1 SV=2; HLA class I histocompatibil…	HLA-B	3.6922	4.25467	4.47799	4.3706	4.70052	5.64335	3.11579	2.76039	3.40937	3.01449	3.49307	4.56335	2.95554	2.66576	2.8382	2.72199	3.1809	4.07652	HLA-B	-0.0275701	3.24072	-0.143446	0.88952	0.978735	-5.4749	Not significant	HLA-B	0.320677	3.41485	1.84399	0.102803	0.890794	-4.57229	Not significant	HLA-B	0.11452	3.31177	0.640204	0.538243	0.768837	-6.59543	Not significant	HLA-B	0.536986	3.523	3.21438	0.0137873
P49454	Centromere protein F OS=Homo sapiens GN=CENPF PE=1 SV=2	CENPF	5.02322	4.9921	5.21443	5.32618	4.48594	4.01997	4.3932	4.72343	4.4419	4.25756	3.84705	2.8913	3.87649	3.84499	3.4679	3.63244	3.1581	2.71577	CENPF	0.0892036	4.47557	0.655095	0.530965	0.913758	-5.28979	Not significant	CENPF	-0.0562248	4.40286	-0.385291	0.710166	0.996512	-5.98695	Not significant	CENPF	-0.0255733	4.41818	-0.180663	0.860697	0.936403	-6.79777	Not significant	CENPF	-0.600608	4.13066	-5.21855	0.00104639
O14657	Torsin-1B OS=Homo sapiens GN=TOR1B PE=1 SV=2	TOR1B	4.70582	4.40243	4.53813	5.24404	5.87048	6.34619	3.83983	3.93345	3.64958	4.27565	4.70058	5.04102	4.71711	4.54275	4.7433	4.93166	5.33345	5.7598	TOR1B	-0.128043	4.3569	-0.945829	0.372188	0.875311	-5.09148	Not significant	TOR1B	-0.110582	4.36563	-0.927363	0.381138	0.972102	-5.63111	Not significant	TOR1B	0.396195	4.61902	3.15359	0.0118992	0.191381	-3.17028	Not significant	TOR1B	0.880582	4.86121	6.36605	0.000307468
Q9P2E3	NFX1-type zinc finger-containing protein 1 OS=Homo sapiens GN=ZNFX1 PE=2 SV=2	ZNFX1	3.12524	3.32348	3.91978	4.15105	3.98875	4.49553	3.09475	3.75374	4.48853	4.52629	4.97717	4.68134	2.95843	3.14606	3.13084	3.69539	3.71329	3.9168	ZNFX1	0.348287	3.23362	2.40507	0.0431297	0.678267	-3.55755	Not significant	ZNFX1	0.78691	3.45293	3.73317	0.00586921	0.763353	-1.93486	Not significant	ZNFX1	1.06477	3.59186	7.03839	6.56029e-05	0.00884509	2.1662	Upregulated (FDR < 0.01, log2FC > 0.6)	ZNFX1	1.16693	3.64294	5.364	0.000887581
Q9Y5Y6	Suppressor of tumorigenicity 14 protein OS=Homo sapiens GN=ST14 PE=1 SV=2	ST14	6.00456	5.83033	5.80299	5.29927	5.15076	4.8146	5.09531	4.80759	4.8855	4.49816	4.43298	4.12168	4.80194	4.45281	4.76185	4.22839	4.0456	3.79021	ST14	-0.270364	5.16542	-2.16895	0.0622504	0.735054	-3.83131	Not significant	ST14	-0.150494	5.22536	-1.28118	0.23638	0.937365	-5.27392	Not significant	ST14	-0.625329	4.98794	-5.26706	0.000543275	0.0409076	-0.0010179	Not significant	ST14	-0.757495	4.92186	-6.61015	0.000241837
Q96PP9	Guanylate-binding protein 4 OS=Homo sapiens GN=GBP4 PE=2 SV=2	GBP4	2.97451	2.82083	3.48402	4.36299	6.5589	7.04198	3.88639	3.6743	4.11704	5.51407	6.67966	6.76453	3.46253	3.78871	3.30026	4.47337	5.13227	5.34734	GBP4	-0.0131944	3.43454	-0.088521	0.931659	0.988909	-5.48085	Not significant	GBP4	0.192635	3.53746	1.28088	0.236477	0.937365	-5.27425	Not significant	GBP4	1.34234	4.11231	9.26247	7.52249e-06	0.00201791	4.32877	Upregulated (FDR < 0.01, log2FC > 0.6)	GBP4	2.68247	4.78238	8.65302	4.08248e-05
Q9NR30	Nucleolar RNA helicase 2 OS=Homo sapiens GN=DDX21 PE=1 SV=5	DDX21	4.28011	4.38681	4.40781	4.81825	4.81694	5.52409	4.85919	4.84559	4.90906	5.04877	5.3901	5.83372	4.29068	4.25879	4.38617	4.71254	4.89454	5.28679	DDX21	0.0204049	4.48686	0.164681	0.87332	0.978735	-5.47185	Not significant	DDX21	0.0910213	4.52217	0.79357	0.450571	0.984398	-5.74282	Not significant	DDX21	0.383192	4.66826	3.02053	0.014725	0.207212	-3.38518	Not significant	DDX21	0.557201	4.75526	4.99356	0.00135757
Q9BXS6	Isoform 7 of Nucleolar and spindle-associated protein 1 OS=Homo sapiens GN=NUSAP1; Nucleolar and spindle-associated protein 1 OS=Homo sapiens GN=NUSAP1 PE=1 SV=1; Isoform 2 of Nucleolar and spindle-associated protein 1 OS=Homo sapiens GN=NUSAP1	NUSAP1	5.26356	4.98612	5.31519	5.49822	4.80371	3.87409	5.58368	5.70623	5.7895	5.65867	5.41517	4.68587	5.45837	5.39868	5.29186	5.17445	5.09899	4.07652	NUSAP1	-0.0715252	5.39944	-0.529449	0.611005	0.932965	-5.35596	Not significant	NUSAP1	0.0303161	5.45036	0.239866	0.816527	0.99754	-6.03479	Not significant	NUSAP1	0.00858345	5.43949	0.0622182	0.95177	0.978368	-6.81356	Not significant	NUSAP1	-0.329244	5.27058	-2.75473	0.0269358
P40763	Isoform Del-701 of Signal transducer and activator of transcription 3 OS=Homo sapiens GN=STAT3; Signal transducer and activator of transcription 3 OS=Homo sapiens GN=STAT3 PE=1 SV=2; Isoform 3 of Signal transducer and activator of transcription 3 OS=Homo sapiens GN=STAT3	STAT3	3.94414	3.90869	3.96899	3.82053	4.27829	5.06334	4.62257	4.95402	4.92412	4.98481	5.36174	5.59261	4.15434	4.56936	4.35257	4.2888	4.9371	5.11288	STAT3	0.237003	4.35885	1.68825	0.130214	0.767773	-4.37663	Not significant	STAT3	0.174876	4.32779	1.44368	0.187203	0.922131	-5.08503	Not significant	STAT3	0.124363	4.30253	0.922586	0.380662	0.65906	-6.36903	Not significant	STAT3	0.618691	4.5497	4.63178	0.00209464
P11049	Isoform 2 of Leukocyte antigen CD37 OS=Homo sapiens GN=CD37; Leukocyte antigen CD37 OS=Homo sapiens GN=CD37 PE=1 SV=2; Isoform 3 of Leukocyte antigen CD37 OS=Homo sapiens GN=CD37	CD37	5.33833	5.66365	5.62353	5.29454	5.30454	4.01997	4.09277	3.6743	3.77366	3.40456	2.74307	2.656	3.67	3.22868	3.25656	2.7815	2.71371	2.77211	CD37	-0.178156	4.27795	-1.01372	0.340673	0.860614	-5.03706	Not significant	CD37	-0.149115	4.29247	-0.940707	0.374665	0.97161	-5.6192	Not significant	CD37	-0.540161	4.09695	-3.20614	0.0109437	0.186868	-3.0856	Not significant	CD37	-0.779924	3.97707	-3.3686	0.0110755
P00973	2'-5'-oligoadenylate synthase 1 OS=Homo sapiens GN=OAS1 PE=1 SV=4; Isoform p48 of 2'-5'-oligoadenylate synthase 1 OS=Homo sapiens GN=OAS1; Isoform p41 of 2'-5'-oligoadenylate synthase 1 OS=Homo sapiens GN=OAS1; Isoform p44 of 2'-5'-oligoadenylate synthase 1 OS=Homo sapiens GN=OAS1	OAS1	1.12525	2.03572	3.0541	4.48459	5.28559	5.92754	3.35824	3.54713	3.93835	4.37228	5.66565	5.8902	2.67236	3.0178	2.80447	3.2731	4.25212	5.31485	OAS1	0.481603	2.62608	2.93093	0.0191753	0.612983	-2.95811	Not significant	OAS1	0.880358	2.82546	2.99028	0.0175317	0.890794	-2.95376	Not significant	OAS1	1.65804	3.2143	3.90487	0.00370337	0.129226	-1.97983	Not significant	OAS1	2.68251	3.72653	6.45739	0.000280829
Q8IV20	Laccase domain-containing protein 1 OS=Homo sapiens GN=LACC1 PE=1 SV=1	LACC1	4.19338	4.53281	4.54285	5.26433	6.95131	7.56991	5.06403	4.81239	5.03938	5.1	6.16906	6.75041	4.05828	3.92596	4.10835	4.65676	5.45262	6.17295	LACC1	-0.014845	4.43114	-0.0976795	0.924613	0.987911	-5.48005	Not significant	LACC1	0.124966	4.50105	0.977981	0.357016	0.970589	-5.58524	Not significant	LACC1	0.568463	4.7228	3.08625	0.0132517	0.198868	-3.27897	Not significant	LACC1	1.75243	5.31478	6.08861	0.000407303
Q9Y5A7	NEDD8 ultimate buster 1 OS=Homo sapiens GN=NUB1 PE=1 SV=2; Isoform 2 of NEDD8 ultimate buster 1 OS=Homo sapiens GN=NUB1	NUB1	3.39346	3.25422	2.74776	3.22633	3.99035	4.31605	3.20932	3.38605	3.31626	3.43621	4.37967	4.20583	3.63615	3.86241	3.79479	3.6655	4.3625	4.78913	NUB1	0.0879154	3.45694	0.651964	0.53288	0.913758	-5.29159	Not significant	NUB1	-0.126709	3.34962	-0.730424	0.486179	0.984398	-5.79045	Not significant	NUB1	0.0297025	3.42783	0.230225	0.823145	0.919672	-6.78663	Not significant	NUB1	0.831197	3.82858	5.80655	0.000547232
O15553	Pyrin OS=Homo sapiens GN=MEFV PE=1 SV=1	MEFV	4.78036	5.17555	4.82787	4.91109	5.42709	5.69837	3.51092	3.36651	3.74703	4.03433	4.23738	4.51369	3.96217	3.72025	4.02755	4.32396	4.71634	5.00334	MEFV	0.00295011	4.08596	0.0187385	0.985513	0.996659	-5.48435	Not significant	MEFV	0.116332	4.14265	0.985308	0.353621	0.970589	-5.57844	Not significant	MEFV	0.338641	4.25381	2.624	0.0279845	0.258531	-4.0259	Not significant	MEFV	0.70912	4.43905	6.32137	0.00032152
Q16719	Isoform 2 of Kynureninase OS=Homo sapiens GN=KYNU; Kynureninase OS=Homo sapiens GN=KYNU PE=1 SV=1	KYNU	4.01039	4.13119	3.85118	3.91736	4.99631	5.85309	5.31659	5.30469	5.19366	5.47056	5.81145	6.32301	5.05451	4.9437	5.14828	5.49426	5.71817	6.45079	KYNU	-0.000639599	4.79351	-0.00505458	0.996092	0.999256	-5.4845	Not significant	KYNU	-0.06279	4.76244	-0.519608	0.617546	0.996512	-5.92388	Not significant	KYNU	0.166892	4.87728	1.20842	0.258152	0.5498	-6.07311	Not significant	KYNU	0.714811	5.15124	5.33718	0.000914731
Q12834	Cell division cycle protein 20 homolog OS=Homo sapiens GN=CDC20 PE=1 SV=2	CDC20	6.23073	6.34002	6.42327	6.05694	6.46132	5.00517	5.31438	5.44284	5.54409	5.68827	5.53131	4.3555	4.82931	5.10264	5.00868	5.0859	5.02898	3.88191	CDC20	0.170359	5.54332	1.36605	0.209442	0.800423	-4.7149	Not significant	CDC20	0.200539	5.55841	1.75316	0.118057	0.890794	-4.69339	Not significant	CDC20	0.152231	5.53426	1.07693	0.30996	0.600741	-6.21682	Not significant	CDC20	0.21573	5.566	1.94328	0.0910344
P02792	Ferritin light chain OS=Homo sapiens GN=FTL PE=1 SV=2	FTL	5.46054	4.98011	5.29825	5.22022	6.03838	6.31638	5.55297	5.17584	5.70435	5.78114	6.32161	6.69251	4.65153	4.377	4.74864	5.08638	5.04953	5.93811	FTL	-0.377362	5.033	-3.00524	0.0171284	0.612983	-2.87581	Not significant	FTL	0.0287357	5.23605	0.231609	0.822715	0.99754	-6.03685	Not significant	FTL	0.140902	5.29213	0.934588	0.374772	0.655737	-6.35788	Not significant	FTL	0.581495	5.51243	4.68393	0.0019654
Q6UVJ0	Spindle assembly abnormal protein 6 homolog OS=Homo sapiens GN=SASS6 PE=1 SV=1	SASS6	5.39926	5.41213	5.02915	4.8484	4.67585	4.48741	4.75653	4.71832	4.73025	4.76537	4.34982	3.7258	3.59286	3.43634	3.81949	3.04371	2.79995	2.23122	SASS6	-0.0606177	4.55257	-0.486723	0.639635	0.935546	-5.37554	Not significant	SASS6	-0.0565829	4.55459	-0.394415	0.703685	0.996512	-5.98323	Not significant	SASS6	-0.363723	4.40102	-2.47722	0.035545	0.282858	-4.26123	Not significant	SASS6	-0.641006	4.26238	-5.04574	0.00127723
P51825-2	Isoform 3 of AF4/FMR2 family member 1 OS=Homo sapiens GN=AFF1; Isoform 2 of AF4/FMR2 family member 1 OS=Homo sapiens GN=AFF1; AF4/FMR2 family member 1 OS=Homo sapiens GN=AFF1 PE=1 SV=1	AFF1	6.12151	6.27151	5.89516	5.83865	5.33712	5.03445	5.27482	5.44811	4.99009	5.28663	4.67613	4.3247	4.88668	4.88354	4.65217	4.52172	4.46826	3.99866	AFF1	0.106718	5.48103	0.853102	0.418648	0.887328	-5.1611	Not significant	AFF1	-0.248528	5.3034	-2.17048	0.0621207	0.890794	-4.12169	Not significant	AFF1	-0.212	5.32167	-1.64158	0.13563	0.434745	-5.52414	Not significant	AFF1	-0.600497	5.12742	-4.8494	0.00161004
O00584	Ribonuclease T2 OS=Homo sapiens GN=RNASET2 PE=1 SV=2	RNASET2	5.15581	4.8933	4.93004	4.77072	4.27319	3.73668	5.32691	5.41485	5.29074	5.32211	4.88441	4.25855	5.75842	5.56126	5.86214	5.53122	5.25417	4.84974	RNASET2	-0.123909	5.35176	-0.928792	0.380428	0.8767	-5.10469	Not significant	RNASET2	-0.0527402	5.38734	-0.425969	0.681474	0.996512	-5.96973	Not significant	RNASET2	-0.205697	5.31087	-1.60276	0.143988	0.443962	-5.57736	Not significant	RNASET2	-0.60979	5.10882	-4.61716	0.00213253
P10124	Serglycin OS=Homo sapiens GN=SRGN PE=1 SV=3	SRGN	5.02817	4.6955	4.85962	4.5109	4.28606	3.97759	5.76716	5.33326	5.63959	5.26671	5.11404	4.6278	5.55152	5.44119	5.49837	5.31726	5.20344	4.71393	SRGN	-0.292303	5.3028	-2.23001	0.0566175	0.730588	-3.76056	Not significant	SRGN	-0.116428	5.39074	-1.00898	0.342821	0.96806	-5.55622	Not significant	SRGN	-0.417334	5.24029	-3.33911	0.00886556	0.177937	-2.872	Not significant	SRGN	-0.581108	5.1584	-4.57007	0.00225973
P08311	Cathepsin G OS=Homo sapiens GN=CTSG PE=1 SV=2	CTSG	5.5981	5.46352	5.28312	5.12645	4.58032	3.89884	4.84727	4.81437	4.55659	4.61595	4.06486	3.27754	5.28314	5.10153	5.16759	5.03624	4.71634	4.39153	CTSG	-0.116364	5.18466	-0.938863	0.375541	0.875311	-5.0969	Not significant	CTSG	-0.240405	5.12264	-2.03006	0.0772179	0.890794	-4.31791	Not significant	CTSG	-0.316626	5.08453	-2.57794	0.0301646	0.266687	-4.09995	Not significant	CTSG	-0.788997	4.84834	-6.06772	0.000416171
Q9Y6H1	Coiled-coil-helix-coiled-coil-helix domain-containing protein 2 OS=Homo sapiens GN=CHCHD2 PE=1 SV=1	CHCHD2	5.21563	5.06198	5.01146	5.0883	4.34552	4.15754	5.01739	4.82726	5.01772	4.66187	4.45702	4.08598	5.52264	6.01312	5.97672	5.25972	5.1235	4.64238	CHCHD2	0.0489047	5.27634	0.296468	0.774496	0.963364	-5.44364	Not significant	CHCHD2	0.0834132	5.29359	0.555055	0.594187	0.996188	-5.90431	Not significant	CHCHD2	-0.24859	5.12759	-2.04927	0.0711912	0.351997	-4.93046	Not significant	CHCHD2	-0.609871	4.94695	-4.61165	0.00214699
Q96BZ4	Phospholipase D4 OS=Homo sapiens GN=PLD4 PE=2 SV=2	PLD4	5.6726	5.60418	5.50467	5.64542	5.2688	4.38748	4.30309	4.07919	4.10428	4.36295	3.88896	3.13696	4.66055	4.35079	4.3027	4.66099	4.16313	3.84362	PLD4	-0.200691	4.7784	-1.57995	0.153144	0.775067	-4.49382	Not significant	PLD4	-0.24153	4.75798	-2.04853	0.0750444	0.890794	-4.29229	Not significant	PLD4	0.0110414	4.88427	0.093743	0.927399	0.965881	-6.81085	Not significant	PLD4	-0.438448	4.65952	-3.91521	0.00523404
O95490-6	Isoform 4 of Adhesion G protein-coupled receptor L2 OS=Homo sapiens GN=ADGRL2; Isoform 6 of Adhesion G protein-coupled receptor L2 OS=Homo sapiens GN=ADGRL2; Isoform 2 of Adhesion G protein-coupled receptor L2 OS=Homo sapiens GN=ADGRL2; Isoform 3 of Adhesion G protein-coupled receptor L2 OS=Homo sapiens GN=ADGRL2; Adhesion G protein-coupled receptor L2 OS=Homo sapiens GN=ADGRL2 PE=1 SV=2; Isoform…	ADGRL2	4.06484	3.95	3.87514	4.0611	3.75819	1.93796	4.47984	4.16064	4.23881	4.16855	3.77718	2.65427	4.97865	5.18638	5.48362	5.00187	4.96592	3.98012	ADGRL2	-0.0754382	4.47006	-0.522882	0.615361	0.932965	-5.35907	Not significant	ADGRL2	0.0247455	4.52015	0.148828	0.88541	0.99754	-6.05357	Not significant	ADGRL2	-0.0972736	4.45914	-0.761368	0.466219	0.719039	-6.50704	Not significant	ADGRL2	-0.340683	4.33744	-2.23893	0.0583259
P31350-2	Isoform 2 of Ribonucleoside-diphosphate reductase subunit M2 OS=Homo sapiens GN=RRM2; Ribonucleoside-diphosphate reductase subunit M2 OS=Homo sapiens GN=RRM2 PE=1 SV=1	RRM2	4.80038	4.71655	4.54841	4.46255	4.49898	3.46752	4.32855	4.16756	4.06231	4.18685	4.21572	3.48773	4.74143	4.77564	4.61118	4.60262	4.37772	3.66508	RRM2	-0.0702002	4.58835	-0.560458	0.590661	0.928614	-5.34081	Not significant	RRM2	-0.216152	4.51538	-1.86053	0.100235	0.890794	-4.55001	Not significant	RRM2	-0.20611	4.5204	-1.69976	0.12393	0.421368	-5.44317	Not significant	RRM2	-0.25931	4.4938	-2.20365	0.0615126
Q9UN19	Isoform 2 of Dual adapter for phosphotyrosine and 3-phosphotyrosine and 3-phosphoinositide OS=Homo sapiens GN=DAPP1; Dual adapter for phosphotyrosine and 3-phosphotyrosine and 3-phosphoinositide OS=Homo sapiens GN=DAPP1 PE=1 SV=1	DAPP1	1.43811	3.0731	2.51011	2.92501	3.90733	3.43265	3.74508	3.69147	4.23981	4.37002	4.63304	4.84367	5.02874	4.98158	5.43625	6.16697	6.32526	6.26637	DAPP1	0.511404	3.65968	1.66309	0.13524	0.773935	-4.40412	Not significant	DAPP1	0.658075	3.73302	4.24728	0.00287637	0.587876	-1.27805	Not significant	DAPP1	1.08335	3.94566	6.48921	0.000121126	0.0144409	1.54136	Not significant	DAPP1	1.55123	4.17959	5.72977	0.000594053
P07339	Cathepsin D OS=Homo sapiens GN=CTSD PE=1 SV=1	CTSD	3.99687	3.94878	3.99828	3.87751	4.0302	4.77945	5.00763	4.77843	5.0405	5.37394	5.45063	6.24773	4.52479	4.62741	4.66194	4.64209	5.12861	5.75607	CTSD	-0.0582255	4.48065	-0.443987	0.66893	0.940197	-5.39357	Not significant	CTSD	0.0571425	4.53834	0.492682	0.635608	0.996512	-5.93794	Not significant	CTSD	0.121416	4.57047	0.900928	0.391459	0.666195	-6.38887	Not significant	CTSD	0.360049	4.68979	2.53737	0.0372342
P17275	Transcription factor jun-B OS=Homo sapiens GN=JUNB PE=1 SV=1	JUNB	2.26158	5.06011	4.70265	5.40771	5.2148	5.4992	3.50838	4.95197	5.02671	5.1465	5.01331	5.304	3.57221	5.35348	5.26359	5.21357	5.41242	5.19125	JUNB	2.00779	4.11795	8.42899	3.17368e-05	0.0681071	0.660138	Not significant	JUNB	1.88359	4.05585	10.3246	7.2118e-06	0.00619061	3.45108	Upregulated (FDR < 0.01, log2FC > 0.6)	JUNB	2.14187	4.18499	8.05853	2.29237e-05	0.00468516	3.22622	Upregulated (FDR < 0.01, log2FC > 0.6)	JUNB	2.09945	4.16378	8.27701	5.50998e-05
P54920	Alpha-soluble NSF attachment protein OS=Homo sapiens GN=NAPA PE=1 SV=3	NAPA	4.53891	4.40476	4.7996	4.54281	5.19711	5.6515	4.98752	4.85959	5.26916	5.25965	5.62081	6.15191	4.58825	4.86265	4.71357	4.72409	5.07637	5.36575	NAPA	0.00410696	4.70695	0.0294198	0.977257	0.993728	-5.48411	Not significant	NAPA	0.222553	4.81617	1.90605	0.0934775	0.890794	-4.48831	Not significant	NAPA	0.137289	4.77354	1.11807	0.292938	0.582349	-6.17318	Not significant	NAPA	0.593203	5.00149	5.18956	0.00108167
Q9BV40	Vesicle-associated membrane protein 8 OS=Homo sapiens GN=VAMP8 PE=1 SV=1	VAMP8	5.94492	5.6786	5.70806	5.74408	5.43069	5.01188	5.78615	5.53106	5.49651	5.33195	4.79266	4.63535	5.07134	6.49052	6.64679	5.5101	5.81887	4.23702	VAMP8	0.299259	5.75043	0.975857	0.35799	0.873015	-5.06776	Not significant	VAMP8	0.349654	5.77563	1.06409	0.318662	0.960512	-5.50295	Not significant	VAMP8	-0.072087	5.56476	-0.418569	0.685496	0.850823	-6.7203	Not significant	VAMP8	-0.253393	5.4741	-0.866468	0.413571
P00813	Adenosine deaminase OS=Homo sapiens GN=ADA PE=1 SV=3	ADA	4.82425	4.77351	4.47799	4.46782	4.70052	5.60692	5.63806	5.34256	5.51909	5.49598	5.86497	6.85426	3.72424	3.87252	3.71426	3.62236	3.93521	5.04649	ADA	-0.0659858	4.69586	-0.478291	0.645364	0.935546	-5.37922	Not significant	ADA	-0.158408	4.64965	-1.27214	0.239412	0.937365	-5.28402	Not significant	ADA	-0.200131	4.62878	-1.62685	0.138749	0.437708	-5.54442	Not significant	ADA	0.104714	4.78121	0.831712	0.431711
Q53G44	Interferon-induced protein 44-like OS=Homo sapiens GN=IFI44L PE=2 SV=3	IFI44L	3.91521	3.39765	3.58691	4.48727	5.21867	5.54299	1.80845	1.54074	1.46903	2.91557	4.70413	5.39492	1.26704	2.30753	2.13374	3.40999	4.60539	5.44066	IFI44L	0.0850713	2.37277	0.313145	0.762256	0.960106	-5.43895	Not significant	IFI44L	0.0663281	2.3634	0.286806	0.781623	0.99754	-6.02173	Not significant	IFI44L	1.27404	2.96725	5.12825	0.000652583	0.0459162	-0.190165	Not significant	IFI44L	2.5125	3.58648	7.3774	0.000118477
Q9Y6M5	Zinc transporter 1 OS=Homo sapiens GN=SLC30A1 PE=1 SV=3	SLC30A1	3.96785	4.0559	4.41588	4.6131	4.52614	5.0537	3.44998	3.83855	3.6232	3.48353	4.01961	4.42488	2.37982	2.77308	3.49283	3.46926	3.88521	4.08235	SLC30A1	0.289958	3.41086	2.19507	0.0597761	0.730588	-3.80106	Not significant	SLC30A1	0.578082	3.55493	3.19747	0.0128334	0.890794	-2.66283	Not significant	SLC30A1	0.589408	3.56059	3.15619	0.0118499	0.191381	-3.16609	Not significant	SLC30A1	0.87777	3.70477	4.44192	0.00265008
Q13444	Isoform 5 of Disintegrin and metalloproteinase domain-containing protein 15 OS=Homo sapiens GN=ADAM15; Isoform 6 of Disintegrin and metalloproteinase domain-containing protein 15 OS=Homo sapiens GN=ADAM15; Isoform 3 of Disintegrin and metalloproteinase domain-containing protein 15 OS=Homo sapiens GN=ADAM15; Isoform 9 of Disintegrin and metalloproteinase domain-containing protein 15 OS=Homo sapien…	ADAM15	5.20991	4.96194	4.54077	4.68793	4.401	4.26644	4.25495	4.55446	4.3467	4.63773	3.77764	3.3359	4.49384	4.8462	4.4906	4.44433	4.38553	3.6561	ADAM15	0.134632	4.72022	0.865926	0.411987	0.882417	-5.15181	Not significant	ADAM15	-0.193544	4.55613	-1.1671	0.277116	0.948472	-5.39791	Not significant	ADAM15	-0.0629045	4.62145	-0.368538	0.721125	0.874684	-6.74157	Not significant	ADAM15	-0.464845	4.42048	-3.03739	0.0177932
Q9UHF1	Epidermal growth factor-like protein 7 OS=Homo sapiens GN=EGFL7 PE=1 SV=3	EGFL7	5.00838	4.93312	4.96737	4.68535	4.77787	4.17801	6.09391	6.18252	5.95187	6.14344	5.76229	5.1894	5.73185	6.05652	5.63338	5.55052	5.53808	4.67126	EGFL7	0.112674	5.66772	0.833436	0.429011	0.891327	-5.17513	Not significant	EGFL7	-0.093838	5.56446	-0.815422	0.43867	0.984398	-5.72555	Not significant	EGFL7	-0.151613	5.53557	-1.18443	0.267044	0.558011	-6.10023	Not significant	EGFL7	-0.25197	5.4854	-2.23029	0.0590902
P14635	Isoform 2 of G2/mitotic-specific cyclin-B1 OS=Homo sapiens GN=CCNB1; G2/mitotic-specific cyclin-B1 OS=Homo sapiens GN=CCNB1 PE=1 SV=1	CCNB1	5.32333	5.50071	5.58555	5.34654	5.3463	4.53478	5.44428	5.49093	5.65211	5.48502	5.20778	4.43025	5.80285	6.10905	6.11505	6.16827	5.79821	4.77717	CCNB1	0.176742	5.61186	1.38465	0.203907	0.797057	-4.69631	Not significant	CCNB1	0.260752	5.65386	2.26471	0.0536617	0.890794	-3.98855	Not significant	CCNB1	0.143122	5.59505	1.11356	0.294767	0.584019	-6.17802	Not significant	CCNB1	-0.0727228	5.48713	-0.611553	0.559233
Q13287	N-myc-interactor OS=Homo sapiens GN=NMI PE=1 SV=2	NMI	4.75845	4.82127	4.57488	4.69526	5.01366	5.5347	5.17355	5.03862	5.21951	5.24224	5.52931	6.28435	4.59162	4.08447	4.26742	4.5958	4.81078	5.60938	NMI	-0.193084	4.74466	-1.30403	0.228838	0.814243	-4.77585	Not significant	NMI	-0.153934	4.76424	-1.21823	0.25819	0.942471	-5.34328	Not significant	NMI	0.00323045	4.84282	0.0272522	0.978863	0.989238	-6.81528	Not significant	NMI	0.276713	4.97956	2.45003	0.0424449
O15118	Niemann-Pick C1 protein OS=Homo sapiens GN=NPC1 PE=1 SV=2	NPC1	3.02086	3.09425	3.58101	4.14678	3.58195	4.06881	4.3678	4.20771	4.17587	4.00819	4.44907	5.13389	2.89675	2.86322	2.68775	3.15762	3.36371	4.00473	NPC1	-0.0400738	3.40843	-0.316563	0.759756	0.959864	-5.43796	Not significant	NPC1	0.0530772	3.45501	0.310234	0.764392	0.99754	-6.01435	Not significant	NPC1	0.342396	3.59967	1.45189	0.181008	0.481706	-5.77726	Not significant	NPC1	0.369775	3.61336	2.7444	0.0273511
P50281	Matrix metalloproteinase-14 OS=Homo sapiens GN=MMP14 PE=1 SV=3	MMP14	4.03384	4.08688	4.14121	4.3429	4.63337	5.21164	4.70269	4.50414	4.71599	4.9733	5.12593	5.67063	4.50877	4.8462	4.94731	4.69567	4.97205	5.30089	MMP14	0.0639728	4.44709	0.442225	0.670151	0.940197	-5.39428	Not significant	MMP14	0.186403	4.5083	1.42017	0.193716	0.922131	-5.11318	Not significant	MMP14	0.25552	4.54286	2.15817	0.059716	0.338601	-4.76346	Not significant	MMP14	0.495349	4.66278	4.33192	0.00304441
O60315	Isoform 2 of Zinc finger E-box-binding homeobox 2 OS=Homo sapiens GN=ZEB2; Zinc finger E-box-binding homeobox 2 OS=Homo sapiens GN=ZEB2 PE=1 SV=1	ZEB2	4.05666	4.18389	4.05857	4.49695	4.91862	5.05422	4.14215	4.71832	4.61404	4.77368	5.24239	5.10023	4.38502	4.92601	4.74327	4.90241	5.16269	5.1748	ZEB2	0.414802	4.40201	2.92426	0.0193708	0.612983	-2.96552	Not significant	ZEB2	0.277351	4.33328	2.06212	0.0734822	0.890794	-4.27338	Not significant	ZEB2	0.529736	4.45948	4.41128	0.00175836	0.0847965	-1.21312	Not significant	ZEB2	0.91329	4.65125	7.49804	0.000106467
P11388-4	DNA topoisomerase 2-alpha OS=Homo sapiens GN=TOP2A PE=1 SV=3; Isoform 2 of DNA topoisomerase 2-alpha OS=Homo sapiens GN=TOP2A; Isoform 3 of DNA topoisomerase 2-alpha OS=Homo sapiens GN=TOP2A; Isoform 4 of DNA topoisomerase 2-alpha OS=Homo sapiens GN=TOP2A	TOP2A	5.30996	5.12605	5.06332	5.44591	5.03082	4.51361	5.30779	5.2208	5.20957	5.20129	4.77076	3.93866	5.45882	5.25767	5.46512	5.561	5.28816	4.36525	TOP2A	-0.157352	5.28018	-1.27654	0.237913	0.816245	-4.80234	Not significant	TOP2A	-0.112851	5.30243	-0.940838	0.374602	0.97161	-5.61909	Not significant	TOP2A	0.0438765	5.38079	0.357989	0.728733	0.877141	-6.74572	Not significant	TOP2A	-0.328943	5.19438	-2.6414	0.0318752
Q9H0Q0	Protein FAM49A OS=Homo sapiens GN=FAM49A PE=2 SV=1	FAM49A	3.49998	3.59519	4.01134	3.32956	3.456	4.26644	3.79894	4.13768	4.08999	4.32248	4.09573	5.10363	2.86008	3.07789	2.90305	2.98452	3.29539	4.0048	FAM49A	0.217252	3.49496	1.71095	0.125828	0.766079	-4.35169	Not significant	FAM49A	0.281792	3.52723	2.12105	0.0670718	0.890794	-4.1911	Not significant	FAM49A	0.159188	3.46593	1.05304	0.320194	0.609146	-6.24159	Not significant	FAM49A	0.229375	3.50102	1.71874	0.127233
P16949	Isoform 2 of Stathmin OS=Homo sapiens GN=STMN1; Stathmin OS=Homo sapiens GN=STMN1 PE=1 SV=3	STMN1	5.58898	5.53297	5.44908	5.0805	5.19119	4.35607	6.01793	5.92261	5.65821	5.86324	5.27087	5.09958	5.69136	5.79558	5.78518	5.37709	5.19582	4.86334	STMN1	-0.0157047	5.75824	-0.124878	0.903731	0.981911	-5.47722	Not significant	STMN1	-0.135269	5.69846	-1.0267	0.334903	0.96806	-5.53932	Not significant	STMN1	-0.325813	5.60318	-2.56885	0.0306144	0.266687	-4.11453	Not significant	STMN1	-0.546798	5.49269	-4.42905	0.0026932
P04222	HLA class I histocompatibility antigen, Cw-17 alpha chain OS=Homo sapiens GN=HLA-C PE=1 SV=1; Isoform 2 of HLA class I histocompatibility antigen, Cw-16 alpha chain OS=Homo sapiens GN=HLA-C; HLA class I histocompatibility antigen, Cw-16 alpha chain OS=Homo sapiens GN=HLA-C PE=1 SV=1; HLA class I histocompatibility antigen, Cw-6 alpha chain OS=Homo sapiens GN=HLA-C PE=1 SV=2; HLA class I histocomp…	HLA-C	2.99281	3.37413	3.47971	3.49212	4.00344	4.61382	4.40178	3.96072	4.18228	4.08216	4.96417	5.23641	4.1384	2.84828	3.63617	4.11433	4.42038	5.37832	HLA-C	-0.449954	3.61935	-1.6579	0.136297	0.773935	-4.40976	Not significant	HLA-C	-0.078273	3.80519	-0.419098	0.686283	0.996512	-5.97276	Not significant	HLA-C	0.0518788	3.87027	0.317695	0.758076	0.889235	-6.7605	Not significant	HLA-C	0.618338	4.1535	3.94794	0.00501126
P61769	Beta-2-microglobulin OS=Homo sapiens GN=B2M PE=1 SV=1	B2M	6.04677	5.78439	6.09726	6.17158	6.68386	6.83741	3.80788	3.61278	3.94926	3.93195	4.33646	5.10765	3.98471	3.95768	4.05152	4.17671	4.86132	5.51424	B2M	-0.161505	4.53237	-1.27236	0.23932	0.817153	-4.80634	Not significant	B2M	0.0862269	4.65623	0.749808	0.475057	0.984398	-5.77619	Not significant	B2M	0.14696	4.6866	1.24926	0.243567	0.536606	-6.02605	Not significant	B2M	0.680762	4.9535	5.5266	0.000740877
P17813	Endoglin OS=Homo sapiens GN=ENG PE=1 SV=2; Isoform Short of Endoglin OS=Homo sapiens GN=ENG	ENG	4.73587	4.82797	5.17506	5.07363	4.90629	5.98291	3.18124	2.54721	3.20005	2.81327	3.32779	4.89851	4.13767	4.35047	4.45014	4.33194	4.40325	5.00348	ENG	-0.109711	3.96341	-0.608256	0.560049	0.917384	-5.31593	Not significant	ENG	0.256821	4.14667	1.97307	0.0843189	0.890794	-4.39661	Not significant	ENG	0.0546851	4.0456	0.351577	0.733372	0.878491	-6.74819	Not significant	ENG	0.194183	4.11535	1.72573	0.125924
O60603	Toll-like receptor 2 OS=Homo sapiens GN=TLR2 PE=1 SV=1	TLR2	5.02249	4.87355	5.36881	5.28975	5.86209	6.18054	4.12457	4.15269	4.14961	4.22784	4.86485	5.01973	4.61918	4.59972	5.02672	4.86111	5.36806	5.43136	TLR2	-0.0467587	4.56537	-0.374586	0.717797	0.95129	-5.41951	Not significant	TLR2	0.259632	4.71856	2.01627	0.0788806	0.890794	-4.33701	Not significant	TLR2	0.204153	4.69082	1.70658	0.12262	0.420693	-5.43358	Not significant	TLR2	0.776255	4.97687	6.92188	0.000179661
Q9HC16	DNA dC->dU-editing enzyme APOBEC-3G OS=Homo sapiens GN=APOBEC3G PE=1 SV=1	APOBEC3G	4.70472	4.96803	4.74281	4.99123	5.57825	5.72908	3.83512	3.88804	4.0098	3.84452	3.8863	4.58439	3.82291	3.84804	3.88246	3.99432	4.25013	4.95298	APOBEC3G	0.113785	4.17781	0.891155	0.399103	0.881147	-5.13321	Not significant	APOBEC3G	0.0907693	4.1663	0.781761	0.457094	0.984398	-5.75198	Not significant	APOBEC3G	0.155774	4.1988	1.26421	0.2384	0.533222	-6.00855	Not significant	APOBEC3G	0.450639	4.34624	2.71032	0.0287692
Q8WWK9-5	Isoform 2 of Cytoskeleton-associated protein 2 OS=Homo sapiens GN=CKAP2; Isoform 4 of Cytoskeleton-associated protein 2 OS=Homo sapiens GN=CKAP2; Isoform 3 of Cytoskeleton-associated protein 2 OS=Homo sapiens GN=CKAP2; Cytoskeleton-associated protein 2 OS=Homo sapiens GN=CKAP2 PE=1 SV=1	CKAP2	5.73834	6.04901	5.97988	5.92998	5.87135	4.96664	4.74811	4.80471	4.80528	4.884	4.65192	3.27526	4.10929	4.38613	4.25719	4.39303	3.87471	2.62308	CKAP2	0.214699	4.9726	1.67258	0.133322	0.772778	-4.39376	Not significant	CKAP2	0.14887	4.93968	1.26991	0.240166	0.937365	-5.2865	Not significant	CKAP2	0.203757	4.96713	1.71328	0.121345	0.419671	-5.42414	Not significant	CKAP2	-0.0659187	4.83229	-0.530798	0.611186
P0C0S8	Histone H2A type 2-C OS=Homo sapiens GN=HIST2H2AC PE=1 SV=4; Histone H2A type 1-J OS=Homo sapiens GN=HIST1H2AJ PE=1 SV=3; Histone H2A type 1-H OS=Homo sapiens GN=HIST1H2AH PE=1 SV=3; Isoform 2 of Histone H2A.J OS=Homo sapiens GN=H2AFJ; Histone H2A.J OS=Homo sapiens GN=H2AFJ PE=1 SV=1; Histone H2A type 1-D OS=Homo sapiens GN=HIST1H2AD PE=1 SV=2; Histone H2A type 1 OS=Homo sapiens GN=HIST1H2AG PE=1…	HIST2H2AC	5.30862	4.59679	5.4591	6.20576	5.02797	4.39134	5.95164	6.64869	5.57114	6.87293	5.38474	4.9004	6.55137	7.06408	6.9916	6.90845	6.90383	5.78744	HIST2H2AC	0.165977	6.0202	0.654929	0.531066	0.913758	-5.28988	Not significant	HIST2H2AC	0.0700694	5.97225	0.421656	0.684491	0.996512	-5.97163	Not significant	HIST2H2AC	0.725168	6.29979	4.95924	0.000818827	0.0492548	-0.424392	Not significant	HIST2H2AC	-0.165029	5.8547	-0.917692	0.387847
Q9GZU8	Protein FAM192A OS=Homo sapiens GN=FAM192A PE=1 SV=1	FAM192A	4.64339	4.3062	4.37261	4.27173	4.24225	3.62391	5.20109	4.95402	5.13527	4.73829	4.77351	4.4356	4.39191	4.41345	4.25194	3.97276	3.95958	3.50311	FAM192A	-0.18758	4.65168	-1.40572	0.197794	0.790683	-4.6751	Not significant	FAM192A	-0.15886	4.66604	-1.3458	0.21563	0.92614	-5.20042	Not significant	FAM192A	-0.417873	4.53653	-3.54684	0.00640496	0.161657	-2.54085	Not significant	FAM192A	-0.420352	4.53529	-3.78589	0.00622519
P19474	E3 ubiquitin-protein ligase TRIM21 OS=Homo sapiens GN=TRIM21 PE=1 SV=1; Isoform 2 of E3 ubiquitin-protein ligase TRIM21 OS=Homo sapiens GN=TRIM21	TRIM21	3.82703	3.75494	3.70626	4.06194	4.58177	4.56941	3.13644	3.02624	3.15384	3.69261	4.02963	4.10991	4.43919	4.40275	4.71877	4.85258	4.9577	5.39355	TRIM21	-0.0729053	3.76443	-0.59547	0.568147	0.920025	-5.32277	Not significant	TRIM21	0.0587394	3.83025	0.457161	0.659837	0.996512	-5.95541	Not significant	TRIM21	0.401494	4.00163	3.20693	0.0109299	0.186868	-3.08432	Not significant	TRIM21	0.722151	4.16196	5.7908	0.000556493
P98155	Isoform Short of Very low-density lipoprotein receptor OS=Homo sapiens GN=VLDLR; Very low-density lipoprotein receptor OS=Homo sapiens GN=VLDLR PE=1 SV=1	VLDLR	4.35078	4.93114	3.4598	4.1474	3.04615	3.49003	4.4516	4.57338	4.35296	3.63641	3.12451	3.19688	4.34181	4.68127	4.44944	3.8845	3.47013	3.50346	VLDLR	0.347197	4.555	2.49893	0.0372809	0.678267	-3.44899	Not significant	VLDLR	-0.294	4.2344	-1.54037	0.162426	0.905266	-4.96668	Not significant	VLDLR	-0.491962	4.13542	-3.40839	0.00795026	0.16913	-2.76118	Not significant	VLDLR	-1.1678	3.7975	-8.64036	4.12314e-05
Q13571	Lysosomal-associated transmembrane protein 5 OS=Homo sapiens GN=LAPTM5 PE=1 SV=1	LAPTM5	1.52636	3.19607	3.56348	3.33073	3.58195	3.70029	3.71989	4.07819	4.02121	4.05365	4.54601	4.74464	4.67746	4.71266	5.06695	5.26599	5.45262	6.02896	LAPTM5	0.687737	3.65177	2.46353	0.0393859	0.678267	-3.48988	Not significant	LAPTM5	0.90931	3.76256	2.97352	0.0179831	0.890794	-2.97746	Not significant	LAPTM5	0.908888	3.76235	3.70429	0.00502342	0.149726	-2.29244	Not significant	LAPTM5	1.21896	3.91738	4.98114	0.00137751
Q9P2R3-4	Isoform 2 of Rabankyrin-5 OS=Homo sapiens GN=ANKFY1; Isoform 4 of Rabankyrin-5 OS=Homo sapiens GN=ANKFY1; Rabankyrin-5 OS=Homo sapiens GN=ANKFY1 PE=1 SV=2	ANKFY1	4.70365	4.8869	4.98745	4.6938	5.55071	5.60356	3.75013	4.04432	4.28686	3.50427	4.83229	5.07966	3.66177	3.86951	3.64216	3.77713	4.04617	4.48699	ANKFY1	0.228393	4.15271	1.85488	0.101086	0.745148	-4.19121	Not significant	ANKFY1	0.266975	4.17201	1.90889	0.0930708	0.890794	-4.48444	Not significant	ANKFY1	-0.0467864	4.01512	-0.366957	0.722263	0.875445	-6.7422	Not significant	ANKFY1	0.771207	4.42412	5.00827	0.00133438
O15533-3	Isoform 2 of Tapasin OS=Homo sapiens GN=TAPBP; Isoform 3 of Tapasin OS=Homo sapiens GN=TAPBP; Tapasin OS=Homo sapiens GN=TAPBP PE=1 SV=1	TAPBP	4.64118	5.03331	4.68175	4.84361	4.84948	5.48266	3.13285	2.82163	3.10039	3.52519	3.49237	3.97354	5.39849	5.54343	5.63918	5.69273	6.29524	6.65292	TAPBP	0.0752819	4.42848	0.47061	0.650605	0.936224	-5.38252	Not significant	TAPBP	0.0829329	4.43231	0.683766	0.513633	0.986589	-5.82344	Not significant	TAPBP	0.296336	4.53901	2.46921	0.0360118	0.283089	-4.27401	Not significant	TAPBP	0.488187	4.63493	3.14124	0.0153128
Q15059	Bromodomain-containing protein 3 OS=Homo sapiens GN=BRD3 PE=1 SV=1; Isoform 2 of Bromodomain-containing protein 3 OS=Homo sapiens GN=BRD3	BRD3	5.43388	5.36925	5.37949	5.31774	5.10558	4.50202	4.36633	4.25124	4.36637	4.11463	3.5063	3.61281	3.99633	4.20514	4.15222	3.74732	3.4975	2.79127	BRD3	0.00969633	4.6037	0.0734417	0.943275	0.991658	-5.48199	Not significant	BRD3	0.033848	4.61577	0.285763	0.782393	0.99754	-6.02204	Not significant	BRD3	-0.205615	4.49604	-1.72693	0.118787	0.416963	-5.40486	Not significant	BRD3	-0.562389	4.31765	-4.08261	0.00419707
Q8NBT2	Isoform 2 of Kinetochore protein Spc24 OS=Homo sapiens GN=SPC24; Kinetochore protein Spc24 OS=Homo sapiens GN=SPC24 PE=1 SV=2	SPC24	5.54539	5.66836	5.59015	5.2286	4.90319	4.27528	6.0272	5.92417	5.88083	5.86617	5.48261	4.65852	5.38822	5.33581	5.3307	5.18779	4.92856	4.67518	SPC24	-0.0108245	5.64819	-0.0854176	0.934049	0.989011	-5.4811	Not significant	SPC24	-0.0530453	5.62708	-0.451597	0.663673	0.996512	-5.95803	Not significant	SPC24	-0.22608	5.54056	-1.89604	0.0909784	0.379346	-5.16019	Not significant	SPC24	-0.548814	5.3792	-4.80278	0.00170243
Q96Q89-2	Isoform 4 of Kinesin-like protein KIF20B OS=Homo sapiens GN=KIF20B; Isoform 3 of Kinesin-like protein KIF20B OS=Homo sapiens GN=KIF20B; Kinesin-like protein KIF20B OS=Homo sapiens GN=KIF20B PE=1 SV=3; Isoform 2 of Kinesin-like protein KIF20B OS=Homo sapiens GN=KIF20B	KIF20B	5.05972	5.10134	5.23619	5.4461	4.62744	4.33222	4.23437	4.71258	4.6951	3.6926	3.37365	2.7517	5.91944	5.80308	5.71467	6.06342	5.51858	4.46092	KIF20B	0.134491	5.13842	0.889569	0.399904	0.881147	-5.13439	Not significant	KIF20B	0.144144	5.14325	0.962759	0.364146	0.970597	-5.59923	Not significant	KIF20B	-0.00380087	5.06927	-0.0215309	0.983299	0.991385	-6.81543	Not significant	KIF20B	-0.564616	4.78887	-4.17633	0.0037158
P19838-2	Isoform 3 of Nuclear factor NF-kappa-B p105 subunit OS=Homo sapiens GN=NFKB1; Isoform 2 of Nuclear factor NF-kappa-B p105 subunit OS=Homo sapiens GN=NFKB1; Nuclear factor NF-kappa-B p105 subunit OS=Homo sapiens GN=NFKB1 PE=1 SV=2	NFKB1	4.00914	3.96684	4.49417	4.63667	5.10166	5.24918	4.10642	4.13419	4.74334	4.75178	4.90713	5.00051	4.45478	4.32412	4.89412	4.95299	5.33026	5.2263	NFKB1	-0.048397	4.16592	-0.38992	0.70687	0.948944	-5.41414	Not significant	NFKB1	0.520429	4.45033	4.40979	0.00231446	0.522824	-1.07992	Not significant	NFKB1	0.590365	4.4853	4.95257	0.000826268	0.0492548	-0.43373	Not significant	NFKB1	0.922902	4.65156	7.69558	8.96344e-05
P16402	Histone H1.3 OS=Homo sapiens GN=HIST1H1D PE=1 SV=2	HIST1H1D	6.31099	6.33313	6.14688	6.2879	5.70503	5.58835	6.5308	6.37816	6.23562	6.29188	5.8146	5.5792	5.10005	6.44987	6.06992	5.25684	5.39486	3.93396	HIST1H1D	0.406441	6.18384	1.51797	0.167869	0.778335	-4.55943	Not significant	HIST1H1D	0.170189	6.06571	0.733923	0.484159	0.984398	-5.7879	Not significant	HIST1H1D	-0.0350774	5.96308	-0.271614	0.792142	0.905558	-6.77529	Not significant	HIST1H1D	-0.34245	5.80939	-1.70904	0.12907
P23497-4	Nuclear autoantigen Sp-100 OS=Homo sapiens GN=SP100 PE=1 SV=3; Isoform 6 of Nuclear autoantigen Sp-100 OS=Homo sapiens GN=SP100; Isoform 7 of Nuclear autoantigen Sp-100 OS=Homo sapiens GN=SP100; Isoform Sp100-B of Nuclear autoantigen Sp-100 OS=Homo sapiens GN=SP100; Isoform Sp100-A of Nuclear autoantigen Sp-100 OS=Homo sapiens GN=SP100; Isoform Sp100-C of Nuclear autoantigen Sp-100 OS=Homo sapien…	SP100	4.58524	4.28505	4.29313	4.56762	4.82041	5.35316	3.32327	3.52157	3.62765	3.82825	4.12464	4.66173	3.42746	3.82652	3.93774	3.83711	4.1596	4.38441	SP100	0.0990568	3.82819	0.616891	0.554618	0.916371	-5.31124	Not significant	SP100	0.174183	3.86575	1.04751	0.325786	0.960966	-5.5192	Not significant	SP100	0.299001	3.92816	2.13829	0.0616676	0.343226	-4.79415	Not significant	SP100	0.589559	4.07344	4.07435	0.00424263
P46013	Proliferation marker protein Ki-67 OS=Homo sapiens GN=MKI67 PE=1 SV=2; Isoform Short of Proliferation marker protein Ki-67 OS=Homo sapiens GN=MKI67	MKI67	4.72096	4.92491	4.91279	5.14295	4.52663	4.01001	5.11067	5.23377	5.11662	5.19459	4.73874	4.06122	4.97977	4.93894	4.81191	4.97466	4.67385	3.69768	MKI67	0.0954089	4.98483	0.749964	0.474958	0.90093	-5.23169	Not significant	MKI67	0.0099792	4.94212	0.0795123	0.938598	0.99754	-6.06199	Not significant	MKI67	0.166935	5.0206	1.2603	0.239744	0.533311	-6.01314	Not significant	MKI67	-0.290724	4.79177	-2.5467	0.036718
P29590	Isoform PML-4 of Protein PML OS=Homo sapiens GN=PML; Isoform PML-5 of Protein PML OS=Homo sapiens GN=PML; Isoform PML-6 of Protein PML OS=Homo sapiens GN=PML; Isoform PML-3 of Protein PML OS=Homo sapiens GN=PML; Isoform PML-2 of Protein PML OS=Homo sapiens GN=PML; Protein PML OS=Homo sapiens GN=PML PE=1 SV=3; Isoform PML-8 of Protein PML OS=Homo sapiens GN=PML	PML	2.77192	2.66591	2.8275	4.26894	4.19486	4.75554	2.69342	2.94253	3.28624	3.44812	4.0125	4.81546	3.76367	4.15327	4.1433	4.35521	4.90526	4.61938	PML	0.177565	3.16512	1.24423	0.248967	0.823924	-4.83305	Not significant	PML	0.342681	3.24767	2.4738	0.0387781	0.890794	-3.6906	Not significant	PML	0.947756	3.55021	5.36114	0.000480541	0.0381941	0.125532	Not significant	PML	1.29454	3.7236	10.8886	8.39353e-06
Q13112	Chromatin assembly factor 1 subunit B OS=Homo sapiens GN=CHAF1B PE=1 SV=1	CHAF1B	5.01875	5.06732	4.901	5.00111	4.78614	4.24521	5.2593	5.58995	5.31582	5.66473	4.9394	4.47255	4.53068	4.4743	4.55612	4.36806	4.44214	3.55804	CHAF1B	0.107615	4.99005	0.796665	0.44886	0.893557	-5.20065	Not significant	CHAF1B	-0.0119269	4.93028	-0.101696	0.921526	0.99754	-6.05985	Not significant	CHAF1B	0.0750553	4.97377	0.527049	0.6111	0.814334	-6.66531	Not significant	CHAF1B	-0.21368	4.8294	-1.83648	0.10681
P13995	Bifunctional methylenetetrahydrofolate dehydrogenase/cyclohydrolase, mitochondrial OS=Homo sapiens GN=MTHFD2 PE=1 SV=2	MTHFD2	4.2057	3.60775	3.88464	4.27223	4.48899	4.92178	4.38688	4.29516	4.63856	4.67753	5.078	5.64274	5.06284	4.24822	4.44751	5.02502	5.33663	6.01499	MTHFD2	-0.501433	4.30109	-3.08269	0.0152362	0.612983	-2.79087	Not significant	MTHFD2	-0.228237	4.43769	-1.33122	0.220171	0.926323	-5.2172	Not significant	MTHFD2	0.106453	4.60503	0.845717	0.419965	0.686401	-6.43764	Not significant	MTHFD2	0.416064	4.75984	3.15044	0.0151115
P07225	Vitamin K-dependent protein S OS=Homo sapiens GN=PROS1 PE=1 SV=1	PROS1	5.37388	5.33507	4.73073	4.82279	4.33	4.26312	5.85231	5.77863	5.50964	5.46428	5.19415	5.12779	4.49733	4.41221	4.30833	4.19115	3.97565	3.6401	PROS1	-0.0658754	5.20824	-0.539231	0.604547	0.930286	-5.35127	Not significant	PROS1	-0.391611	5.04537	-2.95864	0.0183944	0.890794	-2.99854	Not significant	PROS1	-0.415101	5.03363	-3.40133	0.00803878	0.16913	-2.77245	Not significant	PROS1	-0.74124	4.87056	-5.38566	0.000866293
Q13951-2	Isoform 2 of Core-binding factor subunit beta OS=Homo sapiens GN=CBFB	CBFB	4.56891	4.01539	4.49154	4.09224	4.04211	1.61936	3.60455	3.17772	3.57698	3.11312	3.50704	2.06947	3.46388	4.30847	4.07607	3.76506	3.56912	2.12066	CBFB	-0.0452553	3.85649	-0.177246	0.863763	0.978735	-5.46984	Not significant	CBFB	0.169083	3.96365	1.05929	0.32071	0.960966	-5.50767	Not significant	CBFB	-0.22231	3.76796	-1.30109	0.226045	0.521044	-5.96477	Not significant	CBFB	-0.173022	3.7926	-1.17373	0.277061
P08631	Isoform 4 of Tyrosine-protein kinase HCK OS=Homo sapiens GN=HCK; Isoform 3 of Tyrosine-protein kinase HCK OS=Homo sapiens GN=HCK; Isoform 2 of Tyrosine-protein kinase HCK OS=Homo sapiens GN=HCK; Tyrosine-protein kinase HCK OS=Homo sapiens GN=HCK PE=1 SV=5	HCK	4.46497	4.6049	5.09382	4.69081	5.32401	5.82512	4.13983	4.10975	4.22759	4.10097	4.97487	5.44036	5.44998	5.00298	5.34945	5.49451	5.90621	6.11881	HCK	-0.112384	4.62874	-0.748389	0.475855	0.90093	-5.23271	Not significant	HCK	0.205361	4.78761	1.29625	0.231392	0.930877	-5.25697	Not significant	HCK	0.0771651	4.72351	0.62791	0.545906	0.773013	-6.60362	Not significant	HCK	0.716769	5.04331	5.50969	0.000754806
Q8TD55	Pleckstrin homology domain-containing family O member 2 OS=Homo sapiens GN=PLEKHO2 PE=1 SV=1; Isoform 2 of Pleckstrin homology domain-containing family O member 2 OS=Homo sapiens GN=PLEKHO2	PLEKHO2	5.89301	5.77571	6.01939	5.81366	6.33933	6.84953	4.75292	4.19686	4.76953	4.56952	4.51173	5.49207	4.16568	4.0958	4.12291	3.99923	4.31521	4.9561	PLEKHO2	-0.247744	4.81333	-1.71276	0.125484	0.766079	-4.3497	Not significant	PLEKHO2	0.0334032	4.95391	0.285936	0.782266	0.99754	-6.02199	Not significant	PLEKHO2	-0.143065	4.86567	-1.2109	0.257243	0.549247	-6.07028	Not significant	PLEKHO2	0.11822	4.99631	0.7784	0.460609
Q9Y6N5	Sulfide:quinone oxidoreductase, mitochondrial OS=Homo sapiens GN=SQRDL PE=1 SV=1	SQRDL	4.3946	4.46591	4.6133	4.89109	4.95499	5.52053	5.2842	5.25593	5.27599	5.36411	5.6112	6.03861	5.00202	5.07347	4.92512	5.27798	5.6331	5.80016	SQRDL	0.0381585	4.91269	0.309975	0.764577	0.960331	-5.43986	Not significant	SQRDL	0.0445265	4.91587	0.363048	0.72607	0.996512	-5.99567	Not significant	SQRDL	0.28412	5.03567	2.17957	0.0576818	0.337289	-4.73032	Not significant	SQRDL	0.506153	5.14669	4.1897	0.00365219
O75676	Ribosomal protein S6 kinase alpha-4 OS=Homo sapiens GN=RPS6KA4 PE=1 SV=1; Isoform 2 of Ribosomal protein S6 kinase alpha-4 OS=Homo sapiens GN=RPS6KA4	RPS6KA4	5.90319	5.78611	5.94939	5.77502	5.09746	5.01944	4.18136	4.42527	4.85778	3.92747	4.4597	3.45785	3.6045	3.16433	3.22414	3.39416	2.87975	2.38798	RPS6KA4	-0.104443	4.5108	-0.664137	0.525457	0.913758	-5.28455	Not significant	RPS6KA4	0.114086	4.62006	0.594499	0.568773	0.996188	-5.88115	Not significant	RPS6KA4	-0.197467	4.46428	-1.66706	0.130387	0.429086	-5.48886	Not significant	RPS6KA4	-0.417381	4.35433	-1.96072	0.0886823
Q9NRZ9	Lymphoid-specific helicase OS=Homo sapiens GN=HELLS PE=1 SV=1; Isoform 2 of Lymphoid-specific helicase OS=Homo sapiens GN=HELLS; Isoform 4 of Lymphoid-specific helicase OS=Homo sapiens GN=HELLS; Isoform 6 of Lymphoid-specific helicase OS=Homo sapiens GN=HELLS; Isoform 5 of Lymphoid-specific helicase OS=Homo sapiens GN=HELLS; Isoform 3 of Lymphoid-specific helicase OS=Homo sapiens GN=HELLS	HELLS	5.31314	5.64473	5.6276	5.58351	5.38689	4.23241	2.57307	1.73428	2.73934	2.03472	2.39788	1.85237	3.94908	4.34093	3.92738	3.92595	3.47339	2.48272	HELLS	-0.0384482	3.92587	-0.163378	0.874312	0.978735	-5.47205	Not significant	HELLS	0.153015	4.0216	1.23236	0.253154	0.94049	-5.32791	Not significant	HELLS	-0.0970356	3.89658	-0.597934	0.564854	0.785088	-6.623	Not significant	HELLS	-0.192376	3.84891	-1.39	0.205098
Q13011	Delta(3,5)-Delta(2,4)-dienoyl-CoA isomerase, mitochondrial OS=Homo sapiens GN=ECH1 PE=1 SV=2	ECH1	5.45459	5.44934	5.21948	5.48839	5.05337	4.75554	4.97177	4.9959	4.72868	4.57574	4.54329	4.06836	5.7161	4.92892	5.29202	5.28391	4.89454	4.8588	ECH1	-0.256103	5.25277	-1.41636	0.194769	0.79033	-4.66433	Not significant	ECH1	-0.300758	5.23044	-2.5429	0.0348381	0.890794	-3.59173	Not significant	ECH1	-0.264807	5.24842	-1.93228	0.0858735	0.373579	-5.10647	Not significant	ECH1	-0.55042	5.10561	-4.1835	0.00368154
Q9BW19	Kinesin-like protein KIFC1 OS=Homo sapiens GN=KIFC1 PE=1 SV=2	KIFC1	4.97332	4.95584	5.14115	5.35733	4.84948	3.85204	4.57942	4.3354	4.6051	4.27159	4.15529	3.44778	4.13847	4.59412	4.34558	4.19061	4.09829	3.49501	KIFC1	0.0647164	4.59609	0.404464	0.696572	0.947302	-5.40886	Not significant	KIFC1	0.133539	4.63051	1.137	0.288776	0.95276	-5.42931	Not significant	KIFC1	0.042774	4.58512	0.283692	0.783165	0.900681	-6.77163	Not significant	KIFC1	-0.196048	4.46571	-1.55025	0.16291
Q99952	Isoform 2 of Tyrosine-protein phosphatase non-receptor type 18 OS=Homo sapiens GN=PTPN18; Tyrosine-protein phosphatase non-receptor type 18 OS=Homo sapiens GN=PTPN18 PE=1 SV=2	PTPN18	4.21098	4.19288	4.02851	3.90028	4.27896	2.58668	2.44996	2.23065	2.16299	2.5138	1.69546	1.57117	5.39094	5.79325	5.46254	5.23193	4.66694	4.46092	PTPN18	0.0549654	4.04477	0.359765	0.728425	0.954626	-5.42451	Not significant	PTPN18	-0.132612	3.95099	-1.052	0.323844	0.960966	-5.51481	Not significant	PTPN18	-0.13529	3.94965	-1.0566	0.318654	0.607041	-6.23793	Not significant	PTPN18	-0.470171	3.78221	-2.62889	0.0324749
P29372	Isoform 3 of DNA-3-methyladenine glycosylase OS=Homo sapiens GN=MPG; DNA-3-methyladenine glycosylase OS=Homo sapiens GN=MPG PE=1 SV=3; Isoform 2 of DNA-3-methyladenine glycosylase OS=Homo sapiens GN=MPG; Isoform 4 of DNA-3-methyladenine glycosylase OS=Homo sapiens GN=MPG	MPG	4.33422	3.96156	4.15242	4.35759	3.90609	3.642	5.6611	5.80419	5.65443	5.63502	5.25477	4.803	4.38879	4.60283	4.2949	4.23543	3.97982	3.50578	MPG	-0.00517756	4.79211	-0.0337713	0.973895	0.992929	-5.48398	Not significant	MPG	-0.0941189	4.74764	-0.804919	0.444363	0.984398	-5.7339	Not significant	MPG	-0.0520256	4.76869	-0.434306	0.674452	0.844024	-6.71307	Not significant	MPG	-0.414477	4.58747	-3.73491	0.00667019
Q9NSI8-3	Isoform 3 of SAM domain-containing protein SAMSN-1 OS=Homo sapiens GN=SAMSN1; SAM domain-containing protein SAMSN-1 OS=Homo sapiens GN=SAMSN1 PE=1 SV=1; Isoform 2 of SAM domain-containing protein SAMSN-1 OS=Homo sapiens GN=SAMSN1	SAMSN1	4.18428	3.53784	3.58612	3.79168	4.33642	4.82601	3.17978	3.54713	3.15637	3.80282	3.69715	4.3247	3.66517	4.05649	3.89798	3.8562	4.49654	4.91096	SAMSN1	0.0374092	3.69511	0.177527	0.86355	0.978735	-5.4698	Not significant	SAMSN1	-0.129586	3.61162	-0.770661	0.463282	0.984398	-5.76049	Not significant	SAMSN1	0.14049	3.74665	0.770181	0.461235	0.716994	-6.50008	Not significant	SAMSN1	0.500294	3.92656	3.31592	0.0119318
O94925-3	Isoform 3 of Glutaminase kidney isoform, mitochondrial OS=Homo sapiens GN=GLS	GLS	2.8251	2.61115	2.54138	3.73256	3.91947	3.91724	5.9197	6.06237	5.93177	6.16976	6.35022	6.64821	4.89878	5.00789	5.04429	5.21401	5.53999	5.67473	GLS	0.0126105	4.55417	0.0936322	0.927726	0.988298	-5.48041	Not significant	GLS	-0.0420455	4.52684	-0.321622	0.756065	0.99754	-6.01057	Not significant	GLS	0.490918	4.79332	3.19584	0.0111246	0.186868	-3.10219	Not significant	GLS	0.722035	4.90888	4.79024	0.00172826
Q9H939	Isoform 2 of Proline-serine-threonine phosphatase-interacting protein 2 OS=Homo sapiens GN=PSTPIP2; Proline-serine-threonine phosphatase-interacting protein 2 OS=Homo sapiens GN=PSTPIP2 PE=1 SV=4	PSTPIP2	3.73884	3.89948	3.89381	3.65246	4.10148	4.50648	4.4821	4.40014	4.44604	4.56995	4.98089	5.59988	4.32651	4.18312	4.57605	4.63479	4.74521	5.0646	PSTPIP2	-0.021569	4.1717	-0.165182	0.872938	0.978735	-5.47177	Not significant	PSTPIP2	0.122816	4.24389	1.00922	0.342711	0.96806	-5.55599	Not significant	PSTPIP2	0.103252	4.23411	0.799763	0.444762	0.705477	-6.47623	Not significant	PSTPIP2	0.42671	4.39584	3.78255	0.00625341
P80217-2	Interferon-induced 35 kDa protein OS=Homo sapiens GN=IFI35 PE=1 SV=5; Isoform 2 of Interferon-induced 35 kDa protein OS=Homo sapiens GN=IFI35	IFI35	5.11851	4.67781	4.56728	4.95291	5.55546	5.76004	4.25634	4.1452	4.2874	4.82672	4.80109	5.1894	5.04216	4.82477	4.8735	5.22649	5.49598	5.98982	IFI35	-0.256412	4.67747	-1.95191	0.0870937	0.741584	-4.08109	Not significant	IFI35	-0.229609	4.69087	-1.60763	0.146976	0.905266	-4.88207	Not significant	IFI35	0.196366	4.90385	1.26959	0.236566	0.531036	-6.00222	Not significant	IFI35	0.478505	5.04492	4.26172	0.00332937
P19525	Isoform 2 of Interferon-induced, double-stranded RNA-activated protein kinase OS=Homo sapiens GN=EIF2AK2; Interferon-induced, double-stranded RNA-activated protein kinase OS=Homo sapiens GN=EIF2AK2 PE=1 SV=2	EIF2AK2	2.94854	3.45491	3.21704	3.54364	4.9761	5.55347	4.88636	4.89401	5.01018	5.30263	5.89813	6.28962	5.45976	5.18174	5.15152	5.84042	6.26383	6.58484	EIF2AK2	0.0786656	4.47089	0.468959	0.651734	0.936224	-5.38322	Not significant	EIF2AK2	0.0280223	4.44557	0.195201	0.850152	0.99754	-6.04509	Not significant	EIF2AK2	0.46401	4.66356	3.82477	0.00418015	0.138579	-2.10412	Not significant	EIF2AK2	1.28113	5.07212	5.66697	0.000635664
Q9UEE9	Isoform 2 of Craniofacial development protein 1 OS=Homo sapiens GN=CFDP1; Craniofacial development protein 1 OS=Homo sapiens GN=CFDP1 PE=1 SV=1	CFDP1	5.71444	5.57032	5.5212	5.05907	5.44395	4.89384	5.81184	5.69918	5.34204	5.69065	5.19126	5.06892	4.54872	5.19758	4.96077	4.74627	4.27847	3.79531	CFDP1	0.130691	5.42368	0.732381	0.485038	0.904011	-5.24296	Not significant	CFDP1	-0.0836622	5.3165	-0.481784	0.642994	0.996512	-5.94343	Not significant	CFDP1	-0.193004	5.26183	-1.15963	0.276498	0.567729	-6.12786	Not significant	CFDP1	-0.387106	5.16478	-3.06005	0.0172179
Q9UII4	E3 ISG15--protein ligase HERC5 OS=Homo sapiens GN=HERC5 PE=1 SV=2	HERC5	2.77073	3.00797	0.861789	4.037	5.79501	7.04073	2.3417	2.61887	2.02493	2.63787	3.05104	3.71727	0.93782	1.23468	1.02664	2.64984	4.24546	5.14343	HERC5	0.270422	2.15196	2.21144	0.058275	0.730588	-3.78209	Not significant	HERC5	-0.712299	1.6606	-2.17839	0.0613624	0.890794	-4.11055	Not significant	HERC5	1.09148	2.56249	4.73394	0.00111524	0.0613666	-0.743315	Not significant	HERC5	2.34708	3.19029	5.29841	0.00095563
P09493-2	Isoform 7 of Tropomyosin alpha-1 chain OS=Homo sapiens GN=TPM1; Isoform 8 of Tropomyosin alpha-1 chain OS=Homo sapiens GN=TPM1; Isoform 2 of Tropomyosin alpha-1 chain OS=Homo sapiens GN=TPM1; Isoform 3 of Tropomyosin alpha-1 chain OS=Homo sapiens GN=TPM1; Isoform 9 of Tropomyosin alpha-1 chain OS=Homo sapiens GN=TPM1	TPM1	6.51309	6.09583	6.11754	6.07737	5.8638	5.55223	5.74635	5.63976	5.58428	5.62425	5.25169	4.71271	5.50108	5.64803	5.60785	5.05844	5.1666	4.87596	TPM1	-0.12563	5.85736	-0.85489	0.417715	0.886292	-5.15981	Not significant	TPM1	-0.150278	5.84503	-1.10946	0.29979	0.957083	-5.45754	Not significant	TPM1	-0.333484	5.75343	-2.61631	0.0283372	0.258946	-4.03828	Not significant	TPM1	-0.492808	5.67377	-4.08614	0.00417778
P47712	Cytosolic phospholipase A2 OS=Homo sapiens GN=PLA2G4A PE=1 SV=2	PLA2G4A	4.45574	4.33846	4.43318	4.55438	4.89445	5.3683	4.29782	4.20103	4.071	4.25397	4.59321	5.0004	2.4292	3.33788	2.61071	2.95712	3.07219	3.18868	PLA2G4A	0.231538	3.84335	1.10602	0.30117	0.848177	-4.95875	Not significant	PLA2G4A	-0.0226206	3.71628	-0.175907	0.864783	0.99754	-6.04889	Not significant	PLA2G4A	0.194241	3.82471	1.3603	0.207338	0.503471	-5.89273	Not significant	PLA2G4A	0.459033	3.9571	3.73992	0.006625
O43663	Isoform 4 of Protein regulator of cytokinesis 1 OS=Homo sapiens GN=PRC1; Protein regulator of cytokinesis 1 OS=Homo sapiens GN=PRC1 PE=1 SV=2; Isoform 2 of Protein regulator of cytokinesis 1 OS=Homo sapiens GN=PRC1; Isoform 3 of Protein regulator of cytokinesis 1 OS=Homo sapiens GN=PRC1	PRC1	5.80376	6.00784	6.1209	6.31614	5.86886	5.00713	4.043	4.44999	4.34668	4.42639	4.20005	2.97276	3.60268	3.89054	3.67483	4.19082	3.3198	2.91383	PRC1	0.299646	4.63297	2.38761	0.0443158	0.681733	-3.57778	Not significant	PRC1	0.230992	4.59864	1.91013	0.092894	0.890794	-4.48276	Not significant	PRC1	0.494641	4.73046	4.10344	0.00275343	0.114735	-1.67515	Not significant	PRC1	-0.0202426	4.47302	-0.154452	0.881402
O75113	NEDD4-binding protein 1 OS=Homo sapiens GN=N4BP1 PE=1 SV=4	N4BP1	5.33938	5.387	5.63541	5.77761	5.8183	6.06095	3.93965	4.21131	4.44031	4.31641	4.86887	4.81959	4.13062	3.67974	3.55743	4.14046	4.92013	4.86569	N4BP1	-0.0438658	4.44795	-0.270041	0.79403	0.967656	-5.45057	Not significant	N4BP1	0.0745002	4.50713	0.370653	0.720616	0.996512	-5.99275	Not significant	N4BP1	0.274944	4.60736	2.06302	0.0696326	0.351318	-4.90953	Not significant	N4BP1	0.732551	4.83616	5.60006	0.000683592
O95373	Importin-7 OS=Homo sapiens GN=IPO7 PE=1 SV=1	IPO7	4.06642	4.2594	4.24895	3.57309	4.50587	4.86022	3.84255	4.16014	4.13645	4.05732	4.2557	4.60228	4.53068	3.68967	3.80184	4.34656	4.32321	5.26097	IPO7	-0.110145	4.09148	-0.498008	0.632008	0.93365	-5.37051	Not significant	IPO7	-0.0841336	4.10448	-0.423131	0.683459	0.996512	-5.97099	Not significant	IPO7	-0.154226	4.06944	-1.01238	0.338204	0.623907	-6.28274	Not significant	IPO7	0.215045	4.25407	1.3756	0.209327
P50897	Isoform 2 of Palmitoyl-protein thioesterase 1 OS=Homo sapiens GN=PPT1; Palmitoyl-protein thioesterase 1 OS=Homo sapiens GN=PPT1 PE=1 SV=1	PPT1	5.72018	5.73107	5.76396	5.55432	5.23614	4.97761	5.47903	5.60323	5.22145	5.44285	4.99359	4.76935	5.74852	5.70042	5.72348	5.0591	5.42215	4.76245	PPT1	0.0290007	5.66374	0.232783	0.821831	0.975201	-5.45925	Not significant	PPT1	-0.0796127	5.60944	-0.647306	0.535746	0.990497	-5.84788	Not significant	PPT1	-0.297154	5.50067	-1.9712	0.0806948	0.366621	-5.04835	Not significant	PPT1	-0.431949	5.43327	-3.77985	0.00627625
O15394	Isoform 2 of Neural cell adhesion molecule 2 OS=Homo sapiens GN=NCAM2; Neural cell adhesion molecule 2 OS=Homo sapiens GN=NCAM2 PE=1 SV=2	NCAM2	4.87959	4.82797	4.98198	4.86333	4.70763	3.8631	5.64341	5.50443	5.4764	5.36611	5.40269	4.86426	5.37927	5.07953	5.33894	5.29027	4.97816	4.69461	NCAM2	-0.163449	5.21903	-1.28383	0.235476	0.815368	-4.79535	Not significant	NCAM2	-0.0349847	5.28327	-0.289967	0.77929	0.99754	-6.02076	Not significant	NCAM2	-0.127521	5.237	-1.0381	0.326727	0.612631	-6.25686	Not significant	NCAM2	-0.271265	5.16513	-2.33	0.0508445
P20702	Integrin alpha-X OS=Homo sapiens GN=ITGAX PE=1 SV=3	ITGAX	4.51184	4.16058	4.3592	4.26941	4.24612	3.2543	5.6937	5.51188	5.56196	5.37545	5.04278	5.01973	4.89733	5.16372	5.17882	5.04413	4.58428	3.99251	ITGAX	-0.088896	4.98984	-0.58055	0.57768	0.922112	-5.33058	Not significant	ITGAX	-0.000962845	5.03381	-0.00716189	0.994463	0.998127	-6.06534	Not significant	ITGAX	-0.137959	4.96531	-1.0168	0.336211	0.622526	-6.27833	Not significant	ITGAX	-0.409893	4.82934	-3.21082	0.0138578
Q5TEJ8	Isoform 6 of Protein THEMIS2 OS=Homo sapiens GN=THEMIS2; Isoform 4 of Protein THEMIS2 OS=Homo sapiens GN=THEMIS2; Isoform 2 of Protein THEMIS2 OS=Homo sapiens GN=THEMIS2; Protein THEMIS2 OS=Homo sapiens GN=THEMIS2 PE=1 SV=1; Isoform 3 of Protein THEMIS2 OS=Homo sapiens GN=THEMIS2; Isoform 5 of Protein THEMIS2 OS=Homo sapiens GN=THEMIS2	THEMIS2	4.34923	4.47355	4.70972	4.98943	5.61597	6.44413	3.94637	3.56904	3.98335	4.2347	4.61064	4.85221	4.08563	4.08249	4.02446	4.39586	5.03694	5.28297	THEMIS2	-0.0853822	4.08439	-0.594927	0.568492	0.920025	-5.32306	Not significant	THEMIS2	0.112102	4.18313	0.856617	0.416828	0.982441	-5.69195	Not significant	THEMIS2	0.412918	4.33354	3.20017	0.011048	0.186868	-3.09521	Not significant	THEMIS2	0.960772	4.60746	6.7065	0.000220368
P12314	High affinity immunoglobulin gamma Fc receptor IB OS=Homo sapiens GN=FCGR1B PE=2 SV=1; Isoform 3 of High affinity immunoglobulin gamma Fc receptor IB OS=Homo sapiens GN=FCGR1B; High affinity immunoglobulin gamma Fc receptor I OS=Homo sapiens GN=FCGR1A PE=1 SV=2	FCGR1B	4.24704	4.55713	4.37412	4.66251	4.70763	4.98895	3.6241	3.27739	3.63526	3.72317	4.3168	4.31465	3.94856	3.80773	3.83594	4.1052	4.40365	4.88277	FCGR1B	-0.059153	3.91033	-0.378901	0.714715	0.949969	-5.41802	Not significant	FCGR1B	0.00853709	3.94417	0.0715488	0.944735	0.99754	-6.06263	Not significant	FCGR1B	0.223726	4.05177	1.77642	0.109924	0.40521	-5.33434	Not significant	FCGR1B	0.536124	4.20796	4.53634	0.00235598
O75781	Isoform 2 of Paralemmin-1 OS=Homo sapiens GN=PALM; Paralemmin-1 OS=Homo sapiens GN=PALM PE=1 SV=2	PALM	6.4035	6.44792	6.29483	6.22463	6.04968	5.77161	4.55992	5.11471	4.57083	4.97931	4.1357	3.65625	3.23258	2.96847	3.27413	2.68432	2.69404	2.37457	PALM	0.111701	4.78785	0.6529	0.532307	0.913758	-5.29105	Not significant	PALM	-0.0187345	4.72263	-0.160899	0.876203	0.99754	-6.05158	Not significant	PALM	-0.102575	4.68071	-0.576408	0.578687	0.795304	-6.63637	Not significant	PALM	-0.438859	4.51257	-3.83592	0.00581958
P33241-3	Lymphocyte-specific protein 1 OS=Homo sapiens GN=LSP1 PE=1 SV=1; Isoform 3 of Lymphocyte-specific protein 1 OS=Homo sapiens GN=LSP1; Isoform 2 of Lymphocyte-specific protein 1 OS=Homo sapiens GN=LSP1	LSP1	4.28406	4.38642	4.35805	4.22669	4.23337	3.43657	4.8602	5.01062	4.66638	4.57912	4.28082	4.16211	5.10091	5.74304	5.63385	4.90495	4.92435	4.36284	LSP1	0.2983	4.89754	1.99375	0.0816532	0.740266	-4.03325	Not significant	LSP1	0.137701	4.81724	0.881512	0.404006	0.978552	-5.67099	Not significant	LSP1	-0.178136	4.65932	-1.47006	0.176143	0.476091	-5.7538	Not significant	LSP1	-0.268874	4.61395	-1.94007	0.0914728
Q9BQE4	Selenoprotein S OS=Homo sapiens GN=VIMP PE=1 SV=3	VIMP	2.46462	2.82083	2.25947	3.33063	3.28269	3.76047	4.10404	4.43149	4.60936	4.52008	4.78206	4.97961	4.28673	4.21602	4.60606	4.50962	4.96181	4.95726	VIMP	0.204317	3.72062	1.45692	0.183605	0.783455	-4.62289	Not significant	VIMP	0.2065	3.72171	1.32044	0.223578	0.926323	-5.22953	Not significant	VIMP	0.501647	3.86929	3.38838	0.00820404	0.170931	-2.79315	Not significant	VIMP	0.723719	3.98032	6.37031	0.000306167
Q00403	Transcription initiation factor IIB OS=Homo sapiens GN=GTF2B PE=1 SV=1	GTF2B	3.93758	3.7732	3.86967	4.356	4.43898	4.7652	4.05575	3.83396	4.45131	4.47357	5.05697	4.98146	5.04123	5.20869	4.90744	5.37901	5.64984	5.66367	GTF2B	-0.0729025	4.3084	-0.534671	0.607553	0.932291	-5.35347	Not significant	GTF2B	0.0646181	4.37716	0.456526	0.660274	0.996512	-5.95571	Not significant	GTF2B	0.391339	4.54052	3.32096	0.00912309	0.177937	-2.90109	Not significant	GTF2B	0.703745	4.69673	5.16417	0.00111364
P23469	Receptor-type tyrosine-protein phosphatase epsilon OS=Homo sapiens GN=PTPRE PE=1 SV=1; Isoform 2 of Receptor-type tyrosine-protein phosphatase epsilon OS=Homo sapiens GN=PTPRE; Isoform 3 of Receptor-type tyrosine-protein phosphatase epsilon OS=Homo sapiens GN=PTPRE	PTPRE	3.43274	3.49127	3.45842	3.12356	3.91634	4.34423	3.65246	3.65894	3.72941	3.86024	3.76624	4.36152	3.15328	3.28554	3.40409	3.22347	3.18103	3.84504	PTPRE	0.0657564	3.44571	0.533152	0.608556	0.93283	-5.3542	Not significant	PTPRE	0.117812	3.47173	0.988676	0.352069	0.970589	-5.57531	Not significant	PTPRE	-0.0104053	3.40763	-0.0752536	0.941685	0.974376	-6.81257	Not significant	PTPRE	0.208377	3.51702	1.57013	0.158265
Q9NSC5	Isoform 2 of Homer protein homolog 3 OS=Homo sapiens GN=HOMER3; Isoform 5 of Homer protein homolog 3 OS=Homo sapiens GN=HOMER3; Homer protein homolog 3 OS=Homo sapiens GN=HOMER3 PE=1 SV=2	HOMER3	5.76227	5.72424	5.88482	5.30239	5.0201	5.02973	4.50196	4.22465	4.38212	4.02567	4.05944	3.81476	4.11729	3.66945	4.08019	3.52376	3.14094	3.29715	HOMER3	-0.254394	4.66664	-1.87328	0.0982765	0.745148	-4.17042	Not significant	HOMER3	-0.0114611	4.78811	-0.0958248	0.926041	0.99754	-6.06047	Not significant	HOMER3	-0.509902	4.53889	-4.2905	0.00209321	0.097653	-1.39283	Not significant	HOMER3	-0.720345	4.43367	-5.25582	0.0010029
Q9UKK3	Poly [ADP-ribose] polymerase 4 OS=Homo sapiens GN=PARP4 PE=1 SV=3	PARP4	4.97104	5.387	5.17437	5.25355	5.53875	5.57298	3.70807	4.03628	3.84609	4.30348	4.43298	5.04471	4.53794	4.91996	4.87564	5.33968	5.62921	5.63759	PARP4	0.375393	4.59338	3.06097	0.0157436	0.612983	-2.8146	Not significant	PARP4	0.22635	4.51886	1.9199	0.0915101	0.890794	-4.46944	Not significant	PARP4	0.559886	4.68563	4.07613	0.00286705	0.118321	-1.71675	Not significant	PARP4	0.794625	4.803	5.78985	0.000557052
Q9NZD8	Maspardin OS=Homo sapiens GN=SPG21 PE=1 SV=1; Isoform 2 of Maspardin OS=Homo sapiens GN=SPG21	SPG21	4.59339	4.65058	5.02648	4.28875	4.74959	5.41724	5.00001	4.94528	5.23248	4.93376	5.50874	5.79305	5.08668	4.98872	4.95411	4.95472	5.1589	5.73384	SPG21	-0.0318345	4.87744	-0.256406	0.804171	0.971767	-5.45389	Not significant	SPG21	0.177668	4.98219	1.25781	0.244288	0.937365	-5.29993	Not significant	SPG21	-0.167617	4.80955	-1.37478	0.202968	0.500812	-5.87479	Not significant	SPG21	0.245717	5.01622	1.87582	0.100714
Q9Y617	Phosphoserine aminotransferase OS=Homo sapiens GN=PSAT1 PE=1 SV=2	PSAT1	5.24313	5.05503	4.86946	4.67806	4.61049	4.19507	6.12241	5.82344	5.89102	5.60446	5.65164	5.28469	6.05202	5.88652	5.87872	5.71661	5.61135	5.43245	PSAT1	-0.217522	5.69709	-1.75828	0.117124	0.761659	-4.29936	Not significant	PSAT1	-0.259456	5.67613	-2.19895	0.0594342	0.890794	-4.08157	Not significant	PSAT1	-0.472812	5.56945	-3.88236	0.00383128	0.130507	-2.01469	Not significant	PSAT1	-0.514696	5.54851	-4.46847	0.00256351
Q9NQS7	Inner centromere protein OS=Homo sapiens GN=INCENP PE=1 SV=3; Isoform 2 of Inner centromere protein OS=Homo sapiens GN=INCENP	INCENP	5.61055	5.90539	5.68807	6.3256	5.7263	4.71893	4.62281	4.21848	4.64779	4.5499	4.20005	3.17382	3.7237	3.81715	3.5706	3.59499	3.36755	3.00644	INCENP	-0.00534536	4.64968	-0.033294	0.974264	0.993004	-5.484	Not significant	INCENP	-0.0168648	4.64392	-0.141243	0.891205	0.99754	-6.05474	Not significant	INCENP	0.171144	4.73792	0.980316	0.35294	0.636317	-6.3143	Not significant	INCENP	-0.221054	4.54183	-1.55902	0.160845
Q01082	Spectrin beta chain, non-erythrocytic 1 OS=Homo sapiens GN=SPTBN1 PE=1 SV=2	SPTBN1	5.40281	5.0183	5.44253	5.36124	5.13493	4.63471	4.50884	4.83618	4.20179	4.45347	4.11252	3.86801	5.04919	5.3499	5.13287	4.64486	4.65552	4.11547	SPTBN1	0.081179	5.02753	0.480201	0.644064	0.935546	-5.37839	Not significant	SPTBN1	-0.0612138	4.95634	-0.471099	0.650277	0.996512	-5.9487	Not significant	SPTBN1	-0.167089	4.9034	-1.28514	0.231323	0.526237	-5.98381	Not significant	SPTBN1	-0.352621	4.81063	-3.11796	0.015835
Q7LBR1	Charged multivesicular body protein 1b OS=Homo sapiens GN=CHMP1B PE=1 SV=1	CHMP1B	5.06035	4.86302	4.91302	4.95791	4.70706	4.07986	5.61997	5.55106	5.49807	5.46195	5.18375	4.97687	3.90681	4.1317	4.09032	3.66036	3.60677	3.14008	CHMP1B	-0.0137818	4.85549	-0.100466	0.92247	0.987885	-5.47979	Not significant	CHMP1B	-0.0285757	4.84809	-0.226755	0.826359	0.99754	-6.03803	Not significant	CHMP1B	-0.168971	4.77789	-1.42193	0.189282	0.488514	-5.81555	Not significant	CHMP1B	-0.363185	4.68078	-3.2191	0.0136946
Q13137-4	Isoform 3 of Calcium-binding and coiled-coil domain-containing protein 2 OS=Homo sapiens GN=CALCOCO2; Isoform 5 of Calcium-binding and coiled-coil domain-containing protein 2 OS=Homo sapiens GN=CALCOCO2; Calcium-binding and coiled-coil domain-containing protein 2 OS=Homo sapiens GN=CALCOCO2 PE=1 SV=1; Isoform 4 of Calcium-binding and coiled-coil domain-containing protein 2 OS=Homo sapiens GN=CALC…	CALCOCO2	5.67803	5.05062	5.06918	5.41648	5.24202	4.97346	4.51896	3.93629	4.02024	3.93587	4.00535	3.60201	4.37519	3.99444	4.36815	3.90889	4.06855	3.69394	CALCOCO2	-0.530278	4.59225	-4.1498	0.0032794	0.612983	-1.72711	Not significant	CALCOCO2	-0.371535	4.67163	-2.52375	0.0358875	0.890794	-3.61914	Not significant	CALCOCO2	-0.436978	4.6389	-3.48552	0.00704639	0.166321	-2.63823	Not significant	CALCOCO2	-0.41875	4.64802	-3.63213	0.0076753
O95379-4	Tumor necrosis factor alpha-induced protein 8 OS=Homo sapiens GN=TNFAIP8 PE=1 SV=1; Isoform 3 of Tumor necrosis factor alpha-induced protein 8 OS=Homo sapiens GN=TNFAIP8; Isoform 4 of Tumor necrosis factor alpha-induced protein 8 OS=Homo sapiens GN=TNFAIP8; Isoform 2 of Tumor necrosis factor alpha-induced protein 8 OS=Homo sapiens GN=TNFAIP8	TNFAIP8	6.36096	6.42479	6.36993	6.13219	6.99801	7.71141	2.59058	3.42103	2.82366	3.04551	3.25761	4.13479	4.75947	4.55432	4.68358	4.31692	4.39763	5.36453	TNFAIP8	0.229707	4.68519	1.16055	0.279601	0.838389	-4.91031	Not significant	TNFAIP8	0.0553832	4.59803	0.449624	0.665035	0.996512	-5.95896	Not significant	TNFAIP8	-0.0721308	4.53427	-0.414639	0.688266	0.852782	-6.72206	Not significant	TNFAIP8	0.314079	4.72738	1.50864	0.173037
Q9NRD1	F-box only protein 6 OS=Homo sapiens GN=FBXO6 PE=1 SV=1	FBXO6	5.7829	5.62749	5.67112	5.77594	5.95972	6.37079	3.66643	3.50167	3.78728	4.00221	4.24218	4.92252	3.63938	3.269	3.589	4.03189	4.51082	5.05397	FBXO6	-0.23018	4.24781	-1.81306	0.107755	0.745148	-4.23822	Not significant	FBXO6	-0.0137692	4.35602	-0.115342	0.911045	0.99754	-6.05827	Not significant	FBXO6	0.240445	4.48312	1.83129	0.100816	0.391232	-5.25507	Not significant	FBXO6	0.541341	4.63357	3.54625	0.00864029
P61626	Lysozyme C OS=Homo sapiens GN=LYZ PE=1 SV=1	LYZ	5.7644	5.33766	5.28258	5.46778	5.05014	5.05036	5.52728	5.26789	5.02851	4.90986	4.40147	3.43234	5.61175	5.60554	5.51521	5.28252	4.79735	3.9714	LYZ	-0.230782	5.51909	-1.69001	0.129868	0.767773	-4.37469	Not significant	LYZ	-0.359045	5.45496	-2.72313	0.0263732	0.890794	-3.33382	Not significant	LYZ	-0.414425	5.42727	-3.26919	0.0099014	0.182693	-2.98418	Not significant	LYZ	-0.884823	5.19207	-6.89416	0.000184395
Q8IV50	LysM and putative peptidoglycan-binding domain-containing protein 2 OS=Homo sapiens GN=LYSMD2 PE=1 SV=1	LYSMD2	6.46653	6.54917	6.39937	6.07436	6.98703	7.24344	5.44097	5.70623	5.56586	5.95793	6.15255	6.54177	5.29379	5.48053	5.12164	5.13701	5.44969	5.93976	LYSMD2	0.178213	5.82287	1.42769	0.191593	0.788409	-4.65282	Not significant	LYSMD2	-0.0381365	5.71469	-0.312033	0.763074	0.99754	-6.01376	Not significant	LYSMD2	-0.0106618	5.72843	-0.0610711	0.952658	0.978582	-6.81363	Not significant	LYSMD2	0.46266	5.96509	3.31166	0.0120039
O15162	Isoform 2 of Phospholipid scramblase 1 OS=Homo sapiens GN=PLSCR1; Phospholipid scramblase 1 OS=Homo sapiens GN=PLSCR1 PE=1 SV=1	PLSCR1	3.11096	3.31328	4.12109	4.47862	5.41191	5.99385	3.77967	3.81079	4.19812	4.55758	4.57921	4.68812	4.22937	3.99287	4.35903	4.60952	5.1712	6.2724	PLSCR1	-0.00101989	3.70616	-0.00740062	0.994278	0.999184	-5.48449	Not significant	PLSCR1	0.519416	3.96637	2.99939	0.0172911	0.890794	-2.94088	Not significant	PLSCR1	0.841908	4.12762	4.68446	0.00119471	0.0633561	-0.814366	Not significant	PLSCR1	1.34744	4.38039	4.93699	0.00145104
Q8IX19	Mast cell-expressed membrane protein 1 OS=Homo sapiens GN=MCEMP1 PE=1 SV=1	MCEMP1	5.17629	5.09579	5.24164	4.91299	4.56623	3.71252	6.23883	5.92305	6.27685	5.90714	5.91486	5.14715	5.62842	5.97288	5.96564	5.73722	5.57899	5.01269	MCEMP1	-0.0172747	5.67254	-0.11082	0.914515	0.984969	-5.47877	Not significant	MCEMP1	0.14686	5.75461	1.18609	0.269956	0.942471	-5.3778	Not significant	MCEMP1	-0.162064	5.60015	-1.20954	0.257743	0.5498	-6.07184	Not significant	MCEMP1	-0.327821	5.51727	-2.3526	0.0491433
Q14764	Major vault protein OS=Homo sapiens GN=MVP PE=1 SV=4	MVP	4.53881	4.43565	4.19762	4.46776	4.73921	5.1025	4.83186	4.82433	4.86939	4.80683	5.34154	5.86224	4.81921	5.06535	5.18179	4.79449	5.38353	5.76907	MVP	0.0451468	4.75254	0.340137	0.742597	0.954626	-5.43082	Not significant	MVP	0.0196372	4.73978	0.128172	0.901208	0.99754	-6.05661	Not significant	MVP	-0.0402733	4.70983	-0.343106	0.739519	0.882491	-6.75138	Not significant	MVP	0.424796	4.94236	3.38069	0.0108885
Q14142	Isoform 3 of Tripartite motif-containing protein 14 OS=Homo sapiens GN=TRIM14; Tripartite motif-containing protein 14 OS=Homo sapiens GN=TRIM14 PE=2 SV=2; Isoform Beta of Tripartite motif-containing protein 14 OS=Homo sapiens GN=TRIM14	TRIM14	4.11553	4.33162	4.18669	4.91876	4.64975	4.77945	3.36078	3.16945	3.14897	3.53256	4.46329	4.86138	2.75894	3.57368	3.00976	3.51039	4.35483	4.68298	TRIM14	0.279836	3.55167	1.46619	0.181133	0.781637	-4.61333	Not significant	TRIM14	0.0367254	3.43011	0.276771	0.789044	0.99754	-6.02471	Not significant	TRIM14	0.57549	3.69949	3.79691	0.00436084	0.14266	-2.14752	Not significant	TRIM14	1.07754	3.95052	5.53831	0.000731404
Q99873-4	Protein arginine N-methyltransferase 1 OS=Homo sapiens GN=PRMT1 PE=1 SV=2; Isoform 4 of Protein arginine N-methyltransferase 1 OS=Homo sapiens GN=PRMT1; Isoform 2 of Protein arginine N-methyltransferase 1 OS=Homo sapiens GN=PRMT1; Isoform 3 of Protein arginine N-methyltransferase 1 OS=Homo sapiens GN=PRMT1	PRMT1	4.61652	4.5244	4.59793	4.07538	4.87214	5.26784	5.21725	4.67421	5.32381	4.85883	5.47998	6.00428	4.94611	4.30038	4.60887	4.74755	4.90739	5.68732	PRMT1	-0.426961	4.71315	-2.86725	0.0211313	0.612983	-3.02921	Not significant	PRMT1	-0.0830901	4.88508	-0.629258	0.546903	0.993352	-5.85954	Not significant	PRMT1	-0.366042	4.74361	-2.89968	0.0178906	0.227443	-3.58067	Not significant	PRMT1	0.159876	5.00657	1.3062	0.230803
Q9UH62	Armadillo repeat-containing X-linked protein 3 OS=Homo sapiens GN=ARMCX3 PE=1 SV=1	ARMCX3	5.36932	5.32187	5.31476	5.20967	5.29983	6.01362	5.10452	5.05903	5.02986	5.40384	5.35312	5.89809	3.83714	3.99352	3.73353	4.04956	4.3171	4.5788	ARMCX3	0.0211487	4.7809	0.167039	0.871524	0.978735	-5.47148	Not significant	ARMCX3	-0.0776123	4.73152	-0.678668	0.51669	0.986589	-5.82693	Not significant	ARMCX3	0.117362	4.82901	0.87001	0.407249	0.678801	-6.4165	Not significant	ARMCX3	0.219689	4.88017	1.58581	0.154688
Q8NB16	Isoform 2 of Mixed lineage kinase domain-like protein OS=Homo sapiens GN=MLKL; Mixed lineage kinase domain-like protein OS=Homo sapiens GN=MLKL PE=1 SV=1	MLKL	4.50296	4.66185	4.53941	4.88294	5.39133	5.86436	3.09616	3.10809	3.5497	3.10123	3.85918	3.96836	4.46827	3.58829	3.55915	4.6755	4.76572	5.12662	MLKL	-0.236384	3.90427	-1.16072	0.279535	0.838389	-4.91015	Not significant	MLKL	-0.139708	3.95261	-0.600796	0.564774	0.996188	-5.87732	Not significant	MLKL	0.197427	4.12118	1.54287	0.157788	0.459164	-5.65806	Not significant	MLKL	0.649613	4.34727	4.4744	0.00254461
Q92973	Transportin-1 OS=Homo sapiens GN=TNPO1 PE=1 SV=2; Isoform 2 of Transportin-1 OS=Homo sapiens GN=TNPO1	TNPO1	3.26366	3.69519	3.80717	3.39769	4.02538	4.50216	4.83959	4.94965	5.01893	4.76314	5.45601	5.54572	5.20966	4.72754	4.68189	5.3939	5.38782	5.942	TNPO1	0.019825	4.44755	0.109212	0.91575	0.985531	-5.47894	Not significant	TNPO1	0.0650286	4.47015	0.333545	0.747385	0.996823	-6.00646	Not significant	TNPO1	0.0806078	4.47794	0.654598	0.529353	0.762922	-6.58565	Not significant	TNPO1	0.518767	4.69702	3.60942	0.00791862
Q14241	Transcription elongation factor B polypeptide 3 OS=Homo sapiens GN=TCEB3 PE=1 SV=2	TCEB3	5.69508	5.93996	6.04459	6.12791	6.21436	6.55093	3.88541	4.04432	3.93135	3.48174	4.49114	5.06926	3.27171	3.43894	3.37319	3.56809	3.68928	3.87607	TCEB3	0.190343	4.37924	1.55081	0.159917	0.778335	-4.52482	Not significant	TCEB3	0.165642	4.36689	1.34236	0.216695	0.926323	-5.20439	Not significant	TCEB3	0.108517	4.33832	0.63856	0.539264	0.768837	-6.59653	Not significant	TCEB3	0.514192	4.54116	4.4916	0.00249063
Q96PU4	E3 ubiquitin-protein ligase UHRF2 OS=Homo sapiens GN=UHRF2 PE=1 SV=1; Isoform 2 of E3 ubiquitin-protein ligase UHRF2 OS=Homo sapiens GN=UHRF2	UHRF2	5.03627	4.861	5.13527	5.33636	4.5426	4.3719	5.15978	5.24169	5.22995	4.97841	4.84866	4.42488	4.76316	4.75351	4.59835	4.4996	4.52464	4.03509	UHRF2	-0.0343373	4.96924	-0.268906	0.794872	0.967747	-5.45085	Not significant	UHRF2	0.00144987	4.98713	0.0119218	0.990783	0.99754	-6.06529	Not significant	UHRF2	-0.0482774	4.96227	-0.335545	0.745023	0.884627	-6.75417	Not significant	UHRF2	-0.34777	4.81252	-2.95326	0.0201126
Q53EZ4	Isoform 2 of Centrosomal protein of 55 kDa OS=Homo sapiens GN=CEP55; Centrosomal protein of 55 kDa OS=Homo sapiens GN=CEP55 PE=1 SV=3	CEP55	5.34504	5.42544	5.22148	5.27519	5.05169	4.7975	5.08001	5.19443	4.55543	5.27606	4.67155	4.05437	4.3256	4.51292	4.04143	4.26473	3.86119	3.36762	CEP55	0.127382	4.98057	1.03571	0.330916	0.853967	-5.01885	Not significant	CEP55	-0.310771	4.7615	-2.42251	0.0419925	0.890794	-3.76392	Not significant	CEP55	0.0217772	4.92777	0.175259	0.864816	0.937169	-6.79882	Not significant	CEP55	-0.388741	4.72251	-3.41067	0.010439
Q9H3M7	Thioredoxin-interacting protein OS=Homo sapiens GN=TXNIP PE=1 SV=1; Isoform 2 of Thioredoxin-interacting protein OS=Homo sapiens GN=TXNIP	TXNIP	4.92132	4.80779	5.06375	5.11293	4.5426	4.3038	4.34558	3.98087	4.68747	4.63713	4.09713	3.5024	5.64344	5.16372	5.352	5.92952	5.08395	4.90969	TXNIP	-0.319318	4.81045	-2.39161	0.0440414	0.681402	-3.57314	Not significant	TXNIP	0.064296	5.00226	0.434912	0.675237	0.996512	-5.96572	Not significant	TXNIP	0.256416	5.09832	2.17007	0.0585759	0.33769	-4.74503	Not significant	TXNIP	-0.395555	4.77233	-3.28365	0.0124908
O15182	Centrin-3 OS=Homo sapiens GN=CETN3 PE=1 SV=2	CETN3	3.85202	4.15249	3.49581	4.65598	2.25354	3.24669	5.98228	5.62847	5.60199	5.24217	5.03821	5.23962	5.82541	5.12517	5.31586	5.29346	4.66694	4.93285	CETN3	-0.251192	5.09431	-1.31283	0.225995	0.81193	-4.7673	Not significant	CETN3	-0.415349	5.01223	-3.56165	0.00750884	0.826357	-2.16355	Not significant	CETN3	-0.156032	5.14189	-0.604827	0.560464	0.781848	-6.61862	Not significant	CETN3	-1.23367	4.60306	-8.2468	5.6471e-05
Q99661	Kinesin-like protein KIF2C OS=Homo sapiens GN=KIF2C PE=1 SV=2; Isoform 2 of Kinesin-like protein KIF2C OS=Homo sapiens GN=KIF2C	KIF2C	3.99757	4.20446	4.07202	4.3028	3.43951	2.89956	5.10821	5.13321	5.0847	5.0839	4.91727	4.22803	4.20876	4.20877	4.12844	4.20777	3.97604	3.64516	KIF2C	0.0772995	4.47683	0.612091	0.557633	0.917234	-5.31386	Not significant	KIF2C	-0.0097929	4.43329	-0.0841498	0.935026	0.99754	-6.06159	Not significant	KIF2C	0.0933083	4.48484	0.731545	0.483346	0.730974	-6.53006	Not significant	KIF2C	-0.327243	4.27456	-2.59038	0.0343964
Q86UX7	Fermitin family homolog 3 OS=Homo sapiens GN=FERMT3 PE=1 SV=1; Isoform 2 of Fermitin family homolog 3 OS=Homo sapiens GN=FERMT3	FERMT3	4.0868	4.22462	4.02785	4.23436	4.15408	4.99945	4.54169	4.63144	4.76232	4.40789	5.12701	5.24895	4.96593	4.67432	4.61684	4.896	5.02213	5.58819	FERMT3	-0.0213467	4.5208	-0.152733	0.882427	0.978735	-5.47362	Not significant	FERMT3	-0.0624707	4.50024	-0.443289	0.669419	0.996512	-5.9619	Not significant	FERMT3	-0.0187215	4.52211	-0.151051	0.883319	0.94614	-6.80315	Not significant	FERMT3	0.236268	4.64961	1.64707	0.141413
O14777	Kinetochore protein NDC80 homolog OS=Homo sapiens GN=NDC80 PE=1 SV=1	NDC80	5.48916	5.4965	5.44244	5.45502	5.36448	4.86018	5.04801	5.11101	4.99773	4.90996	4.67505	4.35038	4.44895	4.67502	4.4215	4.50496	4.15988	3.5436	NDC80	0.0988028	5.04478	0.78201	0.456944	0.896573	-5.21056	Not significant	NDC80	-0.0414877	4.97463	-0.363317	0.725877	0.996512	-5.99557	Not significant	NDC80	-0.0387285	4.97601	-0.32236	0.754657	0.889235	-6.75888	Not significant	NDC80	-0.262238	4.86426	-2.23668	0.058524
Q6P4F7	Isoform 3 of Rho GTPase-activating protein 11A OS=Homo sapiens GN=ARHGAP11A; Rho GTPase-activating protein 11A OS=Homo sapiens GN=ARHGAP11A PE=1 SV=2; Isoform 2 of Rho GTPase-activating protein 11A OS=Homo sapiens GN=ARHGAP11A	ARHGAP11A	5.30921	5.33608	5.45149	5.96511	5.66154	4.56255	2.73106	2.94253	2.52497	2.49074	3.16345	1.52947	4.81188	4.92892	5.01903	5.4076	4.88591	4.15613	ARHGAP11A	0.118462	4.34328	0.948682	0.370821	0.875047	-5.08925	Not significant	ARHGAP11A	0.0477815	4.30794	0.364483	0.72504	0.996512	-5.99512	Not significant	ARHGAP11A	0.337104	4.4526	1.86678	0.0953072	0.384947	-5.20324	Not significant	ARHGAP11A	0.286257	4.42717	2.29888	0.053286
O75330-3	Isoform 2 of Hyaluronan mediated motility receptor OS=Homo sapiens GN=HMMR; Isoform 3 of Hyaluronan mediated motility receptor OS=Homo sapiens GN=HMMR; Hyaluronan mediated motility receptor OS=Homo sapiens GN=HMMR PE=1 SV=2; Isoform 4 of Hyaluronan mediated motility receptor OS=Homo sapiens GN=HMMR	HMMR	4.73442	4.5746	4.84951	4.80472	3.84924	3.39031	5.20103	5.45121	4.84566	5.19147	4.40577	3.54588	5.238	5.35262	5.39391	5.24815	5.12494	4.65549	HMMR	0.0683249	5.09198	0.501693	0.629527	0.933558	-5.36885	Not significant	HMMR	-0.0281232	5.04375	-0.199737	0.84672	0.99754	-6.04414	Not significant	HMMR	0.0236278	5.06963	0.200738	0.845436	0.930623	-6.79358	Not significant	HMMR	-0.597834	4.7589	-3.5449	0.00865657
Q6BDS2	UHRF1-binding protein 1 OS=Homo sapiens GN=UHRF1BP1 PE=1 SV=1	UHRF1BP1	3.79626	4.08763	3.5458	3.55117	4.18477	4.77945	3.23671	3.79201	3.48879	3.80106	3.89396	4.61654	3.73054	3.67299	3.66079	3.79619	3.87524	4.31677	UHRF1BP1	0.26304	3.71936	1.74096	0.120241	0.76472	-4.31856	Not significant	UHRF1BP1	-0.0227093	3.57648	-0.16704	0.871526	0.99754	-6.05051	Not significant	UHRF1BP1	0.128304	3.65199	0.791587	0.449275	0.708409	-6.4829	Not significant	UHRF1BP1	0.396821	3.78625	2.93719	0.0205907
Q9H0H5	Rac GTPase-activating protein 1 OS=Homo sapiens GN=RACGAP1 PE=1 SV=1	RACGAP1	4.63072	4.49006	4.38174	4.95355	4.52305	3.9342	4.60389	4.80759	4.60483	5.13168	4.4755	3.70007	4.17961	4.32013	4.5513	4.58882	4.2967	3.5614	RACGAP1	0.0678542	4.50533	0.509972	0.623972	0.933543	-5.36508	Not significant	RACGAP1	0.0412197	4.49202	0.282841	0.784552	0.99754	-6.02292	Not significant	RACGAP1	0.419945	4.68138	3.48494	0.00705277	0.166321	-2.63915	Not significant	RACGAP1	-0.0396533	4.45158	-0.335369	0.746699
Q9P0P0	E3 ubiquitin-protein ligase RNF181 OS=Homo sapiens GN=RNF181 PE=1 SV=1	RNF181	6.19353	5.99481	5.8282	5.4312	5.4648	4.87691	5.16641	5.06523	4.92143	4.9299	4.58779	4.04656	5.70264	6.20437	6.07622	5.73258	5.5765	5.16582	RNF181	0.0672735	5.72116	0.409495	0.693025	0.94692	-5.40699	Not significant	RNF181	-0.0789143	5.64807	-0.486958	0.639482	0.996512	-5.94084	Not significant	RNF181	-0.322967	5.52604	-2.00471	0.0764765	0.358794	-4.99796	Not significant	RNF181	-0.477828	5.44861	-3.28095	0.0125387
Q02556	Interferon regulatory factor 8 OS=Homo sapiens GN=IRF8 PE=1 SV=2	IRF8	5.33009	5.31225	4.92377	4.44011	4.02622	4.5903	4.76647	4.41276	4.42009	3.79352	3.68838	4.05437	3.83892	4.09564	3.72421	3.30146	2.77534	3.19883	IRF8	-0.0382752	4.62602	-0.253811	0.806105	0.972013	-5.45451	Not significant	IRF8	-0.289136	4.50059	-2.35891	0.0463536	0.890794	-3.85465	Not significant	IRF8	-0.800131	4.24509	-6.00611	0.000214126	0.020887	0.957569	Not significant	IRF8	-1.14851	4.0709	-9.72555	1.83724e-05
P25098	Beta-adrenergic receptor kinase 1 OS=Homo sapiens GN=GRK2 PE=1 SV=2	GRK2	5.12434	5.08462	4.92959	4.32249	4.65711	4.29145	5.36225	5.24169	5.1834	5.27948	4.97343	4.71493	5.31225	5.29881	5.29971	4.96442	4.8908	4.65303	GRK2	-0.0579047	5.23733	-0.470633	0.650589	0.936224	-5.38251	Not significant	GRK2	-0.128713	5.20192	-1.09234	0.306803	0.957083	-5.47483	Not significant	GRK2	-0.410817	5.06087	-2.66993	0.025969	0.255055	-3.95194	Not significant	GRK2	-0.425831	5.05336	-3.8175	0.0059655
P0C0S5	Histone H2A.V OS=Homo sapiens GN=H2AFV PE=1 SV=3; Histone H2A.Z OS=Homo sapiens GN=H2AFZ PE=1 SV=2; Isoform 3 of Histone H2A.V OS=Homo sapiens GN=H2AFV; Isoform 4 of Histone H2A.V OS=Homo sapiens GN=H2AFV	H2AFV	5.0893	5.22853	5.20333	5.08828	4.56623	4.53478	5.05633	5.24704	4.84329	5.09473	4.59621	4.23273	6.33377	5.99236	5.83197	6.06853	5.92646	5.32743	H2AFV	-0.00382203	5.49122	-0.0256957	0.980136	0.994502	-5.48421	Not significant	H2AFV	-0.200268	5.393	-1.38131	0.204911	0.925765	-5.1591	Not significant	H2AFV	-0.0759555	5.45516	-0.60474	0.560519	0.781848	-6.61867	Not significant	H2AFV	-0.4635	5.26138	-4.12815	0.00395525
P29466	Caspase-1 OS=Homo sapiens GN=CASP1 PE=1 SV=1; Isoform Gamma of Caspase-1 OS=Homo sapiens GN=CASP1; Isoform Beta of Caspase-1 OS=Homo sapiens GN=CASP1	CASP1	4.2961	3.83549	4.10725	3.55517	4.35661	4.90166	4.5193	4.82036	4.63066	4.75942	4.96261	5.28871	5.22246	5.43387	5.43407	5.26125	5.72106	5.95934	CASP1	0.0172874	4.68793	0.10072	0.922275	0.987885	-5.47977	Not significant	CASP1	0.0447074	4.70164	0.34613	0.738263	0.996823	-6.00196	Not significant	CASP1	-0.154005	4.60228	-0.83609	0.42508	0.68977	-6.44587	Not significant	CASP1	0.334139	4.84636	2.52912	0.0376971
Q9HCE1	Putative helicase MOV-10 OS=Homo sapiens GN=MOV10 PE=1 SV=2; Isoform 2 of Putative helicase MOV-10 OS=Homo sapiens GN=MOV10	MOV10	3.82482	4.09039	4.02487	3.9514	4.41696	4.55837	4.21908	4.25382	4.12356	4.28969	4.42215	4.8237	4.78436	4.54275	4.85301	4.61358	5.12126	5.55858	MOV10	0.0195666	4.28587	0.137324	0.8942	0.978809	-5.4757	Not significant	MOV10	0.0577298	4.30495	0.473365	0.648729	0.996512	-5.94759	Not significant	MOV10	0.00880365	4.28049	0.0704784	0.945378	0.97608	-6.81295	Not significant	MOV10	0.377373	4.46477	2.99849	0.0188284
O75717	Isoform 2 of WD repeat and HMG-box DNA-binding protein 1 OS=Homo sapiens GN=WDHD1; WD repeat and HMG-box DNA-binding protein 1 OS=Homo sapiens GN=WDHD1 PE=1 SV=1	WDHD1	5.22841	5.30407	5.09666	4.97496	5.0971	4.64995	4.80653	5.08315	4.62399	5.18774	4.56201	4.05092	4.82414	4.6288	4.76837	4.60852	4.51312	3.99787	WDHD1	0.052314	4.97918	0.373708	0.718425	0.951477	-5.41981	Not significant	WDHD1	-0.123354	4.89135	-1.06682	0.317497	0.960512	-5.50025	Not significant	WDHD1	-0.0292828	4.93839	-0.191998	0.852072	0.934124	-6.79546	Not significant	WDHD1	-0.228952	4.83855	-2.00422	0.0830716
Q9Y6A5	Transforming acidic coiled-coil-containing protein 3 OS=Homo sapiens GN=TACC3 PE=1 SV=1	TACC3	6.12752	6.21871	6.39333	5.89608	5.84771	4.87691	5.18581	5.34558	5.14729	5.29611	4.82219	4.16218	4.4384	4.77765	4.65893	4.37232	4.39352	3.90721	TACC3	0.196737	5.34894	1.54303	0.161769	0.778335	-4.53305	Not significant	TACC3	0.14927	5.32521	1.20689	0.262292	0.942471	-5.35553	Not significant	TACC3	-0.0624077	5.21937	-0.494582	0.632927	0.827401	-6.68302	Not significant	TACC3	-0.229432	5.13586	-1.88758	0.0989575
P55265-4	Isoform 3 of Double-stranded RNA-specific adenosine deaminase OS=Homo sapiens GN=ADAR; Isoform 4 of Double-stranded RNA-specific adenosine deaminase OS=Homo sapiens GN=ADAR; Double-stranded RNA-specific adenosine deaminase OS=Homo sapiens GN=ADAR PE=1 SV=4; Isoform 2 of Double-stranded RNA-specific adenosine deaminase OS=Homo sapiens GN=ADAR; Isoform 5 of Double-stranded RNA-specific adenosine de…	ADAR	4.04556	4.23979	4.45962	4.8833	4.97284	4.85456	4.90271	4.94965	5.01901	5.23926	5.29131	5.4525	5.11175	4.89958	4.89996	5.51579	5.60034	5.99852	ADAR	0.00967131	4.69151	0.0712245	0.944984	0.991658	-5.48214	Not significant	ADAR	0.106192	4.73977	0.727983	0.487592	0.984398	-5.79222	Not significant	ADAR	0.526114	4.94973	3.78795	0.00442072	0.14266	-2.1615	Not significant	ADAR	0.601495	4.98742	4.28165	0.0032456
Q9BZD4	Kinetochore protein Nuf2 OS=Homo sapiens GN=NUF2 PE=1 SV=2	NUF2	5.40078	5.25891	5.20785	5.11571	4.94901	4.10068	4.36491	4.3562	4.25262	4.29825	4.01094	3.60185	3.69219	3.38168	3.70508	3.21415	2.91073	3.03444	NUF2	-0.1537	4.40911	-1.1858	0.270047	0.832375	-4.88736	Not significant	NUF2	-0.0974479	4.43724	-0.825575	0.433214	0.984398	-5.7174	Not significant	NUF2	-0.276587	4.34767	-2.12684	0.0628194	0.346112	-4.81178	Not significant	NUF2	-0.529069	4.22143	-4.07654	0.0042305
Q5H9U9	Isoform 2 of Probable ATP-dependent RNA helicase DDX60-like OS=Homo sapiens GN=DDX60L; Probable ATP-dependent RNA helicase DDX60-like OS=Homo sapiens GN=DDX60L PE=2 SV=2	DDX60L	4.17314	4.10761	4.19115	4.87391	5.22897	5.11011	5.05301	5.05497	4.96408	5.62626	5.98551	5.57305	3.78879	3.58461	3.8793	4.50505	4.47399	4.84492	DDX60L	-0.0892495	4.29369	-0.709916	0.498117	0.908756	-5.25704	Not significant	DDX60L	0.00652868	4.34158	0.0557519	0.956921	0.99754	-6.06371	Not significant	DDX60L	0.663427	4.67003	5.56978	0.000367682	0.0322059	0.401436	Not significant	DDX60L	0.891178	4.7839	7.15185	0.000145226
Q07820	Isoform 2 of Induced myeloid leukemia cell differentiation protein Mcl-1 OS=Homo sapiens GN=MCL1; Induced myeloid leukemia cell differentiation protein Mcl-1 OS=Homo sapiens GN=MCL1 PE=1 SV=3	MCL1	4.33027	5.53203	5.02899	5.76705	4.82876	5.08196	4.12162	4.91189	4.97919	4.96157	5.0988	4.91013	4.36063	5.46034	5.38672	5.47151	5.37473	4.9427	MCL1	1.03058	4.78613	7.52843	7.1017e-05	0.101602	0.343592	Not significant	MCL1	0.860799	4.70124	6.96288	0.000122826	0.0527169	1.43902	Not significant	MCL1	1.1292	4.83544	7.89747	2.68738e-05	0.00501488	3.06703	Upregulated (FDR < 0.01, log2FC > 0.6)	MCL1	0.829928	4.6858	5.89926	0.000496072
P49662	Isoform 4 of Caspase-4 OS=Homo sapiens GN=CASP4; Caspase-4 OS=Homo sapiens GN=CASP4 PE=1 SV=1; Isoform 2 of Caspase-4 OS=Homo sapiens GN=CASP4	CASP4	4.69002	4.73842	4.74405	4.76481	5.04777	5.50622	2.98779	2.54711	3.20411	2.87375	3.99633	4.4701	4.87624	4.38993	4.22698	4.76313	5.10645	5.57134	CASP4	-0.292864	4.03825	-1.96249	0.0856863	0.741584	-4.06902	Not significant	CASP4	-0.126301	4.12153	-0.719058	0.492778	0.984398	-5.79866	Not significant	CASP4	-0.0507826	4.15929	-0.420075	0.684435	0.85015	-6.71962	Not significant	CASP4	0.532168	4.45076	3.17586	0.0145696
Q9H223	EH domain-containing protein 4 OS=Homo sapiens GN=EHD4 PE=1 SV=1	EHD4	4.34995	4.30324	4.05908	4.24979	4.72876	4.95255	4.88264	4.77916	4.80754	4.86255	5.17871	5.64945	3.91365	4.01665	3.97824	4.16034	4.55097	5.08646	EHD4	-0.0157269	4.37421	-0.124986	0.903648	0.981911	-5.47721	Not significant	EHD4	-0.100457	4.33185	-0.801044	0.446476	0.984398	-5.73696	Not significant	EHD4	0.0421496	4.40315	0.331096	0.748268	0.88615	-6.75578	Not significant	EHD4	0.437405	4.60078	3.55121	0.00858124
Q9UGN4	Isoform 3 of CMRF35-like molecule 8 OS=Homo sapiens GN=CD300A; Isoform 2 of CMRF35-like molecule 8 OS=Homo sapiens GN=CD300A; CMRF35-like molecule 8 OS=Homo sapiens GN=CD300A PE=1 SV=2	CD300A	5.64907	5.60798	5.47375	5.73315	5.25859	4.93593	4.13003	4.15573	4.26073	3.53214	3.77246	3.36804	3.42828	3.37545	3.60125	2.85297	2.84012	2.82216	CD300A	-0.0227383	4.39109	-0.185494	0.857503	0.978735	-5.46845	Not significant	CD300A	0.0427857	4.42385	0.337527	0.744494	0.996823	-6.00505	Not significant	CD300A	-0.36304	4.22094	-2.29531	0.0478012	0.311798	-4.54957	Not significant	CD300A	-0.4454	4.17976	-3.80386	0.00607611
P41226	Ubiquitin-like modifier-activating enzyme 7 OS=Homo sapiens GN=UBA7 PE=1 SV=2	UBA7	4.03893	4.07654	3.82418	4.17907	4.16951	4.85737	3.85533	3.79201	3.98396	3.8397	4.32104	4.71935	4.56855	4.52522	4.55366	4.59914	4.73085	5.11183	UBA7	-0.0230154	4.14276	-0.187198	0.856211	0.978735	-5.46816	Not significant	UBA7	-0.0336719	4.13743	-0.270186	0.793926	0.99754	-6.02661	Not significant	UBA7	0.0516992	4.18012	0.433761	0.674833	0.844024	-6.71332	Not significant	UBA7	0.252859	4.2807	2.03752	0.079012
P16150	Leukosialin OS=Homo sapiens GN=SPN PE=1 SV=1	SPN	5.40174	5.43224	5.11767	4.96398	4.79905	4.76014	4.5908	4.28835	4.75245	4.49195	4.0125	3.80864	6.52992	6.65921	6.68647	6.39379	6.24022	5.88392	SPN	-0.0475532	5.48371	-0.34335	0.740269	0.954626	-5.42981	Not significant	SPN	0.0113782	5.51317	0.0835644	0.935477	0.99754	-6.06164	Not significant	SPN	-0.224246	5.39536	-1.75519	0.113649	0.409556	-5.36471	Not significant	SPN	-0.490229	5.26237	-3.99659	0.00469886
Q14807	Kinesin-like protein KIF22 OS=Homo sapiens GN=KIF22 PE=1 SV=5; Isoform 2 of Kinesin-like protein KIF22 OS=Homo sapiens GN=KIF22	KIF22	3.90464	4.40086	3.90246	4.48444	3.94037	3.33464	4.09112	4.69254	4.13733	4.37953	3.83909	3.35953	4.71503	4.83195	4.65225	4.74704	4.37333	3.85041	KIF22	0.404853	4.43936	2.83864	0.0220768	0.612983	-3.06133	Not significant	KIF22	-0.00624967	4.2338	-0.0542362	0.95809	0.99754	-6.0638	Not significant	KIF22	0.300072	4.38697	2.15567	0.0599573	0.338601	-4.76731	Not significant	KIF22	-0.186002	4.14393	-1.47871	0.18067
P04818	Isoform 2 of Thymidylate synthase OS=Homo sapiens GN=TYMS; Thymidylate synthase OS=Homo sapiens GN=TYMS PE=1 SV=3	TYMS	4.30985	4.34839	3.75576	3.85283	3.19647	3.23175	2.76059	2.97365	2.59229	2.15907	2.36191	2.00106	5.26616	4.79325	4.74447	4.80538	4.20486	4.69074	TYMS	-0.0737668	4.07531	-0.461299	0.656986	0.936224	-5.38645	Not significant	TYMS	-0.414691	3.90485	-3.19156	0.0129473	0.890794	-2.67107	Not significant	TYMS	-0.506439	3.85898	-4.24476	0.00223732	0.101535	-1.46143	Not significant	TYMS	-0.857784	3.68331	-5.25202	0.00100724
Q9BPW9-4	Isoform 2 of Dehydrogenase/reductase SDR family member 9 OS=Homo sapiens GN=DHRS9; Dehydrogenase/reductase SDR family member 9 OS=Homo sapiens GN=DHRS9 PE=1 SV=1; Isoform 4 of Dehydrogenase/reductase SDR family member 9 OS=Homo sapiens GN=DHRS9	DHRS9	5.25066	4.95584	4.93624	5.10094	4.52663	4.09736	4.90245	4.92232	4.57224	4.81343	4.48536	4.16046	5.53871	5.59602	5.58834	5.53706	5.28527	4.93822	DHRS9	-0.0725504	5.19433	-0.540407	0.603773	0.930286	-5.3507	Not significant	DHRS9	-0.198337	5.13144	-1.52499	0.16616	0.909783	-4.98578	Not significant	DHRS9	-0.0801308	5.19054	-0.673841	0.517605	0.753448	-6.57227	Not significant	DHRS9	-0.464856	4.99818	-3.51707	0.00899725
Q92522	Histone H1x OS=Homo sapiens GN=H1FX PE=1 SV=1	H1FX	4.80962	4.82797	4.67423	4.92302	3.90733	4.10675	5.34463	5.58148	5.04492	5.39525	4.69432	4.71714	5.50511	5.20859	5.44675	5.35116	5.03852	4.80605	H1FX	-0.0137696	5.2129	-0.0951873	0.92653	0.987992	-5.48028	Not significant	H1FX	-0.164482	5.13754	-1.37515	0.206738	0.92614	-5.16632	Not significant	H1FX	0.0033596	5.22146	0.0272546	0.978861	0.989238	-6.81528	Not significant	H1FX	-0.67306	4.88325	-5.21862	0.00104631
Q9Y5J9	Mitochondrial import inner membrane translocase subunit Tim8 B OS=Homo sapiens GN=TIMM8B PE=1 SV=1	TIMM8B	5.4036	5.16882	5.0746	5.40938	4.90447	4.82654	5.61162	5.38819	5.25392	5.29871	5.15388	4.80502	5.31076	5.58674	5.40977	5.27125	5.06493	4.59893	TIMM8B	-0.0607433	5.41162	-0.40921	0.693226	0.94692	-5.40709	Not significant	TIMM8B	-0.195896	5.34405	-1.43885	0.188526	0.922131	-5.09084	Not significant	TIMM8B	-0.115548	5.38422	-0.914602	0.384617	0.661634	-6.37639	Not significant	TIMM8B	-0.400905	5.24154	-3.39145	0.0107248
P49458	Isoform 2 of Signal recognition particle 9 kDa protein OS=Homo sapiens GN=SRP9; Signal recognition particle 9 kDa protein OS=Homo sapiens GN=SRP9 PE=1 SV=2	SRP9	5.32516	5.11237	5.08768	5.06979	4.8876	4.46298	5.63216	5.31833	5.50543	5.22829	5.15758	5.11716	5.31218	5.09357	5.14137	4.9537	4.73565	4.38203	SRP9	-0.248412	5.29896	-2.01846	0.078596	0.738595	-4.00491	Not significant	SRP9	-0.17834	5.334	-1.54706	0.160825	0.905266	-4.95835	Not significant	SRP9	-0.339242	5.25355	-2.85088	0.0193597	0.234722	-3.65963	Not significant	SRP9	-0.496227	5.17505	-4.391	0.00282521
Q9P016	Thymocyte nuclear protein 1 OS=Homo sapiens GN=THYN1 PE=1 SV=1; Isoform 2 of Thymocyte nuclear protein 1 OS=Homo sapiens GN=THYN1	THYN1	5.6206	5.4969	5.63438	5.62242	5.19086	4.99328	5.38282	5.25946	5.20443	4.94449	4.85272	4.42488	4.75273	4.6643	4.78034	4.45167	4.40481	4.11999	THYN1	-0.111826	5.19614	-0.915807	0.386797	0.879272	-5.11463	Not significant	THYN1	-0.0456661	5.22922	-0.383987	0.711094	0.996512	-5.98748	Not significant	THYN1	-0.245854	5.12912	-1.85633	0.0968993	0.385394	-5.21855	Not significant	THYN1	-0.435916	5.03409	-3.81503	0.00598538
O14732	Inositol monophosphatase 2 OS=Homo sapiens GN=IMPA2 PE=1 SV=1; Isoform 2 of Inositol monophosphatase 2 OS=Homo sapiens GN=IMPA2	IMPA2	4.96629	4.94045	4.72138	4.3584	4.34303	4.2367	5.58979	5.33409	5.42665	5.19357	5.1941	4.87923	5.41108	5.5544	5.37788	5.18498	5.13952	4.81962	IMPA2	-0.0460737	5.29935	-0.341044	0.74194	0.954626	-5.43054	Not significant	IMPA2	-0.147083	5.24885	-1.24367	0.24918	0.939321	-5.31552	Not significant	IMPA2	-0.410074	5.11735	-3.19463	0.0111459	0.186868	-3.10413	Not significant	IMPA2	-0.43017	5.1073	-3.49117	0.00932743
Q8TCA0	Isoform 2 of Leucine-rich repeat-containing protein 20 OS=Homo sapiens GN=LRRC20; Isoform 3 of Leucine-rich repeat-containing protein 20 OS=Homo sapiens GN=LRRC20; Leucine-rich repeat-containing protein 20 OS=Homo sapiens GN=LRRC20 PE=1 SV=1	LRRC20	4.0462	3.88689	3.76814	3.18556	2.8191	3.05477	4.79953	4.62603	4.62869	4.53535	4.63671	4.28386	2.65522	3.33788	3.21108	2.07632	2.48231	1.8202	LRRC20	0.116616	3.89196	0.622422	0.551156	0.915756	-5.30821	Not significant	LRRC20	0.0356492	3.85148	0.204602	0.843045	0.99754	-6.0431	Not significant	LRRC20	-0.567909	3.5497	-3.97383	0.00333909	0.125791	-1.87347	Not significant	LRRC20	-0.520942	3.57318	-2.42464	0.0440955
Q9UHQ1	Nuclear prelamin A recognition factor OS=Homo sapiens GN=NARF PE=1 SV=1; Isoform 4 of Nuclear prelamin A recognition factor OS=Homo sapiens GN=NARF; Isoform 3 of Nuclear prelamin A recognition factor OS=Homo sapiens GN=NARF; Isoform 2 of Nuclear prelamin A recognition factor OS=Homo sapiens GN=NARF	NARF	4.68835	5.15569	4.96891	4.57907	4.83655	4.0397	4.70238	5.48489	5.09124	4.99181	4.01961	3.75111	3.81946	4.11509	3.91746	3.25294	2.64735	2.18242	NARF	0.515163	4.66098	3.6421	0.00668007	0.612983	-2.20679	Not significant	NARF	0.255809	4.5313	2.09943	0.0693568	0.890794	-4.22134	Not significant	NARF	-0.128786	4.339	-0.776201	0.457851	0.714525	-6.49529	Not significant	NARF	-0.568891	4.11895	-2.47964	0.0405995
Q6PL18	ATPase family AAA domain-containing protein 2 OS=Homo sapiens GN=ATAD2 PE=1 SV=1	ATAD2	5.20413	5.09579	4.969	5.35168	4.73573	4.56255	4.98803	5.23038	5.24597	5.41688	4.84584	4.38244	5.25741	5.09756	5.00211	5.2711	4.89454	4.31377	ATAD2	-0.00861432	5.14555	-0.0626488	0.951598	0.99214	-5.48268	Not significant	ATAD2	-0.0774958	5.11111	-0.546055	0.600072	0.996188	-5.90939	Not significant	ATAD2	0.196699	5.2482	1.50406	0.167352	0.46793	-5.70944	Not significant	ATAD2	-0.324481	4.98761	-2.66624	0.0307172
Q5VYK3	Proteasome-associated protein ECM29 homolog OS=Homo sapiens GN=ECM29 PE=1 SV=2	ECM29	3.59604	3.77046	4.00779	3.49926	4.34746	4.35858	4.42872	4.55321	4.73082	4.61196	4.91486	4.96599	3.78517	3.53871	3.27084	4.08048	4.10094	4.80259	ECM29	0.0174792	3.94539	0.125736	0.903073	0.981911	-5.47712	Not significant	ECM29	0.0665044	3.9699	0.357607	0.729982	0.996512	-5.99773	Not significant	ECM29	0.127256	4.00027	0.982	0.352155	0.636317	-6.31266	Not significant	ECM29	0.517775	4.19553	4.0108	0.0046117
P52294	Importin subunit alpha-5 OS=Homo sapiens GN=KPNA1 PE=1 SV=3	KPNA1	4.32179	4.81513	4.54977	4.91261	4.78728	5.03382	4.11522	4.93208	4.84947	4.17067	4.63906	4.70827	3.30849	3.87252	3.74368	3.58372	3.53505	4.0109	KPNA1	0.624739	4.22754	4.74841	0.0014879	0.580551	-1.22583	Not significant	KPNA1	0.465804	4.14807	3.42638	0.00914478	0.853248	-2.34696	Not significant	KPNA1	0.307166	4.06875	2.21829	0.0541717	0.330204	-4.67012	Not significant	KPNA1	0.405295	4.11782	3.36019	0.0112076
Q53GL7	Poly [ADP-ribose] polymerase 10 OS=Homo sapiens GN=PARP10 PE=1 SV=2	PARP10	3.92148	4.38681	3.75109	3.93274	4.98462	4.80298	3.41753	3.8477	3.78074	3.73912	4.30937	4.60228	3.64779	3.56267	3.2082	3.09585	3.78005	4.16717	PARP10	0.270128	3.79733	1.78634	0.112233	0.752397	-4.26811	Not significant	PARP10	-0.082255	3.62114	-0.499806	0.630803	0.996512	-5.93429	Not significant	PARP10	-0.0730324	3.62575	-0.432755	0.675536	0.844076	-6.71379	Not significant	PARP10	0.69575	4.01014	3.74443	0.00658455
Q9NQE9	Histidine triad nucleotide-binding protein 3 OS=Homo sapiens GN=HINT3 PE=1 SV=1	HINT3	4.65956	4.36865	4.16462	4.71057	4.41838	5.26415	3.43179	3.13592	3.36426	3.46011	3.57925	4.65852	3.43352	3.59005	3.75323	3.47447	3.60759	4.16717	HINT3	-0.143422	3.76991	-1.00037	0.346706	0.861645	-5.04799	Not significant	HINT3	-0.0809215	3.80116	-0.492396	0.635801	0.996512	-5.93808	Not significant	HINT3	0.0400899	3.86167	0.342088	0.74026	0.882799	-6.75176	Not significant	HINT3	0.0267811	3.85502	0.204241	0.843696
A9UHW6	MIF4G domain-containing protein OS=Homo sapiens GN=MIF4GD PE=1 SV=1	MIF4GD	4.95457	4.49135	4.767	4.6556	4.32932	3.84089	6.25807	6.37328	6.26069	6.20819	5.92625	5.46012	4.89745	5.12517	5.02747	4.92553	4.60014	4.36284	MIF4GD	-0.0400964	5.34998	-0.246581	0.811502	0.972083	-5.45618	Not significant	MIF4GD	-0.0183112	5.36087	-0.148631	0.88556	0.99754	-6.0536	Not significant	MIF4GD	-0.106921	5.31657	-0.847401	0.419075	0.68573	-6.43619	Not significant	MIF4GD	-0.418127	5.16097	-3.38678	0.0107955
Q15056-2	Isoform Short of Eukaryotic translation initiation factor 4H OS=Homo sapiens GN=EIF4H	EIF4H	5.93003	5.79986	5.79894	5.87481	5.6205	5.0493	5.56505	5.29092	5.17162	5.41444	5.16906	4.37005	5.22205	5.60793	5.63354	5.20991	5.36495	4.70231	EIF4H	-0.00614042	5.56931	-0.0388269	0.969989	0.992516	-5.48381	Not significant	EIF4H	-0.0376794	5.55354	-0.228398	0.825125	0.99754	-6.03764	Not significant	EIF4H	-0.0726587	5.53605	-0.611853	0.556009	0.778979	-6.61411	Not significant	EIF4H	-0.187542	5.47861	-1.32995	0.223247
Q9ULC5-3	Isoform 2 of Long-chain-fatty-acid--CoA ligase 5 OS=Homo sapiens GN=ACSL5; Isoform 3 of Long-chain-fatty-acid--CoA ligase 5 OS=Homo sapiens GN=ACSL5; Long-chain-fatty-acid--CoA ligase 5 OS=Homo sapiens GN=ACSL5 PE=1 SV=1	ACSL5	3.25918	3.65615	3.80784	4.15197	3.61588	4.20182	3.86316	4.21135	4.02565	4.36897	4.1906	4.51081	3.46792	3.74996	3.75253	3.52244	4.23205	4.0589	ACSL5	0.342399	3.70129	2.78131	0.0241049	0.612983	-3.12597	Not significant	ACSL5	0.33192	3.69605	2.59922	0.0319298	0.890794	-3.51111	Not significant	ACSL5	0.484375	3.77227	2.94949	0.0165088	0.218018	-3.50009	Not significant	ACSL5	0.482757	3.77146	3.62892	0.00770917
P16455	Methylated-DNA--protein-cysteine methyltransferase OS=Homo sapiens GN=MGMT PE=1 SV=1	MGMT	5.89555	5.7665	5.69955	5.36327	5.57239	5.11152	6.0113	5.51188	6.26042	5.81312	5.82401	5.1668	5.89338	6.26857	6.2603	6.09629	5.76311	5.37427	MGMT	-0.0844254	5.8912	-0.478772	0.645037	0.935546	-5.37901	Not significant	MGMT	0.140012	6.00341	0.9791	0.356496	0.970589	-5.58421	Not significant	MGMT	-0.175847	5.84549	-1.13696	0.285369	0.574016	-6.15273	Not significant	MGMT	-0.213571	5.82662	-1.85951	0.1032
O95864	Isoform 2 of Fatty acid desaturase 2 OS=Homo sapiens GN=FADS2; Isoform 3 of Fatty acid desaturase 2 OS=Homo sapiens GN=FADS2; Isoform 4 of Fatty acid desaturase 2 OS=Homo sapiens GN=FADS2; Fatty acid desaturase 2 OS=Homo sapiens GN=FADS2 PE=1 SV=1	FADS2	5.45459	5.44934	5.43831	4.68783	3.43951	4.36405	5.66488	5.68661	5.68036	5.55435	4.96594	5.17167	5.60096	4.6857	5.03564	5.00506	4.17623	4.70631	FADS2	-0.299596	5.42368	-1.52068	0.167199	0.778335	-4.55659	Not significant	FADS2	-0.188706	5.47912	-1.2721	0.239425	0.937365	-5.28406	Not significant	FADS2	-0.491065	5.32794	-3.27771	0.00976873	0.182693	-2.9705	Not significant	FADS2	-1.37959	4.88368	-6.07064	0.000414917
P30273	High affinity immunoglobulin epsilon receptor subunit gamma OS=Homo sapiens GN=FCER1G PE=1 SV=1	FCER1G	5.51706	5.7379	5.55348	5.55763	5.83858	6.3575	4.90334	4.70096	4.8447	4.76287	5.03047	5.51743	5.79889	5.94429	6.24755	6.17191	6.25011	6.41004	FCER1G	0.0546176	5.43374	0.394538	0.703593	0.948944	-5.41249	Not significant	FCER1G	0.142144	5.4775	1.02717	0.334694	0.96806	-5.53887	Not significant	FCER1G	0.0910366	5.45195	0.663456	0.523925	0.757643	-6.57953	Not significant	FCER1G	0.299952	5.55641	2.47303	0.0410043
Q03154	Aminoacylase-1 OS=Homo sapiens GN=ACY1 PE=1 SV=1; Isoform 2 of Aminoacylase-1 OS=Homo sapiens GN=ACY1; Isoform 4 of Aminoacylase-1 OS=Homo sapiens GN=ACY1	ACY1	5.77984	5.52077	5.66233	5.54075	5.32777	5.05909	5.00483	4.65566	4.76083	4.70522	4.527	4.37563	4.75502	4.66531	4.84978	4.55898	4.09829	4.12818	ACY1	-0.232649	5.06357	-1.82025	0.10658	0.745148	-4.23016	Not significant	ACY1	-0.0889169	5.13544	-0.714329	0.495541	0.984398	-5.80205	Not significant	ACY1	-0.244912	5.05744	-2.07524	0.0682757	0.351318	-4.8909	Not significant	ACY1	-0.528878	4.91546	-4.56417	0.00227627
Q02818	Nucleobindin-1 OS=Homo sapiens GN=NUCB1 PE=1 SV=4	NUCB1	5.5649	5.71533	5.62666	5.82263	5.867	6.14428	4.27219	4.15711	4.3135	4.2925	4.23735	5.12357	4.32405	4.58314	4.75746	4.65668	4.62534	4.96684	NUCB1	0.0981444	4.76946	0.731657	0.485456	0.904011	-5.24342	Not significant	NUCB1	0.178825	4.8098	1.36636	0.209366	0.92614	-5.17658	Not significant	NUCB1	0.203551	4.82216	1.62323	0.139525	0.438391	-5.54939	Not significant	NUCB1	0.18951	4.81514	1.51149	0.172324
Q96T88-2	Isoform 2 of E3 ubiquitin-protein ligase UHRF1 OS=Homo sapiens GN=UHRF1; E3 ubiquitin-protein ligase UHRF1 OS=Homo sapiens GN=UHRF1 PE=1 SV=1	UHRF1	4.83167	4.6581	4.54096	4.92637	4.18477	4.01001	4.70197	4.73853	4.57651	4.71956	4.17304	3.8839	4.08372	4.32412	3.97591	4.04085	4.11294	3.57758	UHRF1	0.0344633	4.55635	0.253508	0.806331	0.972013	-5.45458	Not significant	UHRF1	-0.17466	4.45179	-1.4823	0.17693	0.922131	-5.03825	Not significant	UHRF1	0.0231377	4.55069	0.194979	0.849807	0.932593	-6.79483	Not significant	UHRF1	-0.382204	4.34802	-2.46147	0.0417222
O75792	Ribonuclease H2 subunit A OS=Homo sapiens GN=RNASEH2A PE=1 SV=2	RNASEH2A	4.43842	4.24027	4.25826	4.12303	4.24685	3.77834	4.79051	4.76837	4.82876	4.56894	4.40851	4.10931	5.06639	4.99446	5.38788	5.28105	4.64161	4.45185	RNASEH2A	-0.0974063	4.7164	-0.780672	0.457687	0.896573	-5.21146	Not significant	RNASEH2A	0.0598595	4.79504	0.441846	0.67042	0.996512	-5.96256	Not significant	RNASEH2A	-0.107434	4.71139	-0.76456	0.46441	0.718029	-6.50453	Not significant	RNASEH2A	-0.332782	4.59871	-2.84338	0.0236304
O00257	E3 SUMO-protein ligase CBX4 OS=Homo sapiens GN=CBX4 PE=1 SV=3	CBX4	5.39843	5.32662	5.25739	5.62191	5.04214	4.83757	4.41853	4.60686	4.57116	4.55574	3.58863	3.66511	4.60983	4.60134	4.442	4.64799	4.00261	3.91668	CBX4	0.0360105	4.82694	0.280988	0.785919	0.964588	-5.44777	Not significant	CBX4	-0.0520809	4.78289	-0.415804	0.688595	0.996512	-5.97419	Not significant	CBX4	0.13295	4.8754	1.10902	0.296617	0.586509	-6.18288	Not significant	CBX4	-0.597802	4.51003	-4.53392	0.00236307
Q9HC38-2	Isoform 3 of Glyoxalase domain-containing protein 4 OS=Homo sapiens GN=GLOD4; Isoform 2 of Glyoxalase domain-containing protein 4 OS=Homo sapiens GN=GLOD4	GLOD4	5.53146	5.10636	4.95267	4.88344	4.77902	4.70478	5.88165	5.47671	5.63091	5.37487	5.46455	5.23398	5.49362	5.83849	5.60131	5.32384	5.44318	4.92114	GLOD4	-0.161721	5.55472	-0.917296	0.386063	0.879272	-5.1135	Not significant	GLOD4	-0.240613	5.51527	-1.58818	0.151301	0.905266	-4.90673	Not significant	GLOD4	-0.441524	5.41481	-3.26677	0.00993951	0.182693	-2.98808	Not significant	GLOD4	-0.406662	5.43225	-2.65486	0.0312421
Q99536	Synaptic vesicle membrane protein VAT-1 homolog OS=Homo sapiens GN=VAT1 PE=1 SV=2; Isoform 3 of Synaptic vesicle membrane protein VAT-1 homolog OS=Homo sapiens GN=VAT1	VAT1	4.4669	4.45159	4.50971	4.31187	4.37399	3.62133	4.71209	4.52259	4.46122	4.36389	4.0973	4.0035	5.14198	5.67505	5.6642	5.23846	5.35086	4.60715	VAT1	0.109422	4.82837	0.667877	0.52319	0.913758	-5.28236	Not significant	VAT1	0.104724	4.82602	0.651349	0.533266	0.990353	-5.84523	Not significant	VAT1	-0.135584	4.70586	-1.02593	0.332119	0.616547	-6.26917	Not significant	VAT1	-0.166272	4.69052	-0.993276	0.352085
P04183	Thymidine kinase, cytosolic OS=Homo sapiens GN=TK1 PE=1 SV=2	TK1	5.47895	6.03094	5.51912	4.98125	5.24362	4.5962	4.67209	4.69393	4.83496	4.36754	4.63146	4.12669	5.1862	4.52091	4.27817	4.71105	4.52805	4.50426	TK1	-0.0304886	5.09717	-0.14181	0.89077	0.978735	-5.47512	Not significant	TK1	-0.234998	4.99492	-1.14737	0.284714	0.95276	-5.41855	Not significant	TK1	-0.425802	4.89951	-3.52838	0.00659133	0.161657	-2.57013	Not significant	TK1	-0.311373	4.95673	-2.13224	0.068506
O95229	ZW10 interactor OS=Homo sapiens GN=ZWINT PE=1 SV=2; Isoform 2 of ZW10 interactor OS=Homo sapiens GN=ZWINT	ZWINT	5.5827	5.49227	5.24117	5.32616	5.14025	4.06881	4.65217	4.55862	4.53504	4.55824	4.36152	3.84328	5.39266	5.0605	5.10899	5.15323	4.87417	4.7446	ZWINT	-0.172047	5.12315	-1.33964	0.21752	0.804824	-4.74105	Not significant	ZWINT	-0.247443	5.08546	-2.07871	0.0716198	0.890794	-4.25028	Not significant	ZWINT	-0.196633	5.11086	-1.64289	0.135356	0.43458	-5.52234	Not significant	ZWINT	-0.417196	5.00058	-3.58795	0.0081564
Q4J6C6	Prolyl endopeptidase-like OS=Homo sapiens GN=PREPL PE=1 SV=1; Isoform 4 of Prolyl endopeptidase-like OS=Homo sapiens GN=PREPL; Isoform 3 of Prolyl endopeptidase-like OS=Homo sapiens GN=PREPL	PREPL	5.08427	4.9497	5.20319	5.0947	4.75646	4.17091	4.79108	4.6821	4.80379	4.70554	4.47025	4.1987	4.38585	4.56007	4.44323	4.19016	3.72466	3.77413	PREPL	-0.0231117	4.74218	-0.175477	0.865108	0.978735	-5.47014	Not significant	PREPL	0.0630011	4.78524	0.546981	0.599465	0.996188	-5.90888	Not significant	PREPL	-0.0902676	4.7086	-0.748993	0.473278	0.724385	-6.51669	Not significant	PREPL	-0.436611	4.53543	-3.48145	0.00945468
Q15054	Isoform 3 of DNA polymerase delta subunit 3 OS=Homo sapiens GN=POLD3; Isoform 2 of DNA polymerase delta subunit 3 OS=Homo sapiens GN=POLD3; DNA polymerase delta subunit 3 OS=Homo sapiens GN=POLD3 PE=1 SV=2	POLD3	4.96902	5.05196	4.97784	4.97859	4.64985	4.36632	5.4145	5.43564	5.36134	5.43145	5.00304	4.80508	5.18602	5.29117	5.6093	5.04019	5.04953	4.20786	POLD3	0.0697403	5.22472	0.568766	0.585274	0.925614	-5.33662	Not significant	POLD3	0.126311	5.25301	0.924248	0.382661	0.972102	-5.63387	Not significant	POLD3	-0.0397699	5.16996	-0.331876	0.747699	0.886036	-6.7555	Not significant	POLD3	-0.289046	5.04533	-2.43636	0.0433261
P16104	Histone H2AX OS=Homo sapiens GN=H2AFX PE=1 SV=2	H2AFX	4.38466	4.08763	4.15398	4.14708	3.7601	3.81266	4.3202	4.40177	4.19979	4.26073	3.41182	3.45791	7.02078	7.21936	6.96201	6.77722	6.63621	5.59028	H2AFX	-0.00562534	5.23907	-0.0392669	0.969649	0.992516	-5.48379	Not significant	H2AFX	-0.136619	5.17357	-1.16867	0.276516	0.947928	-5.39625	Not significant	H2AFX	-0.180199	5.15178	-1.49403	0.169904	0.470471	-5.72259	Not significant	H2AFX	-0.639171	4.92229	-4.69589	0.00193702
Q9NUL5	Isoform 4 of Repressor of yield of DENV protein OS=Homo sapiens GN=RYDEN; Isoform 3 of Repressor of yield of DENV protein OS=Homo sapiens GN=RYDEN; Isoform 2 of Repressor of yield of DENV protein OS=Homo sapiens GN=RYDEN; Repressor of yield of DENV protein OS=Homo sapiens GN=RYDEN PE=1 SV=2	RYDEN	4.23828	4.03134	3.62746	3.98612	4.73573	5.16297	5.03567	4.97563	4.81521	5.20068	5.54959	5.58042	4.68184	4.76819	5.05338	4.87827	5.6316	6.12259	RYDEN	-0.0602088	4.62182	-0.466115	0.653681	0.936224	-5.38443	Not significant	RYDEN	-0.153243	4.57531	-0.835682	0.42783	0.984398	-5.7092	Not significant	RYDEN	0.0364288	4.67014	0.268243	0.794654	0.906365	-6.77628	Not significant	RYDEN	0.653713	4.97878	4.83778	0.00163254
P40855	Peroxisomal biogenesis factor 19 OS=Homo sapiens GN=PEX19 PE=1 SV=1	PEX19	5.08926	5.22344	4.90927	4.58623	4.60478	4.24952	4.41919	4.37458	4.01316	4.08204	3.90929	3.73428	4.31827	3.90598	4.2354	3.85844	3.78899	3.78374	PEX19	-0.107569	4.55512	-0.735179	0.483425	0.902202	-5.24118	Not significant	PEX19	-0.22296	4.49742	-1.80006	0.109931	0.890794	-4.63115	Not significant	PEX19	-0.433338	4.39224	-3.6261	0.00566537	0.161032	-2.41549	Not significant	PEX19	-0.507884	4.35496	-4.57051	0.00225851
P49761	Isoform 1 of Dual specificity protein kinase CLK3 OS=Homo sapiens GN=CLK3; Isoform 3 of Dual specificity protein kinase CLK3 OS=Homo sapiens GN=CLK3; Dual specificity protein kinase CLK3 OS=Homo sapiens GN=CLK3 PE=1 SV=3	CLK3	3.56883	3.21569	3.30825	4.18118	3.79335	4.24099	3.6717	4.50414	4.29411	3.86597	3.99818	4.21736	3.20995	3.95494	3.41253	3.25601	3.54058	3.99022	CLK3	0.4081	3.68754	1.79636	0.110534	0.750655	-4.25692	Not significant	CLK3	0.18814	3.57756	1.09628	0.305177	0.957083	-5.47087	Not significant	CLK3	0.284228	3.62561	1.99913	0.0771632	0.358794	-5.00636	Not significant	CLK3	0.293877	3.63043	2.61502	0.0331537
Q9Y385	Ubiquitin-conjugating enzyme E2 J1 OS=Homo sapiens GN=UBE2J1 PE=1 SV=2	UBE2J1	3.96511	4.21928	4.20399	4.72069	4.95156	5.02995	3.92955	4.03496	4.03357	4.04158	4.27883	4.38065	3.16524	3.0926	3.28902	3.2129	3.30764	4.15613	UBE2J1	0.0956483	3.73446	0.730827	0.485935	0.904011	-5.24395	Not significant	UBE2J1	0.155558	3.76441	1.34014	0.217382	0.926323	-5.20694	Not significant	UBE2J1	0.305089	3.83918	1.91977	0.087605	0.37467	-5.12507	Not significant	UBE2J1	0.492709	3.93299	2.85309	0.023295
Q9Y320	Thioredoxin-related transmembrane protein 2 OS=Homo sapiens GN=TMX2 PE=1 SV=1; Isoform 2 of Thioredoxin-related transmembrane protein 2 OS=Homo sapiens GN=TMX2	TMX2	4.48245	4.28657	4.42062	4.4104	4.62576	5.36119	3.29583	2.56279	3.04342	3.10363	4.01961	3.9983	4.37227	5.02226	5.04469	4.56313	5.20819	4.88669	TMX2	-0.0929788	4.00369	-0.393655	0.704219	0.948944	-5.4128	Not significant	TMX2	0.119393	4.10988	0.656188	0.530307	0.990353	-5.84204	Not significant	TMX2	-0.0244642	4.03795	-0.189807	0.853738	0.934756	-6.79591	Not significant	TMX2	0.567673	4.33402	3.60371	0.00798119
Q9Y305-4	Isoform 2 of Acyl-coenzyme A thioesterase 9, mitochondrial OS=Homo sapiens GN=ACOT9; Isoform 4 of Acyl-coenzyme A thioesterase 9, mitochondrial OS=Homo sapiens GN=ACOT9; Isoform 3 of Acyl-coenzyme A thioesterase 9, mitochondrial OS=Homo sapiens GN=ACOT9; Acyl-coenzyme A thioesterase 9, mitochondrial OS=Homo sapiens GN=ACOT9 PE=1 SV=2	ACOT9	4.45153	4.6393	4.30751	4.64563	4.58876	5.08865	4.85156	4.97991	5.07251	5.16024	5.39851	5.43906	4.37247	4.3433	4.21557	4.63853	4.84787	5.06965	ACOT9	0.095653	4.60635	0.75779	0.470516	0.899426	-5.2266	Not significant	ACOT9	-0.0266602	4.54519	-0.205065	0.842695	0.99754	-6.043	Not significant	ACOT9	0.256282	4.68666	2.16779	0.0587922	0.33769	-4.74856	Not significant	ACOT9	0.386524	4.75178	2.99659	0.0188807
O14745	Na(+)/H(+) exchange regulatory cofactor NHE-RF1 OS=Homo sapiens GN=SLC9A3R1 PE=1 SV=4; Isoform 2 of Na(+)/H(+) exchange regulatory cofactor NHE-RF1 OS=Homo sapiens GN=SLC9A3R1	SLC9A3R1	4.88686	4.83464	4.52322	4.44219	4.37007	4.0736	5.34369	5.19015	5.41179	5.02995	5.00255	4.68066	5.31174	5.4235	5.36813	4.93314	4.95099	4.78064	SLC9A3R1	-0.0313388	5.1651	-0.244836	0.812806	0.972083	-5.45658	Not significant	SLC9A3R1	-0.0797178	5.14091	-0.592202	0.570236	0.996188	-5.88254	Not significant	SLC9A3R1	-0.379006	4.99126	-3.19786	0.0110889	0.186868	-3.09894	Not significant	SLC9A3R1	-0.40623	4.97765	-3.54369	0.008671
O60711-2	Isoform 2 of Leupaxin OS=Homo sapiens GN=LPXN; Leupaxin OS=Homo sapiens GN=LPXN PE=1 SV=1	LPXN	3.58488	3.36452	3.24867	2.70654	4.18477	4.13459	3.57435	4.10719	4.23859	4.44791	4.8032	5.54823	2.44295	2.8841	2.47426	2.59009	3.54774	3.81196	LPXN	0.251211	3.32633	1.47292	0.179358	0.781637	-4.60638	Not significant	LPXN	0.119778	3.26061	0.644018	0.537768	0.991452	-5.85003	Not significant	LPXN	0.0474527	3.22445	0.176817	0.863628	0.937169	-6.79852	Not significant	LPXN	0.977843	3.68965	6.54087	0.000258717
Q9HBU6	Ethanolamine kinase 1 OS=Homo sapiens GN=ETNK1 PE=1 SV=1	ETNK1	6.417	5.90221	6.22157	6.41206	6.87233	6.9483	4.91392	4.51888	4.69112	5.13489	5.42626	5.58457	4.36415	3.86275	3.97971	4.39255	4.59749	5.35263	ETNK1	-0.470413	4.99649	-3.81083	0.00525181	0.612983	-2.04183	Not significant	ETNK1	-0.26756	5.09791	-2.26896	0.0533086	0.890794	-3.98253	Not significant	ETNK1	0.081471	5.27243	0.668712	0.520721	0.755045	-6.57587	Not significant	ETNK1	0.400332	5.43186	3.35133	0.0113488
Q8NCC3	Group XV phospholipase A2 OS=Homo sapiens GN=PLA2G15 PE=1 SV=2	PLA2G15	4.70654	4.42249	4.58388	4.49868	4.32012	3.84089	4.58776	4.64534	4.55893	4.24467	4.17436	3.96737	3.70699	3.82799	3.57609	3.51155	3.29594	3.1562	PLA2G15	-0.0351577	4.31619	-0.255939	0.804519	0.971853	-5.454	Not significant	PLA2G15	-0.0941324	4.2867	-0.816303	0.438195	0.984398	-5.72485	Not significant	PLA2G15	-0.248797	4.20937	-2.08574	0.0671293	0.349826	-4.87484	Not significant	PLA2G15	-0.403627	4.13195	-3.63605	0.00763404
P23193	Isoform 2 of Transcription elongation factor A protein 1 OS=Homo sapiens GN=TCEA1; Transcription elongation factor A protein 1 OS=Homo sapiens GN=TCEA1 PE=1 SV=2	TCEA1	5.29543	5.15253	5.1006	4.71462	4.6448	4.46082	5.32945	5.37654	5.10129	5.19265	4.90652	4.51875	5.33114	5.29117	5.37973	4.86844	4.85309	4.86225	TCEA1	-0.0452588	5.29604	-0.361936	0.726864	0.954626	-5.42379	Not significant	TCEA1	-0.124796	5.25627	-1.02069	0.337571	0.96806	-5.54508	Not significant	TCEA1	-0.393432	5.12196	-2.9569	0.0163128	0.217899	-3.4881	Not significant	TCEA1	-0.517204	5.06007	-4.43829	0.00266219
P11166	Solute carrier family 2, facilitated glucose transporter member 1 OS=Homo sapiens GN=SLC2A1 PE=1 SV=2	SLC2A1	5.44653	5.809	5.57457	5.05715	5.05802	4.98796	4.50138	4.26771	4.41911	3.84295	3.93681	3.4518	4.81621	4.93277	4.76274	4.39625	4.13022	3.96683	SLC2A1	0.0817878	4.96227	0.546116	0.600024	0.930133	-5.34792	Not significant	SLC2A1	-0.00256572	4.92009	-0.0215906	0.983309	0.99754	-6.06512	Not significant	SLC2A1	-0.489257	4.67674	-3.94805	0.00347062	0.12756	-1.91317	Not significant	SLC2A1	-0.546357	4.64819	-4.56443	0.00227554
P23921	Ribonucleoside-diphosphate reductase large subunit OS=Homo sapiens GN=RRM1 PE=1 SV=1	RRM1	5.60636	5.33136	5.54673	5.39693	5.20217	4.77945	5.41777	5.1186	5.34537	5.04061	4.96969	4.70382	4.9792	4.74736	4.89807	4.90849	4.52414	4.48324	RRM1	-0.268667	5.20011	-2.19561	0.0597259	0.730588	-3.80043	Not significant	RRM1	-0.0710503	5.29892	-0.622271	0.551258	0.994403	-5.86397	Not significant	RRM1	-0.219098	5.22489	-1.76005	0.112786	0.408379	-5.35777	Not significant	RRM1	-0.435776	5.11655	-3.91794	0.00521504
Q5TBB1	Ribonuclease H2 subunit B OS=Homo sapiens GN=RNASEH2B PE=1 SV=1; Isoform 2 of Ribonuclease H2 subunit B OS=Homo sapiens GN=RNASEH2B	RNASEH2B	6.21571	5.93996	6.02035	5.61301	5.32789	5.24705	5.95844	6.09183	5.86277	5.95613	5.7159	5.37843	6.19498	6.26628	6.30045	5.97001	5.94579	5.59858	RNASEH2B	-0.0236871	6.1112	-0.171995	0.867754	0.978735	-5.4707	Not significant	RNASEH2B	-0.0618573	6.09212	-0.504991	0.627318	0.996512	-5.9316	Not significant	RNASEH2B	-0.276665	5.98471	-1.92499	0.0868783	0.374267	-5.11731	Not significant	RNASEH2B	-0.459852	5.89312	-2.92364	0.0210032
Q16610-4	Isoform 3 of Extracellular matrix protein 1 OS=Homo sapiens GN=ECM1; Isoform 4 of Extracellular matrix protein 1 OS=Homo sapiens GN=ECM1; Isoform 2 of Extracellular matrix protein 1 OS=Homo sapiens GN=ECM1; Extracellular matrix protein 1 OS=Homo sapiens GN=ECM1 PE=1 SV=2	ECM1	4.66318	4.61812	4.36293	4.63859	4.29512	4.09403	4.3671	4.29846	4.05536	4.48613	3.98797	3.65267	3.80581	3.56267	3.42472	3.16289	3.23275	3.18868	ECM1	-0.118946	4.21922	-0.944475	0.372838	0.875311	-5.09254	Not significant	ECM1	-0.331027	4.11318	-2.88253	0.0206551	0.890794	-3.10653	Not significant	ECM1	-0.182825	4.18728	-1.13254	0.287126	0.575095	-6.15753	Not significant	ECM1	-0.440081	4.05866	-3.78682	0.00621742
P51153	Ras-related protein Rab-13 OS=Homo sapiens GN=RAB13 PE=1 SV=1	RAB13	5.49431	5.81083	5.43089	5.44708	5.92879	6.2785	5.47378	5.31833	5.6082	5.14374	5.93623	6.25236	4.67663	4.56007	4.83971	4.9531	5.05339	5.15475	RAB13	0.01484	5.22232	0.103265	0.920319	0.987749	-5.47953	Not significant	RAB13	0.0780279	5.25392	0.652326	0.532668	0.990353	-5.84459	Not significant	RAB13	-0.0335985	5.19811	-0.23378	0.820468	0.91824	-6.78573	Not significant	RAB13	0.424567	5.42719	3.80122	0.00609776
P60842	Isoform 2 of Eukaryotic initiation factor 4A-I OS=Homo sapiens GN=EIF4A1; Eukaryotic initiation factor 4A-I OS=Homo sapiens GN=EIF4A1 PE=1 SV=1	EIF4A1	4.52879	4.9506	4.80585	4.35763	4.93886	5.2762	5.07165	5.14368	5.1893	5.26083	5.73486	5.58775	4.54885	4.50152	4.79286	4.61938	4.69678	5.23166	EIF4A1	0.148836	4.79085	1.05565	0.322257	0.850633	-5.00209	Not significant	EIF4A1	0.212906	4.82288	1.82411	0.105974	0.890794	-4.599	Not significant	EIF4A1	0.0295151	4.73119	0.231451	0.822221	0.919672	-6.78632	Not significant	EIF4A1	0.407068	4.91996	3.00816	0.0185653
Q6GTX8	Isoform 3 of Leukocyte-associated immunoglobulin-like receptor 1 OS=Homo sapiens GN=LAIR1; Isoform 2 of Leukocyte-associated immunoglobulin-like receptor 1 OS=Homo sapiens GN=LAIR1; Leukocyte-associated immunoglobulin-like receptor 1 OS=Homo sapiens GN=LAIR1 PE=1 SV=1	LAIR1	4.52826	4.5309	4.33786	4.3284	4.68699	5.02516	5.31502	4.68993	5.30763	4.88233	5.67492	6.00702	5.47348	5.31825	5.51125	5.43092	5.85255	6.35161	LAIR1	-0.259225	4.97597	-1.67861	0.132119	0.771503	-4.38718	Not significant	LAIR1	-0.0533389	5.07892	-0.446726	0.667039	0.996512	-5.96031	Not significant	LAIR1	-0.225035	4.99307	-1.74539	0.115407	0.411401	-5.37867	Not significant	LAIR1	0.299235	5.2552	2.56111	0.0359346
P98082	Disabled homolog 2 OS=Homo sapiens GN=DAB2 PE=1 SV=3; Isoform 2 of Disabled homolog 2 OS=Homo sapiens GN=DAB2; Isoform 3 of Disabled homolog 2 OS=Homo sapiens GN=DAB2	DAB2	3.46483	3.64044	3.76697	4.06129	4.12275	4.86578	4.59554	4.63795	4.64627	4.83458	4.81353	5.25461	3.55824	3.70242	3.5832	3.53302	3.96724	4.22383	DAB2	0.120735	3.93324	0.976614	0.357637	0.873015	-5.06715	Not significant	DAB2	0.125944	3.93584	1.02828	0.334205	0.96806	-5.53781	Not significant	DAB2	0.270095	4.00792	1.86165	0.0960848	0.384947	-5.21075	Not significant	DAB2	0.428301	4.08702	3.31352	0.0119724
O60566-3	Isoform 3 of Mitotic checkpoint serine/threonine-protein kinase BUB1 beta OS=Homo sapiens GN=BUB1B; Mitotic checkpoint serine/threonine-protein kinase BUB1 beta OS=Homo sapiens GN=BUB1B PE=1 SV=3	BUB1B	5.12443	5.07338	5.28394	5.10585	4.94899	4.59654	3.66446	4.13768	3.66896	3.64748	3.73172	2.7697	3.53922	3.3238	3.50254	3.21409	3.15602	2.07336	BUB1B	0.0689173	4.14383	0.429386	0.679082	0.941277	-5.39938	Not significant	BUB1B	0.0424473	4.13059	0.359671	0.728498	0.996512	-5.99695	Not significant	BUB1B	-0.12023	4.04925	-0.947731	0.368399	0.649617	-6.34552	Not significant	BUB1B	-0.16379	4.02747	-1.25978	0.246205
O60488	Isoform Short of Long-chain-fatty-acid--CoA ligase 4 OS=Homo sapiens GN=ACSL4; Long-chain-fatty-acid--CoA ligase 4 OS=Homo sapiens GN=ACSL4 PE=1 SV=2	ACSL4	4.3683	4.42249	4.10725	4.52484	4.38782	5.06887	5.05069	4.79793	5.0516	4.64713	5.21888	5.62385	4.98418	5.04485	5.03686	5.13879	5.19314	5.58609	ACSL4	-0.0459629	4.77807	-0.346701	0.737845	0.954626	-5.42875	Not significant	ACSL4	-0.0691511	4.76648	-0.557074	0.592871	0.996188	-5.90316	Not significant	ACSL4	-0.0308046	4.78565	-0.209764	0.838596	0.927357	-6.79155	Not significant	ACSL4	0.132226	4.86717	1.15078	0.285817
Q99795	Cell surface A33 antigen OS=Homo sapiens GN=GPA33 PE=1 SV=1	GPA33	3.33691	3.34666	2.69255	2.84802	2.52926	2.32927	4.45106	4.35512	4.18904	3.84874	4.1357	3.11337	3.44237	3.92596	3.81882	3.6632	3.74334	2.99511	GPA33	0.132464	3.80968	0.875498	0.407064	0.881147	-5.1448	Not significant	GPA33	-0.176649	3.65512	-0.938583	0.37569	0.97161	-5.62111	Not significant	GPA33	-0.290131	3.59838	-1.71256	0.121482	0.419807	-5.42516	Not significant	GPA33	-0.274016	3.60644	-1.36608	0.212166
Q9H098-2	Protein FAM107B OS=Homo sapiens GN=FAM107B PE=1 SV=1; Isoform 2 of Protein FAM107B OS=Homo sapiens GN=FAM107B	FAM107B	5.72794	5.50837	5.63533	5.31695	5.24625	4.87095	4.63228	4.83382	4.40873	4.44714	4.17143	4.17346	5.3984	5.97179	5.89782	5.44226	5.26832	4.67126	FAM107B	0.185119	5.34543	1.10391	0.302031	0.848674	-4.9606	Not significant	FAM107B	0.0610871	5.28342	0.382382	0.712238	0.996512	-5.98812	Not significant	FAM107B	-0.184092	5.16083	-1.38701	0.199339	0.496928	-5.85955	Not significant	FAM107B	-0.357539	5.0741	-2.8422	0.0236714
P50895	Basal cell adhesion molecule OS=Homo sapiens GN=BCAM PE=1 SV=2	BCAM	5.82712	5.61005	5.48387	5.32044	5.6393	4.74344	3.81229	3.59694	3.53106	3.56254	3.58629	2.97244	3.53908	3.74996	3.80062	3.47067	3.39091	3.10526	BCAM	-0.0738458	4.35591	-0.522268	0.61577	0.932965	-5.35936	Not significant	BCAM	-0.120978	4.33234	-0.809249	0.44201	0.984398	-5.73047	Not significant	BCAM	-0.274943	4.25536	-2.08593	0.0671087	0.349826	-4.87455	Not significant	BCAM	-0.187327	4.29916	-1.67958	0.134807
O43426	Isoform 2 of Synaptojanin-1 OS=Homo sapiens GN=SYNJ1; Synaptojanin-1 OS=Homo sapiens GN=SYNJ1 PE=1 SV=2; Isoform 4 of Synaptojanin-1 OS=Homo sapiens GN=SYNJ1; Isoform 3 of Synaptojanin-1 OS=Homo sapiens GN=SYNJ1	SYNJ1	4.46563	4.76862	4.69184	4.75278	5.15782	5.42082	3.85362	4.342	4.31156	4.02599	4.37245	4.27794	3.47374	3.24665	3.45892	3.68043	3.57691	4.29873	SYNJ1	0.188091	4.02505	1.1559	0.28139	0.838389	-4.9145	Not significant	SYNJ1	0.223106	4.04255	1.67543	0.132772	0.905266	-4.79506	Not significant	SYNJ1	0.222066	4.04203	1.87778	0.0936567	0.38393	-5.18708	Not significant	SYNJ1	0.438062	4.15003	3.05231	0.0174121
Q14157-5	Isoform 5 of Ubiquitin-associated protein 2-like OS=Homo sapiens GN=UBAP2L; Ubiquitin-associated protein 2-like OS=Homo sapiens GN=UBAP2L PE=1 SV=2	UBAP2L	7.20667	7.12864	7.25504	6.55551	6.86275	6.62412	5.58144	5.31037	5.20309	5.24199	5.13495	4.97234	5.4526	5.60933	5.58145	5.18763	5.22437	4.83794	UBAP2L	-0.0641261	6.04818	-0.468462	0.652074	0.936224	-5.38343	Not significant	UBAP2L	-0.0670435	6.04672	-0.482801	0.642303	0.996512	-5.94292	Not significant	UBAP2L	-0.418526	5.87098	-3.22105	0.0106873	0.186868	-3.06159	Not significant	UBAP2L	-0.339552	5.91046	-2.93529	0.0206481
Q99541	Perilipin-2 OS=Homo sapiens GN=PLIN2 PE=1 SV=2	PLIN2	4.64717	5.44497	5.74109	5.69307	5.07558	4.0397	4.65096	5.16834	5.31564	5.41595	4.90847	3.83266	4.63139	5.38201	5.80063	5.60732	5.08078	4.1153	PLIN2	0.6886	4.98747	5.317	0.000737071	0.466396	-0.811149	Not significant	PLIN2	0.975947	5.13115	7.03146	0.000114768	0.0527169	1.49273	Not significant	PLIN2	0.928942	5.10765	7.50192	4.01446e-05	0.0063815	2.66336	Upregulated (FDR < 0.01, log2FC > 0.6)	PLIN2	0.378438	4.83239	3.28084	0.0125407
Q8N573	Oxidation resistance protein 1 OS=Homo sapiens GN=OXR1 PE=1 SV=2; Isoform 8 of Oxidation resistance protein 1 OS=Homo sapiens GN=OXR1; Isoform 5 of Oxidation resistance protein 1 OS=Homo sapiens GN=OXR1; Isoform 3 of Oxidation resistance protein 1 OS=Homo sapiens GN=OXR1; Isoform 2 of Oxidation resistance protein 1 OS=Homo sapiens GN=OXR1	OXR1	4.66613	4.5077	4.57995	4.46287	4.26109	4.21939	4.57092	4.60133	4.15027	4.22561	4.03725	3.73005	3.19596	3.19065	3.05281	2.82968	2.65062	2.44976	OXR1	-0.0444386	4.12211	-0.354406	0.732284	0.954626	-5.42627	Not significant	OXR1	-0.216661	4.036	-1.72788	0.122668	0.890794	-4.72668	Not significant	OXR1	-0.304949	3.99186	-2.54869	0.031637	0.270852	-4.14688	Not significant	OXR1	-0.494679	3.89699	-4.3637	0.00292428
P06396-2	Isoform 2 of Gelsolin OS=Homo sapiens GN=GSN	GSN	4.94048	4.67304	4.94955	4.42246	4.46934	4.23241	6.22814	5.85432	5.879	5.76352	5.6493	5.3356	6.47308	6.49912	6.57588	6.21314	6.25707	6.01416	GSN	-0.205073	5.77803	-1.50835	0.170267	0.780362	-4.56952	Not significant	GSN	-0.0790902	5.84102	-0.592519	0.570034	0.996188	-5.88235	Not significant	GSN	-0.414191	5.67347	-3.36832	0.00846687	0.171414	-2.82523	Not significant	GSN	-0.421997	5.66957	-3.3955	0.0106639
Q9NQW6	Anillin OS=Homo sapiens GN=ANLN PE=1 SV=2; Isoform 2 of Anillin OS=Homo sapiens GN=ANLN	ANLN	5.11252	5.32662	5.58517	5.50229	5.42203	4.59989	4.47527	5.04802	4.89665	5.02175	4.74227	3.49988	4.2351	4.7245	4.36241	4.64043	4.43933	3.60708	ANLN	0.425421	4.82034	3.18508	0.0130645	0.612983	-2.67998	Not significant	ANLN	0.340448	4.77785	2.69561	0.0275147	0.890794	-3.37316	Not significant	ANLN	0.447198	4.83123	3.7416	0.00474453	0.144422	-2.23394	Not significant	ANLN	0.260251	4.73775	2.32253	0.0514202
Q92540-4	Protein SMG7 OS=Homo sapiens GN=SMG7 PE=1 SV=2; Isoform 4 of Protein SMG7 OS=Homo sapiens GN=SMG7; Isoform 5 of Protein SMG7 OS=Homo sapiens GN=SMG7; Isoform 2 of Protein SMG7 OS=Homo sapiens GN=SMG7	SMG7	5.05945	5.17688	4.97513	4.83193	5.10828	5.64662	4.25492	4.41903	4.46229	4.44259	4.8405	5.21795	4.12341	4.05194	3.9922	3.98668	4.03053	4.65945	SMG7	0.0700234	4.51427	0.550412	0.597211	0.929714	-5.34581	Not significant	SMG7	-0.00271804	4.4779	-0.0215821	0.983315	0.99754	-6.06512	Not significant	SMG7	-0.0588607	4.44983	-0.447389	0.665332	0.838424	-6.70686	Not significant	SMG7	0.180511	4.56951	1.1677	0.279341
Q9UPN4-2	Centrosomal protein of 131 kDa OS=Homo sapiens GN=CEP131 PE=1 SV=3; Isoform 2 of Centrosomal protein of 131 kDa OS=Homo sapiens GN=CEP131; Isoform 3 of Centrosomal protein of 131 kDa OS=Homo sapiens GN=CEP131	CEP131	5.2836	5.28574	5.07847	5.09118	5.06452	4.7034	3.74232	3.88375	3.73013	3.89686	3.69715	3.22072	3.80091	4.09172	4.15557	3.65278	3.85095	3.00644	CEP131	0.144793	4.348	1.12282	0.294389	0.842908	-4.944	Not significant	CEP131	0.0457852	4.2985	0.325089	0.753537	0.99754	-6.00939	Not significant	CEP131	-0.0619995	4.24461	-0.484025	0.640108	0.830264	-6.68855	Not significant	CEP131	-0.0714019	4.23991	-0.60371	0.564163
Q06481	Amyloid-like protein 2 OS=Homo sapiens GN=APLP2 PE=1 SV=2; Isoform 3 of Amyloid-like protein 2 OS=Homo sapiens GN=APLP2; Isoform 2 of Amyloid-like protein 2 OS=Homo sapiens GN=APLP2; Isoform 5 of Amyloid-like protein 2 OS=Homo sapiens GN=APLP2; Isoform 6 of Amyloid-like protein 2 OS=Homo sapiens GN=APLP2; Isoform 4 of Amyloid-like protein 2 OS=Homo sapiens GN=APLP2	APLP2	4.87622	4.94045	4.65828	5.30494	4.32473	4.37581	5.02393	4.44994	4.48929	4.3565	4.02211	4.01213	4.86251	4.7354	4.96388	4.66429	4.3741	4.2298	APLP2	-0.21229	4.81474	-1.3731	0.207328	0.798072	-4.70787	Not significant	APLP2	-0.217073	4.81235	-1.47899	0.17779	0.922131	-5.04229	Not significant	APLP2	-0.145644	4.84807	-0.7625	0.465577	0.718798	-6.50615	Not significant	APLP2	-0.680577	4.5806	-4.88637	0.00154071
P49790	Isoform 3 of Nuclear pore complex protein Nup153 OS=Homo sapiens GN=NUP153; Isoform 2 of Nuclear pore complex protein Nup153 OS=Homo sapiens GN=NUP153; Nuclear pore complex protein Nup153 OS=Homo sapiens GN=NUP153 PE=1 SV=2	NUP153	4.58967	5.05634	4.8317	5.53797	5.37796	5.56264	4.58364	4.7934	4.98503	5.12721	5.22437	5.40624	2.74545	3.27484	2.63738	3.03249	3.14806	3.15737	NUP153	0.401941	4.17389	3.05686	0.0158417	0.612983	-2.8191	Not significant	NUP153	0.178453	4.06215	1.30338	0.229065	0.928978	-5.24892	Not significant	NUP153	0.592969	4.2694	3.98985	0.00326002	0.125791	-1.84884	Not significant	NUP153	0.610548	4.27819	4.86796	0.0015748
Q7Z2W4	Zinc finger CCCH-type antiviral protein 1 OS=Homo sapiens GN=ZC3HAV1 PE=1 SV=3; Isoform 4 of Zinc finger CCCH-type antiviral protein 1 OS=Homo sapiens GN=ZC3HAV1	ZC3HAV1	5.11559	5.28818	5.37442	5.7271	5.867	6.05973	4.64292	4.08392	4.43545	4.85471	5.06753	5.18619	4.47167	4.33083	4.57038	4.89991	4.83303	5.03122	ZC3HAV1	-0.175753	4.65552	-1.08553	0.309613	0.84921	-4.97655	Not significant	ZC3HAV1	0.0500248	4.76841	0.375439	0.717192	0.996512	-5.99088	Not significant	ZC3HAV1	0.417179	4.95198	3.22466	0.0106263	0.186868	-3.05579	Not significant	ZC3HAV1	0.512458	4.99962	4.01764	0.00457032
Q15102	Platelet-activating factor acetylhydrolase IB subunit gamma OS=Homo sapiens GN=PAFAH1B3 PE=1 SV=1	PAFAH1B3	4.5352	4.20962	3.70367	3.89931	3.7764	3.10713	4.5752	4.5741	4.29775	4.46218	3.98421	3.8966	5.03744	5.27569	5.24258	4.6804	4.75049	4.43436	PAFAH1B3	-0.0294757	4.70121	-0.200489	0.84615	0.978735	-5.46576	Not significant	PAFAH1B3	-0.301282	4.56531	-1.59489	0.149796	0.905266	-4.89824	Not significant	PAFAH1B3	-0.36865	4.53162	-2.68331	0.0254098	0.253269	-3.93036	Not significant	PAFAH1B3	-0.545578	4.44316	-4.12638	0.00396438
P08670	Vimentin OS=Homo sapiens GN=VIM PE=1 SV=4	VIM	4.10889	4.44433	4.78026	5.30423	4.99194	5.03212	4.05034	4.25382	4.65705	4.80711	4.87584	4.88798	5.12718	5.42117	5.46389	5.62812	5.71739	5.5327	VIM	0.27764	4.56762	2.24762	0.0550891	0.730588	-3.74014	Not significant	VIM	0.538264	4.69793	4.29851	0.00268475	0.576148	-1.21509	Not significant	VIM	0.817683	4.83764	5.39107	0.000462269	0.0374351	0.165504	Not significant	VIM	0.766255	4.81193	6.3675	0.000307025
P04792	Heat shock protein beta-1 OS=Homo sapiens GN=HSPB1 PE=1 SV=2	HSPB1	5.34996	4.9155	5.0668	5.06936	5.02512	4.17985	5.27118	5.41149	4.89641	5.19649	4.90802	4.50934	5.71825	6.24709	6.04375	5.87736	5.77725	5.26211	HSPB1	0.0782293	5.48558	0.420307	0.68543	0.94196	-5.40289	Not significant	HSPB1	-0.110809	5.39106	-0.697685	0.505343	0.984398	-5.8138	Not significant	HSPB1	-0.0653926	5.41377	-0.49622	0.631817	0.826911	-6.68215	Not significant	HSPB1	-0.209665	5.34163	-1.59698	0.152183
P21399	Cytoplasmic aconitate hydratase OS=Homo sapiens GN=ACO1 PE=1 SV=3	ACO1	5.46422	5.32187	5.27603	5.11847	4.83655	4.66864	4.50706	4.59579	4.26404	4.61094	4.50147	3.85632	4.81523	4.57776	4.70714	4.76301	4.31317	4.34687	ACO1	-0.097026	4.88032	-0.738876	0.481298	0.901788	-5.23882	Not significant	ACO1	-0.179765	4.83895	-1.55208	0.159634	0.905266	-4.95208	Not significant	ACO1	-0.0980269	4.87982	-0.737942	0.479639	0.727939	-6.52519	Not significant	ACO1	-0.378438	4.73962	-2.54575	0.0367701
Q9Y248	DNA replication complex GINS protein PSF2 OS=Homo sapiens GN=GINS2 PE=1 SV=1	GINS2	7.02647	6.6944	6.77037	6.2712	6.48485	6.09007	4.61816	4.87345	4.56092	4.85555	4.09573	4.01251	3.44864	3.305	3.57735	3.1436	2.91047	2.9537	GINS2	-0.0734702	4.99435	-0.490405	0.637141	0.935546	-5.37391	Not significant	GINS2	-0.061543	5.00032	-0.484347	0.641253	0.996512	-5.94215	Not significant	GINS2	-0.274305	4.89394	-1.52592	0.161902	0.463257	-5.68059	Not significant	GINS2	-0.534068	4.76405	-4.81322	0.00168123
Q9GZR7	Isoform 2 of ATP-dependent RNA helicase DDX24 OS=Homo sapiens GN=DDX24; ATP-dependent RNA helicase DDX24 OS=Homo sapiens GN=DDX24 PE=1 SV=1	DDX24	4.47218	4.52461	4.48666	5.09341	5.00212	5.16297	4.79049	4.98632	4.92164	4.9532	5.21414	5.40077	4.50606	4.2623	4.27568	4.39665	4.32665	5.00958	DDX24	0.00150041	4.59033	0.0108553	0.991607	0.999091	-5.48446	Not significant	DDX24	-0.0282526	4.57545	-0.224103	0.828352	0.99754	-6.03866	Not significant	DDX24	0.22484	4.702	1.4518	0.181033	0.481706	-5.77738	Not significant	DDX24	0.258057	4.71861	1.61438	0.148359
Q96JY6-5	Isoform 4 of PDZ and LIM domain protein 2 OS=Homo sapiens GN=PDLIM2; Isoform 3 of PDZ and LIM domain protein 2 OS=Homo sapiens GN=PDLIM2; Isoform 2 of PDZ and LIM domain protein 2 OS=Homo sapiens GN=PDLIM2; Isoform 5 of PDZ and LIM domain protein 2 OS=Homo sapiens GN=PDLIM2; PDZ and LIM domain protein 2 OS=Homo sapiens GN=PDLIM2 PE=1 SV=1	PDLIM2	4.10824	3.88701	3.91735	4.01366	4.00447	3.59063	4.84715	5.1108	4.64304	4.50952	4.49114	4.16068	4.48166	4.59845	4.66453	4.09774	4.0731	3.89024	PDLIM2	0.0530711	4.50555	0.374538	0.717832	0.95129	-5.41953	Not significant	PDLIM2	-0.0707058	4.44366	-0.540838	0.603498	0.996512	-5.9123	Not significant	PDLIM2	-0.272044	4.34299	-2.18216	0.0574401	0.337179	-4.7263	Not significant	PDLIM2	-0.289443	4.33429	-2.38683	0.0466755
P48509	CD151 antigen OS=Homo sapiens GN=CD151 PE=1 SV=3	CD151	4.94253	4.45692	4.46573	4.6501	4.50397	4.22203	4.45038	4.60133	4.15044	4.44454	3.83109	3.66511	5.29938	5.57999	5.61234	5.3909	5.42972	4.8636	CD151	-0.0180142	4.88842	-0.105729	0.918426	0.986946	-5.47929	Not significant	CD151	-0.154594	4.82013	-0.932393	0.378688	0.97161	-5.62664	Not significant	CD151	-0.0689156	4.86297	-0.532933	0.607187	0.811249	-6.66199	Not significant	CD151	-0.30917	4.74285	-1.91161	0.0954602
Q9UIA0	Cytohesin-4 OS=Homo sapiens GN=CYTH4 PE=2 SV=1	CYTH4	3.8012	3.99235	3.90868	3.01608	4.32131	4.86256	3.4727	3.67327	3.31993	3.19633	3.82001	4.02134	4.8336	4.88706	4.74618	4.947	5.21402	5.39634	CYTH4	0.148395	4.11003	1.19401	0.267002	0.832375	-4.87983	Not significant	CYTH4	-0.0442324	4.01372	-0.366441	0.723635	0.996512	-5.99437	Not significant	CYTH4	-0.316026	3.87782	-1.85574	0.0969888	0.385394	-5.2194	Not significant	CYTH4	0.415946	4.2438	3.63916	0.00760155
Q9BYT8	Neurolysin, mitochondrial OS=Homo sapiens GN=NLN PE=1 SV=1	NLN	4.90415	4.80765	4.85899	4.75636	5.11967	5.63127	5.51494	5.3541	5.40087	5.36657	5.6788	6.059	5.31521	5.40898	5.32522	5.37707	5.64614	5.8523	NLN	-0.0545219	5.2175	-0.426387	0.681176	0.941277	-5.40055	Not significant	NLN	-0.0497381	5.2199	-0.430438	0.678354	0.996512	-5.96774	Not significant	NLN	-0.0780975	5.20572	-0.641311	0.537556	0.768837	-6.59468	Not significant	NLN	0.236772	5.36315	2.07945	0.0741779
O75164	Lysine-specific demethylase 4A OS=Homo sapiens GN=KDM4A PE=1 SV=2	KDM4A	4.96701	4.56515	4.62892	4.00414	4.33863	4.34338	4.44668	4.01188	4.02816	3.43809	3.69715	3.68269	4.41239	3.91014	3.73399	3.59362	3.50848	3.94407	KDM4A	-0.446303	4.38554	-3.63246	0.00677334	0.612983	-2.21638	Not significant	KDM4A	-0.478339	4.36952	-3.8187	0.0051988	0.697289	-1.82255	Not significant	KDM4A	-0.930077	4.14366	-7.73383	3.1667e-05	0.00543659	2.90225	Downregulated (FDR < 0.01, log2FC < -0.6)	KDM4A	-0.760606	4.22839	-6.42171	0.000290918
Q9NR33	DNA polymerase epsilon subunit 4 OS=Homo sapiens GN=POLE4 PE=1 SV=2	POLE4	4.91053	4.73288	4.52472	4.40808	4.16419	3.99751	4.97986	4.98632	4.84127	4.82034	4.61064	4.37005	5.03737	5.29609	5.04754	4.84201	4.73148	4.56293	POLE4	0.0291746	4.99051	0.212134	0.837359	0.978735	-5.46352	Not significant	POLE4	-0.17141	4.89021	-1.33866	0.217842	0.926323	-5.20865	Not significant	POLE4	-0.285774	4.83303	-2.23166	0.0530089	0.326086	-4.64927	Not significant	POLE4	-0.473817	4.73901	-3.58832	0.00815221
P29762	Cellular retinoic acid-binding protein 1 OS=Homo sapiens GN=CRABP1 PE=1 SV=2	CRABP1	4.67457	4.49023	4.5776	4.62994	4.2227	3.84212	6.13572	5.93642	5.82542	5.76321	5.66914	5.17329	5.93805	5.91394	6.04676	5.85282	5.83882	5.5502	CRABP1	-0.13592	5.51482	-1.08583	0.309488	0.84921	-4.97629	Not significant	CRABP1	-0.0995209	5.53302	-0.769582	0.463886	0.984398	-5.76131	Not significant	CRABP1	-0.167457	5.49905	-1.31859	0.220373	0.51526	-5.9437	Not significant	CRABP1	-0.339231	5.41317	-2.66378	0.0308303
Q9Y2J2-2	Isoform 4 of Band 4.1-like protein 3 OS=Homo sapiens GN=EPB41L3; Isoform 2 of Band 4.1-like protein 3 OS=Homo sapiens GN=EPB41L3; Band 4.1-like protein 3 OS=Homo sapiens GN=EPB41L3 PE=1 SV=2	EPB41L3	3.94792	3.72711	3.14031	3.75845	3.78014	4.35616	4.34436	4.39003	4.52134	4.37574	4.86418	6.20811	4.01204	4.17571	4.1327	3.96135	4.50235	5.43834	EPB41L3	-0.00382182	4.09953	-0.0283759	0.978064	0.993728	-5.48414	Not significant	EPB41L3	-0.16999	4.01645	-0.863345	0.413334	0.979586	-5.68634	Not significant	EPB41L3	-0.0695935	4.06664	-0.574742	0.579766	0.79551	-6.63739	Not significant	EPB41L3	0.28078	4.24183	1.74188	0.122948
Q8TB03	Isoform 3 of Uncharacterized protein CXorf38 OS=Homo sapiens GN=CXorf38; Uncharacterized protein CXorf38 OS=Homo sapiens GN=CXorf38 PE=1 SV=1	CXorf38	4.16047	4.35365	4.12487	4.29907	4.48584	5.01577	4.62706	4.98501	4.8227	4.98706	4.89381	5.00645	4.32603	4.37049	4.3354	4.37783	4.61583	5.3199	CXorf38	0.19853	4.47045	1.52512	0.166108	0.778335	-4.55193	Not significant	CXorf38	0.0564684	4.39942	0.472334	0.649433	0.996512	-5.9481	Not significant	CXorf38	0.183465	4.46292	1.46773	0.176761	0.476091	-5.75682	Not significant	CXorf38	0.29397	4.51817	2.64192	0.0318503
Q9UQL6-3	Histone deacetylase 5 OS=Homo sapiens GN=HDAC5 PE=1 SV=2; Isoform 3 of Histone deacetylase 5 OS=Homo sapiens GN=HDAC5	HDAC5	4.90014	4.85229	4.83161	4.58322	4.50558	4.14017	4.97773	5.09111	4.85366	4.95747	4.51173	4.37005	4.63316	4.49554	4.12588	4.09316	3.84226	2.97225	HDAC5	-0.0240348	4.82499	-0.188621	0.855132	0.978735	-5.46791	Not significant	HDAC5	-0.233292	4.72037	-1.747	0.119165	0.890794	-4.70152	Not significant	HDAC5	-0.292395	4.69081	-2.13024	0.0624748	0.344655	-4.80654	Not significant	HDAC5	-0.550485	4.56177	-4.30616	0.00314574
P35625	Metalloproteinase inhibitor 3 OS=Homo sapiens GN=TIMP3 PE=1 SV=2	TIMP3	4.22856	3.66988	3.38547	4.3031	3.78014	2.21534	5.02621	4.43768	4.56591	4.60018	4.07535	3.64733	4.83733	4.28319	4.24126	4.98181	4.23205	4.38678	TIMP3	-0.567112	4.41381	-4.64521	0.00169866	0.607555	-1.30738	Not significant	TIMP3	-0.633152	4.38079	-4.97478	0.00112045	0.343497	-0.427718	Not significant	TIMP3	-0.0689982	4.66287	-0.476017	0.645581	0.833175	-6.69267	Not significant	TIMP3	-0.668187	4.36327	-4.9415	0.00144333
P31146	Coronin-1A OS=Homo sapiens GN=CORO1A PE=1 SV=4	CORO1A	5.59599	5.47094	5.41861	4.9923	5.36315	4.99797	5.26366	5.604	5.2413	5.53323	4.89189	4.77195	5.063	5.42954	5.54736	5.05459	5.12231	4.37157	CORO1A	0.193943	5.40452	1.32849	0.221011	0.807449	-4.752	Not significant	CORO1A	0.0948762	5.35499	0.624071	0.550134	0.994403	-5.86283	Not significant	CORO1A	-0.114174	5.25046	-0.673927	0.517553	0.753448	-6.5722	Not significant	CORO1A	-0.181763	5.21667	-1.40716	0.200155
P48595	Serpin B10 OS=Homo sapiens GN=SERPINB10 PE=1 SV=1	SERPINB10	5.42664	5.34739	5.26392	4.67034	5.12498	4.86662	4.8635	4.65617	4.60091	4.64229	4.68413	4.35541	5.05256	5.10945	5.12605	4.59522	4.88158	4.32866	SERPINB10	-0.0765629	5.07595	-0.598865	0.56599	0.920025	-5.32097	Not significant	SERPINB10	-0.117273	5.0556	-0.940892	0.374576	0.97161	-5.61904	Not significant	SERPINB10	-0.478283	4.87509	-3.45753	0.00736126	0.167167	-2.68279	Not significant	SERPINB10	-0.217338	5.00556	-1.92202	0.0939833
Q12769	Nuclear pore complex protein Nup160 OS=Homo sapiens GN=NUP160 PE=1 SV=3	NUP160	4.45342	4.62777	4.86059	5.10579	4.97284	5.22975	3.63007	3.81079	4.02724	4.26364	4.1357	4.44625	4.50939	4.53404	4.03017	4.94656	5.00485	4.90785	NUP160	0.126574	4.26091	1.01562	0.339823	0.860614	-5.0355	Not significant	NUP160	0.108369	4.25181	0.580647	0.577626	0.996188	-5.88945	Not significant	NUP160	0.574367	4.48481	4.72235	0.00113332	0.0615723	-0.75992	Not significant	NUP160	0.506839	4.45105	4.56715	0.00226791
P52732	Kinesin-like protein KIF11 OS=Homo sapiens GN=KIF11 PE=1 SV=2	KIF11	5.11268	4.8869	4.93603	4.80456	4.73573	4.12537	3.95841	4.28901	4.38266	4.17319	4.14366	3.54993	4.60409	4.69864	4.74956	4.48885	4.1594	3.87166	KIF11	0.0664571	4.59162	0.453887	0.662087	0.937999	-5.38953	Not significant	KIF11	0.131022	4.62391	0.911966	0.38871	0.975639	-5.64468	Not significant	KIF11	-0.0695265	4.52363	-0.504584	0.626162	0.823877	-6.67768	Not significant	KIF11	-0.212129	4.45233	-1.39487	0.203685
P16401	Histone H1.5 OS=Homo sapiens GN=HIST1H1B PE=1 SV=3	HIST1H1B	5.30281	5.20293	5.41415	5.60137	5.14552	4.93134	5.97176	6.36997	5.43852	6.39989	5.32107	5.10023	5.63644	5.96762	5.789	5.78356	5.50857	4.75462	HIST1H1B	0.209838	5.74192	1.44717	0.186234	0.784075	-4.6329	Not significant	HIST1H1B	-0.0897815	5.59211	-0.562435	0.589384	0.996188	-5.90009	Not significant	HIST1H1B	0.291268	5.78264	2.36151	0.0429196	0.301491	-4.44517	Not significant	HIST1H1B	-0.311951	5.48103	-2.19964	0.0618858
Q9Y3I0	tRNA-splicing ligase RtcB homolog OS=Homo sapiens GN=RTCB PE=1 SV=1	RTCB	4.97274	4.94354	4.89483	4.6362	5.3186	5.56091	5.17921	5.10382	5.11829	5.14475	5.56305	5.7824	5.14865	5.33317	5.27625	5.28648	5.57211	5.67399	RTCB	0.0266438	5.11352	0.207463	0.840882	0.978735	-5.46443	Not significant	RTCB	-0.00373989	5.09833	-0.0314706	0.975673	0.99754	-6.06484	Not significant	RTCB	-0.0777222	5.06134	-0.578294	0.577468	0.794499	-6.63522	Not significant	RTCB	0.384386	5.29239	3.44653	0.00992726
P19793	Isoform 2 of Retinoic acid receptor RXR-alpha OS=Homo sapiens GN=RXRA; Retinoic acid receptor RXR-alpha OS=Homo sapiens GN=RXRA PE=1 SV=1	RXRA	5.10946	4.97179	4.82138	4.82915	4.28241	4.39838	4.94924	4.62331	5.06655	4.22831	4.22504	4.46209	4.38661	4.27626	4.09545	3.65271	3.91872	3.80927	RXRA	-0.191316	4.71944	-1.51084	0.169642	0.780362	-4.56691	Not significant	RXRA	-0.153979	4.73811	-1.1582	0.280524	0.952057	-5.40726	Not significant	RXRA	-0.578378	4.52591	-4.22485	0.00230333	0.102978	-1.49138	Not significant	RXRA	-0.673047	4.47858	-5.42364	0.000830331
Q969Q5	Ras-related protein Rab-24 OS=Homo sapiens GN=RAB24 PE=1 SV=1	RAB24	4.68233	4.69516	4.44974	4.6702	5.14025	5.26839	5.21364	5.21279	5.12455	5.31911	5.39291	5.69573	4.15473	4.21898	4.01384	4.39619	5.0255	5.14083	RAB24	0.0254111	4.69627	0.207657	0.840736	0.978735	-5.4644	Not significant	RAB24	-0.15419	4.60647	-1.32845	0.22104	0.926323	-5.22037	Not significant	RAB24	0.111603	4.73937	0.913179	0.385325	0.661931	-6.3777	Not significant	RAB24	0.502655	4.93489	3.29582	0.0122768
Q02809-2	Isoform 2 of Procollagen-lysine,2-oxoglutarate 5-dioxygenase 1 OS=Homo sapiens GN=PLOD1; Procollagen-lysine,2-oxoglutarate 5-dioxygenase 1 OS=Homo sapiens GN=PLOD1 PE=1 SV=2	PLOD1	5.04252	4.76656	4.6503	4.80464	4.20488	4.2151	5.20207	4.7966	4.96255	4.88641	4.46532	4.70493	4.60118	4.74906	4.78633	4.38623	4.34237	4.05583	PLOD1	-0.177848	4.85966	-1.20109	0.264394	0.832375	-4.87331	Not significant	PLOD1	-0.148865	4.87416	-1.03812	0.329875	0.965661	-5.52831	Not significant	PLOD1	-0.256163	4.82051	-2.17011	0.0585726	0.33769	-4.74498	Not significant	PLOD1	-0.611064	4.64306	-4.221	0.00350789
Q14254	Flotillin-2 OS=Homo sapiens GN=FLOT2 PE=1 SV=2	FLOT2	5.78251	5.7353	5.64416	5.75738	5.36669	4.93444	4.75359	4.52759	4.6194	4.4474	4.33262	4.10179	4.36476	4.35079	4.16293	4.07052	3.93521	3.93595	FLOT2	-0.0957292	4.91909	-0.757519	0.470669	0.899426	-5.22677	Not significant	FLOT2	-0.158125	4.88789	-1.37902	0.205588	0.92614	-5.16179	Not significant	FLOT2	-0.208523	4.8627	-1.66818	0.13016	0.42907	-5.4873	Not significant	FLOT2	-0.422119	4.7559	-3.80508	0.00606611
Q9Y3Z3	Isoform 3 of Deoxynucleoside triphosphate triphosphohydrolase SAMHD1 OS=Homo sapiens GN=SAMHD1; Deoxynucleoside triphosphate triphosphohydrolase SAMHD1 OS=Homo sapiens GN=SAMHD1 PE=1 SV=2; Isoform 2 of Deoxynucleoside triphosphate triphosphohydrolase SAMHD1 OS=Homo sapiens GN=SAMHD1; Isoform 4 of Deoxynucleoside triphosphate triphosphohydrolase SAMHD1 OS=Homo sapiens GN=SAMHD1	SAMHD1	3.90866	4.0821	4.27834	4.09887	4.55052	4.95518	4.50242	4.66629	4.57751	4.86609	5.10216	5.08311	5.73606	5.4231	5.39355	5.72701	5.97423	6.22859	SAMHD1	0.00811387	4.71977	0.0554859	0.957125	0.992516	-5.48307	Not significant	SAMHD1	0.0340852	4.73276	0.220895	0.830764	0.99754	-6.03942	Not significant	SAMHD1	0.181611	4.80652	1.42067	0.189637	0.488764	-5.81715	Not significant	SAMHD1	0.493256	4.96234	3.81006	0.00602552
Q96BX8	MOB kinase activator 3A OS=Homo sapiens GN=MOB3A PE=1 SV=1	MOB3A	4.87021	4.84555	5.15212	4.64121	4.71308	4.26912	4.52578	4.6657	4.28609	4.45352	4.23244	3.99534	3.80603	3.16433	3.36436	3.27632	3.0296	3.23884	MOB3A	-0.17548	4.31293	-1.02754	0.334516	0.857179	-5.02565	Not significant	MOB3A	-0.133151	4.3341	-0.846108	0.422326	0.984051	-5.70065	Not significant	MOB3A	-0.276991	4.26218	-2.07666	0.068119	0.351318	-4.88872	Not significant	MOB3A	-0.408969	4.19619	-2.76417	0.0265619
Q01628	Interferon-induced transmembrane protein 2 OS=Homo sapiens GN=IFITM2 PE=1 SV=2; Interferon-induced transmembrane protein 3 OS=Homo sapiens GN=IFITM3 PE=1 SV=2; Interferon-induced transmembrane protein 1 OS=Homo sapiens GN=IFITM1 PE=1 SV=3	IFITM2	3.07913	3.38488	3.35403	3.82628	4.21704	5.15883	4.5222	4.48483	4.07386	4.60727	4.44489	4.95873	3.59306	3.1754	3.84122	3.5182	4.01187	4.97977	IFITM2	-0.0497627	3.70658	-0.309237	0.765118	0.960482	-5.44007	Not significant	IFITM2	0.0249034	3.74392	0.15104	0.883721	0.99754	-6.05321	Not significant	IFITM2	0.252455	3.85769	1.50825	0.166293	0.467407	-5.70392	Not significant	IFITM2	0.493137	3.97803	2.29679	0.0534537
P07737	Profilin-1 OS=Homo sapiens GN=PFN1 PE=1 SV=2	PFN1	4.66119	4.16303	4.6156	4.31118	4.83004	4.14375	6.05201	5.90036	5.88987	5.85276	5.66104	5.20141	5.54571	6.05676	6.07019	5.57928	5.57086	5.03336	PFN1	-0.0462499	5.39651	-0.240424	0.816106	0.97236	-5.45757	Not significant	PFN1	0.105582	5.47243	0.675999	0.518295	0.988238	-5.82875	Not significant	PFN1	-0.171896	5.33369	-1.33681	0.214597	0.50914	-5.92157	Not significant	PFN1	-0.0656553	5.38681	-0.464776	0.655523
Q9BX10	GTP-binding protein 2 OS=Homo sapiens GN=GTPBP2 PE=1 SV=1; Isoform 2 of GTP-binding protein 2 OS=Homo sapiens GN=GTPBP2; Isoform 4 of GTP-binding protein 2 OS=Homo sapiens GN=GTPBP2	GTPBP2	4.17809	4.06324	4.58308	4.23718	5.03039	5.18051	3.49031	3.60135	3.60463	3.82773	4.04075	4.69037	3.05626	3.27323	3.2763	2.4963	3.16768	3.39905	GTPBP2	0.0710529	3.61041	0.540318	0.603832	0.930286	-5.35074	Not significant	GTPBP2	0.246447	3.69811	2.02241	0.0781365	0.890794	-4.32852	Not significant	GTPBP2	-0.0544868	3.54764	-0.316688	0.758815	0.88962	-6.76085	Not significant	GTPBP2	0.504723	3.82725	3.20067	0.0140606
Q7L5N7	Lysophosphatidylcholine acyltransferase 2 OS=Homo sapiens GN=LPCAT2 PE=1 SV=1	LPCAT2	5.17698	5.28621	5.33754	5.20021	5.48708	5.80174	3.74425	3.81652	3.98185	3.97844	4.30873	4.56686	4.3862	4.43433	4.15518	4.43205	4.3361	4.815	LPCAT2	0.0765399	4.47408	0.625882	0.548996	0.915756	-5.3063	Not significant	LPCAT2	0.0557121	4.46367	0.411344	0.691729	0.996512	-5.97611	Not significant	LPCAT2	0.101089	4.48636	0.83281	0.426832	0.690785	-6.44866	Not significant	LPCAT2	0.274825	4.57322	1.89942	0.0972198
Q13451	Peptidyl-prolyl cis-trans isomerase FKBP5 OS=Homo sapiens GN=FKBP5 PE=1 SV=2	FKBP5	4.78112	4.801	4.70546	4.7646	4.75646	5.26415	4.78217	4.67158	4.97476	4.67251	4.95841	5.56317	4.36102	4.62423	4.51434	4.45838	4.38767	4.90244	FKBP5	0.0574967	4.67019	0.429696	0.678866	0.941277	-5.39926	Not significant	FKBP5	0.0900844	4.68648	0.740635	0.4803	0.984398	-5.78298	Not significant	FKBP5	-0.00960976	4.63663	-0.0797136	0.938237	0.971511	-6.81219	Not significant	FKBP5	0.0594081	4.67114	0.515356	0.621411
Q9Y4E8	Ubiquitin carboxyl-terminal hydrolase 15 OS=Homo sapiens GN=USP15 PE=1 SV=3; Isoform 4 of Ubiquitin carboxyl-terminal hydrolase 15 OS=Homo sapiens GN=USP15; Isoform 3 of Ubiquitin carboxyl-terminal hydrolase 15 OS=Homo sapiens GN=USP15; Isoform 2 of Ubiquitin carboxyl-terminal hydrolase 15 OS=Homo sapiens GN=USP15	USP15	4.88435	4.98856	4.86532	4.72951	5.10827	5.6166	5.6096	5.47707	5.48019	5.37343	5.74916	6.07209	4.42428	4.05998	4.2817	4.48378	4.51354	5.00334	USP15	-0.130873	4.90731	-0.937355	0.376269	0.875311	-5.09807	Not significant	USP15	-0.0970073	4.92424	-0.83756	0.426835	0.984398	-5.70767	Not significant	USP15	-0.110501	4.91749	-0.888144	0.397935	0.669517	-6.40039	Not significant	USP15	0.150913	5.0482	1.33801	0.220734
P41229	Isoform 5 of Lysine-specific demethylase 5C OS=Homo sapiens GN=KDM5C; Isoform 3 of Lysine-specific demethylase 5C OS=Homo sapiens GN=KDM5C; Lysine-specific demethylase 5C OS=Homo sapiens GN=KDM5C PE=1 SV=2; Isoform 2 of Lysine-specific demethylase 5C OS=Homo sapiens GN=KDM5C; Isoform 4 of Lysine-specific demethylase 5C OS=Homo sapiens GN=KDM5C	KDM5C	4.11665	4.00821	3.56395	3.70199	3.06724	3.54535	4.00198	4.30194	3.57701	3.35551	3.47221	3.37545	4.34364	3.98605	3.60233	4.05593	3.63769	3.84362	KDM5C	-0.0553561	4.12641	-0.35621	0.730984	0.954626	-5.42568	Not significant	KDM5C	-0.572991	3.86759	-4.65379	0.00168228	0.410169	-0.791258	Not significant	KDM5C	-0.449615	3.92928	-3.53092	0.00656533	0.161657	-2.56609	Not significant	KDM5C	-0.76171	3.77323	-5.58144	0.000697634
P61586	Transforming protein RhoA OS=Homo sapiens GN=RHOA PE=1 SV=1	RHOA	4.37097	3.86975	4.39776	4.41943	4.26713	3.73302	6.28082	6.27139	6.1391	6.19333	5.96392	5.81509	5.05462	5.12802	5.13702	4.97524	4.63441	4.43429	RHOA	-0.145749	5.16259	-0.961139	0.364897	0.873962	-5.07945	Not significant	RHOA	-0.0108414	5.23005	-0.0910635	0.929704	0.99754	-6.06094	Not significant	RHOA	-0.0394676	5.21573	-0.331651	0.747864	0.886036	-6.75558	Not significant	RHOA	-0.280314	5.09531	-2.31526	0.0519861
Q53HL2	Borealin OS=Homo sapiens GN=CDCA8 PE=1 SV=2	CDCA8	4.848	4.71613	5.01406	5.41438	4.68958	4.34933	2.86242	3.37265	3.67827	2.26662	3.3028	2.33918	4.33233	4.0806	4.30139	4.67042	4.29156	3.50058	CDCA8	0.0422071	4.03536	0.247834	0.810565	0.972083	-5.4559	Not significant	CDCA8	0.316989	4.17275	1.84372	0.102846	0.890794	-4.57266	Not significant	CDCA8	0.102889	4.0657	0.500523	0.628904	0.825891	-6.67986	Not significant	CDCA8	0.0803923	4.05445	0.54937	0.599009
Q92844	TRAF family member-associated NF-kappa-B activator OS=Homo sapiens GN=TANK PE=1 SV=2	TANK	4.59795	4.582	4.93867	4.97596	5.32808	5.58456	3.56956	3.66388	3.22975	3.71673	3.78437	3.91045	3.09276	3.41227	2.93385	3.54307	3.87672	4.02305	TANK	0.132628	3.81974	1.00731	0.343559	0.861433	-5.04232	Not significant	TANK	-0.052665	3.72709	-0.343632	0.74007	0.996823	-6.00287	Not significant	TANK	0.325163	3.916	2.60251	0.0289813	0.262764	-4.06047	Not significant	TANK	0.576301	4.04157	3.95431	0.00496909
P55957-2	BH3-interacting domain death agonist OS=Homo sapiens GN=BID PE=1 SV=1; Isoform 2 of BH3-interacting domain death agonist OS=Homo sapiens GN=BID	BID	4.47657	4.58026	4.53279	4.2829	4.70377	4.9189	2.42915	3.71452	3.26459	3.62636	2.99871	3.22072	2.71448	3.48921	3.2293	2.95895	3.53332	3.31092	BID	0.721269	3.56736	3.42168	0.00920085	0.612983	-2.43037	Not significant	BID	0.468833	3.44115	2.91083	0.0197824	0.890794	-3.06632	Not significant	BID	0.416007	3.41473	1.82821	0.101309	0.391374	-5.25955	Not significant	BID	0.538537	3.476	3.78074	0.00626872
Q6DKJ4	Nucleoredoxin OS=Homo sapiens GN=NXN PE=1 SV=2	NXN	4.94738	4.75256	4.65806	4.50798	4.56623	4.34822	3.59302	3.14758	3.61542	3.37904	2.92308	2.90053	4.49389	4.65895	4.28855	4.49284	4.37772	4.03953	NXN	-0.1584	4.26556	-1.04901	0.325121	0.851595	-5.0077	Not significant	NXN	-0.157414	4.26605	-1.27607	0.238089	0.937365	-5.27963	Not significant	NXN	-0.21814	4.23569	-1.65657	0.132523	0.43235	-5.50342	Not significant	NXN	-0.389084	4.15022	-2.80452	0.0250238
Q6XQN6	Nicotinate phosphoribosyltransferase OS=Homo sapiens GN=NAPRT PE=1 SV=2; Isoform 3 of Nicotinate phosphoribosyltransferase OS=Homo sapiens GN=NAPRT; Isoform 2 of Nicotinate phosphoribosyltransferase OS=Homo sapiens GN=NAPRT	NAPRT	5.60304	5.69341	5.63576	5.28324	5.49401	4.82038	4.35062	4.01553	3.99326	3.99113	3.81081	3.64448	4.46714	4.3473	4.2752	4.00249	4.14506	4.07288	NAPRT	-0.121518	4.74617	-0.889007	0.400189	0.881147	-5.13481	Not significant	NAPRT	-0.172193	4.72084	-1.3506	0.214153	0.92614	-5.19487	Not significant	NAPRT	-0.381315	4.61628	-3.20605	0.0109453	0.186868	-3.08574	Not significant	NAPRT	-0.323642	4.64511	-2.51936	0.0382522
Q8IY37	Probable ATP-dependent RNA helicase DHX37 OS=Homo sapiens GN=DHX37 PE=1 SV=1	DHX37	4.08812	3.90232	3.66536	4.19891	4.11193	4.53678	3.80037	3.63436	3.95294	3.96128	4.11778	4.39835	4.1746	4.38755	4.20698	4.3848	4.75111	4.88948	DHX37	-0.0462861	3.99789	-0.334691	0.746547	0.954626	-5.43251	Not significant	DHX37	-0.0792741	3.98139	-0.549907	0.597549	0.996188	-5.90723	Not significant	DHX37	0.160631	4.10135	1.36196	0.206833	0.503471	-5.89068	Not significant	DHX37	0.305909	4.17399	2.20629	0.0612681
P13674-2	Isoform 3 of Prolyl 4-hydroxylase subunit alpha-1 OS=Homo sapiens GN=P4HA1; Isoform 2 of Prolyl 4-hydroxylase subunit alpha-1 OS=Homo sapiens GN=P4HA1	P4HA1	6.30271	6.11247	6.05585	5.99417	5.77133	5.67249	4.935	4.18959	4.6195	4.13445	4.20634	4.24188	4.09871	3.51787	3.52653	3.73699	3.77096	3.66374	P4HA1	-0.505499	4.85939	-3.43012	0.00908757	0.612983	-2.42164	Not significant	P4HA1	-0.378183	4.92305	-3.03734	0.0163258	0.890794	-2.88732	Not significant	P4HA1	-0.490274	4.867	-3.53725	0.00650104	0.161657	-2.55605	Not significant	P4HA1	-0.529268	4.84751	-4.19208	0.00364102
Q14141	Septin-6 OS=Homo sapiens GN=SEPT6 PE=1 SV=4; Isoform V of Septin-6 OS=Homo sapiens GN=SEPT6; Isoform I of Septin-6 OS=Homo sapiens GN=SEPT6	SEPT6	4.41741	4.35578	4.32359	4.13591	4.11039	3.81802	5.05901	5.37491	4.82876	5.51445	4.70333	4.40319	5.54022	5.54928	5.69939	5.38606	5.33663	5.07952	SEPT6	0.0877741	5.04944	0.649462	0.534413	0.913758	-5.29302	Not significant	SEPT6	-0.0549661	4.97807	-0.430337	0.678424	0.996512	-5.96778	Not significant	SEPT6	0.00659486	5.00885	0.0413801	0.96791	0.985425	-6.81474	Not significant	SEPT6	-0.288765	4.86117	-2.54753	0.036672
Q9H4E7	Differentially expressed in FDCP 6 homolog OS=Homo sapiens GN=DEF6 PE=1 SV=1	DEF6	4.75512	4.90617	4.62919	4.71425	4.40624	3.93956	4.66285	4.55283	4.72736	4.50933	4.33816	4.15423	3.94341	3.93429	3.98137	3.60884	3.61926	3.44283	DEF6	0.0106324	4.45911	0.0831926	0.935762	0.989722	-5.48128	Not significant	DEF6	-0.00782114	4.44989	-0.066284	0.948795	0.99754	-6.06302	Not significant	DEF6	-0.176323	4.36563	-1.42194	0.189278	0.488514	-5.81553	Not significant	DEF6	-0.332573	4.28751	-2.99623	0.0188905
Q15274	Nicotinate-nucleotide pyrophosphorylase [carboxylating] OS=Homo sapiens GN=QPRT PE=1 SV=3	QPRT	6.20134	5.90804	5.86362	5.51646	5.61469	5.27221	5.39532	5.17253	5.16494	5.04324	5.0012	4.69451	5.37392	5.40085	5.42506	5.36404	5.17247	4.98791	QPRT	-0.163054	5.57533	-1.24118	0.250034	0.823924	-4.83593	Not significant	QPRT	-0.172321	5.5707	-1.34466	0.215982	0.92614	-5.20173	Not significant	QPRT	-0.348945	5.48239	-2.33691	0.0446731	0.305835	-4.48404	Not significant	QPRT	-0.394075	5.45982	-3.14901	0.0151425
Q9NZM5	Glioma tumor suppressor candidate region gene 2 protein OS=Homo sapiens GN=GLTSCR2 PE=1 SV=2	GLTSCR2	3.95707	4.42249	4.43217	5.36187	4.25399	4.5898	4.03546	4.69773	4.657	4.67376	4.63436	4.84412	3.29561	4.35079	3.87254	3.85928	4.17717	3.70883	GLTSCR2	0.727626	4.12652	4.85485	0.00129998	0.580551	-1.1438	Not significant	GLTSCR2	0.557858	4.04164	4.80103	0.00139357	0.373825	-0.622217	Not significant	GLTSCR2	0.868926	4.19718	5.01375	0.000760692	0.0480131	-0.348374	Not significant	GLTSCR2	0.592463	4.05894	4.18506	0.00367416
Q6IQ49	Protein SDE2 homolog OS=Homo sapiens GN=SDE2 PE=1 SV=1; Isoform 2 of Protein SDE2 homolog OS=Homo sapiens GN=SDE2	SDE2	5.28727	5.68232	5.71949	5.88457	5.71924	5.93023	4.8226	5.14557	5.00204	5.05325	5.006	5.34126	2.9531	3.50545	3.63943	3.00787	2.95599	3.47356	SDE2	0.423459	4.56605	3.34426	0.0103115	0.612983	-2.51098	Not significant	SDE2	0.432666	4.57066	3.18658	0.0130441	0.890794	-2.67801	Not significant	SDE2	0.294237	4.50144	2.10763	0.0647998	0.348086	-4.84131	Not significant	SDE2	0.206087	4.45737	1.60417	0.150592
Q15742	Isoform 3 of NGFI-A-binding protein 2 OS=Homo sapiens GN=NAB2; NGFI-A-binding protein 2 OS=Homo sapiens GN=NAB2 PE=1 SV=1	NAB2	4.2978	4.81455	4.90206	4.65436	5.01366	4.92599	4.99186	5.25415	5.50765	5.57384	5.60151	5.48946	3.84835	4.65996	4.84478	4.93777	4.62619	4.40097	NAB2	0.530217	4.64444	3.63851	0.00671465	0.612983	-2.21036	Not significant	NAB2	0.705493	4.73208	5.18169	0.000868995	0.324678	-0.203068	Not significant	NAB2	0.675989	4.71733	4.33406	0.0019652	0.0926881	-1.32778	Not significant	NAB2	0.701121	4.7299	6.15936	0.000378795
Q9BR76	Coronin-1B OS=Homo sapiens GN=CORO1B PE=1 SV=1	CORO1B	5.74271	5.52573	5.36514	5.25007	5.32325	5.09298	5.32059	5.39726	5.11873	5.23284	4.90602	4.73788	5.28095	5.3698	5.46099	5.10559	4.90729	4.81541	CORO1B	-0.0171552	5.43951	-0.130057	0.899763	0.981553	-5.47661	Not significant	CORO1B	-0.133132	5.38152	-0.944456	0.372861	0.97161	-5.61584	Not significant	CORO1B	-0.251922	5.32213	-1.9243	0.086974	0.374267	-5.11834	Not significant	CORO1B	-0.402567	5.2468	-3.62106	0.00779287
Q96GX5	Isoform 3 of Serine/threonine-protein kinase greatwall OS=Homo sapiens GN=MASTL; Isoform 2 of Serine/threonine-protein kinase greatwall OS=Homo sapiens GN=MASTL; Serine/threonine-protein kinase greatwall OS=Homo sapiens GN=MASTL PE=1 SV=1	MASTL	5.66356	5.87648	5.88024	6.12246	6.19413	6.20322	3.04541	3.57988	3.83006	4.01759	4.22504	4.50861	3.25453	3.70013	3.11266	3.26306	4.09091	3.91663	MASTL	0.397664	4.18667	3.03254	0.0164349	0.612983	-2.84577	Not significant	MASTL	0.286489	4.13108	1.61662	0.145015	0.905266	-4.87063	Not significant	MASTL	0.479869	4.22777	2.7159	0.0240983	0.250667	-3.87778	Not significant	MASTL	0.84886	4.41226	5.743	0.000585678
O94759	Transient receptor potential cation channel subfamily M member 2 OS=Homo sapiens GN=TRPM2 PE=1 SV=2; Isoform 2 of Transient receptor potential cation channel subfamily M member 2 OS=Homo sapiens GN=TRPM2	TRPM2	4.93291	5.13105	5.10519	5.27892	5.33834	5.70215	3.859	4.2844	4.49629	4.36452	4.6512	4.94363	3.90756	3.7228	3.47886	3.83592	4.12241	4.27706	TRPM2	0.146261	4.30629	0.966986	0.362141	0.873015	-5.07482	Not significant	TRPM2	0.126956	4.29664	0.659331	0.52839	0.990353	-5.83995	Not significant	TRPM2	0.259962	4.36314	1.81971	0.102678	0.395212	-5.27189	Not significant	TRPM2	0.470824	4.46857	3.31793	0.0118978
Q8WVJ2	NudC domain-containing protein 2 OS=Homo sapiens GN=NUDCD2 PE=1 SV=1	NUDCD2	4.13963	3.97283	3.09804	3.53634	3.08806	3.54535	4.96788	4.97991	4.74564	5.00016	4.63906	4.50861	4.24276	5.12125	5.11863	4.56427	4.56826	3.6055	NUDCD2	0.241243	4.57071	1.18881	0.268927	0.832375	-4.8846	Not significant	NUDCD2	-0.129322	4.38543	-0.428778	0.679512	0.996512	-5.96848	Not significant	NUDCD2	-0.083167	4.40851	-0.475699	0.645799	0.833175	-6.69283	Not significant	NUDCD2	-0.351633	4.27427	-1.4959	0.17625
P49642	DNA primase small subunit OS=Homo sapiens GN=PRIM1 PE=1 SV=1	PRIM1	6.50874	6.761	6.79652	6.5063	6.35763	6.03374	5.16514	4.97133	4.86588	4.64817	4.51173	4.254	4.24199	3.96603	4.05048	4.18651	3.80546	3.70915	PRIM1	-0.0725033	5.26904	-0.492474	0.635742	0.935283	-5.37299	Not significant	PRIM1	-0.0676685	5.27146	-0.464205	0.654997	0.996512	-5.95204	Not significant	PRIM1	-0.191635	5.20947	-1.36358	0.206341	0.503471	-5.88868	Not significant	PRIM1	-0.413682	5.09845	-3.0793	0.0167445
O00182	Isoform 2 of Galectin-9B OS=Homo sapiens GN=LGALS9B; Isoform 3 of Galectin-9 OS=Homo sapiens GN=LGALS9; Galectin-9 OS=Homo sapiens GN=LGALS9 PE=1 SV=2; Galectin-9C OS=Homo sapiens GN=LGALS9C PE=1 SV=2; Isoform 2 of Galectin-9 OS=Homo sapiens GN=LGALS9; Isoform 6 of Galectin-9 OS=Homo sapiens GN=LGALS9; Galectin-9B OS=Homo sapiens GN=LGALS9B PE=1 SV=3	LGALS9	4.66034	4.05411	4.12896	4.28896	5.26155	5.34271	3.75588	3.44286	3.50527	3.50617	4.04312	4.30667	3.8586	3.99444	3.86351	4.14808	4.45672	4.32866	LGALS9	-0.26114	3.96104	-1.60023	0.148589	0.775067	-4.47211	Not significant	LGALS9	-0.25903	3.96209	-1.87498	0.0980401	0.890794	-4.53047	Not significant	LGALS9	-0.110539	4.03634	-0.728343	0.485209	0.731734	-6.53248	Not significant	LGALS9	0.495519	4.33937	4.01285	0.00459925
Q96B97	Isoform 3 of SH3 domain-containing kinase-binding protein 1 OS=Homo sapiens GN=SH3KBP1; Isoform 2 of SH3 domain-containing kinase-binding protein 1 OS=Homo sapiens GN=SH3KBP1; SH3 domain-containing kinase-binding protein 1 OS=Homo sapiens GN=SH3KBP1 PE=1 SV=2	SH3KBP1	4.61818	4.66559	4.74432	4.40301	4.39222	4.19758	4.30784	4.33016	4.01657	4.23957	3.75444	3.63401	4.41833	3.9204	4.15173	3.95621	3.80023	3.7727	SH3KBP1	-0.142731	4.37675	-0.944186	0.372977	0.875311	-5.09276	Not significant	SH3KBP1	-0.143905	4.37616	-1.08334	0.310544	0.957083	-5.48385	Not significant	SH3KBP1	-0.248519	4.32385	-1.9228	0.0871818	0.374267	-5.12056	Not significant	SH3KBP1	-0.465816	4.21521	-3.64817	0.00750822
Q9P0W2	Isoform 3 of SWI/SNF-related matrix-associated actin-dependent regulator of chromatin subfamily E member 1-related OS=Homo sapiens GN=HMG20B; SWI/SNF-related matrix-associated actin-dependent regulator of chromatin subfamily E member 1-related OS=Homo sapiens GN=HMG20B PE=1 SV=1	HMG20B	5.35101	4.84127	5.0636	5.41221	4.72876	4.11609	4.52068	4.33792	4.26001	4.15786	3.87475	3.72191	3.52252	3.85288	3.44858	3.29828	3.17105	3.14163	HMG20B	-0.120708	4.40438	-0.697288	0.505568	0.911074	-5.26478	Not significant	HMG20B	-0.207336	4.36107	-1.74203	0.120067	0.890794	-4.70807	Not significant	HMG20B	-0.175287	4.37709	-1.33493	0.215187	0.50914	-5.92386	Not significant	HMG20B	-0.539883	4.19479	-4.44907	0.00262647
Q01543	Isoform 2 of Friend leukemia integration 1 transcription factor OS=Homo sapiens GN=FLI1; Isoform 4 of Friend leukemia integration 1 transcription factor OS=Homo sapiens GN=FLI1; Isoform 3 of Friend leukemia integration 1 transcription factor OS=Homo sapiens GN=FLI1; Friend leukemia integration 1 transcription factor OS=Homo sapiens GN=FLI1 PE=1 SV=1	FLI1	5.47109	5.75839	5.59728	5.31689	5.1761	5.08795	5.22837	5.17919	5.12473	4.86367	4.92888	4.51149	4.36338	4.80788	4.31619	3.7822	3.95152	3.29715	FLI1	0.22754	5.13472	1.59984	0.148674	0.775067	-4.47253	Not significant	FLI1	-0.00821537	5.01684	-0.0688576	0.94681	0.99754	-6.06284	Not significant	FLI1	-0.366691	4.8376	-2.79973	0.0210325	0.238391	-3.74236	Not significant	FLI1	-0.335448	4.85322	-2.97671	0.0194358
O95466-2	Formin-like protein 1 OS=Homo sapiens GN=FMNL1 PE=1 SV=3; Isoform 2 of Formin-like protein 1 OS=Homo sapiens GN=FMNL1; Isoform 3 of Formin-like protein 1 OS=Homo sapiens GN=FMNL1	FMNL1	4.69625	4.6007	4.83182	4.4922	5.00212	5.17657	4.86955	4.72427	5.0715	4.97637	5.32358	5.53652	4.89958	4.76553	4.79433	4.91293	5.03787	5.43753	FMNL1	-0.124956	4.75931	-1.02256	0.336727	0.859595	-5.02978	Not significant	FMNL1	0.0774202	4.8605	0.627404	0.548057	0.993352	-5.86072	Not significant	FMNL1	-0.0279581	4.80781	-0.223567	0.828164	0.920693	-6.78828	Not significant	FMNL1	0.299397	4.97149	2.4811	0.0405107
Q9H4M9	EH domain-containing protein 1 OS=Homo sapiens GN=EHD1 PE=1 SV=2	EHD1	4.35001	4.284	4.24078	4.81914	4.92475	4.65901	4.49932	4.40598	4.88718	4.8737	5.06246	5.53546	4.79612	5.03345	5.40774	5.23157	5.61195	5.87765	EHD1	0.0259941	4.56148	0.195329	0.850053	0.978735	-5.46671	Not significant	EHD1	0.296751	4.69686	1.89629	0.0948882	0.890794	-4.50158	Not significant	EHD1	0.426318	4.76164	3.61627	0.00575198	0.161356	-2.431	Not significant	EHD1	0.651235	4.8741	5.47571	0.000783685
Q96FS4	Signal-induced proliferation-associated protein 1 OS=Homo sapiens GN=SIPA1 PE=1 SV=1	SIPA1	4.41293	4.17102	3.93216	3.99103	3.77804	3.89416	4.50683	3.61719	3.88804	3.60614	3.52295	3.74236	3.85444	4.0398	4.09943	3.33593	3.73869	3.38098	SIPA1	-0.315398	4.10037	-1.58635	0.151694	0.775067	-4.48699	Not significant	SIPA1	-0.28486	4.11564	-1.61383	0.145622	0.905266	-4.87419	Not significant	SIPA1	-0.613701	3.95122	-4.50615	0.0015356	0.0775389	-1.0734	Not significant	SIPA1	-0.578172	3.96898	-3.36185	0.0111815
Q8N300	Small vasohibin-binding protein OS=Homo sapiens GN=SVBP PE=1 SV=1	SVBP	3.51912	2.91698	2.82945	2.90086	3.10861	2.18589	3.98441	4.2433	4.31764	4.22231	4.16822	3.45785	5.49123	5.56091	5.3936	5.34061	5.45848	4.89292	SVBP	-0.0911889	4.28599	-0.508912	0.624682	0.933543	-5.36556	Not significant	SVBP	-0.151357	4.25591	-0.806342	0.443589	0.984398	-5.73278	Not significant	SVBP	-0.17699	4.24309	-1.06626	0.3145	0.604765	-6.22794	Not significant	SVBP	-0.0864816	4.28834	-0.604128	0.5639
Q5JTH9	Isoform 3 of RRP12-like protein OS=Homo sapiens GN=RRP12; Isoform 2 of RRP12-like protein OS=Homo sapiens GN=RRP12; RRP12-like protein OS=Homo sapiens GN=RRP12 PE=1 SV=2	RRP12	4.77397	4.9921	5.12878	5.43062	5.23216	5.42487	4.03632	4.42681	4.3005	4.51325	4.3714	4.4566	4.66035	4.44056	4.27592	5.12748	4.81951	5.30216	RRP12	0.129611	4.55502	0.85083	0.419836	0.887751	-5.16273	Not significant	RRP12	0.0781855	4.52931	0.478354	0.645328	0.996512	-5.94513	Not significant	RRP12	0.533569	4.757	4.41873	0.00173967	0.0847965	-1.2021	Not significant	RRP12	0.317475	4.64895	2.65049	0.0314462
P06400	Retinoblastoma-associated protein OS=Homo sapiens GN=RB1 PE=1 SV=2	RB1	4.2259	4.58723	4.49308	4.40609	4.8813	5.08276	4.09931	3.72442	4.6428	3.88291	4.74759	5.25517	4.6273	4.01522	3.85559	4.21848	4.36719	4.96531	RB1	-0.208544	4.21323	-1.09071	0.307461	0.84921	-4.97207	Not significant	RB1	0.0129872	4.324	0.0561384	0.956622	0.99754	-6.06368	Not significant	RB1	-0.148343	4.24333	-1.03576	0.327758	0.613492	-6.25924	Not significant	RB1	0.347856	4.49143	1.79872	0.112993
P80303	Nucleobindin-2 OS=Homo sapiens GN=NUCB2 PE=1 SV=2; Isoform 2 of Nucleobindin-2 OS=Homo sapiens GN=NUCB2	NUCB2	5.15438	4.92491	5.00139	4.82685	4.52663	4.27482	5.10552	4.59579	5.05177	4.58251	4.94703	4.65392	5.32115	5.45779	5.62866	5.28313	5.17696	4.78231	NUCB2	-0.200851	5.09326	-1.3042	0.228782	0.814243	-4.77568	Not significant	NUCB2	0.0335922	5.21048	0.250574	0.808523	0.99754	-6.03201	Not significant	NUCB2	-0.296182	5.04559	-2.19518	0.0562408	0.335117	-4.70609	Not significant	NUCB2	-0.31014	5.03861	-2.24082	0.0581597
Q9BZQ8	Protein Niban OS=Homo sapiens GN=FAM129A PE=1 SV=1	FAM129A	3.66981	3.81504	3.88659	3.52853	4.24908	4.80443	4.24633	4.27463	4.2992	4.42769	4.81781	5.01252	5.06827	4.00279	4.34102	5.16935	5.15764	5.43136	FAM129A	-0.297321	4.17948	-1.29876	0.230553	0.814975	-4.78095	Not significant	FAM129A	-0.152537	4.25187	-0.821812	0.435231	0.984398	-5.72043	Not significant	FAM129A	0.0470512	4.35167	0.373761	0.71737	0.873025	-6.73947	Not significant	FAM129A	0.413373	4.53483	2.96546	0.0197575
Q9BZV1	UBX domain-containing protein 6 OS=Homo sapiens GN=UBXN6 PE=1 SV=1; Isoform 2 of UBX domain-containing protein 6 OS=Homo sapiens GN=UBXN6	UBXN6	5.65983	5.83033	5.56387	5.36151	5.66154	4.99408	2.02649	2.42629	1.45681	1.86164	1.11917	1.61323	5.06081	4.45295	4.99413	4.37949	4.89884	4.42431	UBXN6	-0.0125205	4.24278	-0.0639334	0.950607	0.992102	-5.4826	Not significant	UBXN6	-0.244109	4.12699	-1.73749	0.120895	0.890794	-4.71404	Not significant	UBXN6	-0.381498	4.0583	-2.75806	0.0225032	0.241995	-3.8097	Not significant	UBXN6	-0.355861	4.07111	-1.94263	0.0911222
P49005	DNA polymerase delta subunit 2 OS=Homo sapiens GN=POLD2 PE=1 SV=1	POLD2	4.86041	5.09512	4.66112	4.78882	4.60793	4.23257	4.86743	5.29782	5.20444	5.03687	4.8405	4.39772	5.09936	5.25588	5.17112	5.12118	4.92224	4.54867	POLD2	0.273876	5.07934	2.12888	0.0662441	0.73751	-3.87767	Not significant	POLD2	0.0698282	4.97731	0.505507	0.626972	0.996512	-5.93133	Not significant	POLD2	0.0398931	4.96234	0.327528	0.750875	0.886856	-6.75705	Not significant	POLD2	-0.152175	4.86631	-1.30992	0.229605
P18206	Isoform 1 of Vinculin OS=Homo sapiens GN=VCL; Vinculin OS=Homo sapiens GN=VCL PE=1 SV=4	VCL	5.11438	5.02408	4.97621	4.65056	4.68975	4.59499	5.02655	5.01958	4.96932	4.67906	4.70798	4.48293	5.24986	5.40191	5.48162	5.15854	5.07637	4.69846	VCL	0.0182605	5.13939	0.143684	0.889338	0.978735	-5.47487	Not significant	VCL	0.012122	5.13632	0.0952061	0.926517	0.99754	-6.06053	Not significant	VCL	-0.300877	4.97982	-2.34537	0.044062	0.305023	-4.47068	Not significant	VCL	-0.305566	4.97748	-2.6067	0.0335679
Q8IYM9	Isoform 2 of E3 ubiquitin-protein ligase TRIM22 OS=Homo sapiens GN=TRIM22; E3 ubiquitin-protein ligase TRIM22 OS=Homo sapiens GN=TRIM22 PE=1 SV=1	TRIM22	3.4485	3.19607	2.53608	3.92965	5.24693	5.29775	3.9388	3.6743	3.96106	3.82932	4.72563	4.27794	2.83915	3.0999	3.07276	4.04612	5.41849	5.15898	TRIM22	-0.0853886	3.36612	-0.570004	0.584474	0.925461	-5.33599	Not significant	TRIM22	-0.218849	3.29939	-1.03926	0.329378	0.965661	-5.52721	Not significant	TRIM22	0.526217	3.67192	2.44181	0.0376568	0.287199	-4.3177	Not significant	TRIM22	1.72153	4.26958	5.89017	0.000500846
Q15397	Pumilio homolog 3 OS=Homo sapiens GN=PUM3 PE=1 SV=3	PUM3	4.42578	4.58106	4.7395	5.07109	4.8623	5.35872	4.96907	4.92116	4.8699	5.00451	5.15208	5.41523	4.38972	4.34686	4.04421	4.40703	4.75425	4.93213	PUM3	0.0215013	4.60561	0.169954	0.869307	0.978735	-5.47102	Not significant	PUM3	-0.0436562	4.57303	-0.291888	0.777874	0.99754	-6.02018	Not significant	PUM3	0.232687	4.7112	1.52309	0.162599	0.464071	-5.68433	Not significant	PUM3	0.328019	4.75887	2.78752	0.0256604
Q86U38	Isoform 2 of Nucleolar protein 9 OS=Homo sapiens GN=NOP9; Nucleolar protein 9 OS=Homo sapiens GN=NOP9 PE=1 SV=1	NOP9	5.36485	5.36798	5.54653	5.70544	5.50399	5.91478	4.41389	4.34857	4.75189	4.4733	4.75628	4.88413	3.07109	3.13219	2.8265	3.1761	3.13961	3.68783	NOP9	-0.000362102	4.2831	-0.00293584	0.99773	0.999256	-5.48451	Not significant	NOP9	0.0916979	4.32913	0.637607	0.541725	0.991929	-5.85418	Not significant	NOP9	0.168336	4.36744	1.35482	0.209011	0.504419	-5.89948	Not significant	NOP9	0.183349	4.37495	1.54229	0.164803
P23634	Isoform ZD of Plasma membrane calcium-transporting ATPase 4 OS=Homo sapiens GN=ATP2B4; Isoform XA of Plasma membrane calcium-transporting ATPase 4 OS=Homo sapiens GN=ATP2B4; Isoform ZK of Plasma membrane calcium-transporting ATPase 4 OS=Homo sapiens GN=ATP2B4; Isoform XB of Plasma membrane calcium-transporting ATPase 4 OS=Homo sapiens GN=ATP2B4; Isoform XK of Plasma membrane calcium-transporting …	ATP2B4	3.86596	4.08763	4.20964	4.29223	3.81943	3.16227	4.75815	4.98915	4.84284	4.97503	4.65222	4.29694	5.61792	5.27363	5.08327	5.49008	5.01428	5.09429	ATP2B4	0.0361266	4.76541	0.233142	0.821563	0.975151	-5.45918	Not significant	ATP2B4	-0.0354268	4.72963	-0.203935	0.843548	0.99754	-6.04324	Not significant	ATP2B4	0.171766	4.83323	1.22642	0.251636	0.542939	-6.0525	Not significant	ATP2B4	-0.252033	4.62133	-1.74854	0.12174
O60234	Glia maturation factor gamma OS=Homo sapiens GN=GMFG PE=1 SV=1	GMFG	4.17867	4.20956	4.15339	4.18144	4.32932	3.82966	4.43419	4.43594	4.22194	4.32002	4.03189	3.67907	5.4268	5.35262	5.64432	5.02838	5.32065	4.63152	GMFG	-0.0138467	4.67296	-0.112597	0.913151	0.983993	-5.47859	Not significant	GMFG	-0.00667338	4.67655	-0.0512781	0.960374	0.99754	-6.06396	Not significant	GMFG	-0.169942	4.59492	-1.30618	0.224383	0.519224	-5.95866	Not significant	GMFG	-0.119265	4.62026	-0.859962	0.416925
Q13075	Isoform 2 of Baculoviral IAP repeat-containing protein 1 OS=Homo sapiens GN=NAIP; Baculoviral IAP repeat-containing protein 1 OS=Homo sapiens GN=NAIP PE=1 SV=3	NAIP	4.29409	4.48714	4.36912	4.32181	4.7769	4.7251	4.53533	4.53918	4.86121	4.9042	5.09874	5.13389	3.16429	3.43634	2.98049	3.05543	3.79808	3.8023	NAIP	0.156316	4.07606	1.21788	0.2583	0.83043	-4.85775	Not significant	NAIP	0.0723716	4.03409	0.532148	0.609227	0.996512	-5.91709	Not significant	NAIP	0.0959096	4.04586	0.709367	0.49634	0.739428	-6.54665	Not significant	NAIP	0.560003	4.27791	4.9461	0.00143552
Q9NXR1	Nuclear distribution protein nudE homolog 1 OS=Homo sapiens GN=NDE1 PE=1 SV=2; Isoform 2 of Nuclear distribution protein nudE homolog 1 OS=Homo sapiens GN=NDE1	NDE1	4.12879	3.92998	3.73421	3.81378	3.84667	3.69233	4.61743	4.44724	4.48857	4.30876	3.90071	4.06754	4.78243	5.04204	4.99712	4.46371	4.32651	4.05601	NDE1	-0.0364578	4.49132	-0.255097	0.805146	0.972013	-5.4542	Not significant	NDE1	-0.102913	4.45809	-0.712146	0.496819	0.984398	-5.8036	Not significant	NDE1	-0.314132	4.35248	-2.68126	0.0254947	0.253269	-3.93367	Not significant	NDE1	-0.484919	4.26709	-3.75986	0.00644833
P31689	DnaJ homolog subfamily A member 1 OS=Homo sapiens GN=DNAJA1 PE=1 SV=2; Isoform 2 of DnaJ homolog subfamily A member 1 OS=Homo sapiens GN=DNAJA1	DNAJA1	4.69034	4.84788	4.74313	4.95918	5.39575	5.09775	3.40422	3.85225	3.83885	3.63096	3.7102	4.21426	4.57533	4.99305	5.07956	5.12811	5.29608	5.15628	DNAJA1	0.341099	4.39385	2.61447	0.0311721	0.658598	-3.31603	Not significant	DNAJA1	0.33055	4.38857	2.4637	0.0393907	0.890794	-3.70505	Not significant	DNAJA1	0.349453	4.39802	2.75486	0.0226206	0.241995	-3.81487	Not significant	DNAJA1	0.577383	4.51199	4.38862	0.0028337
Q9H0W8	Protein SMG9 OS=Homo sapiens GN=SMG9 PE=1 SV=1; Isoform 2 of Protein SMG9 OS=Homo sapiens GN=SMG9	SMG9	3.96709	4.28827	4.22677	4.33346	4.09408	4.43948	3.11469	3.73837	3.61515	3.73601	3.73219	4.04932	2.9462	3.37656	3.57588	2.93283	3.39026	3.4496	SMG9	0.45841	3.57186	3.53144	0.00783855	0.612983	-2.31791	Not significant	SMG9	0.463276	3.5743	3.66297	0.00648866	0.787802	-2.02792	Not significant	SMG9	0.324778	3.50505	2.22012	0.054011	0.330204	-4.66727	Not significant	SMG9	0.396188	3.54075	2.96099	0.0198868
Q99719	Isoform 2 of Septin-5 OS=Homo sapiens GN=SEPT5; Septin-5 OS=Homo sapiens GN=SEPT5 PE=1 SV=1	SEPT5	4.70574	4.68782	4.73671	4.48014	4.3834	3.87409	5.32081	5.31293	5.20115	5.03867	4.93114	4.55819	4.51399	4.43447	4.75759	4.42839	4.48262	4.17714	SEPT5	-0.0351039	4.82929	-0.286602	0.78177	0.964588	-5.4463	Not significant	SEPT5	0.0516378	4.87266	0.4104	0.692394	0.996512	-5.97652	Not significant	SEPT5	-0.197781	4.74795	-1.6428	0.135376	0.43458	-5.52247	Not significant	SEPT5	-0.247794	4.72295	-1.9849	0.0855194
O75976	Carboxypeptidase D OS=Homo sapiens GN=CPD PE=1 SV=2	CPD	4.52621	4.71695	4.15387	4.63916	3.88273	3.58558	4.95939	4.92321	4.98618	5.27956	4.79899	4.65392	4.59676	4.29009	4.50811	4.6465	4.44509	3.42578	CPD	-0.0507034	4.66877	-0.357687	0.72992	0.954626	-5.42519	Not significant	CPD	-0.144734	4.62175	-1.12407	0.293904	0.955386	-5.44262	Not significant	CPD	0.160952	4.7746	1.30421	0.225025	0.519462	-5.96102	Not significant	CPD	-0.318515	4.53486	-2.28246	0.0546206
Q5T3I0-3	Isoform 3 of G patch domain-containing protein 4 OS=Homo sapiens GN=GPATCH4; G patch domain-containing protein 4 OS=Homo sapiens GN=GPATCH4 PE=1 SV=2	GPATCH4	5.23118	5.11786	5.12853	5.72734	5.435	5.91133	4.84959	4.73144	4.77337	4.70494	4.72117	5.32481	4.32824	4.57436	4.5872	4.72264	4.68194	4.83267	GPATCH4	0.00488116	4.80544	0.0358397	0.972297	0.992599	-5.48391	Not significant	GPATCH4	0.026697	4.81635	0.208163	0.840357	0.99754	-6.04232	Not significant	GPATCH4	0.248634	4.92732	1.65211	0.13344	0.433884	-5.5096	Not significant	GPATCH4	0.143032	4.87452	1.07166	0.317734
Q14493	Isoform 2 of Histone RNA hairpin-binding protein OS=Homo sapiens GN=SLBP; Histone RNA hairpin-binding protein OS=Homo sapiens GN=SLBP PE=1 SV=1	SLBP	5.17678	4.93114	5.09389	4.88425	4.63491	4.38748	3.326	3.60135	3.51988	2.76256	2.23275	2.84924	3.46348	3.46005	3.37729	2.91433	1.81243	1.8202	SLBP	0.00876211	3.99314	0.0610552	0.952828	0.99214	-5.48277	Not significant	SLBP	0.00826445	3.99289	0.0670274	0.948222	0.99754	-6.06297	Not significant	SLBP	-0.468373	3.75457	-3.76533	0.00457574	0.144038	-2.19683	Not significant	SLBP	-1.09539	3.44106	-5.46696	0.000791319
P38117	Electron transfer flavoprotein subunit beta OS=Homo sapiens GN=ETFB PE=1 SV=3; Isoform 2 of Electron transfer flavoprotein subunit beta OS=Homo sapiens GN=ETFB	ETFB	4.88069	4.57921	4.50315	4.83894	4.42748	3.82562	4.66372	4.41986	4.4638	4.51394	4.25199	3.94966	5.31631	5.13684	5.2968	5.34131	5.27993	4.96049	ETFB	-0.241606	4.83277	-1.9604	0.0859625	0.741584	-4.0714	Not significant	ETFB	-0.198989	4.85408	-1.58683	0.151604	0.905266	-4.90843	Not significant	ETFB	-0.0555129	4.92582	-0.464067	0.653791	0.835085	-6.6987	Not significant	ETFB	-0.300442	4.80335	-2.29918	0.0532612
Q5T013	Putative hydroxypyruvate isomerase OS=Homo sapiens GN=HYI PE=1 SV=2; Isoform 4 of Putative hydroxypyruvate isomerase OS=Homo sapiens GN=HYI	HYI	4.29982	4.31276	4.28445	3.67006	3.56676	3.70029	4.68366	4.52759	4.52549	4.45607	4.24351	3.8247	4.40742	4.48349	4.29569	4.36211	4.31714	4.01699	HYI	-0.0223526	4.45246	-0.17623	0.864535	0.978735	-5.47001	Not significant	HYI	-0.0950913	4.41609	-0.819214	0.436627	0.984398	-5.72252	Not significant	HYI	-0.30089	4.31319	-2.1039	0.0651909	0.348125	-4.84703	Not significant	HYI	-0.421164	4.25305	-2.86053	0.0230414
Q9UJ70-2	N-acetyl-D-glucosamine kinase OS=Homo sapiens GN=NAGK PE=1 SV=4; Isoform 2 of N-acetyl-D-glucosamine kinase OS=Homo sapiens GN=NAGK	NAGK	3.40645	3.40567	2.92746	3.08401	3.63185	4.44654	5.8203	5.70623	5.62487	5.74212	5.96958	6.34485	5.34394	5.42594	5.64113	5.36393	5.3866	5.80737	NAGK	-0.0109509	4.85142	-0.0874229	0.932505	0.988909	-5.48094	Not significant	NAGK	-0.125747	4.79402	-0.779623	0.458281	0.984398	-5.75363	Not significant	NAGK	-0.126879	4.79346	-1.00107	0.34335	0.629769	-6.29397	Not significant	NAGK	0.139113	4.92645	1.21706	0.261143
P50452	Serpin B8 OS=Homo sapiens GN=SERPINB8 PE=1 SV=2; Isoform 2 of Serpin B8 OS=Homo sapiens GN=SERPINB8	SERPINB8	5.17579	5.03962	5.10493	4.95212	5.04775	4.60065	6.16208	6.07178	5.96905	5.87284	5.79879	5.54948	5.44259	5.48358	5.61338	5.34352	5.30774	5.00646	SERPINB8	-0.0618291	5.56257	-0.495236	0.633877	0.934396	-5.37176	Not significant	SERPINB8	-0.031035	5.57797	-0.24602	0.811925	0.99754	-6.03321	Not significant	SERPINB8	-0.203995	5.49149	-1.6984	0.124192	0.421368	-5.44507	Not significant	SERPINB8	-0.208726	5.48913	-1.76877	0.118138
Q8N884	Cyclic GMP-AMP synthase OS=Homo sapiens GN=MB21D1 PE=1 SV=2; Isoform 2 of Cyclic GMP-AMP synthase OS=Homo sapiens GN=MB21D1	MB21D1	3.83894	3.96085	3.78101	4.60414	4.51049	4.76156	4.1332	4.15926	4.13755	4.31618	4.58059	4.64593	4.30253	4.50748	4.42299	4.58953	5.16123	4.7514	MB21D1	0.117639	4.15038	0.94338	0.373364	0.875311	-5.09339	Not significant	MB21D1	0.0222948	4.10271	0.190358	0.853819	0.99754	-6.04608	Not significant	MB21D1	0.411725	4.29742	2.84256	0.0196221	0.235246	-3.67308	Not significant	MB21D1	0.659214	4.42117	5.18865	0.0010828
P42575	Caspase-2 OS=Homo sapiens GN=CASP2 PE=1 SV=2	CASP2	5.65031	5.3394	5.22747	5.15617	4.86759	4.95321	3.87847	3.79201	3.70492	3.09048	3.24612	3.31086	4.53447	4.44056	4.48476	4.56948	4.31076	4.12252	CASP2	-0.16376	4.60587	-1.28491	0.235119	0.815368	-4.79431	Not significant	CASP2	-0.215365	4.58007	-1.69899	0.12814	0.9016	-4.76445	Not significant	CASP2	-0.415704	4.4799	-2.53867	0.0321575	0.270852	-4.16293	Not significant	CASP2	-0.54626	4.41462	-3.87449	0.00552637
Q9UK76	Isoform 3 of Hematological and neurological expressed 1 protein OS=Homo sapiens GN=HN1; Hematological and neurological expressed 1 protein OS=Homo sapiens GN=HN1 PE=1 SV=3; Isoform 2 of Hematological and neurological expressed 1 protein OS=Homo sapiens GN=HN1	HN1	5.87767	5.73872	5.86696	5.31901	5.78491	5.45684	5.30707	5.27773	5.13002	5.35776	5.16967	4.7695	4.39636	4.6025	4.52083	4.2618	4.17951	3.61338	HN1	0.0126135	5.20001	0.0953703	0.926389	0.987992	-5.48026	Not significant	HN1	-0.0210986	5.18315	-0.172571	0.867318	0.99754	-6.04951	Not significant	HN1	-0.21418	5.08661	-1.47562	0.174677	0.475016	-5.74658	Not significant	HN1	-0.14901	5.1192	-1.32434	0.225014
P14384	Carboxypeptidase M OS=Homo sapiens GN=CPM PE=1 SV=2	CPM	5.10678	5.13142	4.93567	4.93897	5.16672	5.54402	4.442	4.20158	4.14403	4.20681	4.2207	5.01049	5.24894	5.19012	5.33703	5.14428	5.27496	5.85779	CPM	-0.0915349	4.88681	-0.714308	0.495543	0.908143	-5.25432	Not significant	CPM	-0.126995	4.86908	-0.995092	0.349126	0.970589	-5.56931	Not significant	CPM	-0.169222	4.84796	-1.4279	0.187608	0.488254	-5.80796	Not significant	CPM	-0.0451147	4.91002	-0.375487	0.717881
Q10589	Bone marrow stromal antigen 2 OS=Homo sapiens GN=BST2 PE=1 SV=1; Isoform 2 of Bone marrow stromal antigen 2 OS=Homo sapiens GN=BST2	BST2	4.71275	4.40476	4.31201	4.78085	5.22223	5.08338	3.89856	3.80868	3.5792	4.27812	4.70453	4.60772	4.08846	4.13838	4.07189	4.14023	5.10645	4.7382	BST2	-0.115984	4.17526	-0.873926	0.40787	0.881147	-5.14596	Not significant	BST2	-0.245556	4.11048	-1.91294	0.0924933	0.890794	-4.47893	Not significant	BST2	0.166477	4.3165	1.30427	0.225005	0.519462	-5.96095	Not significant	BST2	0.777814	4.62216	5.76421	0.000572521
P51970	NADH dehydrogenase [ubiquinone] 1 alpha subcomplex subunit 8 OS=Homo sapiens GN=NDUFA8 PE=1 SV=3	NDUFA8	4.65524	4.67405	4.19646	4.99989	4.28622	3.99132	6.44151	5.96269	6.25949	6.07833	5.96184	5.89027	5.83053	5.90013	5.904	5.91775	5.65543	5.40437	NDUFA8	-0.130139	5.57736	-0.865601	0.412155	0.882417	-5.15204	Not significant	NDUFA8	-0.18911	5.54787	-1.37219	0.207619	0.92614	-5.16978	Not significant	NDUFA8	0.0228966	5.65388	0.149733	0.884328	0.94614	-6.80337	Not significant	NDUFA8	-0.341264	5.4718	-2.83856	0.0237989
Q15172	Serine/threonine-protein phosphatase 2A 56 kDa regulatory subunit alpha isoform OS=Homo sapiens GN=PPP2R5A PE=1 SV=1	PPP2R5A	4.37283	4.17744	4.29221	4.0623	3.81943	3.94277	4.38201	4.02819	4.19548	4.22922	4.06849	3.62029	4.42859	4.44056	4.24812	4.10668	4.31076	3.91013	PPP2R5A	-0.17908	4.30494	-1.34577	0.215621	0.803425	-4.735	Not significant	PPP2R5A	-0.149206	4.31987	-1.29257	0.232602	0.932145	-5.26112	Not significant	PPP2R5A	-0.261743	4.26361	-2.18145	0.0575059	0.337179	-4.72739	Not significant	PPP2R5A	-0.328248	4.23035	-2.54688	0.0367082
Q9UBG0	C-type mannose receptor 2 OS=Homo sapiens GN=MRC2 PE=1 SV=2	MRC2	4.92147	4.83131	4.71723	4.85626	4.46934	3.38818	4.87047	4.55085	4.66121	4.64204	4.4755	4.01638	4.37781	4.28336	4.25739	4.1789	3.72929	3.99179	MRC2	-0.168075	4.63921	-1.31544	0.225157	0.81193	-4.76476	Not significant	MRC2	-0.177972	4.63426	-1.54689	0.160866	0.905266	-4.95856	Not significant	MRC2	-0.164184	4.64116	-1.37329	0.203413	0.500812	-5.87664	Not significant	MRC2	-0.498541	4.47398	-4.22804	0.0034763
Q9Y2L9-3	Isoform 2 of Leucine-rich repeat and calponin homology domain-containing protein 1 OS=Homo sapiens GN=LRCH1; Isoform 3 of Leucine-rich repeat and calponin homology domain-containing protein 1 OS=Homo sapiens GN=LRCH1; Leucine-rich repeat and calponin homology domain-containing protein 1 OS=Homo sapiens GN=LRCH1 PE=1 SV=3	LRCH1	6.28637	6.36703	6.58628	6.59915	6.61894	6.82086	4.65995	4.81239	5.10803	4.76916	4.81989	5.08998	2.95265	3.63817	3.32685	3.28766	3.44789	3.61732	LRCH1	0.306206	4.78609	1.97389	0.0841936	0.741584	-4.05599	Not significant	LRCH1	0.374065	4.82002	3.22074	0.0123953	0.890794	-2.63043	Not significant	LRCH1	0.252332	4.75916	2.0679	0.069087	0.351318	-4.90208	Not significant	LRCH1	0.329251	4.79762	2.70209	0.0291228
Q13813	Isoform 3 of Spectrin alpha chain, non-erythrocytic 1 OS=Homo sapiens GN=SPTAN1; Spectrin alpha chain, non-erythrocytic 1 OS=Homo sapiens GN=SPTAN1 PE=1 SV=3; Isoform 2 of Spectrin alpha chain, non-erythrocytic 1 OS=Homo sapiens GN=SPTAN1	SPTAN1	5.50905	5.51959	5.29606	5.0726	4.99794	4.89607	4.69006	4.65008	4.79418	4.50374	4.35531	4.22635	4.8247	4.6598	4.68605	4.48829	4.53502	4.31257	SPTAN1	-0.0647793	4.97555	-0.519287	0.617753	0.932965	-5.36076	Not significant	SPTAN1	-0.0825081	4.96668	-0.66611	0.52427	0.989329	-5.83543	Not significant	SPTAN1	-0.319726	4.84807	-2.61782	0.0282674	0.258946	-4.03584	Not significant	SPTAN1	-0.378514	4.81868	-3.25267	0.0130538
Q96JC9	ELL-associated factor 1 OS=Homo sapiens GN=EAF1 PE=1 SV=1	EAF1	5.35007	5.16102	5.45163	5.58647	5.54275	5.74136	2.39502	2.2818	2.65664	2.79614	2.53567	3.06349	3.69241	3.86699	3.98024	3.85772	4.32425	4.29206	EAF1	-0.0425628	3.79122	-0.317485	0.759082	0.959864	-5.43769	Not significant	EAF1	0.217003	3.921	1.84171	0.103161	0.890794	-4.57536	Not significant	EAF1	0.267611	3.9463	2.19788	0.0559954	0.335117	-4.70189	Not significant	EAF1	0.321723	3.97336	2.34059	0.0500406
P07919	Cytochrome b-c1 complex subunit 6, mitochondrial OS=Homo sapiens GN=UQCRH PE=1 SV=2; Cytochrome b-c1 complex subunit 6-like, mitochondrial OS=Homo sapiens GN=UQCRHL PE=3 SV=1	UQCRH	5.59147	5.38245	5.26739	5.64283	5.48573	5.07373	5.05647	5.03662	4.7951	4.9399	4.53699	4.4581	4.14278	4.41345	4.33652	4.28425	4.10032	3.6782	UQCRH	0.0139318	4.93721	0.0990378	0.923569	0.987911	-5.47993	Not significant	UQCRH	-0.13057	4.86496	-0.929054	0.380313	0.97161	-5.62961	Not significant	UQCRH	0.0254179	4.94295	0.207435	0.84036	0.928159	-6.79208	Not significant	UQCRH	-0.222563	4.81896	-1.64171	0.142531
Q69YH5	Cell division cycle-associated protein 2 OS=Homo sapiens GN=CDCA2 PE=1 SV=2	CDCA2	4.15243	4.20734	4.23732	4.65099	3.92254	3.71247	3.77523	3.65043	3.67125	3.95921	3.66359	2.42017	3.06271	3.09014	3.09783	3.42651	3.03872	2.41332	CDCA2	-0.0141536	3.65638	-0.113088	0.912774	0.983993	-5.47853	Not significant	CDCA2	0.00534191	3.66613	0.0454176	0.964899	0.99754	-6.06426	Not significant	CDCA2	0.348778	3.83785	2.79259	0.0212773	0.238391	-3.7539	Not significant	CDCA2	-0.121844	3.60254	-1.05775	0.323626
Q9BUB5	MAP kinase-interacting serine/threonine-protein kinase 1 OS=Homo sapiens GN=MKNK1 PE=1 SV=1; Isoform 3 of MAP kinase-interacting serine/threonine-protein kinase 1 OS=Homo sapiens GN=MKNK1; Isoform 2 of MAP kinase-interacting serine/threonine-protein kinase 1 OS=Homo sapiens GN=MKNK1	MKNK1	4.03699	4.54374	4.54075	4.37463	4.3008	4.90978	4.82721	5.02209	5.12469	4.93461	5.28528	5.41456	4.89783	4.99446	4.91667	4.83978	5.05339	5.27385	MKNK1	0.266085	4.72039	1.94402	0.0881584	0.741584	-4.09009	Not significant	MKNK1	0.273361	4.72402	2.03674	0.0764242	0.890794	-4.30865	Not significant	MKNK1	0.128997	4.65184	0.998323	0.344607	0.630905	-6.29668	Not significant	MKNK1	0.292482	4.73358	2.43489	0.0434217
P45973	Chromobox protein homolog 5 OS=Homo sapiens GN=CBX5 PE=1 SV=1	CBX5	4.8598	4.85895	4.92501	5.09263	4.63639	4.26644	6.14433	6.30716	5.91587	6.34217	5.80733	5.37668	5.05278	5.38941	5.63353	5.14813	5.1405	4.67896	CBX5	0.166198	5.43541	1.2646	0.241951	0.818162	-4.81375	Not significant	CBX5	0.139163	5.42189	0.844474	0.423185	0.984398	-5.702	Not significant	CBX5	0.175337	5.43998	1.47616	0.174536	0.475016	-5.74588	Not significant	CBX5	-0.15757	5.27352	-1.22008	0.260063
P01730	T-cell surface glycoprotein CD4 OS=Homo sapiens GN=CD4 PE=1 SV=1	CD4	4.41805	4.05411	4.01739	3.6132	3.68427	3.46876	4.30888	3.99541	4.36393	4.21501	4.10247	3.75111	4.21702	3.83583	3.65414	3.92493	3.74334	3.8162	CD4	-0.352869	4.13822	-2.88312	0.0206253	0.612983	-3.01144	Not significant	CD4	-0.302827	4.16324	-2.05719	0.0740453	0.890794	-4.28025	Not significant	CD4	-0.396938	4.11618	-2.57004	0.030555	0.266687	-4.11262	Not significant	CD4	-0.47129	4.079	-3.45593	0.00979757
P15498	Isoform 2 of Proto-oncogene vav OS=Homo sapiens GN=VAV1; Proto-oncogene vav OS=Homo sapiens GN=VAV1 PE=1 SV=4	VAV1	5.0463	5.22617	5.2914	4.99054	5.21969	5.5384	4.50252	4.54494	4.61917	4.3882	4.97903	5.1668	4.62296	4.27481	4.40217	4.62715	4.47398	5.07793	VAV1	-0.0419541	4.70295	-0.288206	0.780586	0.964588	-5.44587	Not significant	VAV1	0.0469882	4.74742	0.351181	0.734614	0.996512	-6.00012	Not significant	VAV1	-0.0552956	4.69628	-0.467527	0.651409	0.83483	-6.69697	Not significant	VAV1	0.166975	4.80741	1.14788	0.286936
Q13625-3	Apoptosis-stimulating of p53 protein 2 OS=Homo sapiens GN=TP53BP2 PE=1 SV=2; Isoform 2 of Apoptosis-stimulating of p53 protein 2 OS=Homo sapiens GN=TP53BP2; Isoform 3 of Apoptosis-stimulating of p53 protein 2 OS=Homo sapiens GN=TP53BP2	TP53BP2	3.08505	3.17548	3.631	3.39812	3.74021	4.15755	2.42725	3.71375	2.60664	3.27099	3.20689	2.95257	3.18964	3.65805	3.99236	3.44048	4.03996	3.63581	TP53BP2	0.61511	3.2082	2.85767	0.0214431	0.612983	-3.03995	Not significant	TP53BP2	0.509353	3.15532	3.49082	0.00832261	0.834441	-2.25926	Not significant	TP53BP2	0.469215	3.13526	3.18426	0.0113314	0.187679	-3.12084	Not significant	TP53BP2	0.761707	3.2815	6.6333	0.000236475
P00488	Coagulation factor XIII A chain OS=Homo sapiens GN=F13A1 PE=1 SV=4	F13A1	5.58628	5.44226	5.66109	5.26026	5.20657	5.00793	5.69483	5.78569	5.60046	5.83824	5.63245	5.3086	5.91905	5.95644	6.00678	5.7333	5.67774	5.2101	F13A1	-0.00525503	5.73076	-0.04135	0.96804	0.992516	-5.48371	Not significant	F13A1	0.0227201	5.74475	0.192736	0.852018	0.99754	-6.0456	Not significant	F13A1	-0.122784	5.67199	-0.912812	0.385508	0.661931	-6.37803	Not significant	F13A1	-0.227798	5.61949	-1.88568	0.0992402
O60262	Guanine nucleotide-binding protein G(I)/G(S)/G(O) subunit gamma-7 OS=Homo sapiens GN=GNG7 PE=1 SV=1	GNG7	3.72686	2.82083	3.56467	3.18579	1.74308	2.8584	4.73525	4.89174	4.81237	4.84161	4.2678	4.10845	4.41787	4.52522	4.6681	4.30051	4.25875	4.0648	GNG7	-0.214063	4.1863	-1.00745	0.343496	0.861433	-5.04221	Not significant	GNG7	0.055053	4.32085	0.426806	0.680889	0.996512	-5.96936	Not significant	GNG7	-0.184028	4.20131	-1.24466	0.245173	0.53831	-6.0314	Not significant	GNG7	-0.87012	3.85827	-2.77016	0.0263274
Q8WZA9	Immunity-related GTPase family Q protein OS=Homo sapiens GN=IRGQ PE=1 SV=1	IRGQ	4.54101	4.39582	4.45063	4.49744	4.79037	5.02446	3.58262	4.34857	3.48905	4.02612	3.67071	4.18613	4.91699	5.23573	5.16291	5.02954	5.19158	5.39998	IRGQ	0.313171	4.50346	1.74134	0.120172	0.76472	-4.31814	Not significant	IRGQ	0.0206594	4.3572	0.162157	0.875244	0.99754	-6.05136	Not significant	IRGQ	0.170829	4.43228	1.26009	0.239816	0.533311	-6.01339	Not significant	IRGQ	0.204015	4.44888	1.77377	0.117265
Q9NPI6	Isoform 2 of mRNA-decapping enzyme 1A OS=Homo sapiens GN=DCP1A; mRNA-decapping enzyme 1A OS=Homo sapiens GN=DCP1A PE=1 SV=2	DCP1A	4.36797	4.32815	4.48241	4.7518	5.12029	5.5294	4.86007	4.72851	4.92484	5.09962	4.83229	5.23046	4.31473	4.39635	4.57628	4.40807	4.52464	4.97491	DCP1A	-0.0299154	4.49929	-0.23771	0.818138	0.973178	-5.45818	Not significant	DCP1A	0.146926	4.58772	1.24582	0.248431	0.939321	-5.31316	Not significant	DCP1A	0.238912	4.63371	1.93075	0.0860834	0.373579	-5.10875	Not significant	DCP1A	0.311489	4.67	1.90358	0.096615
P09972	Fructose-bisphosphate aldolase C OS=Homo sapiens GN=ALDOC PE=1 SV=2	ALDOC	4.98816	5.09012	5.11724	4.85655	4.93085	4.43168	4.15929	4.38631	4.30953	4.33598	4.09303	3.71796	5.59236	5.63982	5.64704	5.46191	5.25493	5.02507	ALDOC	0.125478	4.97601	1.00499	0.344607	0.861433	-5.04421	Not significant	ALDOC	0.111331	4.96894	0.967579	0.361877	0.970589	-5.59482	Not significant	ALDOC	-0.0284543	4.89904	-0.224256	0.827645	0.920693	-6.78811	Not significant	ALDOC	-0.153669	4.83644	-1.27192	0.242095
Q15370	Transcription elongation factor B polypeptide 2 OS=Homo sapiens GN=TCEB2 PE=1 SV=1; Isoform 2 of Transcription elongation factor B polypeptide 2 OS=Homo sapiens GN=TCEB2	TCEB2	6.02059	5.71205	5.83483	5.52696	5.56181	5.50258	6.74828	6.27227	6.52646	6.097	6.24111	6.15356	6.16022	5.91052	6.1719	5.89551	5.84036	5.70675	TCEB2	-0.344754	6.13732	-2.72248	0.0263866	0.631089	-3.19267	Not significant	TCEB2	-0.131969	6.24371	-1.10138	0.303085	0.957083	-5.46573	Not significant	TCEB2	-0.469873	6.07476	-3.65052	0.00545604	0.157163	-2.37698	Not significant	TCEB2	-0.428605	6.0954	-3.73645	0.00665631
Q9Y2S6	Translation machinery-associated protein 7 OS=Homo sapiens GN=TMA7 PE=1 SV=1	TMA7	6.02887	6.07336	6.24574	5.31152	6.04545	5.59005	7.15725	7.20728	6.85287	7.12331	6.75239	6.66133	5.89253	6.28446	6.19906	5.83771	5.87492	5.20196	TMA7	0.162147	6.44063	1.20162	0.264199	0.832375	-4.87281	Not significant	TMA7	0.0730007	6.39605	0.490058	0.637383	0.996512	-5.93927	Not significant	TMA7	-0.268706	6.2252	-1.69632	0.124595	0.421406	-5.448	Not significant	TMA7	-0.135299	6.2919	-1.02977	0.335746
P36639	Isoform p18 of 7,8-dihydro-8-oxoguanine triphosphatase OS=Homo sapiens GN=NUDT1; Isoform p21 of 7,8-dihydro-8-oxoguanine triphosphatase OS=Homo sapiens GN=NUDT1; 7,8-dihydro-8-oxoguanine triphosphatase OS=Homo sapiens GN=NUDT1 PE=1 SV=3; Isoform p22 of 7,8-dihydro-8-oxoguanine triphosphatase OS=Homo sapiens GN=NUDT1	NUDT1	5.25726	5.31232	5.39474	5.07565	5.25182	4.8088	3.36998	3.0931	3.18269	2.74538	2.56891	2.87738	4.65543	4.62741	4.5818	4.36204	4.50795	3.99866	NUDT1	-0.0832767	4.38592	-0.631568	0.545458	0.915756	-5.30314	Not significant	NUDT1	-0.0411472	4.40698	-0.332506	0.74814	0.99752	-6.00682	Not significant	NUDT1	-0.366532	4.24429	-2.75363	0.0226659	0.241995	-3.81686	Not significant	NUDT1	-0.317994	4.26856	-1.88024	0.100051
Q16762	Thiosulfate sulfurtransferase OS=Homo sapiens GN=TST PE=1 SV=4	TST	4.78971	4.62719	4.42884	4.88157	4.5008	4.26404	3.15523	3.62283	3.41664	3.14577	2.82472	2.68374	4.11755	4.13287	4.31717	4.09402	3.92395	3.56781	TST	0.106799	4.07423	0.692897	0.508175	0.911074	-5.26745	Not significant	TST	0.0333837	4.03752	0.220492	0.831067	0.99754	-6.03952	Not significant	TST	0.0196228	4.03064	0.16571	0.872105	0.941326	-6.80061	Not significant	TST	-0.27101	3.88533	-2.40026	0.0457418
Q9H4L7-2	Isoform 2 of SWI/SNF-related matrix-associated actin-dependent regulator of chromatin subfamily A containing DEAD/H box 1 OS=Homo sapiens GN=SMARCAD1; SWI/SNF-related matrix-associated actin-dependent regulator of chromatin subfamily A containing DEAD/H box 1 OS=Homo sapiens GN=SMARCAD1 PE=1 SV=2; Isoform 3 of SWI/SNF-related matrix-associated actin-dependent regulator of chromatin subfamily A co…	SMARCAD1	3.72604	3.40646	4.01906	4.07906	3.74085	4.05483	2.95619	3.06397	3.41749	2.61941	3.54114	3.81669	3.8293	3.27323	3.6646	3.69876	3.44789	4.49664	SMARCAD1	-0.255957	3.37586	-1.6385	0.140324	0.773935	-4.43084	Not significant	SMARCAD1	0.196544	3.60211	1.32922	0.220798	0.926323	-5.21949	Not significant	SMARCAD1	-0.0380984	3.48479	-0.250357	0.808021	0.912226	-6.78134	Not significant	SMARCAD1	0.0727852	3.54024	0.39669	0.702842
Q9UI12	V-type proton ATPase subunit H OS=Homo sapiens GN=ATP6V1H PE=1 SV=1; Isoform 2 of V-type proton ATPase subunit H OS=Homo sapiens GN=ATP6V1H	ATP6V1H	4.48479	4.77065	4.58769	4.66381	4.71558	5.07929	4.44264	4.55057	4.7216	4.71022	4.65666	4.89978	4.80201	4.13811	4.25498	4.76373	4.74996	5.30979	ATP6V1H	-0.0900318	4.53146	-0.472364	0.649406	0.936224	-5.38177	Not significant	ATP6V1H	-0.0550573	4.54895	-0.323506	0.754692	0.99754	-6.00993	Not significant	ATP6V1H	0.136107	4.64453	1.09014	0.304412	0.596388	-6.20294	Not significant	ATP6V1H	0.130925	4.64194	1.08422	0.312483
P20138	Isoform 2 of Myeloid cell surface antigen CD33 OS=Homo sapiens GN=CD33; Myeloid cell surface antigen CD33 OS=Homo sapiens GN=CD33 PE=1 SV=2	CD33	4.95693	4.914	4.85934	4.67703	4.57105	4.38212	5.19972	4.88719	5.00109	4.62115	4.84458	4.53883	6.22959	6.6573	6.63726	6.33321	6.27376	5.83942	CD33	0.0240843	5.47412	0.147428	0.886478	0.978735	-5.47436	Not significant	CD33	0.0371501	5.48065	0.25097	0.808227	0.99754	-6.03191	Not significant	CD33	-0.251617	5.33627	-1.67653	0.128486	0.427822	-5.47567	Not significant	CD33	-0.232282	5.34594	-1.75524	0.120535
Q9HA64	Ketosamine-3-kinase OS=Homo sapiens GN=FN3KRP PE=1 SV=2	FN3KRP	4.91047	4.64873	4.86364	4.66355	4.39613	3.93875	4.06765	3.83664	3.96282	3.91682	3.56303	3.54487	5.11823	5.37272	5.39186	5.10313	5.15107	4.70026	FN3KRP	-0.0794175	4.65907	-0.536254	0.606509	0.932022	-5.35271	Not significant	FN3KRP	0.0406569	4.71911	0.316272	0.759973	0.99754	-6.01236	Not significant	FN3KRP	-0.137619	4.62997	-1.13333	0.286815	0.574969	-6.15668	Not significant	FN3KRP	-0.328707	4.53443	-2.25866	0.0566157
P45880	Voltage-dependent anion-selective channel protein 2 OS=Homo sapiens GN=VDAC2 PE=1 SV=2; Isoform 2 of Voltage-dependent anion-selective channel protein 2 OS=Homo sapiens GN=VDAC2; Isoform 1 of Voltage-dependent anion-selective channel protein 2 OS=Homo sapiens GN=VDAC2	VDAC2	4.60159	4.68782	4.47766	4.69442	4.94297	5.01944	4.99471	4.89174	5.27619	5.03185	5.19338	5.50631	5.58383	5.76585	5.66456	5.86703	6.1035	6.29043	VDAC2	0.0550962	5.08759	0.427047	0.680715	0.941277	-5.40029	Not significant	VDAC2	0.0794307	5.09976	0.618615	0.553546	0.994403	-5.86627	Not significant	VDAC2	0.137727	5.1289	1.1254	0.289981	0.578077	-6.16527	Not significant	VDAC2	0.353244	5.23666	2.91908	0.0211438
Q01804	Isoform 3 of OTU domain-containing protein 4 OS=Homo sapiens GN=OTUD4; Isoform 2 of OTU domain-containing protein 4 OS=Homo sapiens GN=OTUD4; OTU domain-containing protein 4 OS=Homo sapiens GN=OTUD4 PE=1 SV=4	OTUD4	4.30969	4.39582	4.43193	4.59577	4.49417	4.87136	4.13654	4.48631	4.47877	4.38154	4.24962	4.54877	3.10643	3.0701	3.1678	3.09978	3.39425	3.71737	OTUD4	0.133187	3.91748	0.98856	0.352107	0.868834	-5.05756	Not significant	OTUD4	0.175277	3.93853	1.43761	0.188866	0.922131	-5.09232	Not significant	OTUD4	0.17481	3.93829	1.39896	0.195847	0.494965	-5.84457	Not significant	OTUD4	0.195123	3.94845	1.71128	0.128645
Q8IV63	Inactive serine/threonine-protein kinase VRK3 OS=Homo sapiens GN=VRK3 PE=1 SV=2; Isoform 3 of Inactive serine/threonine-protein kinase VRK3 OS=Homo sapiens GN=VRK3; Isoform 2 of Inactive serine/threonine-protein kinase VRK3 OS=Homo sapiens GN=VRK3	VRK3	4.55768	4.45589	4.43029	4.43733	4.26648	4.09449	4.48488	4.91376	4.49677	4.59523	4.11645	3.99436	4.78572	4.87682	4.92776	4.67208	4.52012	4.18039	VRK3	0.139391	4.67912	0.963093	0.363974	0.873015	-5.07791	Not significant	VRK3	0.00884272	4.61385	0.0732942	0.94339	0.99754	-6.0625	Not significant	VRK3	-0.0412166	4.58882	-0.336291	0.744479	0.884627	-6.7539	Not significant	VRK3	-0.308415	4.45522	-2.75175	0.0270548
O60784	Target of Myb protein 1 OS=Homo sapiens GN=TOM1 PE=1 SV=2; Isoform 4 of Target of Myb protein 1 OS=Homo sapiens GN=TOM1; Isoform 3 of Target of Myb protein 1 OS=Homo sapiens GN=TOM1; Isoform 2 of Target of Myb protein 1 OS=Homo sapiens GN=TOM1	TOM1	4.80301	4.67304	4.72121	4.56815	4.5426	5.43246	4.01088	4.03628	4.28761	4.50362	4.48594	4.69935	4.15443	4.03221	3.83457	4.05561	3.96519	4.5113	TOM1	-0.0756033	4.28498	-0.60686	0.56093	0.917496	-5.31669	Not significant	TOM1	-0.0416474	4.30195	-0.290025	0.779248	0.99754	-6.02075	Not significant	TOM1	0.0530154	4.34929	0.335403	0.745127	0.884627	-6.75422	Not significant	TOM1	0.00846642	4.32701	0.0513366	0.960422
Q9H3P2	Isoform 2 of Negative elongation factor A OS=Homo sapiens GN=NELFA; Negative elongation factor A OS=Homo sapiens GN=NELFA PE=1 SV=3	NELFA	5.13731	5.07954	4.96872	4.78904	5.03207	4.73224	4.88737	4.88263	4.386	4.93946	4.65307	4.31315	4.31783	4.29009	4.23453	3.77732	3.94338	3.71253	NELFA	-0.0300821	4.76579	-0.246154	0.811821	0.972083	-5.45628	Not significant	NELFA	-0.251089	4.65529	-1.91811	0.0917616	0.890794	-4.47188	Not significant	NELFA	-0.278895	4.64139	-1.94305	0.0844103	0.371579	-5.09044	Not significant	NELFA	-0.237994	4.66184	-2.0155	0.0816739
P10153	Non-secretory ribonuclease OS=Homo sapiens GN=RNASE2 PE=1 SV=2	RNASE2	3.6852	3.79231	3.92959	4.06682	3.58944	3.27794	4.42918	4.93026	4.59246	4.28383	4.00213	3.90233	3.77234	3.94337	4.08791	3.92556	3.73403	3.08377	RNASE2	0.25974	4.09211	1.90257	0.0939585	0.745148	-4.13724	Not significant	RNASE2	0.241079	4.08278	2.07366	0.0721817	0.890794	-4.25731	Not significant	RNASE2	0.12983	4.02716	0.942398	0.370975	0.651466	-6.35055	Not significant	RNASE2	-0.187043	3.86872	-1.46557	0.184117
Q9Y3B8	Oligoribonuclease, mitochondrial OS=Homo sapiens GN=REXO2 PE=1 SV=3; Isoform 2 of Oligoribonuclease, mitochondrial OS=Homo sapiens GN=REXO2; Isoform 3 of Oligoribonuclease, mitochondrial OS=Homo sapiens GN=REXO2	REXO2	4.60323	4.13119	4.1422	3.79321	4.16438	3.68796	5.78611	5.54854	5.59409	5.36259	5.34154	5.26889	5.78383	5.63518	5.80312	5.51019	5.46571	5.37621	REXO2	-0.286087	5.24801	-2.17985	0.0612061	0.735054	-3.81869	Not significant	REXO2	-0.211249	5.28543	-1.57865	0.153461	0.905266	-4.91874	Not significant	REXO2	-0.502394	5.13986	-3.59884	0.00590904	0.161657	-2.45853	Not significant	REXO2	-0.400512	5.1908	-3.54506	0.00865461
P02545	Isoform 5 of Prelamin-A/C OS=Homo sapiens GN=LMNA; Isoform 4 of Prelamin-A/C OS=Homo sapiens GN=LMNA; Prelamin-A/C OS=Homo sapiens GN=LMNA PE=1 SV=1; Isoform ADelta10 of Prelamin-A/C OS=Homo sapiens GN=LMNA	LMNA	3.93284	3.9427	3.97332	4.16954	3.96123	4.60991	3.77947	4.01902	3.70928	4.50314	3.86409	4.14742	3.07043	3.80363	3.67405	3.51545	3.85536	3.67074	LMNA	0.327538	3.75801	2.01693	0.0787815	0.738595	-4.00667	Not significant	LMNA	0.191303	3.6899	1.23433	0.252458	0.94004	-5.32576	Not significant	LMNA	0.468466	3.82848	3.47095	0.00720851	0.167151	-2.66142	Not significant	LMNA	0.299312	3.7439	1.77656	0.11678
P32119	Isoform 2 of Peroxiredoxin-2 OS=Homo sapiens GN=PRDX2; Peroxiredoxin-2 OS=Homo sapiens GN=PRDX2 PE=1 SV=5	PRDX2	5.75032	5.5091	5.78806	5.28021	5.35314	4.90981	5.0681	5.03862	4.73043	4.87838	4.90456	4.50351	5.61158	6.27212	6.3185	5.7814	5.86596	5.24232	PRDX2	0.129947	5.54164	0.709044	0.49863	0.908756	-5.25758	Not significant	PRDX2	0.135663	5.5445	0.709108	0.498602	0.984398	-5.80576	Not significant	PRDX2	-0.163338	5.395	-1.1148	0.294262	0.58336	-6.17669	Not significant	PRDX2	-0.102112	5.42561	-0.685848	0.513815
Q9BZZ2	Isoform 2 of Sialoadhesin OS=Homo sapiens GN=SIGLEC1; Isoform 3 of Sialoadhesin OS=Homo sapiens GN=SIGLEC1; Sialoadhesin OS=Homo sapiens GN=SIGLEC1 PE=1 SV=2	SIGLEC1	5.03098	4.93806	4.7697	4.65354	4.78076	5.29973	2.62535	3.03763	2.93174	2.3796	4.20375	5.07076	2.62691	2.49365	2.59227	2.6048	3.99154	4.51854	SIGLEC1	0.0620296	3.45876	0.412138	0.691165	0.945352	-5.406	Not significant	SIGLEC1	0.00348881	3.42949	0.0247303	0.980882	0.99754	-6.06504	Not significant	SIGLEC1	-0.215103	3.3202	-1.69249	0.12534	0.422592	-5.45337	Not significant	SIGLEC1	0.8976	3.87655	2.79968	0.0252036
Q08722	Isoform OA3-305 of Leukocyte surface antigen CD47 OS=Homo sapiens GN=CD47; Leukocyte surface antigen CD47 OS=Homo sapiens GN=CD47 PE=1 SV=1; Isoform OA3-293 of Leukocyte surface antigen CD47 OS=Homo sapiens GN=CD47; Isoform OA3-312 of Leukocyte surface antigen CD47 OS=Homo sapiens GN=CD47	CD47	4.43637	4.5021	3.88757	4.28974	4.7938	5.10841	5.40458	5.14559	5.28064	5.26078	5.47203	5.82961	4.95769	4.90186	4.73398	4.62957	4.83303	5.45679	CD47	-0.083028	4.89137	-0.634182	0.543836	0.915756	-5.30167	Not significant	CD47	-0.298817	4.78347	-2.27959	0.0524356	0.890794	-3.96746	Not significant	CD47	-0.206181	4.82979	-1.7085	0.122253	0.420681	-5.43088	Not significant	CD47	0.100075	4.98292	0.753609	0.474485
O60318	Germinal-center associated nuclear protein OS=Homo sapiens GN=MCM3AP PE=1 SV=2	MCM3AP	4.52489	4.31845	4.58899	4.88874	4.82127	5.10946	3.14487	3.08053	3.47929	3.31793	3.38557	3.67389	2.40486	2.86897	2.69819	2.52911	2.79427	2.83494	MCM3AP	0.0644412	3.39043	0.404484	0.696558	0.947302	-5.40885	Not significant	MCM3AP	0.230615	3.47352	1.89478	0.0951081	0.890794	-4.50363	Not significant	MCM3AP	0.220384	3.4684	1.8036	0.105321	0.39722	-5.29521	Not significant	MCM3AP	0.308828	3.51262	2.72825	0.0280137
O43633	Charged multivesicular body protein 2a OS=Homo sapiens GN=CHMP2A PE=1 SV=1	CHMP2A	6.22816	6.31048	6.06632	5.90957	6.05529	5.62359	3.81332	3.35316	3.49184	3.80037	3.11503	3.35667	5.29191	5.08957	5.38773	5.03964	4.86411	4.80965	CHMP2A	-0.193392	5.01443	-1.33225	0.219828	0.806198	-4.74831	Not significant	CHMP2A	-0.129167	5.04655	-0.997727	0.347923	0.970589	-5.56683	Not significant	CHMP2A	-0.194603	5.01383	-1.55463	0.15499	0.456566	-5.64236	Not significant	CHMP2A	-0.432983	4.89464	-3.17887	0.0145068
O14618	Copper chaperone for superoxide dismutase OS=Homo sapiens GN=CCS PE=1 SV=1	CCS	5.48982	5.45697	5.33843	5.20375	4.77665	4.83927	4.22144	4.34402	4.13679	3.99	3.72373	3.87202	5.19135	5.10153	5.33562	5.19818	4.99833	4.53583	CCS	-2.90362e-05	4.96752	-0.000230326	0.999822	0.999822	-5.48451	Not significant	CCS	-0.030591	4.95224	-0.249347	0.809439	0.99754	-6.03234	Not significant	CCS	-0.170229	4.88242	-1.36514	0.205869	0.502896	-5.88675	Not significant	CCS	-0.467965	4.73355	-3.44189	0.00999182
P43304	Glycerol-3-phosphate dehydrogenase, mitochondrial OS=Homo sapiens GN=GPD2 PE=1 SV=3	GPD2	4.67393	4.54096	4.64951	5.1592	4.93085	5.18108	4.78787	4.73863	4.70221	4.90844	5.04634	5.27796	4.2926	4.45511	4.37313	4.40093	4.64788	4.80873	GPD2	-0.006564	4.58152	-0.0506012	0.960896	0.992516	-5.48332	Not significant	GPD2	-0.00985141	4.57987	-0.0844075	0.934828	0.99754	-6.06157	Not significant	GPD2	0.238055	4.70383	1.8164	0.103215	0.395212	-5.27669	Not significant	GPD2	0.290223	4.72991	2.58656	0.034593
Q2TAA2	Isoamyl acetate-hydrolyzing esterase 1 homolog OS=Homo sapiens GN=IAH1 PE=1 SV=1; Isoform 2 of Isoamyl acetate-hydrolyzing esterase 1 homolog OS=Homo sapiens GN=IAH1	IAH1	5.42707	5.10686	5.06311	4.90497	5.17669	4.70652	5.40028	5.17958	4.70776	4.83211	4.35551	4.33045	4.45257	4.54414	4.29255	4.37432	4.29174	4.14531	IAH1	-0.149782	5.01842	-1.09355	0.306286	0.848674	-4.96961	Not significant	IAH1	-0.405504	4.89056	-2.93374	0.0191042	0.890794	-3.03382	Not significant	IAH1	-0.389508	4.89855	-2.80871	0.0207283	0.238391	-3.72784	Not significant	IAH1	-0.485329	4.85064	-2.64243	0.0318261
P53004	Biliverdin reductase A OS=Homo sapiens GN=BLVRA PE=1 SV=2	BLVRA	4.00216	4.5187	4.01644	3.95397	4.50102	4.98069	5.56996	5.28746	5.30326	5.55631	5.56461	5.9079	5.50077	5.73593	5.62374	5.80891	6.09683	6.1257	BLVRA	0.1564	5.1025	0.923207	0.383157	0.878921	-5.10898	Not significant	BLVRA	-0.043146	5.00272	-0.33659	0.745173	0.996823	-6.00539	Not significant	BLVRA	0.0821017	5.06535	0.636652	0.540451	0.769869	-6.59781	Not significant	BLVRA	0.363194	5.20589	2.46337	0.0416034
O60749	Sorting nexin-2 OS=Homo sapiens GN=SNX2 PE=1 SV=2; Isoform 2 of Sorting nexin-2 OS=Homo sapiens GN=SNX2	SNX2	4.70054	4.5334	4.6374	4.49304	5.01997	5.27571	4.96028	4.7971	4.95477	4.80126	5.13126	5.35338	5.19374	5.26301	5.32139	5.41769	5.71495	5.7929	SNX2	-0.0870156	4.90801	-0.67912	0.516409	0.913758	-5.27572	Not significant	SNX2	0.0196665	4.96135	0.167212	0.871395	0.99754	-6.05048	Not significant	SNX2	-0.0475212	4.92776	-0.354916	0.730955	0.877309	-6.74691	Not significant	SNX2	0.337206	5.12012	2.74417	0.0273602
Q14258	E3 ubiquitin/ISG15 ligase TRIM25 OS=Homo sapiens GN=TRIM25 PE=1 SV=2	TRIM25	4.62631	4.68045	4.68936	4.61164	5.09202	5.32245	5.08423	5.13916	5.02679	5.45261	5.45596	5.39198	4.96203	4.8027	4.88802	5.21615	5.31743	5.746	TRIM25	-0.0167551	4.88248	-0.131809	0.898421	0.980952	-5.47639	Not significant	TRIM25	-0.0228021	4.87946	-0.196263	0.849348	0.99754	-6.04487	Not significant	TRIM25	0.202608	4.99216	1.57092	0.151184	0.453291	-5.62048	Not significant	TRIM25	0.397614	5.08966	3.53898	0.00872789
Q9H1A4	Anaphase-promoting complex subunit 1 OS=Homo sapiens GN=ANAPC1 PE=1 SV=1	ANAPC1	4.47488	4.59554	4.32042	5.04762	4.59583	4.93422	3.90688	4.41276	4.07584	4.14918	4.48594	4.34755	2.76104	2.97138	2.64766	2.98562	2.89531	3.47798	ANAPC1	0.278961	3.85374	2.06243	0.0734294	0.738595	-3.95435	Not significant	ANAPC1	-0.0329602	3.69778	-0.263578	0.798835	0.99754	-6.02848	Not significant	ANAPC1	0.346542	3.88754	2.68824	0.0252067	0.253269	-3.92241	Not significant	ANAPC1	0.278096	3.85331	2.04701	0.0778921
P82979	SAP domain-containing ribonucleoprotein OS=Homo sapiens GN=SARNP PE=1 SV=3	SARNP	4.48173	4.41515	4.36894	4.59145	4.53367	3.67138	5.83043	5.72727	5.6325	5.67388	5.45661	5.31447	6.08234	5.95574	6.10251	5.79283	5.73425	5.69336	SARNP	-0.0987792	5.41544	-0.807812	0.442778	0.891705	-5.19302	Not significant	SARNP	-0.0968499	5.41641	-0.817238	0.437691	0.984398	-5.7241	Not significant	SARNP	-0.112113	5.40878	-0.864103	0.410316	0.680478	-6.42168	Not significant	SARNP	-0.223324	5.35317	-1.69003	0.132746
P08240	Signal recognition particle receptor subunit alpha OS=Homo sapiens GN=SRPRA PE=1 SV=2; Isoform 2 of Signal recognition particle receptor subunit alpha OS=Homo sapiens GN=SRPRA	SRPRA	4.37031	4.44869	4.42258	4.69561	4.41405	4.74951	5.05689	5.05497	5.11468	4.89979	5.21572	5.71147	4.66193	4.81514	4.64101	4.96729	4.99432	5.22361	SRPRA	0.0765584	4.73466	0.617288	0.554369	0.916371	-5.31103	Not significant	SRPRA	0.0297105	4.71123	0.258699	0.802465	0.99754	-6.02982	Not significant	SRPRA	0.157852	4.7753	1.13537	0.286003	0.574415	-6.15446	Not significant	SRPRA	0.17832	4.78554	1.4957	0.176299
P26572	Alpha-1,3-mannosyl-glycoprotein 2-beta-N-acetylglucosaminyltransferase OS=Homo sapiens GN=MGAT1 PE=1 SV=2	MGAT1	4.40849	4.25467	4.44081	5.43108	4.8876	5.05912	3.53765	3.86583	3.51399	3.70154	3.59331	3.9438	3.35292	3.20599	3.14131	3.25088	3.67694	3.87057	MGAT1	0.00914195	3.77093	0.0626388	0.951606	0.99214	-5.48268	Not significant	MGAT1	-0.0676512	3.73253	-0.563728	0.588546	0.996188	-5.89935	Not significant	MGAT1	0.361478	3.94709	1.81372	0.103653	0.395449	-5.28057	Not significant	MGAT1	0.286261	3.90948	2.23142	0.05899
Q7L9L4-2	Isoform 2 of MOB kinase activator 1B OS=Homo sapiens GN=MOB1B; MOB kinase activator 1B OS=Homo sapiens GN=MOB1B PE=1 SV=3; MOB kinase activator 1A OS=Homo sapiens GN=MOB1A PE=1 SV=4	MOB1B	4.36887	4.21076	4.28863	4.03459	4.62166	4.78485	4.82826	4.63417	4.9107	4.58321	5.53186	5.84397	5.59731	4.99022	4.87327	5.2112	5.62788	6.10414	MOB1B	-0.319761	4.7716	-2.25466	0.0544899	0.730588	-3.73197	Not significant	MOB1B	-0.240613	4.81117	-1.42922	0.191185	0.922131	-5.10237	Not significant	MOB1B	-0.321812	4.77057	-2.70945	0.0243525	0.251252	-3.8882	Not significant	MOB1B	0.328987	5.09597	2.17174	0.0645453
Q96HQ2	CDKN2AIP N-terminal-like protein OS=Homo sapiens GN=CDKN2AIPNL PE=1 SV=1; Isoform 2 of CDKN2AIP N-terminal-like protein OS=Homo sapiens GN=CDKN2AIPNL	CDKN2AIPNL	4.3693	4.36865	4.34481	4.64737	4.43556	3.76047	2.06539	2.36534	1.30514	1.93254	1.50947	1.46653	5.69403	5.6009	5.63319	5.73084	5.72956	5.3199	CDKN2AIPNL	0.0687211	4.07727	0.506206	0.626496	0.933558	-5.3668	Not significant	CDKN2AIPNL	-0.281861	3.90198	-1.69947	0.128048	0.9016	-4.76383	Not significant	CDKN2AIPNL	0.0606776	4.07325	0.466297	0.652255	0.835085	-6.69758	Not significant	CDKN2AIPNL	-0.151376	3.96722	-0.988825	0.354119
Q9Y4C1	Lysine-specific demethylase 3A OS=Homo sapiens GN=KDM3A PE=1 SV=4	KDM3A	4.99056	5.31711	5.20299	5.45019	4.72175	4.6877	3.89547	4.10609	4.01224	3.70766	3.44617	3.02515	3.977	4.00994	3.50489	3.73734	3.4165	3.29691	KDM3A	0.190038	4.38269	1.46985	0.180165	0.781637	-4.60955	Not significant	KDM3A	-0.0476343	4.26386	-0.303718	0.769171	0.99754	-6.01646	Not significant	KDM3A	0.0107221	4.29304	0.0676119	0.947596	0.977194	-6.81317	Not significant	KDM3A	-0.426201	4.07458	-3.56853	0.008378
P53350	Serine/threonine-protein kinase PLK1 OS=Homo sapiens GN=PLK1 PE=1 SV=1	PLK1	4.10708	4.03481	4.17336	4.17392	4.24018	3.44007	4.65504	4.92321	4.78213	5.13531	4.87288	4.04054	2.68751	2.75559	2.66604	2.79018	2.64735	2.34192	PLK1	0.0879885	3.86054	0.668213	0.522986	0.913758	-5.28216	Not significant	PLK1	0.0572978	3.84519	0.493203	0.635256	0.996512	-5.93767	Not significant	PLK1	0.216588	3.92484	1.62926	0.138234	0.437536	-5.54111	Not significant	PLK1	0.103588	3.86834	0.879636	0.406844
P00374	Isoform 2 of Dihydrofolate reductase OS=Homo sapiens GN=DHFR; Dihydrofolate reductase OS=Homo sapiens GN=DHFR PE=1 SV=2	DHFR	5.67607	5.65378	5.75107	5.33249	5.20608	5.23625	4.96671	4.97101	4.95939	4.81207	4.57709	4.36694	5.02326	4.73075	4.97972	4.81805	4.5535	4.54004	DHFR	-0.103501	5.17026	-0.790444	0.45228	0.895672	-5.20488	Not significant	DHFR	0.00804319	5.22604	0.0696446	0.946203	0.99754	-6.06278	Not significant	DHFR	-0.234476	5.10478	-1.95098	0.0833469	0.370699	-5.0786	Not significant	DHFR	-0.443127	5.00045	-3.96398	0.00490587
Q96AH8	Ras-related protein Rab-7b OS=Homo sapiens GN=RAB7B PE=2 SV=1	RAB7B	4.02314	4.39298	4.29549	4.64196	4.88631	4.78146	5.74747	6.00779	5.68635	5.98852	6.05288	6.07737	5.10254	5.27363	5.58397	5.54675	5.58703	5.71253	RAB7B	0.267085	5.09126	2.13093	0.0660336	0.73751	-3.87529	Not significant	RAB7B	0.230887	5.07316	1.6606	0.135766	0.905266	-4.81423	Not significant	RAB7B	0.434694	5.17506	3.39295	0.00814523	0.170533	-2.78583	Not significant	RAB7B	0.551024	5.23323	3.93153	0.00512164
P07355-2	Isoform 2 of Annexin A2 OS=Homo sapiens GN=ANXA2; Annexin A2 OS=Homo sapiens GN=ANXA2 PE=1 SV=2	ANXA2	4.79765	4.91547	4.99698	5.10221	5.24064	5.51157	5.32037	5.36452	5.4452	5.4482	5.52346	5.61418	5.20013	5.26301	5.28306	5.40181	5.43194	5.97546	ANXA2	0.0749467	5.14352	0.611961	0.557714	0.917234	-5.31393	Not significant	ANXA2	0.135698	5.1739	1.17578	0.273825	0.944274	-5.38875	Not significant	ANXA2	0.211355	5.21173	1.76639	0.11167	0.407653	-5.34871	Not significant	ANXA2	0.292628	5.25236	2.48597	0.040216
Q643R3	Lysophospholipid acyltransferase LPCAT4 OS=Homo sapiens GN=LPCAT4 PE=1 SV=1	LPCAT4	4.89396	4.7455	5.05707	4.98643	5.15076	4.57624	3.94566	3.87481	3.69569	3.96146	3.65283	3.31086	4.52949	4.48349	4.64184	4.44994	4.13466	3.75267	LPCAT4	-0.0884329	4.41215	-0.71928	0.492638	0.904751	-5.25122	Not significant	LPCAT4	0.0084977	4.46062	0.0646068	0.950088	0.99754	-6.06314	Not significant	LPCAT4	0.0095723	4.46116	0.0800949	0.937942	0.971511	-6.81216	Not significant	LPCAT4	-0.14362	4.38456	-0.938394	0.377793
P08962	Isoform 3 of CD63 antigen OS=Homo sapiens GN=CD63; CD63 antigen OS=Homo sapiens GN=CD63 PE=1 SV=2; Isoform 2 of CD63 antigen OS=Homo sapiens GN=CD63	CD63	6.81595	6.48672	6.47759	5.91725	6.79886	7.07636	4.47145	4.52759	4.93683	4.48001	4.85678	5.86325	3.99737	3.72025	4.07974	3.66934	4.2117	4.95241	CD63	-0.183401	5.00322	-1.34642	0.215422	0.803425	-4.73436	Not significant	CD63	0.0697977	5.12982	0.427674	0.680283	0.996512	-5.96897	Not significant	CD63	-0.406054	4.8919	-2.36201	0.0428846	0.301491	-4.44438	Not significant	CD63	0.194191	5.19202	1.53546	0.166446
Q14108	Isoform 2 of Lysosome membrane protein 2 OS=Homo sapiens GN=SCARB2; Lysosome membrane protein 2 OS=Homo sapiens GN=SCARB2 PE=1 SV=2	SCARB2	5.0161	5.23864	5.11722	5.0105	5.08108	5.86155	4.48792	4.09947	4.15019	4.17059	4.1225	4.7564	4.14278	3.18662	3.3841	3.84649	3.88371	4.92949	SCARB2	-0.374022	4.36192	-1.78068	0.113204	0.752397	-4.27443	Not significant	SCARB2	-0.331766	4.38305	-1.9621	0.0857564	0.890794	-4.41169	Not significant	SCARB2	-0.206408	4.44573	-1.63138	0.137783	0.436969	-5.5382	Not significant	SCARB2	-0.186504	4.45568	-1.43666	0.191905
Q9BRP8	Partner of Y14 and mago OS=Homo sapiens GN=PYM1 PE=1 SV=1; Isoform 2 of Partner of Y14 and mago OS=Homo sapiens GN=PYM1	PYM1	4.97838	5.16632	4.98492	4.80096	5.02227	4.46665	4.70639	4.5286	4.28163	4.67836	4.20286	4.10435	5.19588	5.35005	5.33836	4.90707	4.91065	4.78599	PYM1	0.0547783	4.9876	0.404787	0.696344	0.947302	-5.40874	Not significant	PYM1	-0.0919095	4.91426	-0.643306	0.538207	0.991818	-5.85049	Not significant	PYM1	-0.164746	4.87784	-1.34458	0.212171	0.507601	-5.91206	Not significant	PYM1	-0.248289	4.83607	-1.79295	0.113968
Q96R06	Sperm-associated antigen 5 OS=Homo sapiens GN=SPAG5 PE=1 SV=2	SPAG5	3.76636	4.17871	3.94852	3.77094	4.02033	2.78632	3.57805	4.08818	3.89585	4.12323	3.81939	3.3139	4.69548	4.53109	4.30237	4.92588	4.49672	3.91663	SPAG5	0.252701	4.13964	1.56547	0.156475	0.77801	-4.50925	Not significant	SPAG5	0.0356182	4.0311	0.225171	0.827549	0.99754	-6.03841	Not significant	SPAG5	0.260054	4.14332	1.87328	0.0943279	0.384947	-5.19369	Not significant	SPAG5	0.0988545	4.06272	0.730362	0.487749
O00418	Eukaryotic elongation factor 2 kinase OS=Homo sapiens GN=EEF2K PE=1 SV=2	EEF2K	5.91033	5.65988	5.45634	4.9242	5.50225	5.64988	4.30953	4.05232	4.04903	3.38023	3.52175	3.38598	4.61261	4.49768	4.39006	4.04601	3.91548	3.82354	EEF2K	-0.207526	4.84039	-1.67133	0.133573	0.772778	-4.39512	Not significant	EEF2K	-0.312348	4.78798	-2.60977	0.0314131	0.890794	-3.496	Not significant	EEF2K	-0.827343	4.53048	-6.2324	0.000163371	0.0166949	1.23513	Not significant	EEF2K	-0.630998	4.62866	-5.0101	0.00133152
P09429	High mobility group protein B1 OS=Homo sapiens GN=HMGB1 PE=1 SV=3; Putative high mobility group protein B1-like 1 OS=Homo sapiens GN=HMGB1P1 PE=5 SV=1	HMGB1	5.29725	4.94663	5.19777	5.1072	4.79037	4.83757	5.96496	5.89055	5.84743	5.81406	5.46471	5.53921	6.67416	6.60053	6.83151	6.36792	6.49195	6.00874	HMGB1	-0.166223	5.89568	-1.27406	0.238747	0.817146	-4.80472	Not significant	HMGB1	-0.0198862	5.96885	-0.162275	0.875154	0.99754	-6.05134	Not significant	HMGB1	-0.215731	5.87093	-1.80939	0.104363	0.396086	-5.28683	Not significant	HMGB1	-0.396448	5.78057	-3.19265	0.0142229
O75153	Clustered mitochondria protein homolog OS=Homo sapiens GN=CLUH PE=1 SV=2	CLUH	4.96581	5.07901	4.88108	5.12886	5.29983	5.80124	3.91735	3.5137	3.9914	3.59464	3.99096	4.26002	3.67394	3.47178	3.38857	3.53235	3.66722	4.23176	CLUH	-0.164205	4.1036	-1.14444	0.28584	0.838389	-4.92478	Not significant	CLUH	-0.0986871	4.13636	-0.786143	0.454666	0.984398	-5.74859	Not significant	CLUH	-0.10042	4.13549	-0.743158	0.476629	0.725938	-6.52119	Not significant	CLUH	0.133634	4.25252	1.08483	0.312231
Q96RF0	Isoform 2 of Sorting nexin-18 OS=Homo sapiens GN=SNX18; Isoform 3 of Sorting nexin-18 OS=Homo sapiens GN=SNX18; Sorting nexin-18 OS=Homo sapiens GN=SNX18 PE=1 SV=2	SNX18	3.4565	3.48404	3.20073	3.16888	2.96386	2.72727	4.38588	3.97877	4.40572	4.12112	4.43474	4.06781	3.65485	4.14523	3.62293	3.60238	3.57511	3.02756	SNX18	0.0369373	3.85088	0.207043	0.841199	0.978735	-5.46451	Not significant	SNX18	-0.0892823	3.78777	-0.733063	0.484655	0.984398	-5.78853	Not significant	SNX18	-0.20162	3.7316	-1.6468	0.13454	0.43458	-5.51693	Not significant	SNX18	-0.174508	3.74516	-1.24814	0.250201
Q9H3K2	Growth hormone-inducible transmembrane protein OS=Homo sapiens GN=GHITM PE=1 SV=2	GHITM	4.55296	4.12466	3.94358	3.93595	3.34769	3.69396	2.72469	2.5342	2.89648	1.95477	2.13676	2.36573	5.74264	5.12712	5.62117	5.51621	5.56819	5.21145	GHITM	-0.411432	4.13438	-3.00915	0.017027	0.612983	-2.87149	Not significant	GHITM	-0.186348	4.24692	-1.15263	0.282674	0.952057	-5.41308	Not significant	GHITM	-0.537786	4.0712	-3.83787	0.00409796	0.137882	-2.08375	Not significant	GHITM	-0.655877	4.01215	-3.42532	0.0102265
Q9H9T3	Elongator complex protein 3 OS=Homo sapiens GN=ELP3 PE=1 SV=2; Isoform 4 of Elongator complex protein 3 OS=Homo sapiens GN=ELP3; Isoform 2 of Elongator complex protein 3 OS=Homo sapiens GN=ELP3; Isoform 3 of Elongator complex protein 3 OS=Homo sapiens GN=ELP3	ELP3	4.0381	3.77401	3.93679	3.23511	3.80112	3.1709	4.79187	4.58322	4.73882	4.56316	4.55329	4.46065	5.32277	5.38566	5.23265	5.14213	5.02219	4.74395	ELP3	-0.136617	4.64927	-1.03414	0.331608	0.854085	-5.02016	Not significant	ELP3	-0.0814949	4.67683	-0.712549	0.496583	0.984398	-5.80331	Not significant	ELP3	-0.404113	4.51553	-2.67941	0.0255712	0.253269	-3.93664	Not significant	ELP3	-0.258716	4.58822	-2.32134	0.0515128
P11310-2	Isoform 2 of Medium-chain specific acyl-CoA dehydrogenase, mitochondrial OS=Homo sapiens GN=ACADM; Medium-chain specific acyl-CoA dehydrogenase, mitochondrial OS=Homo sapiens GN=ACADM PE=1 SV=1	ACADM	5.66913	5.6535	5.46595	5.65717	5.23663	5.11381	5.82597	5.69449	5.46302	5.77134	5.2173	5.13389	5.5783	5.8631	5.87159	5.46174	5.49598	5.22496	ACADM	0.0458968	5.71408	0.335091	0.746257	0.954626	-5.43239	Not significant	ACADM	-0.0909469	5.64566	-0.601154	0.564547	0.996188	-5.8771	Not significant	ACADM	-0.0610477	5.66061	-0.517199	0.617681	0.817984	-6.6708	Not significant	ACADM	-0.374493	5.50388	-2.73122	0.0278908
Q9Y2P8	RNA 3'-terminal phosphate cyclase-like protein OS=Homo sapiens GN=RCL1 PE=1 SV=3	RCL1	3.18583	3.26412	3.17378	3.91348	3.03499	3.71759	5.22076	5.12249	5.07649	5.10299	5.12593	5.58287	4.19267	4.09172	3.68869	4.45701	4.37026	4.90133	RCL1	-0.0403118	4.1796	-0.321075	0.75646	0.959386	-5.43663	Not significant	RCL1	-0.220096	4.08971	-1.61887	0.144529	0.905266	-4.86776	Not significant	RCL1	0.291409	4.34546	1.76655	0.111641	0.407653	-5.34847	Not significant	RCL1	-0.0226945	4.18841	-0.184704	0.858445
O75063	Glycosaminoglycan xylosylkinase OS=Homo sapiens GN=FAM20B PE=1 SV=1	FAM20B	3.84423	3.59834	3.47167	3.86813	3.38007	2.83705	4.02097	3.72899	3.82129	4.00972	3.23174	3.52753	3.84372	4.09446	3.73438	3.7614	3.92001	3.44656	FAM20B	-0.0957107	3.85512	-0.638128	0.541393	0.91569	-5.29946	Not significant	FAM20B	-0.227193	3.78938	-1.88457	0.0966092	0.890794	-4.51748	Not significant	FAM20B	-0.0232251	3.89136	-0.196678	0.848517	0.93237	-6.79446	Not significant	FAM20B	-0.392365	3.70679	-2.28032	0.0547973
Q96EU6	Isoform 2 of Ribosomal RNA processing protein 36 homolog OS=Homo sapiens GN=RRP36; Ribosomal RNA processing protein 36 homolog OS=Homo sapiens GN=RRP36 PE=1 SV=1	RRP36	5.14323	5.2784	5.16861	5.43473	5.6091	5.87555	2.95052	2.7286	2.89864	2.59744	2.80084	3.26303	3.74133	3.35051	3.73389	3.62267	3.65744	4.36284	RRP36	-0.159186	3.86543	-1.09994	0.303658	0.848674	-4.96406	Not significant	RRP36	-0.0113161	3.93937	-0.0986679	0.923854	0.99754	-6.06017	Not significant	RRP36	-0.0600802	3.91499	-0.407531	0.693289	0.856017	-6.72521	Not significant	RRP36	0.0774334	3.98374	0.514574	0.621932
Q12912	Isoform 2 of Lymphoid-restricted membrane protein OS=Homo sapiens GN=LRMP; Lymphoid-restricted membrane protein OS=Homo sapiens GN=LRMP PE=1 SV=3	LRMP	4.5852	4.59679	4.78201	4.53494	4.16438	3.94881	5.00511	5.26134	5.14036	5.15086	4.8875	4.56681	3.55885	3.27323	3.36409	3.61468	3.33187	3.11591	LRMP	-0.00593174	4.38009	-0.0408628	0.968416	0.992516	-5.48373	Not significant	LRMP	0.0457684	4.40594	0.353531	0.732919	0.996512	-5.99925	Not significant	LRMP	0.0504402	4.40827	0.419626	0.684751	0.85015	-6.71982	Not significant	LRMP	-0.255136	4.25548	-2.1234	0.0694242
O43175	D-3-phosphoglycerate dehydrogenase OS=Homo sapiens GN=PHGDH PE=1 SV=4	PHGDH	4.98009	5.06486	5.07627	4.72489	4.95285	4.52244	5.31977	5.67603	5.37678	5.59506	5.33426	4.80924	5.20132	5.38318	5.27729	5.16891	5.16838	4.70952	PHGDH	0.207633	5.27087	1.61798	0.1447	0.773935	-4.45301	Not significant	PHGDH	0.0763898	5.20525	0.668461	0.522846	0.989329	-5.83385	Not significant	PHGDH	-0.00410359	5.16501	-0.0297209	0.976948	0.988464	-6.8152	Not significant	PHGDH	-0.0152264	5.15944	-0.136941	0.894747
O95721	Synaptosomal-associated protein 29 OS=Homo sapiens GN=SNAP29 PE=1 SV=1	SNAP29	5.4835	5.13419	5.17505	5.03101	4.91862	4.97346	4.53645	4.80277	4.53026	4.468	4.48594	3.97673	3.99667	3.87349	4.1367	3.58175	3.5934	3.58508	SNAP29	-0.0687214	4.63784	-0.452779	0.662851	0.937999	-5.38999	Not significant	SNAP29	-0.0582013	4.6431	-0.440823	0.671129	0.996512	-5.96303	Not significant	SNAP29	-0.311954	4.51623	-2.38578	0.0412563	0.296603	-4.40673	Not significant	SNAP29	-0.339552	4.50243	-2.492	0.0398537
Q8N3C0	Activating signal cointegrator 1 complex subunit 3 OS=Homo sapiens GN=ASCC3 PE=1 SV=3	ASCC3	3.55985	3.54784	3.81054	3.65272	3.9685	4.05004	4.33623	4.48032	4.78214	4.60494	5.13934	5.15373	3.85472	3.34152	3.32023	3.79644	4.03258	4.22897	ASCC3	-0.127045	3.85341	-0.806733	0.443364	0.891705	-5.19376	Not significant	ASCC3	0.0540348	3.94395	0.285975	0.782237	0.99754	-6.02198	Not significant	ASCC3	0.101098	3.96749	0.805839	0.441428	0.702748	-6.47123	Not significant	ASCC3	0.463203	4.14854	3.16994	0.0146938
P49902	Isoform 2 of Cytosolic purine 5'-nucleotidase OS=Homo sapiens GN=NT5C2; Cytosolic purine 5'-nucleotidase OS=Homo sapiens GN=NT5C2 PE=1 SV=1	NT5C2	5.00606	4.74632	5.07991	4.59132	5.42419	5.48844	4.63905	4.90297	4.87349	4.99451	4.95595	5.04711	5.41677	5.66923	5.55707	5.68086	5.93907	6.02849	NT5C2	0.085545	5.0634	0.571527	0.58349	0.925461	-5.33522	Not significant	NT5C2	0.149527	5.09539	1.28335	0.235654	0.937365	-5.27148	Not significant	NT5C2	0.0682675	5.05476	0.415094	0.687945	0.852631	-6.72186	Not significant	NT5C2	0.419107	5.23018	3.63998	0.00759303
O00762	Isoform 2 of Ubiquitin-conjugating enzyme E2 C OS=Homo sapiens GN=UBE2C; Ubiquitin-conjugating enzyme E2 C OS=Homo sapiens GN=UBE2C PE=1 SV=1; Isoform 4 of Ubiquitin-conjugating enzyme E2 C OS=Homo sapiens GN=UBE2C; Isoform 3 of Ubiquitin-conjugating enzyme E2 C OS=Homo sapiens GN=UBE2C	UBE2C	5.65178	5.83033	5.29386	5.56937	5.48157	5.41341	4.18935	4.27455	4.06196	4.15466	3.88729	3.33383	4.08909	4.67065	3.77155	3.59479	4.27192	3.20892	UBE2C	0.281771	4.78429	1.95696	0.086419	0.741584	-4.07533	Not significant	UBE2C	-0.267618	4.5096	-2.2377	0.0559627	0.890794	-4.02682	Not significant	UBE2C	-0.203796	4.54151	-1.49714	0.169109	0.46948	-5.71851	Not significant	UBE2C	-0.0964811	4.59516	-0.719271	0.494162
O00499-2	Isoform IIC2 of Myc box-dependent-interacting protein 1 OS=Homo sapiens GN=BIN1; Isoform II3 of Myc box-dependent-interacting protein 1 OS=Homo sapiens GN=BIN1; Isoform BIN1-10-13 of Myc box-dependent-interacting protein 1 OS=Homo sapiens GN=BIN1; Isoform BIN1+12A of Myc box-dependent-interacting protein 1 OS=Homo sapiens GN=BIN1; Isoform BIN1-13 of Myc box-dependent-interacting protein 1 OS=Homo…	BIN1	4.02251	3.64785	4.16485	4.12824	4.61238	4.65256	4.90579	4.78333	4.78626	5.11099	5.01761	5.42278	4.60639	4.57151	4.60121	4.27375	4.58959	4.98445	BIN1	-0.177334	4.4229	-1.34074	0.217178	0.804824	-4.73996	Not significant	BIN1	0.00587238	4.5145	0.0488041	0.962284	0.99754	-6.06409	Not significant	BIN1	-0.00723844	4.50795	-0.0513293	0.960202	0.98217	-6.81424	Not significant	BIN1	0.228294	4.62571	1.55503	0.161782
Q16850	Isoform 2 of Lanosterol 14-alpha demethylase OS=Homo sapiens GN=CYP51A1; Lanosterol 14-alpha demethylase OS=Homo sapiens GN=CYP51A1 PE=1 SV=3	CYP51A1	4.5512	4.6046	4.72924	4.32235	4.09074	4.20636	6.77589	6.65937	6.49404	6.37736	5.86509	5.79833	4.73808	4.95102	5.01174	4.607	4.20054	4.18656	CYP51A1	0.0499368	5.38003	0.38121	0.713068	0.949577	-5.41722	Not significant	CYP51A1	0.0566184	5.38337	0.395886	0.702643	0.996512	-5.98263	Not significant	CYP51A1	-0.252824	5.22865	-2.0573	0.0702769	0.351997	-4.91824	Not significant	CYP51A1	-0.636268	5.03692	-4.80235	0.00170329
Q9Y4K1	Absent in melanoma 1 protein OS=Homo sapiens GN=AIM1 PE=1 SV=3	AIM1	4.90133	4.7114	4.93778	4.6907	5.132	5.43575	3.30476	3.4329	3.13308	2.84462	3.58395	3.79649	1.89049	2.85825	2.5922	2.07564	2.98595	2.32638	AIM1	0.30199	3.51652	1.4239	0.192648	0.788409	-4.65667	Not significant	AIM1	0.188827	3.45994	1.08033	0.3118	0.957257	-5.48685	Not significant	AIM1	-0.161874	3.28459	-1.09909	0.300699	0.591385	-6.19347	Not significant	AIM1	0.535105	3.63308	2.91602	0.0212389
P15374	Ubiquitin carboxyl-terminal hydrolase isozyme L3 OS=Homo sapiens GN=UCHL3 PE=1 SV=1	UCHL3	4.33238	4.06339	3.97919	3.7929	4.07438	3.69262	4.64711	4.48032	4.23314	4.44405	4.17784	4.22967	4.32071	4.38348	4.30917	4.26259	3.92699	3.86388	UCHL3	-0.124337	4.37123	-0.945188	0.372496	0.875311	-5.09198	Not significant	UCHL3	-0.259564	4.30362	-1.99137	0.0819721	0.890794	-4.37141	Not significant	UCHL3	-0.266889	4.29996	-1.97219	0.0805678	0.366621	-5.04687	Not significant	UCHL3	-0.373665	4.24657	-3.23525	0.0133822
P40222	Alpha-taxilin OS=Homo sapiens GN=TXLNA PE=1 SV=3	TXLNA	5.17339	5.08742	5.24135	5.11707	4.94899	5.66446	4.55296	4.63646	4.43191	4.80852	5.05158	5.11548	4.42201	4.31119	4.51865	4.39812	4.47966	4.84082	TXLNA	-0.0377635	4.69724	-0.300273	0.771698	0.96143	-5.44259	Not significant	TXLNA	0.0145171	4.72338	0.121804	0.906089	0.99754	-6.05746	Not significant	TXLNA	0.0584495	4.74535	0.463001	0.654526	0.835085	-6.69923	Not significant	TXLNA	0.110626	4.77143	0.709317	0.499963
P30679	Guanine nucleotide-binding protein subunit alpha-15 OS=Homo sapiens GN=GNA15 PE=1 SV=2	GNA15	5.87844	6.06336	5.84071	5.94642	5.76549	6.28628	3.43668	3.2118	3.39129	2.93243	3.36301	3.87962	3.27788	3.25999	3.58151	2.98437	3.15436	4.0648	GNA15	-0.0192802	4.18802	-0.142101	0.890548	0.978735	-5.47508	Not significant	GNA15	0.0735052	4.23442	0.574459	0.581607	0.996188	-5.8931	Not significant	GNA15	-0.243255	4.07604	-1.71892	0.120282	0.419588	-5.41618	Not significant	GNA15	-0.103374	4.14598	-0.929648	0.382016
Q9H583	HEAT repeat-containing protein 1 OS=Homo sapiens GN=HEATR1 PE=1 SV=3	HEATR1	5.08221	5.31711	5.34493	5.64234	5.11902	5.5347	4.98885	5.04273	5.10777	5.16854	5.33426	5.38825	3.1408	3.56658	3.11945	3.69694	3.91518	3.91356	HEATR1	0.238183	4.52305	1.78596	0.112298	0.752397	-4.26854	Not significant	HEATR1	0.120097	4.464	0.989674	0.35161	0.970589	-5.57438	Not significant	HEATR1	0.431985	4.61995	3.28273	0.00969144	0.182444	-2.96244	Not significant	HEATR1	0.385532	4.59672	2.4519	0.0423262
Q8N6T7	NAD-dependent protein deacetylase sirtuin-6 OS=Homo sapiens GN=SIRT6 PE=1 SV=2; Isoform 2 of NAD-dependent protein deacetylase sirtuin-6 OS=Homo sapiens GN=SIRT6	SIRT6	4.64432	4.68193	4.72422	4.82227	4.5164	4.31251	5.13296	5.54128	5.26124	4.98283	4.82404	4.57333	4.35364	4.41546	4.63109	3.70022	4.23205	3.63295	SIRT6	0.169249	4.79493	1.2445	0.248872	0.823924	-4.8328	Not significant	SIRT6	0.161878	4.79125	1.37206	0.207659	0.92614	-5.16993	Not significant	SIRT6	-0.208536	4.60604	-1.271	0.236085	0.530885	-6.00055	Not significant	SIRT6	-0.186147	4.61723	-1.61248	0.148773
Q9UNN5	FAS-associated factor 1 OS=Homo sapiens GN=FAF1 PE=1 SV=2; Isoform Short of FAS-associated factor 1 OS=Homo sapiens GN=FAF1	FAF1	3.96079	3.82028	3.51401	3.44324	3.47426	3.27115	5.37844	5.12509	5.29743	4.89375	4.90859	4.9368	4.92678	5.09357	5.33742	4.82331	4.79899	4.51201	FAF1	-0.0756914	4.71749	-0.551241	0.596669	0.929714	-5.3454	Not significant	FAF1	-0.0390508	4.73581	-0.230859	0.823278	0.99754	-6.03704	Not significant	FAF1	-0.368571	4.57105	-2.76951	0.0220889	0.240623	-3.79119	Not significant	FAF1	-0.361391	4.57464	-2.85584	0.023201
Q9UNP9	Peptidyl-prolyl cis-trans isomerase E OS=Homo sapiens GN=PPIE PE=1 SV=1; Isoform 3 of Peptidyl-prolyl cis-trans isomerase E OS=Homo sapiens GN=PPIE; Isoform B of Peptidyl-prolyl cis-trans isomerase E OS=Homo sapiens GN=PPIE	PPIE	5.14712	4.95584	5.25189	4.57894	5.19203	4.65579	5.39468	5.13012	5.22526	5.24296	4.92948	5.01869	4.68887	4.65641	4.76086	4.40065	4.43852	4.00654	PPIE	-0.16277	4.9955	-1.28439	0.23529	0.815368	-4.79481	Not significant	PPIE	0.00244416	5.07811	0.0200133	0.984528	0.99754	-6.06515	Not significant	PPIE	-0.336038	4.90887	-2.56854	0.0306299	0.266687	-4.11503	Not significant	PPIE	-0.223547	4.96512	-1.65521	0.139731
P06454	Isoform 2 of Prothymosin alpha OS=Homo sapiens GN=PTMA; Prothymosin alpha OS=Homo sapiens GN=PTMA PE=1 SV=2	PTMA	5.33476	5.2784	5.33779	5.06608	5.19203	5.00935	4.60614	4.54961	4.64614	4.51909	4.32426	3.9794	4.61816	4.99872	5.40656	5.18346	5.13227	3.45209	PTMA	0.0892247	4.89763	0.627275	0.548128	0.915756	-5.30552	Not significant	PTMA	0.277144	4.99159	1.61189	0.146043	0.905266	-4.87665	Not significant	PTMA	0.0698577	4.88795	0.416009	0.687299	0.852077	-6.72145	Not significant	PTMA	0.029832	4.86794	0.176203	0.864883
Q9H2Z4	Homeobox protein Nkx-2.4 OS=Homo sapiens GN=NKX2-4 PE=3 SV=3	NKX2-4	5.90447	5.29788	5.26767	5.48793	5.40017	5.23409	3.39061	3.20503	2.76478	3.11981	2.75819	2.51117	3.45307	3.67461	3.44176	3.68669	3.32584	3.17847	NKX2-4	-0.190209	4.15428	-1.11111	0.299103	0.84736	-4.9543	Not significant	NKX2-4	-0.424649	4.03706	-2.75152	0.0252464	0.890794	-3.29326	Not significant	NKX2-4	-0.151238	4.17376	-1.00863	0.339905	0.626125	-6.28648	Not significant	NKX2-4	-0.421316	4.03872	-3.09372	0.0163989
O60879-2	Isoform 3 of Protein diaphanous homolog 2 OS=Homo sapiens GN=DIAPH2; Isoform 2 of Protein diaphanous homolog 2 OS=Homo sapiens GN=DIAPH2; Protein diaphanous homolog 2 OS=Homo sapiens GN=DIAPH2 PE=1 SV=1	DIAPH2	4.85488	5.21249	5.40993	5.00575	5.50613	5.69142	4.72463	5.30126	5.12848	5.04699	5.20778	5.39244	3.76484	3.42435	3.55947	3.69963	3.70575	4.04108	DIAPH2	0.197916	4.54708	1.0705	0.315922	0.849462	-4.98946	Not significant	DIAPH2	0.251177	4.57371	1.53802	0.162992	0.905266	-4.96961	Not significant	DIAPH2	0.136009	4.51612	1.05683	0.318554	0.607041	-6.23769	Not significant	DIAPH2	0.358436	4.62734	2.27708	0.0550656
Q96I15	Selenocysteine lyase OS=Homo sapiens GN=SCLY PE=1 SV=4	SCLY	4.42963	4.63286	4.74429	4.58269	4.40993	4.08948	5.82996	5.6971	5.69955	5.63461	5.52034	5.30188	4.56162	4.56007	4.62566	4.28191	4.25212	3.71622	SCLY	0.0229428	4.95187	0.174483	0.865862	0.978735	-5.4703	Not significant	SCLY	0.0827633	4.98178	0.630722	0.545993	0.992967	-5.85861	Not significant	SCLY	-0.107328	4.88674	-0.807078	0.44075	0.70273	-6.47021	Not significant	SCLY	-0.212937	4.83393	-1.74811	0.121817
Q9NZT2	Opioid growth factor receptor OS=Homo sapiens GN=OGFR PE=1 SV=3; Isoform 2 of Opioid growth factor receptor OS=Homo sapiens GN=OGFR	OGFR	4.44487	4.44001	4.55773	4.38259	4.76331	4.83472	3.80763	3.61198	3.81807	3.8914	4.07192	4.30733	3.69964	3.47178	3.54891	3.80714	3.83353	4.29873	OGFR	-0.142788	3.91265	-1.12539	0.29336	0.842394	-4.94172	Not significant	OGFR	-0.00914137	3.97947	-0.0758791	0.941398	0.99754	-6.06229	Not significant	OGFR	0.0429995	4.00555	0.358823	0.72813	0.877141	-6.7454	Not significant	OGFR	0.238875	4.10348	2.08571	0.073482
Q13905-3	Isoform Short of Rap guanine nucleotide exchange factor 1 OS=Homo sapiens GN=RAPGEF1; Isoform 3 of Rap guanine nucleotide exchange factor 1 OS=Homo sapiens GN=RAPGEF1; Isoform 4 of Rap guanine nucleotide exchange factor 1 OS=Homo sapiens GN=RAPGEF1; Rap guanine nucleotide exchange factor 1 OS=Homo sapiens GN=RAPGEF1 PE=1 SV=3	RAPGEF1	4.38805	4.53281	4.26224	4.07332	4.80371	4.98381	1.67409	2.03734	1.08244	1.98712	2.11721	2.04746	2.88441	3.02694	2.77546	2.87256	3.13494	3.41022	RAPGEF1	0.216847	3.09061	1.70222	0.127498	0.767773	-4.36129	Not significant	RAPGEF1	-0.275471	2.84445	-1.98053	0.0833546	0.890794	-4.38635	Not significant	RAPGEF1	-0.00451898	2.97992	-0.0310798	0.975895	0.987863	-6.81515	Not significant	RAPGEF1	0.369769	3.16707	3.20814	0.013911
P55854-2	Isoform 2 of Small ubiquitin-related modifier 3 OS=Homo sapiens GN=SUMO3; Small ubiquitin-related modifier 3 OS=Homo sapiens GN=SUMO3 PE=1 SV=2	SUMO3	5.68236	5.65043	5.66446	5.14162	5.29035	5.32652	6.24684	6.40086	6.16266	6.04488	5.82401	5.68892	7.51634	7.21982	7.29465	7.1355	7.07417	6.92428	SUMO3	-0.0581427	6.45277	-0.419723	0.68584	0.94196	-5.40312	Not significant	SUMO3	-0.107922	6.42788	-0.914168	0.38762	0.974648	-5.64275	Not significant	SUMO3	-0.37451	6.29459	-2.9714	0.0159361	0.215087	-3.46464	Not significant	SUMO3	-0.419	6.27234	-3.76878	0.00637091
O94888	UBX domain-containing protein 7 OS=Homo sapiens GN=UBXN7 PE=1 SV=2	UBXN7	5.37986	5.38083	5.24225	5.41165	5.43269	5.05705	4.71346	4.68733	4.54538	4.65355	4.48073	4.1413	5.41341	4.95109	4.97746	5.03618	4.72119	4.72517	UBXN7	-0.162492	5.08766	-1.1331	0.290297	0.841293	-4.93489	Not significant	UBXN7	-0.24721	5.0453	-1.99884	0.0810327	0.890794	-4.3611	Not significant	UBXN7	-0.135114	5.10135	-1.03052	0.330078	0.614133	-6.26454	Not significant	UBXN7	-0.290703	5.02356	-1.83514	0.107024
P00918	Carbonic anhydrase 2 OS=Homo sapiens GN=CA2 PE=1 SV=2	CA2	4.80723	4.49974	4.58402	4.4327	4.401	3.85204	5.95813	5.72815	5.63992	5.75713	5.66449	5.35002	5.3804	5.17131	5.53911	5.1805	4.93695	5.08249	CA2	-0.248851	5.25749	-2.02501	0.0778043	0.738595	-3.99739	Not significant	CA2	-0.127565	5.31814	-0.940617	0.374708	0.97161	-5.61929	Not significant	CA2	-0.258474	5.25268	-2.14767	0.0607387	0.340772	-4.77967	Not significant	CA2	-0.381107	5.19136	-3.36157	0.011186
P06737	Isoform 2 of Glycogen phosphorylase, liver form OS=Homo sapiens GN=PYGL; Glycogen phosphorylase, liver form OS=Homo sapiens GN=PYGL PE=1 SV=4	PYGL	4.74692	4.77351	4.43637	4.4463	4.70763	4.22378	5.63581	5.46924	5.52847	5.44134	5.52278	5.29217	5.59058	5.38365	5.50659	5.40071	5.29511	4.88503	PYGL	-0.115635	5.26662	-0.908897	0.390219	0.879272	-5.11988	Not significant	PYGL	-0.167294	5.24079	-1.3973	0.200237	0.922131	-5.14029	Not significant	PYGL	-0.228322	5.21028	-1.92832	0.0864177	0.374267	-5.11236	Not significant	PYGL	-0.149261	5.24981	-1.26707	0.243727
O95477	ATP-binding cassette sub-family A member 1 OS=Homo sapiens GN=ABCA1 PE=1 SV=3	ABCA1	3.82498	3.92689	4.26413	5.23282	5.5909	5.36572	3.29455	3.1639	3.34045	3.81119	4.78631	4.12168	4.83204	4.87893	5.106	5.22794	5.61878	5.12628	ABCA1	0.00604611	3.98688	0.0476224	0.963196	0.992516	-5.48345	Not significant	ABCA1	0.253003	4.11036	1.98106	0.0832867	0.890794	-4.38562	Not significant	ABCA1	0.773459	4.37059	4.03681	0.00303949	0.120792	-1.77683	Not significant	ABCA1	1.34814	4.65793	7.16504	0.000143488
Q9NWY4	Histone PARylation factor 1 OS=Homo sapiens GN=HPF1 PE=1 SV=2; Putative histone PARylation factor 1-like OS=Homo sapiens PE=5 SV=1	HPF1	4.36915	4.41365	4.27384	4.17018	3.81943	3.87409	5.32404	4.50414	4.91329	4.77436	5.03205	4.85221	3.74722	3.79429	3.52343	3.76826	3.42996	3.28819	HPF1	-0.242777	4.35875	-1.28136	0.236301	0.815368	-4.79773	Not significant	HPF1	-0.243287	4.3585	-1.97686	0.0838268	0.890794	-4.39139	Not significant	HPF1	-0.242538	4.35887	-1.71676	0.120688	0.419588	-5.41923	Not significant	HPF1	-0.386324	4.28698	-3.25005	0.0131027
P49588	Alanine--tRNA ligase, cytoplasmic OS=Homo sapiens GN=AARS PE=1 SV=2	AARS	5.15703	5.19257	4.87511	4.50716	4.92475	4.64932	5.58694	5.4543	5.44448	5.23132	5.20207	5.05014	5.40521	5.14254	5.16655	5.14372	4.91584	5.00322	AARS	-0.11992	5.3231	-0.9264	0.381595	0.87724	-5.10653	Not significant	AARS	-0.221012	5.27255	-1.90527	0.0935896	0.890794	-4.48937	Not significant	AARS	-0.422323	5.17189	-3.25702	0.0100943	0.182693	-3.00374	Not significant	AARS	-0.368835	5.19864	-3.13797	0.0153851
P49643	DNA primase large subunit OS=Homo sapiens GN=PRIM2 PE=1 SV=2; Isoform 2 of DNA primase large subunit OS=Homo sapiens GN=PRIM2	PRIM2	5.53954	5.55438	5.27334	5.31507	5.16119	4.87691	5.54753	5.18627	5.50902	5.17902	5.32297	5.1983	3.70812	3.15108	2.8149	3.1978	2.57404	3.18908	PRIM2	-0.301148	4.78115	-2.03107	0.0770789	0.738595	-3.99043	Not significant	PRIM2	-0.399306	4.73207	-2.32393	0.0489434	0.890794	-3.90446	Not significant	PRIM2	-0.367767	4.74784	-2.97699	0.0157934	0.21451	-3.4556	Not significant	PRIM2	-0.578996	4.64223	-3.15131	0.0150925
Q86UU1	Pleckstrin homology-like domain family B member 1 OS=Homo sapiens GN=PHLDB1 PE=1 SV=1; Isoform 2 of Pleckstrin homology-like domain family B member 1 OS=Homo sapiens GN=PHLDB1; Isoform 3 of Pleckstrin homology-like domain family B member 1 OS=Homo sapiens GN=PHLDB1	PHLDB1	5.25634	5.22684	5.48575	5.44277	5.38303	5.60827	3.45168	3.45975	4.05096	4.04947	3.9616	4.01371	1.95171	2.53309	2.22943	2.22289	1.81243	3.11591	PHLDB1	0.186651	3.64657	1.18668	0.269721	0.832375	-4.88656	Not significant	PHLDB1	0.368802	3.73764	2.87716	0.0208253	0.890794	-3.11417	Not significant	PHLDB1	0.3518	3.72914	2.67666	0.0256863	0.253269	-3.94109	Not significant	PHLDB1	0.165779	3.63613	1.11909	0.298273
O75369-8	Isoform 9 of Filamin-B OS=Homo sapiens GN=FLNB; Isoform 2 of Filamin-B OS=Homo sapiens GN=FLNB; Isoform 8 of Filamin-B OS=Homo sapiens GN=FLNB; Isoform 7 of Filamin-B OS=Homo sapiens GN=FLNB; Isoform 6 of Filamin-B OS=Homo sapiens GN=FLNB; Filamin-B OS=Homo sapiens GN=FLNB PE=1 SV=2; Isoform 3 of Filamin-B OS=Homo sapiens GN=FLNB	FLNB	4.78774	4.70357	4.62151	4.52556	4.49	4.24952	5.06659	5.21643	5.12882	5.07281	4.72119	4.63535	4.92917	5.09357	4.92981	4.80563	4.74759	4.46318	FLNB	0.0766893	4.96618	0.596787	0.567309	0.920025	-5.32207	Not significant	FLNB	-0.0344572	4.91061	-0.289123	0.779913	0.99754	-6.02102	Not significant	FLNB	-0.126501	4.86458	-1.03014	0.330247	0.614133	-6.26493	Not significant	FLNB	-0.274906	4.79038	-2.41619	0.0446592
Q12933	Isoform 4 of TNF receptor-associated factor 2 OS=Homo sapiens GN=TRAF2; Isoform 3 of TNF receptor-associated factor 2 OS=Homo sapiens GN=TRAF2; TNF receptor-associated factor 2 OS=Homo sapiens GN=TRAF2 PE=1 SV=2; Isoform 2 of TNF receptor-associated factor 2 OS=Homo sapiens GN=TRAF2	TRAF2	5.57709	5.84367	5.7234	5.44005	5.68345	5.07373	4.55232	4.78821	4.85787	4.72076	4.62492	4.19243	4.55858	4.45295	4.54243	4.47157	4.64161	3.91663	TRAF2	0.132285	4.96214	0.973429	0.359122	0.873015	-5.0697	Not significant	TRAF2	0.145242	4.96861	1.17785	0.273044	0.944274	-5.38655	Not significant	TRAF2	-0.0185326	4.88673	-0.147698	0.885888	0.94614	-6.8037	Not significant	TRAF2	0.087331	4.93966	0.786498	0.456135
Q13185	Chromobox protein homolog 3 OS=Homo sapiens GN=CBX3 PE=1 SV=4	CBX3	5.22855	5.23245	5.11805	5.09307	5.07217	4.87639	5.5675	5.34211	5.28092	5.19072	4.85844	4.85454	5.04874	5.33305	5.29486	5.0671	4.95047	4.55388	CBX3	0.0209413	5.29206	0.146764	0.886985	0.978735	-5.47445	Not significant	CBX3	-0.0503167	5.25643	-0.362856	0.726208	0.996512	-5.99574	Not significant	CBX3	-0.164632	5.19928	-1.2736	0.235202	0.529915	-5.99748	Not significant	CBX3	-0.321234	5.12098	-2.13726	0.0679895
Q9Y5Z4	Heme-binding protein 2 OS=Homo sapiens GN=HEBP2 PE=1 SV=1	HEBP2	4.78102	4.47125	4.80341	4.04081	4.04138	3.76028	6.03889	5.9693	6.06194	5.93952	5.70915	5.71371	6.0984	6.11311	6.07063	5.88786	5.85656	5.54241	HEBP2	-0.121553	5.57866	-0.925191	0.382186	0.877949	-5.10746	Not significant	HEBP2	0.00589155	5.64238	0.0514776	0.96022	0.99754	-6.06395	Not significant	HEBP2	-0.350036	5.46442	-2.33107	0.0451	0.306643	-4.49326	Not significant	HEBP2	-0.437074	5.4209	-3.1968	0.0141386
Q14978-2	Nucleolar and coiled-body phosphoprotein 1 OS=Homo sapiens GN=NOLC1 PE=1 SV=2; Isoform Beta of Nucleolar and coiled-body phosphoprotein 1 OS=Homo sapiens GN=NOLC1; Isoform 3 of Nucleolar and coiled-body phosphoprotein 1 OS=Homo sapiens GN=NOLC1	NOLC1	5.19372	5.12935	5.08337	5.50339	5.10218	4.80101	5.50454	5.52371	5.08304	5.34299	5.28226	4.81959	5.12775	5.06127	5.1636	5.00906	5.08395	4.68298	NOLC1	-0.0372252	5.25672	-0.303173	0.769567	0.960728	-5.44178	Not significant	NOLC1	-0.165335	5.19267	-1.24551	0.248538	0.939321	-5.3135	Not significant	NOLC1	0.00980883	5.28024	0.0714747	0.944607	0.975519	-6.81288	Not significant	NOLC1	-0.119209	5.21573	-1.04252	0.330182
Q9BXK5	Bcl-2-like protein 13 OS=Homo sapiens GN=BCL2L13 PE=1 SV=1; Isoform 3 of Bcl-2-like protein 13 OS=Homo sapiens GN=BCL2L13	BCL2L13	4.47166	4.44618	4.32115	4.90621	4.44604	5.32888	4.91396	4.21131	4.67063	4.59174	4.83229	5.17329	3.64968	2.55255	2.87903	3.06105	3.22636	4.31875	BCL2L13	-0.608422	4.04089	-3.05753	0.0158257	0.612983	-2.81837	Not significant	BCL2L13	-0.388164	4.15102	-2.59081	0.0323479	0.890794	-3.52315	Not significant	BCL2L13	-0.158766	4.26572	-0.849531	0.417951	0.684935	-6.43435	Not significant	BCL2L13	-0.176872	4.25666	-1.37706	0.208895
P84101	Isoform 3 of Small EDRK-rich factor 2 OS=Homo sapiens GN=SERF2; Isoform 2 of Small EDRK-rich factor 2 OS=Homo sapiens GN=SERF2; Small EDRK-rich factor 2 OS=Homo sapiens GN=SERF2 PE=1 SV=1; Isoform 4 of Small EDRK-rich factor 2 OS=Homo sapiens GN=SERF2	SERF2	6.27437	6.08286	6.32389	5.99269	6.23666	5.83325	5.40511	5.41875	5.44417	5.52908	5.17611	4.94791	5.68629	5.60512	5.91996	5.46611	5.50166	5.16038	SERF2	-0.0863452	5.74542	-0.687741	0.511246	0.91162	-5.27056	Not significant	SERF2	0.107418	5.8423	0.906689	0.391329	0.976074	-5.64929	Not significant	SERF2	-0.125962	5.72561	-0.957099	0.363905	0.645138	-6.33663	Not significant	SERF2	-0.150444	5.71337	-1.30896	0.229913
P31946	Isoform Short of 14-3-3 protein beta/alpha OS=Homo sapiens GN=YWHAB; 14-3-3 protein beta/alpha OS=Homo sapiens GN=YWHAB PE=1 SV=3	YWHAB	4.71413	5.36869	4.19823	4.19292	4.52663	4.29145	5.68381	5.39597	5.41621	5.30813	5.38447	5.26128	5.50085	5.38275	5.66224	5.36381	5.39577	4.8661	YWHAB	0.0828734	5.34103	0.436114	0.674395	0.941277	-5.39672	Not significant	YWHAB	-0.207369	5.19591	-1.36997	0.208284	0.92614	-5.17237	Not significant	YWHAB	-0.344641	5.12728	-2.67857	0.0256064	0.253269	-3.93801	Not significant	YWHAB	-0.197304	5.20094	-1.71973	0.127047
P83916	Chromobox protein homolog 1 OS=Homo sapiens GN=CBX1 PE=1 SV=1	CBX1	5.80152	5.72437	5.79724	5.6065	5.4648	5.31836	6.08244	5.99294	5.78717	5.89777	5.62799	5.31517	6.11293	5.49272	5.60896	5.83608	5.48598	5.7598	CBX1	-0.262285	5.86782	-1.73079	0.122107	0.76472	-4.32981	Not significant	CBX1	-0.267839	5.86504	-1.97829	0.0836432	0.890794	-4.38943	Not significant	CBX1	-0.218849	5.88954	-1.85518	0.097075	0.385394	-5.22022	Not significant	CBX1	-0.472706	5.76261	-3.9625	0.00491548
P00558	Isoform 2 of Phosphoglycerate kinase 1 OS=Homo sapiens GN=PGK1; Phosphoglycerate kinase 1 OS=Homo sapiens GN=PGK1 PE=1 SV=3	1	5.48727	5.1795	5.34021	5.13035	5.3186	4.85456	6.03233	5.75226	5.75355	5.72875	5.56959	5.15373	5.45532	5.8346	5.7422	5.47795	5.5436	5.18269	1	-0.0695195	5.62355	-0.418424	0.68675	0.942909	-5.40361	Not significant	1	-0.0463224	5.63515	-0.324297	0.754115	0.99754	-6.00966	Not significant	1	-0.212624	5.552	-1.63551	0.136907	0.435586	-5.53251	Not significant	1	-0.181049	5.56778	-1.30714	0.230499
Q14687	Isoform 2 of Genetic suppressor element 1 OS=Homo sapiens GN=GSE1; Genetic suppressor element 1 OS=Homo sapiens GN=GSE1 PE=1 SV=3; Isoform 3 of Genetic suppressor element 1 OS=Homo sapiens GN=GSE1	GSE1	4.03384	3.96085	4.02377	4.36457	3.47231	2.8584	5.71916	5.9693	5.87924	6.01449	5.31812	5.18619	3.33077	3.59546	3.80108	2.95745	2.6649	2.96072	GSE1	0.147282	4.4349	1.09954	0.303821	0.848674	-4.96441	Not significant	GSE1	0.206774	4.46464	1.54025	0.162456	0.905266	-4.96684	Not significant	GSE1	0.0842436	4.40338	0.526895	0.611203	0.814334	-6.6654	Not significant	GSE1	-0.542812	4.08985	-4.60186	0.00217297
Q96G46	tRNA-dihydrouridine(47) synthase [NAD(P)(+)]-like OS=Homo sapiens GN=DUS3L PE=1 SV=2; Isoform 2 of tRNA-dihydrouridine(47) synthase [NAD(P)(+)]-like OS=Homo sapiens GN=DUS3L	DUS3L	5.28075	5.45867	5.53012	5.1526	5.38711	5.60884	4.0351	4.29482	4.08146	4.27626	4.26682	4.60228	3.67294	4.02736	3.96221	4.13045	3.7617	4.29616	DUS3L	0.264018	4.46161	2.11845	0.0673243	0.73751	-3.88972	Not significant	DUS3L	0.194998	4.4271	1.62185	0.143886	0.905266	-4.86396	Not significant	DUS3L	0.19017	4.42468	1.33396	0.21549	0.509412	-5.92503	Not significant	DUS3L	0.142278	4.40074	1.255	0.247839
Q92930	Ras-related protein Rab-8B OS=Homo sapiens GN=RAB8B PE=1 SV=2	RAB8B	5.44157	5.23452	5.4744	5.59373	5.63477	5.69883	4.81367	4.98313	4.92504	5.11992	5.23366	5.58256	2.90262	2.47367	3.08506	2.97098	3.40247	3.5936	RAB8B	-0.15551	4.3082	-1.03495	0.331248	0.853967	-5.01948	Not significant	RAB8B	0.108883	4.44039	0.937166	0.376375	0.97161	-5.62238	Not significant	RAB8B	0.175591	4.47375	1.44238	0.183599	0.485525	-5.78947	Not significant	RAB8B	0.371014	4.57146	3.07123	0.0169413
P20073	Annexin A7 OS=Homo sapiens GN=ANXA7 PE=1 SV=3; Isoform 2 of Annexin A7 OS=Homo sapiens GN=ANXA7	ANXA7	4.01465	4.04207	4.24729	4.03147	3.97109	4.65861	5.02622	5.0173	5.16966	4.9678	5.46511	5.45019	4.74265	4.56007	4.64653	4.56803	4.82403	5.15757	ANXA7	-0.0546904	4.56716	-0.43324	0.676395	0.941277	-5.39786	Not significant	ANXA7	0.0933204	4.64117	0.750515	0.474655	0.984398	-5.77566	Not significant	ANXA7	-0.0720712	4.55847	-0.60009	0.563478	0.783825	-6.62163	Not significant	ANXA7	0.158905	4.67396	1.18513	0.272796
Q9NZR1	Tropomodulin-2 OS=Homo sapiens GN=TMOD2 PE=1 SV=1; Isoform 2 of Tropomodulin-2 OS=Homo sapiens GN=TMOD2	TMOD2	5.24598	5.48804	5.24542	6.18843	6.00104	4.78537	5.77343	5.94084	5.73891	5.95529	5.69783	5.03761	7.15882	7.78462	7.41988	8.03826	7.78887	6.78972	TMOD2	0.345091	6.23195	2.44223	0.0407105	0.678267	-3.51452	Not significant	TMOD2	0.0753286	6.09707	0.610399	0.558707	0.995491	-5.8714	Not significant	TMOD2	0.667919	6.39337	4.05489	0.00295885	0.119806	-1.74917	Not significant	TMOD2	0.436506	6.27766	2.50099	0.0393201
P49715-3	Isoform 2 of CCAAT/enhancer-binding protein alpha OS=Homo sapiens GN=CEBPA; CCAAT/enhancer-binding protein alpha OS=Homo sapiens GN=CEBPA PE=1 SV=3; Isoform 4 of CCAAT/enhancer-binding protein alpha OS=Homo sapiens GN=CEBPA; Isoform 3 of CCAAT/enhancer-binding protein alpha OS=Homo sapiens GN=CEBPA	CEBPA	5.13581	5.30753	5.44272	5.67833	5.05057	4.70963	4.86184	5.08308	4.83258	5.11505	4.67383	4.46593	5.5643	5.48548	5.31013	5.4218	5.29656	4.8034	CEBPA	0.10471	5.23967	0.801835	0.446033	0.891705	-5.19712	Not significant	CEBPA	0.00782293	5.19123	0.0556785	0.956977	0.99754	-6.06371	Not significant	CEBPA	0.217737	5.29619	1.44763	0.182165	0.483657	-5.78273	Not significant	CEBPA	-0.180332	5.09715	-1.57797	0.156466
P98194-7	Isoform 8 of Calcium-transporting ATPase type 2C member 1 OS=Homo sapiens GN=ATP2C1; Calcium-transporting ATPase type 2C member 1 OS=Homo sapiens GN=ATP2C1 PE=1 SV=3; Isoform 5 of Calcium-transporting ATPase type 2C member 1 OS=Homo sapiens GN=ATP2C1; Isoform 6 of Calcium-transporting ATPase type 2C member 1 OS=Homo sapiens GN=ATP2C1; Isoform 2 of Calcium-transporting ATPase type 2C member 1 OS=H…	ATP2C1	4.54745	4.89144	4.51079	5.2894	4.73844	5.02689	4.01051	3.63307	3.98163	4.16947	4.05132	4.46616	2.84238	4.02756	2.96669	3.35901	3.16768	3.31615	ATP2C1	0.383912	3.99207	1.49044	0.174809	0.781637	-4.5882	Not significant	ATP2C1	0.0195886	3.80991	0.16723	0.871381	0.99754	-6.05047	Not significant	ATP2C1	0.47251	4.03637	3.32228	0.00910415	0.177937	-2.89898	Not significant	ATP2C1	0.185701	3.89296	1.56189	0.160175
Q96CS2	HAUS augmin-like complex subunit 1 OS=Homo sapiens GN=HAUS1 PE=1 SV=1; Isoform 2 of HAUS augmin-like complex subunit 1 OS=Homo sapiens GN=HAUS1	HAUS1	6.46985	6.49584	6.32481	6.26886	6.16824	5.98422	4.44101	4.342	4.43087	4.34364	3.89396	4.06123	4.00825	4.58286	4.36217	3.86781	3.43665	3.41692	HAUS1	0.167195	5.05663	1.04333	0.327586	0.851595	-5.01247	Not significant	HAUS1	0.0662458	5.00616	0.485269	0.640627	0.996512	-5.94169	Not significant	HAUS1	-0.146268	4.8999	-1.23937	0.247033	0.539095	-6.03754	Not significant	HAUS1	-0.473417	4.73633	-3.95612	0.00495722
P18850	Cyclic AMP-dependent transcription factor ATF-6 alpha OS=Homo sapiens GN=ATF6 PE=1 SV=3	ATF6	3.48028	4.13119	3.92077	4.05024	3.94348	4.11609	3.61988	3.97217	3.71627	4.13679	4.07387	4.10647	3.96315	4.46265	4.32427	4.2508	4.59328	4.32768	ATF6	0.500899	3.93822	3.8701	0.0048309	0.612983	-1.98519	Not significant	ATF6	0.299332	3.83744	2.38434	0.0445576	0.890794	-3.8184	Not significant	ATF6	0.458174	3.91686	3.68988	0.00513566	0.152016	-2.31506	Not significant	ATF6	0.515771	3.94566	4.49054	0.00249391
Q96D71	RalBP1-associated Eps domain-containing protein 1 OS=Homo sapiens GN=REPS1 PE=1 SV=3; Isoform 4 of RalBP1-associated Eps domain-containing protein 1 OS=Homo sapiens GN=REPS1; RalBP1-associated Eps domain-containing protein 2 OS=Homo sapiens GN=REPS2 PE=1 SV=2; Isoform 3 of RalBP1-associated Eps domain-containing protein 2 OS=Homo sapiens GN=REPS2; Isoform 2 of RalBP1-associated Eps domain-contain…	REPS1	5.23106	5.15569	5.10543	4.62128	5.03082	4.66864	4.94552	4.60686	4.58044	4.47971	4.46498	4.55864	5.13023	5.32563	5.23826	4.67495	4.81725	4.63955	REPS1	-0.0728767	5.06583	-0.504379	0.627722	0.933558	-5.36763	Not significant	REPS1	-0.12756	5.03849	-0.957748	0.366517	0.97161	-5.6038	Not significant	REPS1	-0.51029	4.84712	-4.26952	0.00215806	0.0995956	-1.42427	Not significant	REPS1	-0.331254	4.93664	-2.78935	0.0255908
P39687	Acidic leucine-rich nuclear phosphoprotein 32 family member A OS=Homo sapiens GN=ANP32A PE=1 SV=1	ANP32A	5.01112	4.86752	4.56649	4.33297	4.64975	4.16191	5.40732	5.47155	5.26257	5.21194	5.01279	4.99802	5.87593	6.142	6.1582	5.6977	5.81014	5.46506	ANP32A	0.0622381	5.46257	0.458742	0.658743	0.937131	-5.38752	Not significant	ANP32A	-0.10237	5.38027	-0.657205	0.529686	0.990353	-5.84137	Not significant	ANP32A	-0.350585	5.25616	-2.49242	0.034675	0.279221	-4.23694	Not significant	ANP32A	-0.273895	5.29451	-2.21666	0.0603178
Q8WY22	BRI3-binding protein OS=Homo sapiens GN=BRI3BP PE=1 SV=1	BRI3BP	4.57864	3.91195	4.41361	4.88485	3.84508	3.58558	4.82041	4.15269	5.06605	4.11916	4.78631	4.4356	5.42887	4.34417	4.72398	5.17337	4.80586	4.97172	BRI3BP	-0.806371	4.53946	-5.73567	0.000452184	0.464315	-0.540848	Not significant	BRI3BP	-0.208095	4.83859	-1.16033	0.279703	0.952009	-5.40502	Not significant	BRI3BP	-0.216852	4.83422	-1.19549	0.262914	0.553966	-6.08778	Not significant	BRI3BP	-0.46356	4.71086	-2.9259	0.0209337
Q96II8-2	Leucine-rich repeat and calponin homology domain-containing protein 3 OS=Homo sapiens GN=LRCH3 PE=1 SV=2; Isoform 3 of Leucine-rich repeat and calponin homology domain-containing protein 3 OS=Homo sapiens GN=LRCH3; Isoform 2 of Leucine-rich repeat and calponin homology domain-containing protein 3 OS=Homo sapiens GN=LRCH3; Isoform 4 of Leucine-rich repeat and calponin homology domain-containing pr…	LRCH3	4.29062	4.54493	4.48666	4.69256	4.37202	4.8767	2.1544	2.91144	2.65479	2.57783	3.05599	2.87718	5.57851	5.94315	5.89847	6.01658	5.86154	5.8725	LRCH3	0.458664	4.23717	3.18403	0.013085	0.612983	-2.68111	Not significant	LRCH3	0.338802	4.17724	2.76638	0.0246763	0.890794	-3.27204	Not significant	LRCH3	0.421151	4.21841	3.59172	0.00597451	0.161657	-2.46979	Not significant	LRCH3	0.422011	4.21884	2.48505	0.0402713
Q9NX46	Poly(ADP-ribose) glycohydrolase ARH3 OS=Homo sapiens GN=ADPRHL2 PE=1 SV=1	ADPRHL2	4.56986	4.72434	4.91437	4.83778	4.90991	4.99027	3.07292	2.98499	3.30797	3.28918	3.70605	3.65222	3.73305	3.76026	3.6618	3.57976	3.61393	4.16844	ADPRHL2	0.0312535	3.80757	0.246214	0.811776	0.972083	-5.45627	Not significant	ADPRHL2	0.169437	3.87666	1.30192	0.229542	0.928978	-5.25058	Not significant	ADPRHL2	0.110295	3.84709	0.829128	0.428804	0.692411	-6.45178	Not significant	ADPRHL2	0.284689	3.93429	1.7892	0.114606
Q01826-2	DNA-binding protein SATB1 OS=Homo sapiens GN=SATB1 PE=1 SV=1; Isoform 2 of DNA-binding protein SATB1 OS=Homo sapiens GN=SATB1	SATB1	4.94069	4.88047	4.88873	4.47089	4.63491	4.5522	4.36995	4.44692	4.36413	4.3828	4.07535	3.87962	4.3859	4.54275	4.58252	4.18334	4.13466	3.8334	SATB1	0.0578666	4.59445	0.45906	0.658525	0.937131	-5.38739	Not significant	SATB1	0.0462803	4.58865	0.384349	0.710837	0.996512	-5.98733	Not significant	SATB1	-0.219837	4.45559	-1.63298	0.137442	0.436319	-5.53599	Not significant	SATB1	-0.283873	4.42358	-2.55158	0.0364508
O43353	Receptor-interacting serine/threonine-protein kinase 2 OS=Homo sapiens GN=RIPK2 PE=1 SV=2	RIPK2	4.78136	4.64393	4.42787	4.7237	4.45876	5.16332	4.88305	5.04273	5.04807	5.09824	5.17884	5.69799	4.07725	4.28319	3.92443	3.8496	4.53017	4.50982	RIPK2	0.0760617	4.61859	0.57015	0.584379	0.925461	-5.33592	Not significant	RIPK2	-0.113764	4.52367	-0.830093	0.430802	0.984398	-5.71375	Not significant	RIPK2	-0.0233777	4.56887	-0.17682	0.863626	0.937169	-6.79852	Not significant	RIPK2	0.142031	4.65157	0.856181	0.418883
Q15293	Isoform 2 of Reticulocalbin-1 OS=Homo sapiens GN=RCN1; Reticulocalbin-1 OS=Homo sapiens GN=RCN1 PE=1 SV=1	RCN1	4.8108	4.63541	4.49642	4.2908	4.41838	5.11668	4.06707	3.77299	4.49174	3.9597	4.12911	4.68587	4.78501	4.2124	4.56517	4.59865	4.47971	5.39355	RCN1	-0.347359	4.38061	-2.56255	0.0337798	0.678267	-3.37566	Not significant	RCN1	-0.0365197	4.53603	-0.22372	0.82864	0.99754	-6.03876	Not significant	RCN1	-0.271242	4.41867	-2.06021	0.0699492	0.351997	-4.91382	Not significant	RCN1	-0.211894	4.44835	-1.59862	0.151821
Q13617-2	Cullin-2 OS=Homo sapiens GN=CUL2 PE=1 SV=2; Isoform 2 of Cullin-2 OS=Homo sapiens GN=CUL2	CUL2	4.92879	5.26145	4.90326	4.51474	5.2853	5.5985	5.05249	4.84559	5.08842	4.87281	5.41517	5.4323	4.43507	3.86343	4.5137	4.63509	4.65686	4.88277	CUL2	-0.148629	4.73114	-0.827061	0.432408	0.891327	-5.17962	Not significant	CUL2	0.0296759	4.82029	0.257731	0.803186	0.99754	-6.03009	Not significant	CUL2	-0.131236	4.73983	-0.906677	0.388572	0.664708	-6.38364	Not significant	CUL2	0.313658	4.96228	2.76416	0.0265623
Q86WN1	Isoform 2 of F-BAR and double SH3 domains protein 1 OS=Homo sapiens GN=FCHSD1; F-BAR and double SH3 domains protein 1 OS=Homo sapiens GN=FCHSD1 PE=1 SV=1	FCHSD1	4.04605	3.9366	3.38565	3.62209	3.64125	2.87911	3.18007	3.4564	3.32056	2.95733	3.47221	2.98599	4.23793	4.01596	3.96587	3.64457	3.98275	3.33959	FCHSD1	-0.0183639	3.81217	-0.127876	0.901434	0.981719	-5.47687	Not significant	FCHSD1	-0.26399	3.68936	-1.62066	0.144142	0.905266	-4.86548	Not significant	FCHSD1	-0.413352	3.61467	-3.23617	0.0104338	0.184415	-3.03727	Not significant	FCHSD1	-0.122612	3.76004	-0.783529	0.457772
Q7Z6B0	Isoform 2 of Coiled-coil domain-containing protein 91 OS=Homo sapiens GN=CCDC91; Isoform 3 of Coiled-coil domain-containing protein 91 OS=Homo sapiens GN=CCDC91; Coiled-coil domain-containing protein 91 OS=Homo sapiens GN=CCDC91 PE=1 SV=2	CCDC91	5.90108	5.68365	5.86172	5.32835	5.71253	5.52753	3.45815	4.29516	3.8709	3.46328	3.18748	2.99914	5.01074	5.16752	5.03546	4.54814	4.80586	4.35801	CCDC91	0.258787	4.91939	1.31169	0.226359	0.812319	-4.7684	Not significant	CCDC91	0.132703	4.85634	0.9873	0.352702	0.970589	-5.57659	Not significant	CCDC91	-0.3434	4.61829	-2.3806	0.0416053	0.297356	-4.41493	Not significant	CCDC91	-0.221366	4.67931	-1.98206	0.0858845
P48507	Glutamate--cysteine ligase regulatory subunit OS=Homo sapiens GN=GCLM PE=1 SV=1; Isoform 2 of Glutamate--cysteine ligase regulatory subunit OS=Homo sapiens GN=GCLM	GCLM	4.1263	4.50808	4.39295	4.26855	5.10828	4.95255	4.27309	4.30194	4.46175	4.57115	5.22361	4.99433	5.1761	4.86499	4.89646	5.3243	5.37117	5.41139	GCLM	0.0331733	4.54175	0.209902	0.839042	0.978735	-5.46396	Not significant	GCLM	0.0585562	4.55444	0.410196	0.692537	0.996512	-5.9766	Not significant	GCLM	0.196171	4.62325	1.63984	0.135995	0.434939	-5.52654	Not significant	GCLM	0.70919	4.87976	4.07613	0.00423278
Q9P2E9	Isoform 2 of Ribosome-binding protein 1 OS=Homo sapiens GN=RRBP1; Ribosome-binding protein 1 OS=Homo sapiens GN=RRBP1 PE=1 SV=4; Isoform 1 of Ribosome-binding protein 1 OS=Homo sapiens GN=RRBP1	RRBP1	5.22345	5.20164	5.25433	5.44704	5.49955	5.85896	4.92151	4.86639	4.7642	5.00034	5.04082	5.34473	4.95461	5.09756	5.12582	4.76686	5.18611	5.36087	RRBP1	0.0220067	5.04419	0.174954	0.865504	0.978735	-5.47022	Not significant	RRBP1	0.0149296	5.04065	0.12064	0.906981	0.99754	-6.05761	Not significant	RRBP1	0.0382265	5.0523	0.293181	0.776135	0.896766	-6.76865	Not significant	RRBP1	0.208971	5.13767	1.84037	0.106192
P56211	Isoform ARPP-16 of cAMP-regulated phosphoprotein 19 OS=Homo sapiens GN=ARPP19; cAMP-regulated phosphoprotein 19 OS=Homo sapiens GN=ARPP19 PE=1 SV=2	ARPP19	3.72709	2.69268	3.44165	3.77924	3.14896	2.75099	4.88351	4.88263	4.65701	4.28355	4.62017	4.39772	5.90651	5.67781	5.71972	5.5869	5.59904	5.55605	ARPP19	-0.421333	4.62837	-2.11484	0.0677025	0.73751	-3.89389	Not significant	ARPP19	-0.232912	4.72258	-2.0246	0.0778724	0.890794	-4.32548	Not significant	ARPP19	-0.289139	4.69447	-1.95935	0.0822389	0.370377	-5.06609	Not significant	ARPP19	-0.38298	4.64755	-3.13411	0.0154708
P40938	Replication factor C subunit 3 OS=Homo sapiens GN=RFC3 PE=1 SV=2	RFC3	4.06928	4.284	4.32523	4.48006	4.44408	4.22378	4.27117	4.1452	4.4225	4.53066	4.73004	5.41456	3.90289	4.17571	3.58941	4.25376	5.02612	5.27904	RFC3	0.120522	4.14138	0.879434	0.405052	0.881147	-5.1419	Not significant	RFC3	0.031266	4.09675	0.216984	0.833708	0.99754	-6.04033	Not significant	RFC3	0.340377	4.25131	2.86031	0.0190664	0.233143	-3.64437	Not significant	RFC3	0.652298	4.40727	3.93208	0.00511791
Q9H7C9	Mth938 domain-containing protein OS=Homo sapiens GN=AAMDC PE=1 SV=1	AAMDC	5.00465	4.92491	4.64219	4.13545	4.17461	3.72465	5.86999	5.71142	5.91388	5.64214	5.58321	5.44194	4.76718	4.80788	4.71411	4.30023	4.58428	4.29368	AAMDC	-0.0658699	5.181	-0.525314	0.613746	0.932965	-5.35793	Not significant	AAMDC	-0.123877	5.152	-0.955181	0.367736	0.97161	-5.60614	Not significant	AAMDC	-0.521331	4.95327	-3.54481	0.0064251	0.161657	-2.54406	Not significant	AAMDC	-0.433239	4.99732	-2.8421	0.0236751
P01034	Cystatin-C OS=Homo sapiens GN=CST3 PE=1 SV=1	CST3	4.95933	4.57317	4.40351	4.62507	4.3955	3.91557	4.71558	4.47622	4.4022	4.54009	4.05161	3.92786	5.57949	5.61771	5.47111	5.48138	5.34928	5.36941	CST3	-0.195769	4.98692	-1.42838	0.1914	0.788409	-4.65211	Not significant	CST3	-0.32586	4.92187	-2.48096	0.0383496	0.890794	-3.68036	Not significant	CST3	-0.202617	4.98349	-1.66466	0.130872	0.429437	-5.49219	Not significant	CST3	-0.486002	4.8418	-3.73055	0.00670987
O96028	Isoform 5 of Histone-lysine N-methyltransferase NSD2 OS=Homo sapiens GN=WHSC1; Isoform 3 of Histone-lysine N-methyltransferase NSD2 OS=Homo sapiens GN=WHSC1; Histone-lysine N-methyltransferase NSD2 OS=Homo sapiens GN=WHSC1 PE=1 SV=1	WHSC1	4.77409	4.82675	4.91855	5.26725	4.66728	4.35991	4.5562	4.63417	4.39179	4.88713	4.21883	4.16068	4.53878	4.64919	4.30912	4.43847	4.42155	3.83681	WHSC1	0.0803461	4.6632	0.657208	0.529674	0.913758	-5.28857	Not significant	WHSC1	-0.0832058	4.58142	-0.64993	0.534136	0.990353	-5.84616	Not significant	WHSC1	0.241261	4.74365	1.67268	0.129255	0.428556	-5.48103	Not significant	WHSC1	-0.187137	4.52945	-1.59087	0.153549
Q6NYC8	Isoform 2 of Phostensin OS=Homo sapiens GN=PPP1R18; Phostensin OS=Homo sapiens GN=PPP1R18 PE=1 SV=1	PPP1R18	4.09312	4.09864	4.09554	3.97267	4.34757	4.80298	3.42172	4.05678	3.9259	3.92257	3.90528	4.35296	3.88117	3.88094	3.58973	3.62266	3.88331	4.10908	PPP1R18	0.213449	3.90539	1.32133	0.223278	0.811474	-4.75901	Not significant	PPP1R18	0.0717195	3.83453	0.439282	0.672199	0.996512	-5.96374	Not significant	PPP1R18	0.0406334	3.81899	0.251821	0.806924	0.912226	-6.78094	Not significant	PPP1R18	0.246718	3.92203	1.86226	0.102776
O95865	N(G),N(G)-dimethylarginine dimethylaminohydrolase 2 OS=Homo sapiens GN=DDAH2 PE=1 SV=1	DDAH2	4.958	4.6046	4.79671	4.32257	4.4818	4.21074	5.09469	5.0507	5.18825	4.81252	4.83692	4.63108	5.19015	5.25231	5.20284	5.14868	5.14331	4.84206	DDAH2	-0.111746	5.02507	-0.815021	0.438874	0.891327	-5.18803	Not significant	DDAH2	-0.0183451	5.07177	-0.152584	0.882543	0.99754	-6.05296	Not significant	DDAH2	-0.319688	4.9211	-2.23604	0.052634	0.326052	-4.64244	Not significant	DDAH2	-0.260269	4.95081	-2.02772	0.0801857
P08246	Neutrophil elastase OS=Homo sapiens GN=ELANE PE=1 SV=1	ELANE	5.55178	5.4489	5.24767	5.32845	5.01794	4.69281	4.23857	3.71452	4.10394	4.02761	3.67071	2.30338	4.62029	4.09172	4.49077	4.01798	4.18414	4.26819	ELANE	-0.385169	4.61096	-2.73	0.026083	0.631089	-3.18413	Not significant	ELANE	-0.189422	4.70884	-1.60909	0.146657	0.905266	-4.88022	Not significant	ELANE	-0.345538	4.63078	-2.6159	0.0283561	0.258946	-4.03894	Not significant	ELANE	-0.51262	4.54724	-4.5442	0.00233316
P30825	High affinity cationic amino acid transporter 1 OS=Homo sapiens GN=SLC7A1 PE=1 SV=1	SLC7A1	6.19675	6.22991	6.19369	5.95942	6.04418	5.61889	5.09967	4.94688	5.23144	4.98866	4.96341	4.16475	4.03983	2.97138	3.51591	2.97065	3.28305	3.75986	SLC7A1	-0.39603	4.91407	-1.88496	0.0965331	0.745148	-4.15721	Not significant	SLC7A1	-0.131739	5.04622	-0.866354	0.411779	0.978928	-5.68381	Not significant	SLC7A1	-0.472511	4.87583	-2.55813	0.0311537	0.269037	-4.13173	Not significant	SLC7A1	-0.348538	4.93782	-2.26763	0.0558554
Q9Y4X5	E3 ubiquitin-protein ligase ARIH1 OS=Homo sapiens GN=ARIH1 PE=1 SV=2	ARIH1	2.56976	3.68222	3.57906	3.25597	3.79677	3.72697	3.1572	3.34169	3.5957	3.18816	3.6618	3.91016	3.9818	4.10734	4.35511	4.18847	4.29147	4.20518	ARIH1	0.474165	3.47333	2.35139	0.0468827	0.700487	-3.61977	Not significant	ARIH1	0.607039	3.53977	3.97385	0.0041831	0.697289	-1.62184	Not significant	ARIH1	0.307948	3.39023	2.05848	0.0701441	0.351997	-4.91645	Not significant	ARIH1	0.680425	3.57646	3.72053	0.00680186
Q9BX68	Histidine triad nucleotide-binding protein 2, mitochondrial OS=Homo sapiens GN=HINT2 PE=1 SV=1	HINT2	5.34085	5.28251	5.22613	5.25971	4.94214	5.00139	5.26389	4.94965	5.1456	4.93123	4.4755	4.65852	4.46479	4.41546	4.2414	4.18319	4.07604	3.95504	HINT2	-0.140633	4.95286	-1.08567	0.309553	0.84921	-4.97643	Not significant	HINT2	-0.152131	4.94711	-1.31677	0.224749	0.926323	-5.23371	Not significant	HINT2	-0.231799	4.90728	-1.88922	0.0919706	0.382128	-5.17025	Not significant	HINT2	-0.525282	4.76054	-4.02817	0.00450746
O95486	Protein transport protein Sec24A OS=Homo sapiens GN=SEC24A PE=1 SV=2	SEC24A	4.48033	4.03097	4.431	3.88499	4.54994	4.9312	2.23258	2.18824	2.03811	2.53739	2.18212	2.6281	3.22517	3.2981	3.02748	3.51638	3.55365	3.78512	SEC24A	-0.140256	3.24256	-0.963385	0.363837	0.873015	-5.07768	Not significant	SEC24A	-0.147162	3.23911	-1.26043	0.243389	0.937365	-5.29703	Not significant	SEC24A	0.000225387	3.31281	0.00122692	0.999048	0.999416	-6.81568	Not significant	SEC24A	0.115876	3.37063	0.92486	0.384343
O14646	Isoform 2 of Chromodomain-helicase-DNA-binding protein 1 OS=Homo sapiens GN=CHD1; Chromodomain-helicase-DNA-binding protein 1 OS=Homo sapiens GN=CHD1 PE=1 SV=2	CHD1	5.38661	5.88296	5.85965	5.93337	6.0803	5.95417	2.70024	3.17772	3.04481	2.79649	2.91727	3.32179	2.63077	2.72005	2.58385	2.65598	2.47232	2.9365	CHD1	0.354368	3.74973	2.5496	0.0344646	0.678267	-3.39058	Not significant	CHD1	0.256898	3.70099	1.85384	0.101267	0.890794	-4.55904	Not significant	CHD1	0.22274	3.68391	1.58517	0.147923	0.449954	-5.60123	Not significant	CHD1	0.250757	3.69792	1.47726	0.181048
A6NHR9	Isoform 2 of Structural maintenance of chromosomes flexible hinge domain-containing protein 1 OS=Homo sapiens GN=SMCHD1; Structural maintenance of chromosomes flexible hinge domain-containing protein 1 OS=Homo sapiens GN=SMCHD1 PE=1 SV=2	SMCHD1	4.28966	4.20446	4.42242	4.64647	4.46096	4.65579	4.63648	4.80956	4.8088	4.75166	4.89414	5.15044	4.21873	4.36303	4.23395	4.33474	4.44508	4.74729	SMCHD1	0.0773988	4.42032	0.60143	0.564364	0.91926	-5.3196	Not significant	SMCHD1	0.106771	4.43501	0.915917	0.386757	0.974594	-5.64122	Not significant	SMCHD1	0.196002	4.47962	1.59065	0.146688	0.449062	-5.59382	Not significant	SMCHD1	0.21844	4.49084	1.95572	0.0893506
Q9P2K3-3	REST corepressor 3 OS=Homo sapiens GN=RCOR3 PE=1 SV=2; Isoform 4 of REST corepressor 3 OS=Homo sapiens GN=RCOR3; Isoform 3 of REST corepressor 3 OS=Homo sapiens GN=RCOR3; Isoform 2 of REST corepressor 3 OS=Homo sapiens GN=RCOR3	RCOR3	5.38263	5.5983	5.52925	5.44554	5.19711	4.80298	5.65204	5.70347	5.48274	5.73014	5.38329	5.15887	3.90085	3.91387	3.84075	3.80883	3.84771	3.54462	RCOR3	0.0933717	5.02519	0.741643	0.479711	0.901788	-5.23705	Not significant	RCOR3	-0.0275899	4.96471	-0.223824	0.828562	0.99754	-6.03873	Not significant	RCOR3	0.0163301	4.98667	0.136127	0.894764	0.95155	-6.80551	Not significant	RCOR3	-0.169135	4.89394	-1.46259	0.184905
P52566	Rho GDP-dissociation inhibitor 2 OS=Homo sapiens GN=ARHGDIB PE=1 SV=3	ARHGDIB	5.07685	4.88369	4.73631	4.36853	4.80371	4.20198	5.63216	5.66672	5.41081	5.50322	5.19177	5.27947	6.2964	6.17356	6.15793	6.16617	6.19662	5.84602	ARHGDIB	-0.0938145	5.62156	-0.741215	0.479956	0.901788	-5.23733	Not significant	ARHGDIB	-0.233455	5.55174	-1.98045	0.0833648	0.890794	-4.38646	Not significant	ARHGDIB	-0.322497	5.50722	-2.1681	0.0587632	0.33769	-4.74808	Not significant	ARHGDIB	-0.271102	5.53292	-2.21887	0.0601167
Q99571-2	Isoform 2 of P2X purinoceptor 4 OS=Homo sapiens GN=P2RX4; Isoform 3 of P2X purinoceptor 4 OS=Homo sapiens GN=P2RX4; P2X purinoceptor 4 OS=Homo sapiens GN=P2RX4 PE=1 SV=2	P2RX4	4.10689	3.6787	3.99517	3.79521	4.14984	4.30184	3.39588	3.22418	3.57905	3.50986	3.63414	4.24788	2.63417	2.93133	3.16803	2.87875	3.25061	3.86338	P2RX4	-0.10091	3.32853	-0.622701	0.550981	0.915756	-5.30805	Not significant	P2RX4	0.201768	3.47986	1.36585	0.209518	0.92614	-5.17717	Not significant	P2RX4	0.0156242	3.38679	0.110228	0.914685	0.961506	-6.80901	Not significant	P2RX4	0.299217	3.52859	2.11587	0.0702171
Q9Y6R4	Isoform 2 of Mitogen-activated protein kinase kinase kinase 4 OS=Homo sapiens GN=MAP3K4; Mitogen-activated protein kinase kinase kinase 4 OS=Homo sapiens GN=MAP3K4 PE=1 SV=2	MAP3K4	4.8496	5.48379	5.18013	5.03095	5.45635	5.28942	4.74304	5.15321	4.99708	5.11527	5.16251	5.11041	2.71777	2.64731	2.99711	2.86701	2.59377	3.39004	MAP3K4	0.324634	4.26578	2.02171	0.0782016	0.738595	-4.00118	Not significant	MAP3K4	0.287969	4.24745	2.51075	0.0366184	0.890794	-3.63775	Not significant	MAP3K4	0.234275	4.22061	1.92458	0.0869355	0.374267	-5.11792	Not significant	MAP3K4	0.300741	4.25384	1.88906	0.0987388
P41208	Centrin-2 OS=Homo sapiens GN=CETN2 PE=1 SV=1	CETN2	5.69605	5.67114	5.89489	5.72394	5.69788	5.48813	4.69799	4.66155	4.72427	4.66994	4.36782	3.92904	4.90221	4.76854	5.27161	4.69013	4.61583	4.02908	CETN2	-0.0650056	5.06625	-0.527684	0.612174	0.932965	-5.3568	Not significant	CETN2	0.198174	5.19784	1.5915	0.150553	0.905266	-4.90252	Not significant	CETN2	-0.0707488	5.06338	-0.579395	0.576757	0.794478	-6.63454	Not significant	CETN2	-0.20491	4.9963	-1.65945	0.138863
O94822-3	Isoform 3 of E3 ubiquitin-protein ligase listerin OS=Homo sapiens GN=LTN1; E3 ubiquitin-protein ligase listerin OS=Homo sapiens GN=LTN1 PE=1 SV=6	LTN1	5.65947	5.92121	6.06614	6.00663	6.21686	6.17405	2.187	2.6032	2.88932	2.36958	3.18466	3.33567	2.51245	2.9631	2.86589	2.86751	2.50493	2.85683	LTN1	0.376193	3.64107	2.99974	0.0172717	0.612983	-2.88187	Not significant	LTN1	0.487473	3.69671	3.85364	0.0049489	0.697289	-1.777	Not significant	LTN1	0.294929	3.60044	2.45453	0.036884	0.285236	-4.29742	Not significant	LTN1	0.515844	3.7109	2.74607	0.0272834
Q92621	Nuclear pore complex protein Nup205 OS=Homo sapiens GN=NUP205 PE=1 SV=3	NUP205	3.867	4.16819	4.14527	4.07413	4.45255	4.37088	4.64907	5.02209	4.92876	4.90855	5.16906	5.32542	4.70754	4.18352	4.23247	4.79352	4.80217	5.0279	NUP205	0.0500657	4.4329	0.264658	0.798029	0.968648	-5.4519	Not significant	NUP205	0.0276313	4.42168	0.162297	0.875137	0.99754	-6.05134	Not significant	NUP205	0.184199	4.49997	1.53927	0.158656	0.460102	-5.66287	Not significant	NUP205	0.400061	4.6079	2.92294	0.0210246
P09960	Isoform 2 of Leukotriene A-4 hydrolase OS=Homo sapiens GN=LTA4H; Isoform 4 of Leukotriene A-4 hydrolase OS=Homo sapiens GN=LTA4H; Isoform 3 of Leukotriene A-4 hydrolase OS=Homo sapiens GN=LTA4H; Leukotriene A-4 hydrolase OS=Homo sapiens GN=LTA4H PE=1 SV=2	LTA4H	4.91434	4.70246	4.57594	4.29118	4.60478	4.20636	5.24267	4.99481	5.3157	4.94622	5.09186	4.782	5.54678	4.99018	5.07348	5.2507	5.25493	5.20329	LTA4H	-0.338781	5.06521	-2.53236	0.0353973	0.678267	-3.41043	Not significant	LTA4H	-0.246223	5.11149	-1.74779	0.119023	0.890794	-4.70048	Not significant	LTA4H	-0.405231	5.03198	-3.16388	0.0117055	0.190539	-3.15369	Not significant	LTA4H	-0.250738	5.10923	-2.20019	0.0618341
Q99497	Protein deglycase DJ-1 OS=Homo sapiens GN=PARK7 PE=1 SV=2	PARK7	5.52662	5.25617	5.24926	5.1214	5.12967	4.71274	5.38181	5.057	5.22055	5.03022	5.06402	4.93265	5.18555	5.15991	5.20612	4.79175	4.63649	4.83794	PARK7	-0.206965	5.26118	-1.58675	0.151603	0.775067	-4.48655	Not significant	PARK7	-0.139351	5.29499	-1.14062	0.287352	0.95276	-5.42556	Not significant	PARK7	-0.383538	5.17289	-3.26676	0.00993968	0.182693	-2.98809	Not significant	PARK7	-0.421269	5.15403	-3.61861	0.00781919
Q00978	Interferon regulatory factor 9 OS=Homo sapiens GN=IRF9 PE=1 SV=1	IRF9	5.0544	4.861	5.46004	5.90888	6.18391	6.13965	4.02952	4.34582	4.44349	4.94714	5.00431	5.10706	3.78807	4.05998	3.87259	3.77258	4.14183	3.93595	IRF9	0.131604	4.35646	0.895787	0.39677	0.881147	-5.12975	Not significant	IRF9	0.301379	4.44135	2.38273	0.0446691	0.890794	-3.82069	Not significant	IRF9	0.585539	4.58343	3.16685	0.0116502	0.190539	-3.1489	Not significant	IRF9	0.819354	4.70034	4.93528	0.00145398
Q9HC07	Transmembrane protein 165 OS=Homo sapiens GN=TMEM165 PE=1 SV=1; Isoform 2 of Transmembrane protein 165 OS=Homo sapiens GN=TMEM165	TMEM165	3.18626	2.91697	3.26061	3.64054	3.04655	3.42895	4.97769	4.88615	5.1786	5.18856	5.23675	5.64504	3.58684	3.952	4.06445	3.96392	3.91872	4.33359	TMEM165	0.00144494	3.91765	0.00934854	0.992772	0.999108	-5.48447	Not significant	TMEM165	0.250959	4.04241	1.94734	0.0877275	0.890794	-4.43193	Not significant	TMEM165	0.347412	4.09064	2.84721	0.0194749	0.234793	-3.66556	Not significant	TMEM165	0.150411	3.99213	1.11685	0.299168
Q9UHD8	Isoform 7 of Septin-9 OS=Homo sapiens GN=SEPT9; Isoform 2 of Septin-9 OS=Homo sapiens GN=SEPT9; Isoform 8 of Septin-9 OS=Homo sapiens GN=SEPT9; Isoform 3 of Septin-9 OS=Homo sapiens GN=SEPT9; Isoform 5 of Septin-9 OS=Homo sapiens GN=SEPT9; Isoform 9 of Septin-9 OS=Homo sapiens GN=SEPT9; Isoform 4 of Septin-9 OS=Homo sapiens GN=SEPT9; Septin-9 OS=Homo sapiens GN=SEPT9 PE=1 SV=2	SEPT9	5.40807	5.30753	5.34536	4.79611	4.8559	4.97864	4.39408	4.49228	4.38104	4.12367	3.93575	3.8247	5.25511	5.44701	5.39525	5.0671	4.98909	4.85288	SEPT9	0.0631819	5.05068	0.488155	0.638664	0.935546	-5.3749	Not significant	SEPT9	0.0214621	5.02982	0.181593	0.860465	0.99754	-6.04781	Not significant	SEPT9	-0.356793	4.84069	-2.69506	0.024929	0.253269	-3.91142	Not significant	SEPT9	-0.425508	4.80633	-3.56721	0.00839338
Q96QU8	Exportin-6 OS=Homo sapiens GN=XPO6 PE=1 SV=1; Isoform 2 of Exportin-6 OS=Homo sapiens GN=XPO6	XPO6	4.37742	4.78043	5.026	4.89655	5.21724	5.59005	3.19137	3.49891	3.44312	3.50828	3.50939	3.59501	3.81424	3.81502	3.21593	3.79955	3.67767	4.27155	XPO6	0.23711	3.9129	1.73893	0.120613	0.76472	-4.32081	Not significant	XPO6	0.100673	3.84468	0.463409	0.655544	0.996512	-5.95243	Not significant	XPO6	0.273785	3.93124	1.97639	0.0800275	0.365148	-5.04057	Not significant	XPO6	0.340425	3.96456	1.8486	0.104896
A8CG34	Isoform 2 of Nuclear envelope pore membrane protein POM 121C OS=Homo sapiens GN=POM121C; Isoform 2 of Nuclear envelope pore membrane protein POM 121 OS=Homo sapiens GN=POM121; Nuclear envelope pore membrane protein POM 121C OS=Homo sapiens GN=POM121C PE=1 SV=2; Isoform 3 of Nuclear envelope pore membrane protein POM 121 OS=Homo sapiens GN=POM121; POM121 and ZP3 fusion protein OS=Homo sapiens GN=P…	POM121C	4.92809	4.98616	4.95668	5.55398	5.2368	5.45244	2.86587	3.10018	3.40753	3.68414	3.72741	3.3859	3.04881	3.28089	2.67521	3.21574	3.40455	3.40628	POM121C	0.174822	3.70167	1.39364	0.20128	0.792244	-4.68729	Not significant	POM121C	0.0655537	3.64703	0.373851	0.718328	0.996512	-5.9915	Not significant	POM121C	0.53703	3.88277	3.60831	0.0058232	0.161657	-2.44358	Not significant	POM121C	0.508662	3.86859	3.52636	0.00888203
O60427	Fatty acid desaturase 1 OS=Homo sapiens GN=FADS1 PE=1 SV=3	FADS1	4.54063	5.07901	5.11781	4.85605	4.72876	4.16191	4.52231	4.53339	4.50002	4.56664	3.83109	4.09511	3.31973	3.72025	3.54955	3.26476	2.46317	2.68739	FADS1	0.316661	4.28589	2.17642	0.0615328	0.735054	-3.82266	Not significant	FADS1	0.26157	4.25834	1.82	0.10664	0.890794	-4.6045	Not significant	FADS1	0.101591	4.17835	0.791124	0.449532	0.708553	-6.48328	Not significant	FADS1	-0.45322	3.90095	-2.24244	0.0580179
P28072	Proteasome subunit beta type-6 OS=Homo sapiens GN=PSMB6 PE=1 SV=4	PSMB6	6.0385	5.96154	5.80626	5.6043	5.63743	5.35872	3.89611	3.95979	3.45979	3.37662	3.37623	3.4467	4.16882	4.07319	4.28164	3.86156	3.94776	3.81774	PSMB6	-0.0363061	4.68299	-0.291489	0.778164	0.964485	-5.44499	Not significant	PSMB6	-0.185248	4.60852	-1.3261	0.221783	0.926323	-5.22306	Not significant	PSMB6	-0.420317	4.49099	-3.48067	0.00709987	0.166517	-2.64594	Not significant	PSMB6	-0.380671	4.51081	-3.17761	0.014533
Q2TAL8	Glutamine-rich protein 1 OS=Homo sapiens GN=QRICH1 PE=1 SV=1	QRICH1	5.67978	5.82361	5.6481	5.57838	5.44358	5.22102	3.74355	3.39702	3.34287	3.26755	3.19937	3.20911	4.34873	4.28806	4.1128	4.20679	3.8648	3.95909	QRICH1	-0.0877902	4.54679	-0.621066	0.552003	0.915756	-5.30895	Not significant	QRICH1	-0.222763	4.47931	-1.7664	0.115708	0.890794	-4.67589	Not significant	QRICH1	-0.239779	4.4708	-1.84422	0.0987761	0.387468	-5.23624	Not significant	QRICH1	-0.42144	4.37997	-3.4743	0.00954942
Q12882	Isoform 2 of Dihydropyrimidine dehydrogenase [NADP(+)] OS=Homo sapiens GN=DPYD; Dihydropyrimidine dehydrogenase [NADP(+)] OS=Homo sapiens GN=DPYD PE=1 SV=2	DPYD	5.07775	4.97502	4.94662	4.6212	4.57722	4.10715	5.47682	5.23057	5.37302	5.09126	5.19408	5.06044	4.63092	4.79814	4.93892	4.72803	4.67196	4.24748	DPYD	-0.0605859	5.03154	-0.444423	0.668627	0.940197	-5.3934	Not significant	DPYD	0.0243573	5.07401	0.180929	0.860969	0.99754	-6.04794	Not significant	DPYD	-0.248336	4.93766	-1.73218	0.117817	0.415166	-5.39743	Not significant	DPYD	-0.247411	4.93813	-1.79372	0.113837
Q92636	Isoform 2 of Protein FAN OS=Homo sapiens GN=NSMAF; Protein FAN OS=Homo sapiens GN=NSMAF PE=1 SV=2	NSMAF	5.02849	5.22853	4.88022	4.9647	5.22721	5.33464	4.33132	4.31163	4.47638	4.38607	4.64822	4.8317	4.52852	4.82237	4.44826	4.73128	4.85087	5.29706	NSMAF	0.158061	4.70848	1.21032	0.26103	0.832375	-4.86477	Not significant	NSMAF	-0.0278286	4.61553	-0.22713	0.826077	0.99754	-6.03794	Not significant	NSMAF	0.0645703	4.66173	0.526054	0.611763	0.814419	-6.66587	Not significant	NSMAF	0.27932	4.76911	2.47427	0.0409285
Q14149	MORC family CW-type zinc finger protein 3 OS=Homo sapiens GN=MORC3 PE=1 SV=3	MORC3	4.47924	4.54907	4.59188	3.95846	4.76331	5.03941	4.4153	4.52021	4.50604	4.51867	4.73993	4.92775	4.74974	4.78834	4.73331	5.08788	5.01824	5.09135	MORC3	0.0711135	4.58365	0.581258	0.577226	0.922112	-5.33021	Not significant	MORC3	0.0623148	4.57925	0.537743	0.605535	0.996512	-5.91402	Not significant	MORC3	-0.0264226	4.53488	-0.156366	0.879249	0.944512	-6.80226	Not significant	MORC3	0.292396	4.69429	2.62808	0.0325141
Q15836	Vesicle-associated membrane protein 3 OS=Homo sapiens GN=VAMP3 PE=1 SV=3	VAMP3	4.22627	4.43128	4.03493	4.23749	4.57402	3.96949	4.30844	4.18228	3.78171	4.44462	3.25761	3.54588	3.36337	3.17833	3.75344	3.02921	3.35574	2.7658	VAMP3	-0.0353993	3.94833	-0.259586	0.801802	0.970499	-5.45313	Not significant	VAMP3	-0.109336	3.91136	-0.619544	0.552964	0.994403	-5.86569	Not significant	VAMP3	-0.0622586	3.9349	-0.46161	0.655486	0.835416	-6.69992	Not significant	VAMP3	-0.236907	3.84758	-0.966037	0.364673
P07311	Acylphosphatase-1 OS=Homo sapiens GN=ACYP1 PE=1 SV=2	ACYP1	5.86617	5.51744	5.5316	5.0313	5.09475	5.0493	5.14531	4.99039	4.9244	4.82857	4.70208	4.48945	4.84833	4.69443	4.86777	4.50196	4.61583	4.61735	ACYP1	-0.219182	5.17701	-1.73633	0.121088	0.76472	-4.32369	Not significant	ACYP1	-0.17868	5.19726	-1.4225	0.19306	0.922131	-5.11039	Not significant	ACYP1	-0.499323	5.03694	-3.5224	0.00665294	0.162241	-2.57962	Not significant	ACYP1	-0.482384	5.04541	-3.50146	0.00919473
O75608	Acyl-protein thioesterase 1 OS=Homo sapiens GN=LYPLA1 PE=1 SV=1; Isoform 2 of Acyl-protein thioesterase 1 OS=Homo sapiens GN=LYPLA1	LYPLA1	5.07199	4.84449	4.96774	4.55539	4.79838	4.71304	4.30554	4.8526	3.83019	4.86849	4.1225	3.39644	5.34076	5.27342	5.18821	4.99627	5.01612	4.91362	LYPLA1	0.0840731	4.94813	0.494165	0.6346	0.934696	-5.37224	Not significant	LYPLA1	-0.244053	4.78407	-1.90257	0.0939789	0.890794	-4.49305	Not significant	LYPLA1	-0.099385	4.85641	-0.503001	0.62723	0.824777	-6.67853	Not significant	LYPLA1	-0.260434	4.77588	-2.30483	0.0528103
Q9Y5L4	Mitochondrial import inner membrane translocase subunit Tim13 OS=Homo sapiens GN=TIMM13 PE=1 SV=1	TIMM13	5.91613	5.82621	5.75046	5.77425	5.37491	5.3722	5.2887	5.19603	5.21328	5.10326	4.94368	4.91846	6.02851	5.93086	6.02202	5.99611	6.01669	5.56071	TIMM13	-0.0934133	5.69774	-0.76587	0.465959	0.899426	-5.22129	Not significant	TIMM13	-0.0825256	5.70318	-0.708603	0.498899	0.984398	-5.80612	Not significant	TIMM13	-0.119904	5.68449	-1.00649	0.340877	0.627117	-6.2886	Not significant	TIMM13	-0.299354	5.59477	-2.18403	0.0633598
Q9UL46	Proteasome activator complex subunit 2 OS=Homo sapiens GN=PSME2 PE=1 SV=4	PSME2	4.78278	5.06956	4.93593	4.46139	4.92292	5.27438	4.06292	3.91412	4.04569	3.68434	4.33981	4.59093	5.65119	5.20897	5.08941	5.29864	5.30053	6.01189	PSME2	-0.101413	4.78159	-0.626548	0.548581	0.915756	-5.30593	Not significant	PSME2	-0.14195	4.76132	-0.901952	0.393693	0.976074	-5.65341	Not significant	PSME2	-0.350837	4.65688	-2.98805	0.0155145	0.212741	-3.4377	Not significant	PSME2	0.0221255	4.84336	0.148627	0.885837
Q5RKV6	Exosome complex component MTR3 OS=Homo sapiens GN=EXOSC6 PE=1 SV=1	EXOSC6	5.39597	5.34313	5.14623	5.46717	5.19203	4.84326	4.65105	4.63417	4.43029	4.51492	4.32684	4.10179	3.53363	3.99025	3.76306	3.61458	3.27685	3.21394	EXOSC6	0.128964	4.59137	0.875891	0.406863	0.881147	-5.14451	Not significant	EXOSC6	-0.0803573	4.48671	-0.581367	0.577164	0.996188	-5.88902	Not significant	EXOSC6	0.00533815	4.52955	0.0437971	0.966037	0.984619	-6.81463	Not significant	EXOSC6	-0.261646	4.39606	-2.32804	0.0509953
P13591-1	Isoform 4 of Neural cell adhesion molecule 1 OS=Homo sapiens GN=NCAM1; Isoform 2 of Neural cell adhesion molecule 1 OS=Homo sapiens GN=NCAM1; Isoform 3 of Neural cell adhesion molecule 1 OS=Homo sapiens GN=NCAM1	NCAM1	4.27917	4.35025	4.53279	4.00016	3.22674	3.62478	6.83916	6.74298	6.91993	6.48261	6.53674	6.4043	4.7624	5.01987	5.18997	4.53743	4.35483	4.40567	NCAM1	0.0774564	5.33231	0.585357	0.574599	0.921946	-5.32808	Not significant	NCAM1	0.253986	5.42057	2.03621	0.0764872	0.890794	-4.30939	Not significant	NCAM1	-0.286843	5.15016	-2.41966	0.0390409	0.290448	-4.35294	Not significant	NCAM1	-0.587474	4.99984	-3.5601	0.00847632
Q8N806	Putative E3 ubiquitin-protein ligase UBR7 OS=Homo sapiens GN=UBR7 PE=1 SV=2	UBR7	5.10469	5.02853	4.96868	4.341	4.48764	4.22925	5.16766	4.79551	5.13354	4.54942	4.88086	4.68361	4.71799	4.9059	4.91417	4.73421	4.5829	4.4074	UBR7	-0.0868012	4.95338	-0.59223	0.57021	0.920745	-5.32448	Not significant	UBR7	0.00868162	5.00112	0.06981	0.946076	0.99754	-6.06277	Not significant	UBR7	-0.455235	4.76916	-2.78773	0.0214457	0.238458	-3.76176	Not significant	UBR7	-0.346309	4.82362	-2.59571	0.0341237
P20962	Parathymosin OS=Homo sapiens GN=PTMS PE=1 SV=2	PTMS	5.45864	5.09562	5.31128	5.08866	5.20617	4.77909	4.30998	5.15701	4.22049	4.60811	4.32394	4.00186	4.71373	4.99446	4.9967	4.36781	4.2752	4.21587	PTMS	0.254915	4.95491	1.19214	0.267693	0.832375	-4.88155	Not significant	PTMS	0.0153744	4.83513	0.115825	0.910675	0.99754	-6.05821	Not significant	PTMS	-0.139254	4.75782	-0.889079	0.397458	0.669277	-6.39955	Not significant	PTMS	-0.225677	4.71461	-1.73163	0.124828
Q6WKZ4	Rab11 family-interacting protein 1 OS=Homo sapiens GN=RAB11FIP1 PE=1 SV=3; Isoform 2 of Rab11 family-interacting protein 1 OS=Homo sapiens GN=RAB11FIP1; Isoform 5 of Rab11 family-interacting protein 1 OS=Homo sapiens GN=RAB11FIP1	RAB11FIP1	4.3559	4.28397	4.17622	4.39317	4.0388	3.64224	4.88858	4.99603	5.15318	4.93282	4.83833	4.43252	4.22717	4.42806	4.24094	4.44412	4.38553	3.89706	RAB11FIP1	0.0788035	4.52995	0.613612	0.556677	0.917181	-5.31303	Not significant	RAB11FIP1	0.0328927	4.507	0.250769	0.808378	0.99754	-6.03196	Not significant	RAB11FIP1	0.0994858	4.54029	0.826076	0.430445	0.693234	-6.45436	Not significant	RAB11FIP1	-0.0696635	4.45572	-0.52745	0.613395
Q99805	Transmembrane 9 superfamily member 2 OS=Homo sapiens GN=TM9SF2 PE=1 SV=1	TM9SF2	3.40616	3.54524	3.97108	3.37661	3.80543	4.6946	4.10654	3.55812	3.75564	4.11171	4.15529	4.35321	4.88615	4.50309	4.70491	5.21898	5.16352	5.57754	TM9SF2	-0.264138	4.00088	-1.64724	0.138496	0.773935	-4.42135	Not significant	TM9SF2	0.0109225	4.13841	0.0601133	0.953555	0.99754	-6.06344	Not significant	TM9SF2	0.102815	4.18436	0.794829	0.447482	0.707598	-6.48026	Not significant	TM9SF2	0.241797	4.25385	1.96324	0.0883474
P25774	Isoform 2 of Cathepsin S OS=Homo sapiens GN=CTSS; Cathepsin S OS=Homo sapiens GN=CTSS PE=1 SV=3	CTSS	3.86207	3.35234	3.42987	3.87229	4.13145	3.99793	5.49006	5.62256	5.57763	5.73667	5.93735	6.51209	3.95809	4.12608	3.77586	4.14533	4.27179	5.05589	CTSS	-0.0697489	4.40187	-0.423531	0.683172	0.94196	-5.40165	Not significant	CTSS	-0.17562	4.34893	-1.28368	0.235544	0.937365	-5.27111	Not significant	CTSS	0.148023	4.51075	1.21419	0.256048	0.548108	-6.06653	Not significant	CTSS	0.343458	4.60847	3.00324	0.0186987
Q9BW83	Intraflagellar transport protein 27 homolog OS=Homo sapiens GN=IFT27 PE=1 SV=1	IFT27	4.76377	4.51738	4.52355	4.49013	4.35634	4.14495	4.94964	5.02624	4.38631	4.61611	4.35551	4.55371	4.85648	4.55432	4.51369	4.57955	4.66694	4.46092	IFT27	-0.157318	4.77797	-1.15994	0.279838	0.838389	-4.91086	Not significant	IFT27	-0.382117	4.66557	-3.08699	0.0151473	0.890794	-2.81744	Not significant	IFT27	-0.294702	4.70928	-2.50781	0.0338161	0.276232	-4.21234	Not significant	IFT27	-0.397032	4.65811	-3.13742	0.0153973
Q9BZE2	tRNA pseudouridine(38/39) synthase OS=Homo sapiens GN=PUS3 PE=1 SV=3	PUS3	7.10493	7.29585	7.18734	6.82931	7.27164	7.5517	4.52298	4.38532	4.60405	4.63059	4.74022	4.85566	3.24836	3.39719	3.44446	3.43747	3.62693	3.9487	PUS3	0.0673609	4.99244	0.508245	0.625129	0.933558	-5.36587	Not significant	PUS3	0.11986	5.01869	1.03566	0.330954	0.965661	-5.5307	Not significant	PUS3	0.00703143	4.96227	0.0518955	0.959763	0.98217	-6.8142	Not significant	PUS3	0.254175	5.08584	2.19486	0.0623334
Q9BYN8	28S ribosomal protein S26, mitochondrial OS=Homo sapiens GN=MRPS26 PE=1 SV=1	MRPS26	5.25368	5.13965	5.02814	5.46327	4.83224	4.91341	5.01445	4.84559	4.48934	4.4915	4.32684	4.48811	4.73463	4.60491	4.5227	4.57098	4.66197	4.22012	MRPS26	-0.137538	4.93215	-1.12515	0.293459	0.842394	-4.94194	Not significant	MRPS26	-0.32086	4.84049	-2.56357	0.0337409	0.890794	-3.56215	Not significant	MRPS26	-0.159004	4.92142	-1.03022	0.330209	0.614133	-6.26484	Not significant	MRPS26	-0.393903	4.80397	-2.72388	0.0281958
Q8IVD9	NudC domain-containing protein 3 OS=Homo sapiens GN=NUDCD3 PE=1 SV=3	NUDCD3	4.63611	4.35025	4.64973	4.61349	4.79706	4.04947	4.57732	4.21653	4.54263	4.14522	4.06037	4.2076	4.77885	4.67806	4.70832	4.40847	4.43197	4.34733	NUDCD3	-0.249146	4.53952	-1.94653	0.0878182	0.741584	-4.08723	Not significant	NUDCD3	-0.0305304	4.64883	-0.265964	0.797062	0.99754	-6.02781	Not significant	NUDCD3	-0.275033	4.52658	-2.08552	0.0671531	0.349826	-4.87518	Not significant	NUDCD3	-0.234295	4.54695	-1.52632	0.168667
Q16576	Histone-binding protein RBBP7 OS=Homo sapiens GN=RBBP7 PE=1 SV=1	RBBP7	5.15561	5.08149	5.13766	5.08815	4.83075	4.84803	5.45333	5.42937	5.35679	5.41395	5.15593	4.87025	4.86245	4.97683	5.067	4.86851	4.78264	4.32867	RBBP7	0.00543014	5.15985	0.0433682	0.966481	0.992516	-5.48363	Not significant	RBBP7	0.0300203	5.17214	0.24446	0.813091	0.99754	-6.03361	Not significant	RBBP7	-0.0335964	5.14033	-0.285704	0.781672	0.900171	-6.77101	Not significant	RBBP7	-0.234028	5.04012	-1.98256	0.0858195
Q7Z4W1	L-xylulose reductase OS=Homo sapiens GN=DCXR PE=1 SV=2	DCXR	4.9999	4.92356	4.97844	4.86538	4.84708	4.61408	5.14862	5.17736	4.84384	4.97132	4.96719	4.76889	5.02528	5.22137	5.15257	4.83768	4.85862	4.26498	DCXR	0.0494941	5.08268	0.385731	0.709848	0.948944	-5.41563	Not significant	DCXR	-0.0663193	5.02477	-0.507396	0.625705	0.996512	-5.93034	Not significant	DCXR	-0.166475	4.9747	-1.41796	0.190403	0.489512	-5.82059	Not significant	DCXR	-0.166974	4.97445	-1.50428	0.17413
Q9UNE7	Isoform 2 of E3 ubiquitin-protein ligase CHIP OS=Homo sapiens GN=STUB1; E3 ubiquitin-protein ligase CHIP OS=Homo sapiens GN=STUB1 PE=1 SV=2	STUB1	5.94571	5.95831	6.00388	5.72068	5.60546	5.5278	4.85668	4.96973	4.8255	4.69105	4.51598	4.08034	5.13774	5.29465	5.35879	5.07713	4.83751	4.78808	STUB1	0.0941902	5.36047	0.760587	0.468935	0.899426	-5.22477	Not significant	STUB1	0.0826782	5.35471	0.688887	0.510573	0.984398	-5.81991	Not significant	STUB1	-0.150421	5.23816	-1.26027	0.239753	0.533311	-6.01317	Not significant	STUB1	-0.327056	5.14985	-2.94284	0.0204212
Q9HD42	Charged multivesicular body protein 1a OS=Homo sapiens GN=CHMP1A PE=1 SV=1	CHMP1A	5.57434	5.44934	5.70015	5.39155	5.50635	5.16297	4.28763	4.22387	4.04556	4.21252	3.84128	3.3115	5.51796	5.84892	5.83929	5.31855	5.3866	5.14627	CHMP1A	0.0473979	5.15034	0.334907	0.746391	0.954626	-5.43245	Not significant	CHMP1A	0.0683533	5.16082	0.484337	0.64126	0.996512	-5.94215	Not significant	CHMP1A	-0.152438	5.05043	-1.28527	0.231277	0.526237	-5.98365	Not significant	CHMP1A	-0.215233	5.01903	-1.70052	0.130706
Q9NQP4	Prefoldin subunit 4 OS=Homo sapiens GN=PFDN4 PE=1 SV=1	PFDN4	5.37075	5.28583	5.03863	4.95841	5.02477	4.70573	5.43366	5.22627	5.33439	5.29976	5.14007	5.08966	4.02074	4.26994	4.02378	3.59095	3.6438	3.58404	PFDN4	-0.0143685	4.93453	-0.102696	0.920756	0.987885	-5.47958	Not significant	PFDN4	-0.142777	4.87033	-1.14641	0.28509	0.95276	-5.41956	Not significant	PFDN4	-0.325344	4.77904	-2.58843	0.0296536	0.265153	-4.0831	Not significant	PFDN4	-0.338833	4.7723	-3.0351	0.0178522
P30405	Peptidyl-prolyl cis-trans isomerase F, mitochondrial OS=Homo sapiens GN=PPIF PE=1 SV=1; Isoform 2 of Peptidyl-prolyl cis-trans isomerase F, mitochondrial OS=Homo sapiens GN=PPIF	PPIF	3.89078	3.5594	4.02424	4.13808	4.28456	4.32995	4.76081	4.72209	4.9197	5.03963	4.96781	5.3873	5.01653	5.54902	5.75966	5.57689	5.79006	5.3657	PPIF	0.0541303	4.5831	0.306843	0.766873	0.960665	-5.44075	Not significant	PPIF	0.345163	4.72862	2.27385	0.0529054	0.890794	-3.9756	Not significant	PPIF	0.362163	4.73712	2.86674	0.0188693	0.233143	-3.63398	Not significant	PPIF	0.458104	4.78509	3.25173	0.0130714
Q8WW12	PEST proteolytic signal-containing nuclear protein OS=Homo sapiens GN=PCNP PE=1 SV=2; Isoform 2 of PEST proteolytic signal-containing nuclear protein OS=Homo sapiens GN=PCNP	PCNP	5.3376	5.16102	5.23059	4.93286	4.96097	4.83757	5.18145	5.04273	4.89178	5.07071	4.69432	4.55864	5.93634	6.1567	6.18099	5.80617	5.73166	5.62555	PCNP	-0.0316471	5.46931	-0.230113	0.823835	0.977037	-5.45983	Not significant	PCNP	-0.0506748	5.45979	-0.36536	0.72441	0.996512	-5.99479	Not significant	PCNP	-0.215219	5.37752	-1.71445	0.121125	0.419588	-5.4225	Not significant	PCNP	-0.356145	5.30706	-2.99543	0.0189126
O95340-2	Isoform B of Bifunctional 3'-phosphoadenosine 5'-phosphosulfate synthase 2 OS=Homo sapiens GN=PAPSS2; Bifunctional 3'-phosphoadenosine 5'-phosphosulfate synthase 2 OS=Homo sapiens GN=PAPSS2 PE=1 SV=2	PAPSS2	5.07484	5.02162	5.15875	4.88162	5.29019	5.84352	3.19339	2.84594	3.38547	2.56606	3.81496	4.33045	3.7814	3.81268	3.71766	3.51315	3.77822	3.96695	PAPSS2	-0.123132	3.95498	-0.91267	0.388347	0.879272	-5.11702	Not significant	PAPSS2	0.0707462	4.05192	0.589236	0.572128	0.996188	-5.88432	Not significant	PAPSS2	-0.362934	3.83508	-2.72218	0.0238539	0.24971	-3.86766	Not significant	PAPSS2	0.277913	4.1555	1.89971	0.0971767
P18085	ADP-ribosylation factor 4 OS=Homo sapiens GN=ARF4 PE=1 SV=3	ARF4	3.99055	4.3432	4.03132	3.74925	4.44602	4.92318	5.19983	5.03038	4.91275	4.97305	5.46937	5.58042	6.29075	5.25945	5.54135	6.09461	5.73682	6.67877	ARF4	-0.2827	5.01903	-1.19482	0.266702	0.832375	-4.87909	Not significant	ARF4	-0.331903	4.99443	-2.04671	0.0752555	0.890794	-4.29481	Not significant	ARF4	-0.221409	5.04967	-1.88721	0.0922639	0.38235	-5.1732	Not significant	ARF4	0.057025	5.18889	0.290897	0.779153
Q15025	Isoform 5 of TNFAIP3-interacting protein 1 OS=Homo sapiens GN=TNIP1; Isoform 2 of TNFAIP3-interacting protein 1 OS=Homo sapiens GN=TNIP1; Isoform 6 of TNFAIP3-interacting protein 1 OS=Homo sapiens GN=TNIP1; Isoform 8 of TNFAIP3-interacting protein 1 OS=Homo sapiens GN=TNIP1; Isoform 4 of TNFAIP3-interacting protein 1 OS=Homo sapiens GN=TNIP1; TNFAIP3-interacting protein 1 OS=Homo sapiens GN=TNIP1…	TNIP1	3.32218	4.19	4.45665	4.21451	4.47806	4.94221	5.7307	5.64999	5.93349	6.20337	6.24735	5.98841	3.39041	3.31075	3.6773	3.59422	4.19903	4.17146	TNIP1	0.235821	4.26567	1.17783	0.273035	0.832375	-4.89464	Not significant	TNIP1	0.541387	4.41845	2.87787	0.0208026	0.890794	-3.11316	Not significant	TNIP1	0.522941	4.40923	3.4644	0.00728267	0.167151	-2.67185	Not significant	TNIP1	0.827051	4.56129	5.63086	0.000661049
O00505	Importin subunit alpha-4 OS=Homo sapiens GN=KPNA3 PE=1 SV=2	KPNA3	4.16182	4.08763	4.38422	4.54326	4.40971	4.5207	4.92031	4.37174	4.88228	4.43657	5.15059	5.31883	4.53995	3.80854	3.7525	4.36628	4.29684	5.32192	KPNA3	-0.451387	4.315	-2.88032	0.0207136	0.612983	-3.01457	Not significant	KPNA3	-0.201027	4.44018	-1.05699	0.321698	0.960966	-5.50993	Not significant	KPNA3	-0.0919881	4.4947	-0.547947	0.597261	0.806465	-6.65335	Not significant	KPNA3	0.0783545	4.57987	0.563633	0.589748
Q9BSL1	Ubiquitin-associated domain-containing protein 1 OS=Homo sapiens GN=UBAC1 PE=1 SV=1	UBAC1	5.42765	5.09579	5.06339	4.81121	4.96692	4.87136	4.56611	4.72851	4.46311	4.65355	3.98371	4.14779	3.99565	4.17694	4.00658	3.83152	3.89846	3.61082	UBAC1	0.00394221	4.66511	0.0265781	0.979454	0.994502	-5.48418	Not significant	UBAC1	-0.152112	4.58708	-1.19723	0.265829	0.942471	-5.36591	Not significant	UBAC1	-0.231043	4.54762	-1.5137	0.164928	0.465705	-5.69674	Not significant	UBAC1	-0.380106	4.47308	-2.8275	0.0241899
Q13422	Isoform Ik3 of DNA-binding protein Ikaros OS=Homo sapiens GN=IKZF1; Isoform Ik5 of DNA-binding protein Ikaros OS=Homo sapiens GN=IKZF1; Isoform Ik4 of DNA-binding protein Ikaros OS=Homo sapiens GN=IKZF1; Isoform Ik7 of DNA-binding protein Ikaros OS=Homo sapiens GN=IKZF1; DNA-binding protein Ikaros OS=Homo sapiens GN=IKZF1 PE=1 SV=1; Isoform Ikx of DNA-binding protein Ikaros OS=Homo sapiens GN=IKZ…	IKZF1	5.25771	5.17688	5.1635	5.74807	5.12967	4.90438	5.62709	5.68323	5.51912	5.66441	5.37942	5.21654	4.84166	4.05998	4.3548	4.29435	4.58428	3.94234	IKZF1	-0.268792	5.10776	-1.50557	0.170964	0.780362	-4.57242	Not significant	IKZF1	-0.229681	5.12731	-1.75091	0.118461	0.890794	-4.69637	Not significant	IKZF1	-0.00654165	5.23888	-0.0354305	0.972522	0.986077	-6.81499	Not significant	IKZF1	-0.211027	5.13664	-1.86727	0.10201
P57764	Gasdermin-D OS=Homo sapiens GN=GSDMD PE=1 SV=1	GSDMD	2.84925	3.13575	2.66294	2.9256	3.18832	4.04947	3.80956	3.83732	3.71183	4.00166	4.00147	4.04436	4.06906	4.22108	3.82496	4.16646	4.07728	4.72372	GSDMD	0.155427	3.65367	1.21797	0.258267	0.83043	-4.85767	Not significant	GSDMD	-0.176048	3.48793	-1.51605	0.168366	0.915535	-4.99684	Not significant	GSDMD	0.12195	3.63693	1.03029	0.33018	0.614133	-6.26477	Not significant	GSDMD	0.179731	3.66582	1.47789	0.180884
O60869	Isoform 2 of Endothelial differentiation-related factor 1 OS=Homo sapiens GN=EDF1; Isoform 3 of Endothelial differentiation-related factor 1 OS=Homo sapiens GN=EDF1; Endothelial differentiation-related factor 1 OS=Homo sapiens GN=EDF1 PE=1 SV=1	EDF1	5.68351	5.22207	5.70076	5.49285	5.4875	5.02005	6.11446	5.97565	5.87563	5.90103	5.73216	5.75871	5.67195	5.82458	5.78257	5.40643	5.2865	5.25944	EDF1	-0.149201	5.7487	-0.987768	0.352472	0.868834	-5.05819	Not significant	EDF1	-0.0369816	5.80481	-0.294366	0.776048	0.99754	-6.01941	Not significant	EDF1	-0.223198	5.7117	-1.89758	0.0907549	0.379346	-5.1579	Not significant	EDF1	-0.321248	5.66268	-2.77852	0.0260039
O43678	NADH dehydrogenase [ubiquinone] 1 alpha subcomplex subunit 2 OS=Homo sapiens GN=NDUFA2 PE=1 SV=3	NDUFA2	4.98642	4.67304	4.49655	4.98691	4.28269	4.70652	5.73541	5.66137	5.33929	5.68725	5.16579	4.93074	4.97239	5.11623	4.93891	4.73667	4.75223	4.46776	NDUFA2	-0.0811985	5.19081	-0.584828	0.574938	0.921946	-5.32836	Not significant	NDUFA2	-0.306491	5.07816	-2.2896	0.051626	0.890794	-3.95325	Not significant	NDUFA2	-0.0944647	5.18418	-0.77402	0.459075	0.71524	-6.49703	Not significant	NDUFA2	-0.497837	4.98249	-3.71639	0.00684033
Q6IC98	GRAM domain-containing protein 4 OS=Homo sapiens GN=GRAMD4 PE=1 SV=1	GRAMD4	4.89716	4.90574	4.87969	5.13255	4.74318	4.53291	2.75389	1.85001	2.48515	2.11234	2.1655	1.77284	4.31471	4.40275	4.678	4.36215	4.2117	3.91013	GRAMD4	-0.269086	3.85404	-1.33804	0.218016	0.805908	-4.74262	Not significant	GRAMD4	0.0256937	4.00143	0.175013	0.865462	0.99754	-6.04906	Not significant	GRAMD4	-0.119572	3.9288	-0.693057	0.506034	0.746246	-6.55855	Not significant	GRAMD4	-0.281791	3.84769	-2.05826	0.0765833
Q15631	Translin OS=Homo sapiens GN=TSN PE=1 SV=1	TSN	5.8314	5.31335	5.58129	5.44961	5.27362	4.93135	6.07119	5.9747	5.70075	5.85358	5.46137	5.18298	5.85137	5.51615	5.56218	5.70066	5.57614	5.69825	TSN	-0.316586	5.75969	-2.31906	0.0492987	0.714881	-3.65726	Not significant	TSN	-0.303247	5.76636	-2.62512	0.0306766	0.890794	-3.47403	Not significant	TSN	-0.250036	5.79297	-2.05612	0.0704106	0.351997	-4.92004	Not significant	TSN	-0.480943	5.67752	-3.89624	0.00536807
P17844	Isoform 2 of Probable ATP-dependent RNA helicase DDX5 OS=Homo sapiens GN=DDX5; Probable ATP-dependent RNA helicase DDX5 OS=Homo sapiens GN=DDX5 PE=1 SV=1	DDX5	4.85117	5.14229	5.1049	5.20128	5.49607	5.63021	5.00465	5.03422	5.07939	5.15474	5.1947	5.35573	5.29152	5.28768	5.3017	5.49484	5.56004	5.69221	DDX5	0.105618	5.10192	0.808372	0.442474	0.891705	-5.19263	Not significant	DDX5	0.112888	5.10556	0.941794	0.374141	0.97161	-5.61823	Not significant	DDX5	0.234507	5.16637	1.94535	0.084101	0.370963	-5.08701	Not significant	DDX5	0.367826	5.23303	2.76833	0.026399
O95602	DNA-directed RNA polymerase I subunit RPA1 OS=Homo sapiens GN=POLR1A PE=1 SV=2	POLR1A	4.30947	4.43128	3.73728	4.48865	4.21483	4.70027	4.04181	3.95766	3.80102	3.92661	4.25007	4.44033	3.40465	3.06306	3.12798	3.52245	3.35574	3.97389	POLR1A	-0.101312	3.86799	-0.727149	0.488064	0.904011	-5.24628	Not significant	POLR1A	-0.363215	3.73704	-2.88851	0.0204674	0.890794	-3.09803	Not significant	POLR1A	0.0605907	3.94894	0.486063	0.638719	0.829477	-6.68749	Not significant	POLR1A	0.0215727	3.92943	0.177831	0.863649
P04075	Fructose-bisphosphate aldolase A OS=Homo sapiens GN=ALDOA PE=1 SV=2; Isoform 2 of Fructose-bisphosphate aldolase A OS=Homo sapiens GN=ALDOA; Common Laboratory Contaminant - Fructose-bisphosphate aldolase A OS=Oryctolagus cuniculus GN=ALDOA PE=1 SV=2	ALDOA	5.15989	4.93114	4.82155	4.64328	5.00212	4.53127	5.20609	5.27862	5.08363	5.23919	4.85516	4.92499	4.82249	5.00225	5.11602	4.68359	4.7563	4.28776	ALDOA	0.00784906	5.06675	0.0574742	0.955591	0.992516	-5.48297	Not significant	ALDOA	-0.0557585	5.03494	-0.378407	0.715073	0.996512	-5.98971	Not significant	ALDOA	-0.207471	4.95909	-1.47913	0.173759	0.473807	-5.74202	Not significant	ALDOA	-0.191629	4.96701	-1.60726	0.149913
P43487	Ran-specific GTPase-activating protein OS=Homo sapiens GN=RANBP1 PE=1 SV=1; Isoform 2 of Ran-specific GTPase-activating protein OS=Homo sapiens GN=RANBP1	RANBP1	5.13764	4.84788	5.08144	4.63776	4.82022	4.64608	5.47411	5.74225	5.32326	5.78114	5.25978	5.19181	5.88593	6.03475	5.75475	5.78263	5.679	5.07655	RANBP1	0.0423967	5.52043	0.284942	0.782996	0.964588	-5.44674	Not significant	RANBP1	-0.112746	5.44286	-0.979952	0.3561	0.970589	-5.58342	Not significant	RANBP1	-0.0987155	5.44987	-0.61251	0.555594	0.778979	-6.61369	Not significant	RANBP1	-0.246229	5.37611	-2.18945	0.0628443
Q9Y2T2	AP-3 complex subunit mu-1 OS=Homo sapiens GN=AP3M1 PE=1 SV=1	AP3M1	3.82532	3.87421	3.8114	3.14074	4.06901	4.2997	4.92964	4.93208	5.14313	4.91946	5.4013	5.29594	4.93646	4.53109	4.73908	4.63872	4.72119	5.42668	AP3M1	-0.118015	4.5048	-0.831737	0.429914	0.891327	-5.17633	Not significant	AP3M1	0.000733324	4.56417	0.00569271	0.995599	0.998127	-6.06535	Not significant	AP3M1	-0.330829	4.39839	-2.2133	0.0546122	0.331535	-4.6779	Not significant	AP3M1	0.166695	4.64715	1.09009	0.310053
Q9UDY2-7	Tight junction protein ZO-2 OS=Homo sapiens GN=TJP2 PE=1 SV=2; Isoform C1 of Tight junction protein ZO-2 OS=Homo sapiens GN=TJP2; Isoform 7 of Tight junction protein ZO-2 OS=Homo sapiens GN=TJP2; Isoform 6 of Tight junction protein ZO-2 OS=Homo sapiens GN=TJP2	TJP2	3.8949	3.66988	4.07181	4.5875	4.2443	4.29145	3.66625	3.54713	3.7637	4.17034	4.44372	4.14779	2.03065	2.47367	2.64766	3.14985	3.48113	3.46077	TJP2	0.0329618	3.21375	0.205512	0.842355	0.978735	-5.46481	Not significant	TJP2	0.297124	3.34583	2.12114	0.0670618	0.890794	-4.19097	Not significant	TJP2	0.771965	3.58325	5.30219	0.000518873	0.0403828	0.0463847	Not significant	TJP2	0.859119	3.62683	4.28523	0.00323079
Q66K14	TBC1 domain family member 9B OS=Homo sapiens GN=TBC1D9B PE=1 SV=3; Isoform 2 of TBC1 domain family member 9B OS=Homo sapiens GN=TBC1D9B	TBC1D9B	4.46131	4.93114	4.77411	4.51533	4.72175	5.07373	4.24904	4.25614	4.4867	4.24632	4.72832	4.59578	4.29189	4.43433	4.24829	4.25498	4.14896	4.71759	TBC1D9B	0.206456	4.43731	1.47321	0.179281	0.781637	-4.60607	Not significant	TBC1D9B	0.168953	4.41856	1.33574	0.218754	0.926323	-5.21201	Not significant	TBC1D9B	0.00479596	4.33648	0.0407038	0.968435	0.985425	-6.81477	Not significant	TBC1D9B	0.198932	4.43355	1.36239	0.213276
O00233	26S proteasome non-ATPase regulatory subunit 9 OS=Homo sapiens GN=PSMD9 PE=1 SV=3; Isoform p27-S of 26S proteasome non-ATPase regulatory subunit 9 OS=Homo sapiens GN=PSMD9	PSMD9	4.72914	4.56515	4.85396	4.90552	4.56623	4.14831	5.2792	5.04886	5.00851	5.07489	4.79478	4.8237	4.83673	4.62191	4.69885	4.75096	4.56826	4.50325	PSMD9	-0.203049	4.84683	-1.65917	0.136038	0.773935	-4.40838	Not significant	PSMD9	-0.0945841	4.90107	-0.737718	0.481974	0.984398	-5.78512	Not significant	PSMD9	-0.0379015	4.92941	-0.29435	0.775271	0.89667	-6.76828	Not significant	PSMD9	-0.305271	4.79572	-2.51494	0.0385064
Q8NI60	Atypical kinase COQ8A, mitochondrial OS=Homo sapiens GN=COQ8A PE=1 SV=1; Isoform 4 of Atypical kinase COQ8A, mitochondrial OS=Homo sapiens GN=COQ8A; Isoform 3 of Atypical kinase COQ8A, mitochondrial OS=Homo sapiens GN=COQ8A	COQ8A	5.35749	5.55343	5.42732	5.52208	5.31858	5.18347	3.47973	3.8477	3.17027	3.38062	3.01194	2.59278	2.92732	3.17401	3.00569	2.74857	2.45494	2.19051	COQ8A	0.270197	4.05661	2.16797	0.0623451	0.735054	-3.83244	Not significant	COQ8A	-0.0537548	3.89464	-0.410382	0.692406	0.996512	-5.97653	Not significant	COQ8A	-0.0377554	3.90264	-0.297054	0.773272	0.89648	-6.76741	Not significant	COQ8A	-0.326363	3.75833	-2.43848	0.0431879
Q96AQ6	Isoform 3 of Pre-B-cell leukemia transcription factor-interacting protein 1 OS=Homo sapiens GN=PBXIP1; Isoform 2 of Pre-B-cell leukemia transcription factor-interacting protein 1 OS=Homo sapiens GN=PBXIP1; Pre-B-cell leukemia transcription factor-interacting protein 1 OS=Homo sapiens GN=PBXIP1 PE=1 SV=1	PBXIP1	4.66338	4.82933	4.8164	4.94559	4.60938	4.25576	3.88577	4.30532	4.3208	4.13935	3.87848	3.51706	3.99542	4.76854	4.87254	4.35044	4.32981	3.42578	PBXIP1	0.452874	4.40796	3.00572	0.0171158	0.612983	-2.87527	Not significant	PBXIP1	0.48839	4.42572	3.13667	0.0140567	0.890794	-2.74775	Not significant	PBXIP1	0.296937	4.32999	2.51587	0.033375	0.274757	-4.19945	Not significant	PBXIP1	0.0910347	4.22704	0.711458	0.498712
O15525	Transcription factor MafG OS=Homo sapiens GN=MAFG PE=1 SV=1	MAFG	4.34988	4.32222	4.58377	5.14311	4.43556	3.71252	5.35102	5.34855	5.29453	5.49929	5.26399	5.02691	4.58521	4.37878	4.71742	4.83729	4.8034	4.148	MAFG	-0.0788493	4.72261	-0.625	0.549546	0.915756	-5.30678	Not significant	MAFG	0.103205	4.81364	0.846767	0.42198	0.984051	-5.70011	Not significant	MAFG	0.397862	4.96097	2.63786	0.02736	0.257623	-4.00359	Not significant	MAFG	0.0722827	4.79818	0.601879	0.565318
Q13459	Isoform Short of Unconventional myosin-IXb OS=Homo sapiens GN=MYO9B; Unconventional myosin-IXb OS=Homo sapiens GN=MYO9B PE=1 SV=3	MYO9B	3.98298	4.80779	4.55797	4.2423	4.7769	5.03941	3.82493	4.20543	4.22038	4.02837	4.6892	4.60257	4.23784	3.96056	4.15605	4.4508	4.3322	4.39397	MYO9B	0.309342	4.16992	1.53243	0.164326	0.778335	-4.54424	Not significant	MYO9B	0.296217	4.16336	1.9648	0.0853997	0.890794	-4.40797	Not significant	MYO9B	0.225241	4.12787	1.91798	0.0878549	0.375197	-5.12772	Not significant	MYO9B	0.584186	4.30734	3.44806	0.009906
Q08380	Galectin-3-binding protein OS=Homo sapiens GN=LGALS3BP PE=1 SV=1	LGALS3BP	5.45063	5.23359	5.21864	5.43481	5.75072	5.83027	4.65246	4.79269	4.73224	4.80529	4.91996	5.24968	3.93257	4.02566	3.72773	3.90785	3.98556	4.313	LGALS3BP	0.0054241	4.68127	0.0403774	0.968791	0.992516	-5.48375	Not significant	LGALS3BP	-0.119019	4.61905	-0.954811	0.367912	0.97161	-5.60647	Not significant	LGALS3BP	0.037426	4.69727	0.311049	0.762957	0.891779	-6.76277	Not significant	LGALS3BP	0.206857	4.78198	1.7524	0.121044
P36222	Chitinase-3-like protein 1 OS=Homo sapiens GN=CHI3L1 PE=1 SV=2	CHI3L1	4.5814	4.31596	4.51346	4.48601	4.7926	4.05283	4.30736	4.39104	4.25092	4.54921	4.18346	3.77546	4.85147	4.75351	4.78732	4.7374	4.71634	4.54867	CHI3L1	-0.0932416	4.53346	-0.706028	0.500404	0.909286	-5.25944	Not significant	CHI3L1	-0.0628435	4.54866	-0.550542	0.597134	0.996188	-5.90687	Not significant	CHI3L1	0.0107986	4.58548	0.0834529	0.935347	0.970391	-6.81186	Not significant	CHI3L1	-0.0159408	4.57211	-0.126785	0.902503
P78536	Isoform B of Disintegrin and metalloproteinase domain-containing protein 17 OS=Homo sapiens GN=ADAM17; Disintegrin and metalloproteinase domain-containing protein 17 OS=Homo sapiens GN=ADAM17 PE=1 SV=1	ADAM17	6.24008	5.94616	6.22211	6.26458	6.48797	6.53159	3.32463	3.32655	3.24493	3.74746	3.27146	4.0117	3.46097	3.66052	3.71528	3.68059	3.82048	3.92782	ADAM17	-0.0308165	4.32648	-0.217544	0.833283	0.978735	-5.46244	Not significant	ADAM17	0.0522111	4.368	0.416871	0.687846	0.996512	-5.97373	Not significant	ADAM17	0.222317	4.45305	1.71985	0.120109	0.419452	-5.41487	Not significant	ADAM17	0.184742	4.43426	1.44139	0.190612
Q66PJ3-2	Isoform 5 of ADP-ribosylation factor-like protein 6-interacting protein 4 OS=Homo sapiens GN=ARL6IP4; Isoform 2 of ADP-ribosylation factor-like protein 6-interacting protein 4 OS=Homo sapiens GN=ARL6IP4	ARL6IP4	6.29225	6.08604	6.0601	6.06478	6.13701	5.58495	4.72953	4.87917	4.60776	4.55498	4.2254	4.01088	3.81995	3.952	4.10355	2.89699	3.29539	3.62515	ARL6IP4	0.0251625	4.95982	0.186206	0.856963	0.978735	-5.46833	Not significant	ARL6IP4	-0.0234385	4.93552	-0.168991	0.870041	0.99754	-6.05016	Not significant	ARL6IP4	-0.441657	4.72641	-2.69531	0.0249188	0.253269	-3.91101	Not significant	ARL6IP4	-0.394641	4.74992	-3.10029	0.016244
P33981	Isoform 2 of Dual specificity protein kinase TTK OS=Homo sapiens GN=TTK; Dual specificity protein kinase TTK OS=Homo sapiens GN=TTK PE=1 SV=2	TTK	3.83768	4.27429	4.01124	3.20667	3.58195	3.47588	4.23578	4.73863	4.39187	4.90547	4.3892	3.74272	3.88063	4.16739	3.64038	3.60743	3.39173	2.47468	TTK	0.408743	4.18907	3.24085	0.0120209	0.612983	-2.62029	Not significant	TTK	0.0298022	3.9996	0.224396	0.828132	0.99754	-6.0386	Not significant	TTK	-0.078174	3.94561	-0.357941	0.728767	0.877141	-6.74574	Not significant	TTK	-0.197069	3.88616	-1.33248	0.222457
Q96Q15	Isoform 4 of Serine/threonine-protein kinase SMG1 OS=Homo sapiens GN=SMG1; Isoform 2 of Serine/threonine-protein kinase SMG1 OS=Homo sapiens GN=SMG1; Serine/threonine-protein kinase SMG1 OS=Homo sapiens GN=SMG1 PE=1 SV=3; Isoform 3 of Serine/threonine-protein kinase SMG1 OS=Homo sapiens GN=SMG1	SMG1	4.26798	4.56515	4.32477	4.33221	4.3834	4.6877	4.02474	3.65379	3.38537	3.96011	3.88624	4.43025	3.69778	4.07593	3.88996	3.86703	4.36102	4.16717	SMG1	0.101457	4.04756	0.594764	0.568596	0.920025	-5.32314	Not significant	SMG1	-0.130133	3.93177	-0.753983	0.472684	0.984398	-5.77307	Not significant	SMG1	0.0562828	4.02498	0.46332	0.654306	0.835085	-6.69907	Not significant	SMG1	0.213388	4.10353	1.28674	0.237154
Q96KP4	Isoform 2 of Cytosolic non-specific dipeptidase OS=Homo sapiens GN=CNDP2; Cytosolic non-specific dipeptidase OS=Homo sapiens GN=CNDP2 PE=1 SV=2	CNDP2	5.02692	4.79759	4.74738	4.39144	5.08656	5.32856	4.83554	4.8284	4.90695	4.82556	5.06464	5.31692	4.66319	4.87429	4.82821	4.65192	4.9159	5.25027	CNDP2	-0.0084578	4.83766	-0.0614293	0.952539	0.99214	-5.48275	Not significant	CNDP2	-0.0143695	4.8347	-0.108156	0.916563	0.99754	-6.05913	Not significant	CNDP2	-0.218909	4.73243	-1.42746	0.187731	0.488254	-5.80852	Not significant	CNDP2	0.180483	4.93213	1.56461	0.159542
Q96C86	m7GpppX diphosphatase OS=Homo sapiens GN=DCPS PE=1 SV=2	DCPS	4.61913	4.35948	4.258	3.93383	3.87029	4.015	4.57852	4.36935	4.48435	4.24239	4.33952	4.10425	4.17794	3.9776	4.12612	3.81577	3.53505	3.87724	DCPS	-0.223054	4.34701	-1.82356	0.106043	0.745148	-4.22645	Not significant	DCPS	-0.169042	4.37401	-1.36241	0.210556	0.92614	-5.18117	Not significant	DCPS	-0.461201	4.22793	-3.58271	0.00605837	0.161657	-2.48404	Not significant	DCPS	-0.543578	4.18674	-3.95865	0.00494061
P63167	Dynein light chain 1, cytoplasmic OS=Homo sapiens GN=DYNLL1 PE=1 SV=1	DYNLL1	4.18644	3.50861	3.70813	4.51763	3.56676	3.34242	5.05308	4.97133	4.97112	4.77333	4.9394	4.79043	2.94081	4.47135	4.85007	2.91373	3.53505	2.44811	DYNLL1	0.256989	4.1886	0.727678	0.487758	0.904011	-5.24594	Not significant	DYNLL1	0.449663	4.28494	1.15767	0.280726	0.952057	-5.40781	Not significant	DYNLL1	0.00812176	4.06417	0.0562927	0.956358	0.981044	-6.81394	Not significant	DYNLL1	-0.0463725	4.03692	-0.216305	0.83462
Q9H4A5	Isoform 2 of Golgi phosphoprotein 3-like OS=Homo sapiens GN=GOLPH3L; Golgi phosphoprotein 3-like OS=Homo sapiens GN=GOLPH3L PE=1 SV=1	GOLPH3L	3.53622	2.86958	3.16511	2.58858	2.01118	2.68322	5.27834	5.26299	5.422	5.2302	5.11918	5.00163	5.06049	5.01959	5.04408	5.01079	4.84589	4.58971	GOLPH3L	-0.240963	4.50454	-1.4851	0.176185	0.781637	-4.59375	Not significant	GOLPH3L	-0.0812865	4.58437	-0.591731	0.570536	0.996188	-5.88282	Not significant	GOLPH3L	-0.348493	4.45077	-1.89042	0.0917952	0.381768	-5.16848	Not significant	GOLPH3L	-0.632935	4.30855	-2.45613	0.0420581
Q86WB0	Isoform 3 of Nuclear-interacting partner of ALK OS=Homo sapiens GN=ZC3HC1; Nuclear-interacting partner of ALK OS=Homo sapiens GN=ZC3HC1 PE=1 SV=1	ZC3HC1	4.37411	4.16898	4.23324	4.55995	4.62389	4.93729	4.13628	4.43184	4.46506	4.17207	4.53112	4.63516	4.17669	4.42346	3.85861	4.29472	4.35974	4.47485	ZC3HC1	0.112399	4.28523	0.770334	0.463454	0.899426	-5.21834	Not significant	ZC3HC1	-0.0433915	4.20733	-0.289696	0.77949	0.99754	-6.02085	Not significant	ZC3HC1	0.113217	4.28564	0.951803	0.36644	0.648294	-6.34167	Not significant	ZC3HC1	0.27589	4.36697	2.38655	0.046695
Q13630	GDP-L-fucose synthase OS=Homo sapiens GN=TSTA3 PE=1 SV=1	TSTA3	4.72595	4.25306	4.32052	4.27676	4.14855	3.88155	4.64572	4.63957	4.44113	4.36248	4.57677	4.39497	4.99117	5.31951	5.43602	5.15908	5.07893	4.48078	TSTA3	-0.0502325	4.7625	-0.297527	0.773717	0.963107	-5.44335	Not significant	TSTA3	-0.0550522	4.76009	-0.319672	0.757489	0.99754	-6.01122	Not significant	TSTA3	-0.188174	4.69352	-1.28638	0.230908	0.526237	-5.98233	Not significant	TSTA3	-0.186198	4.69451	-1.22116	0.259675
O60449-2	Isoform 2 of Lymphocyte antigen 75 OS=Homo sapiens GN=LY75; Isoform 3 of Lymphocyte antigen 75 OS=Homo sapiens GN=LY75; Lymphocyte antigen 75 OS=Homo sapiens GN=LY75 PE=1 SV=3	LY75	4.63886	4.87518	4.58061	4.72594	4.19797	3.78972	3.77351	3.42671	3.49916	3.47031	3.16923	3.22765	5.26471	5.40836	5.44073	5.03165	5.2482	5.03429	LY75	0.011059	4.56455	0.0727014	0.943846	0.991658	-5.48204	Not significant	LY75	-0.0521884	4.53293	-0.396793	0.702	0.996512	-5.98225	Not significant	LY75	-0.149724	4.48416	-1.14895	0.280649	0.570772	-6.13962	Not significant	LY75	-0.353892	4.38208	-2.4636	0.0415888
Q14847	Isoform 2 of LIM and SH3 domain protein 1 OS=Homo sapiens GN=LASP1; LIM and SH3 domain protein 1 OS=Homo sapiens GN=LASP1 PE=1 SV=2	LASP1	5.83729	5.77745	5.82981	5.89529	5.68164	5.50981	4.32541	4.32877	4.49208	4.3765	4.09573	3.75111	5.37572	5.81166	5.80575	5.56164	5.60708	4.93803	LASP1	0.126486	5.24272	0.872755	0.408471	0.881147	-5.14681	Not significant	LASP1	0.196401	5.27768	1.50138	0.172041	0.91613	-5.0149	Not significant	LASP1	0.0983308	5.22864	0.826397	0.430272	0.693234	-6.45409	Not significant	LASP1	-0.0513245	5.15381	-0.384133	0.711732
Q9BTE6-3	Isoform 2 of Alanyl-tRNA editing protein Aarsd1 OS=Homo sapiens GN=AARSD1; Alanyl-tRNA editing protein Aarsd1 OS=Homo sapiens GN=AARSD1 PE=1 SV=2; Isoform 3 of Alanyl-tRNA editing protein Aarsd1 OS=Homo sapiens GN=AARSD1	AARSD1	3.35587	3.38217	2.90715	1.20464	3.02479	2.79476	4.31112	3.98174	4.30484	4.15503	3.92801	3.93896	4.04989	4.15121	4.00051	3.7462	3.52735	3.66111	AARSD1	-0.0672499	3.872	-0.483691	0.641692	0.935546	-5.37687	Not significant	AARSD1	-0.168126	3.82156	-1.25181	0.246353	0.937365	-5.30656	Not significant	AARSD1	-0.870336	3.47046	-2.66406	0.0262182	0.255302	-3.9614	Not significant	AARSD1	-0.412241	3.6995	-3.58952	0.00813874
Q5TAQ9	DDB1- and CUL4-associated factor 8 OS=Homo sapiens GN=DCAF8 PE=1 SV=1	DCAF8	6.82028	6.84307	6.65496	6.51738	6.6564	6.40789	5.07716	5.07916	5.01214	5.38573	4.84866	4.65852	5.02196	4.90641	5.00705	5.09944	4.36102	4.57402	DCAF8	-0.030256	5.62467	-0.244256	0.81324	0.972083	-5.45671	Not significant	DCAF8	-0.0817542	5.59892	-0.703085	0.502149	0.984398	-5.81001	Not significant	DCAF8	0.0277139	5.65366	0.191711	0.85229	0.934124	-6.79552	Not significant	DCAF8	-0.351108	5.46425	-2.55296	0.0363757
O75190	DnaJ homolog subfamily B member 3 OS=Homo sapiens GN=DNAJB3 PE=1 SV=1; DnaJ homolog subfamily B member 6 OS=Homo sapiens GN=DNAJB6 PE=1 SV=2; Isoform B of DnaJ homolog subfamily B member 6 OS=Homo sapiens GN=DNAJB6; Isoform C of DnaJ homolog subfamily B member 6 OS=Homo sapiens GN=DNAJB6	DNAJB3	3.37868	3.09365	2.91636	3.4443	2.73586	3.6535	3.68302	3.79201	4.35239	4.0261	4.24351	4.1987	2.38494	2.76056	2.93655	3.01201	3.09043	3.54142	DNAJB3	0.0665231	3.18214	0.427874	0.680137	0.941277	-5.39997	Not significant	DNAJB3	0.252881	3.27532	1.18395	0.270758	0.943257	-5.38009	Not significant	DNAJB3	0.345253	3.32151	2.46266	0.0363987	0.283089	-4.28447	Not significant	DNAJB3	0.207718	3.25274	0.834918	0.430015
Q9Y263	Phospholipase A-2-activating protein OS=Homo sapiens GN=PLAA PE=1 SV=2	PLAA	4.77424	4.92811	4.90234	4.65353	5.18598	5.24905	4.67213	4.49439	4.80795	4.50067	4.80472	4.99018	5.11045	4.69181	4.51333	4.82527	4.9577	5.64365	PLAA	-0.147506	4.77852	-0.998373	0.347614	0.863402	-5.04961	Not significant	PLAA	-0.111067	4.79674	-0.664377	0.525321	0.989329	-5.83659	Not significant	PLAA	-0.192449	4.75605	-1.61171	0.14202	0.442942	-5.56515	Not significant	PLAA	0.130524	4.91754	0.934358	0.379737
O14966	Ras-related protein Rab-7L1 OS=Homo sapiens GN=RAB29 PE=1 SV=1	RAB29	3.83316	3.9834	3.52918	3.43028	4.12785	4.33192	3.36315	3.31372	3.50058	3.44826	3.85676	4.06755	3.46363	3.4001	3.03362	3.36991	3.56134	3.72358	RAB29	0.0124274	3.55953	0.0980074	0.924361	0.987911	-5.48002	Not significant	RAB29	-0.198855	3.45389	-1.38876	0.20272	0.922131	-5.15035	Not significant	RAB29	-0.137163	3.48473	-1.01364	0.337635	0.623907	-6.28149	Not significant	RAB29	0.295339	3.70098	2.34591	0.049641
Q9UGU0	Isoform 2 of Transcription factor 20 OS=Homo sapiens GN=TCF20; Transcription factor 20 OS=Homo sapiens GN=TCF20 PE=1 SV=3	TCF20	4.91674	4.80445	5.15016	5.2043	4.77288	4.65624	3.63626	3.5222	3.41802	3.53764	3.05385	3.04794	2.54806	2.37115	2.80548	2.85338	2.57559	1.99688	TCF20	-0.134421	3.63314	-1.09793	0.304482	0.848674	-4.96581	Not significant	TCF20	0.0908678	3.74579	0.657967	0.529221	0.990353	-5.84086	Not significant	TCF20	0.164754	3.78273	1.2403	0.246706	0.539095	-6.03646	Not significant	TCF20	-0.232911	3.5839	-1.59737	0.152099
P53618	Coatomer subunit beta OS=Homo sapiens GN=COPB1 PE=1 SV=3	COPB1	3.61467	4.08763	3.89449	4.07519	4.15408	3.93836	4.61941	4.5734	4.8571	4.52827	5.19177	5.11041	4.93965	4.73526	4.50231	5.11073	5.27424	5.4376	COPB1	0.0741878	4.42834	0.465128	0.654358	0.936224	-5.38484	Not significant	COPB1	0.0267253	4.40461	0.163666	0.874095	0.99754	-6.0511	Not significant	COPB1	0.18015	4.48132	1.29161	0.22917	0.525633	-5.97611	Not significant	COPB1	0.482123	4.63231	4.10339	0.00408477
Q86UE8-2	Isoform 5 of Serine/threonine-protein kinase tousled-like 1 OS=Homo sapiens GN=TLK1; Serine/threonine-protein kinase tousled-like 2 OS=Homo sapiens GN=TLK2 PE=1 SV=2; Isoform 2 of Serine/threonine-protein kinase tousled-like 2 OS=Homo sapiens GN=TLK2; Isoform 3 of Serine/threonine-protein kinase tousled-like 2 OS=Homo sapiens GN=TLK2; Serine/threonine-protein kinase tousled-like 1 OS=Homo sapiens…	TLK2	5.40012	5.53585	5.4971	5.24288	5.53185	5.88486	3.58291	3.48523	3.70858	4.10545	3.76566	4.00183	5.04918	5.36788	5.28551	5.20544	5.46314	5.4293	TLK2	0.11892	4.73686	0.873357	0.408162	0.881147	-5.14637	Not significant	TLK2	0.152994	4.7539	1.3176	0.224484	0.926323	-5.23277	Not significant	TLK2	0.173856	4.76433	1.16072	0.276077	0.567492	-6.12665	Not significant	TLK2	0.242817	4.79881	2.027	0.0802729
Q6ZRS2	Isoform 2 of Helicase SRCAP OS=Homo sapiens GN=SRCAP; Isoform 3 of Helicase SRCAP OS=Homo sapiens GN=SRCAP; Helicase SRCAP OS=Homo sapiens GN=SRCAP PE=1 SV=3	SRCAP	5.85065	6.00375	5.74997	6.1044	5.95972	6.128	2.60223	2.62205	2.49657	3.2272	2.68031	3.06178	3.20704	3.47348	3.50983	3.44313	3.31768	3.93162	SRCAP	0.146453	3.95987	1.15215	0.282841	0.838389	-4.91787	Not significant	SRCAP	0.0321496	3.90271	0.241974	0.81495	0.99754	-6.03425	Not significant	SRCAP	0.3716	4.07244	2.82089	0.020323	0.238391	-3.70813	Not significant	SRCAP	0.0992659	3.93627	0.893858	0.399667
O00124	Isoform 2 of UBX domain-containing protein 8 OS=Homo sapiens GN=UBXN8; UBX domain-containing protein 8 OS=Homo sapiens GN=UBXN8 PE=1 SV=2; Isoform 3 of UBX domain-containing protein 8 OS=Homo sapiens GN=UBXN8	UBXN8	3.905	4.39582	3.9455	4.44924	4.98462	5.48813	2.12097	2.06448	2.06883	1.86917	2.57695	2.55653	2.5945	2.89128	2.02614	2.53361	2.44386	3.03999	UBXN8	0.243697	2.99534	1.66762	0.134322	0.772801	-4.39918	Not significant	UBXN8	-0.193335	2.77683	-1.30082	0.229899	0.928978	-5.25181	Not significant	UBXN8	0.0771811	2.91208	0.472151	0.648232	0.833512	-6.69464	Not significant	UBXN8	0.461652	3.10432	2.13949	0.0677606
O96005	Isoform 3 of Cleft lip and palate transmembrane protein 1 OS=Homo sapiens GN=CLPTM1; Cleft lip and palate transmembrane protein 1 OS=Homo sapiens GN=CLPTM1 PE=1 SV=1	CLPTM1	4.44931	4.40685	4.51486	4.47511	4.74055	4.93636	5.02526	4.88491	5.04432	4.98155	5.32695	5.56317	4.3819	3.75123	3.94182	4.04125	4.10048	4.6845	CLPTM1	-0.271161	4.48324	-1.77892	0.113507	0.752397	-4.27639	Not significant	CLPTM1	-0.118488	4.55958	-0.846272	0.42224	0.984051	-5.70052	Not significant	CLPTM1	-0.119521	4.55906	-0.928369	0.377816	0.657019	-6.36367	Not significant	CLPTM1	0.103833	4.67074	0.694045	0.50895
P43246	DNA mismatch repair protein Msh2 OS=Homo sapiens GN=MSH2 PE=1 SV=1; Isoform 2 of DNA mismatch repair protein Msh2 OS=Homo sapiens GN=MSH2	MSH2	4.57131	4.73668	4.8494	4.64294	4.65101	4.0715	5.05936	4.89159	4.93654	4.99526	4.88333	4.53457	5.34927	4.95329	5.06721	5.43325	5.06875	5.04952	MSH2	-0.132791	4.92692	-0.903898	0.392707	0.879272	-5.12365	Not significant	MSH2	-0.0422659	4.97218	-0.298554	0.772965	0.99754	-6.0181	Not significant	MSH2	0.0305021	5.00857	0.255678	0.804037	0.910891	-6.77987	Not significant	MSH2	-0.125618	4.93051	-1.01188	0.343682
P12109	Collagen alpha-1(VI) chain OS=Homo sapiens GN=COL6A1 PE=1 SV=3	COL6A1	3.95366	3.54047	3.39487	3.99795	3.74731	4.24155	4.09114	4.16756	3.90095	4.38127	4.2126	4.70382	4.22659	4.63584	4.62364	4.30199	4.25837	4.69105	COL6A1	0.0241603	4.10254	0.141197	0.891239	0.978735	-5.4752	Not significant	COL6A1	-0.117309	4.03181	-0.649771	0.534233	0.990353	-5.84627	Not significant	COL6A1	0.13661	4.15877	1.11273	0.295106	0.584019	-6.17892	Not significant	COL6A1	-0.0177022	4.08161	-0.14502	0.888585
Q56VL3	OCIA domain-containing protein 2 OS=Homo sapiens GN=OCIAD2 PE=1 SV=1	OCIAD2	4.682	4.83464	4.7879	5.08621	4.55546	4.34087	4.54309	4.15269	4.54553	4.35036	4.527	3.80864	5.39579	5.38318	5.63127	5.33077	5.46032	5.02805	OCIAD2	-0.0834537	4.8319	-0.570526	0.584137	0.925461	-5.33573	Not significant	OCIAD2	0.114608	4.93093	0.962616	0.364214	0.970597	-5.59937	Not significant	OCIAD2	0.0488223	4.89803	0.335636	0.744957	0.884627	-6.75413	Not significant	OCIAD2	-0.0260313	4.86061	-0.227131	0.826499
Q8TCZ2-5	Isoform 5 of CD99 antigen-like protein 2 OS=Homo sapiens GN=CD99L2; CD99 antigen-like protein 2 OS=Homo sapiens GN=CD99L2 PE=1 SV=1; Isoform 6 of CD99 antigen-like protein 2 OS=Homo sapiens GN=CD99L2; Isoform 2 of CD99 antigen-like protein 2 OS=Homo sapiens GN=CD99L2; Isoform 3 of CD99 antigen-like protein 2 OS=Homo sapiens GN=CD99L2	CD99L2	5.8485	5.5785	5.60215	5.25503	5.77133	5.6335	4.61606	3.70456	4.36409	3.88379	3.90165	3.73428	4.82953	4.19783	4.28249	4.27493	4.19799	4.27844	CD99L2	-0.604397	4.79583	-3.93591	0.00440553	0.612983	-1.92309	Not significant	CD99L2	-0.348452	4.9238	-2.79719	0.0235363	0.890794	-3.22806	Not significant	CD99L2	-0.626777	4.78464	-5.22666	0.000572887	0.0416751	-0.0557696	Not significant	CD99L2	-0.474375	4.86084	-3.11645	0.0158696
Q14204	Cytoplasmic dynein 1 heavy chain 1 OS=Homo sapiens GN=DYNC1H1 PE=1 SV=5	DYNC1H1	4.33919	4.55713	4.53185	4.35246	4.72876	4.8146	4.66322	4.55924	4.81581	4.72444	5.25169	5.14384	4.93162	4.90414	4.54765	5.15959	5.11387	5.26342	DYNC1H1	0.0288261	4.65909	0.21944	0.831856	0.978735	-5.46206	Not significant	DYNC1H1	-0.0129041	4.63822	-0.0874865	0.932457	0.99754	-6.06128	Not significant	DYNC1H1	0.10082	4.69509	0.832121	0.4272	0.691121	-6.44925	Not significant	DYNC1H1	0.386764	4.83806	3.05408	0.0173675
Q99733-2	Nucleosome assembly protein 1-like 4 OS=Homo sapiens GN=NAP1L4 PE=1 SV=1; Isoform 2 of Nucleosome assembly protein 1-like 4 OS=Homo sapiens GN=NAP1L4	NAP1L4	5.35457	5.31232	4.91605	5.14817	5.12967	4.83757	6.24436	6.22284	6.14329	6.2064	5.96829	5.90338	4.59475	5.31952	5.11573	4.85957	4.96916	4.16673	NAP1L4	0.220336	5.50806	1.25254	0.246083	0.822577	-4.8252	Not significant	NAP1L4	-0.00620086	5.39479	-0.0341477	0.973605	0.99754	-6.06474	Not significant	NAP1L4	0.00682021	5.4013	0.0508142	0.960601	0.98234	-6.81426	Not significant	NAP1L4	-0.0421843	5.3768	-0.271479	0.793476
P36871	Isoform 2 of Phosphoglucomutase-1 OS=Homo sapiens GN=PGM1; Phosphoglucomutase-1 OS=Homo sapiens GN=PGM1 PE=1 SV=3; Isoform 3 of Phosphoglucomutase-1 OS=Homo sapiens GN=PGM1	PGM1	5.13176	4.75958	4.86793	4.59499	4.63491	4.3719	4.99483	4.73643	4.79881	4.75704	4.7876	4.61923	5.14968	5.28593	5.21532	4.92499	4.76883	4.82209	PGM1	-0.16478	5.0097	-1.14069	0.287308	0.838389	-4.92813	Not significant	PGM1	-0.131404	5.02639	-1.0529	0.323458	0.960966	-5.51394	Not significant	PGM1	-0.333087	4.92555	-2.62762	0.0278199	0.25789	-4.02007	Not significant	PGM1	-0.361643	4.91127	-3.0321	0.0179304
Q86XL3	Ankyrin repeat and LEM domain-containing protein 2 OS=Homo sapiens GN=ANKLE2 PE=1 SV=4; Isoform 2 of Ankyrin repeat and LEM domain-containing protein 2 OS=Homo sapiens GN=ANKLE2	ANKLE2	4.3841	4.42856	4.60334	4.79758	4.87334	4.7997	4.23074	4.43768	4.43608	4.63201	4.44907	4.56845	4.56808	4.89872	4.80433	4.92663	4.99023	5.11118	ANKLE2	0.194014	4.49132	1.50543	0.170999	0.780362	-4.57257	Not significant	ANKLE2	0.220273	4.50444	1.92843	0.0903177	0.890794	-4.4578	Not significant	ANKLE2	0.391096	4.58986	3.33083	0.00898213	0.177937	-2.88527	Not significant	ANKLE2	0.376572	4.58259	3.1708	0.0146757
Q16875-4	Isoform 3 of 6-phosphofructo-2-kinase/fructose-2,6-bisphosphatase 3 OS=Homo sapiens GN=PFKFB3; Isoform 2 of 6-phosphofructo-2-kinase/fructose-2,6-bisphosphatase 3 OS=Homo sapiens GN=PFKFB3; Isoform 4 of 6-phosphofructo-2-kinase/fructose-2,6-bisphosphatase 3 OS=Homo sapiens GN=PFKFB3; 6-phosphofructo-2-kinase/fructose-2,6-bisphosphatase 3 OS=Homo sapiens GN=PFKFB3 PE=1 SV=1	PFKFB3	4.78622	5.26362	5.01339	5.28762	5.24202	5.58665	3.81161	3.93198	3.82246	3.89227	3.75716	3.99114	2.82809	2.57974	2.16522	2.54813	2.72512	3.46353	PFKFB3	0.116472	3.86688	0.722911	0.490525	0.904688	-5.24894	Not significant	PFKFB3	-0.141616	3.73783	-0.802129	0.445884	0.984398	-5.7361	Not significant	PFKFB3	0.1007	3.85899	0.633948	0.542134	0.771499	-6.59962	Not significant	PFKFB3	0.0994622	3.85837	0.686731	0.51329
Q5TBA9	Protein furry homolog OS=Homo sapiens GN=FRY PE=1 SV=1	FRY	3.98144	4.64301	4.58361	4.35149	4.76331	5.25989	5.04415	5.26299	5.20357	5.22229	5.68642	5.40631	3.95054	4.0315	3.59371	4.1439	4.23984	4.36424	FRY	0.320463	4.48561	2.13076	0.0660518	0.73751	-3.8755	Not significant	FRY	0.134923	4.39284	0.749289	0.475353	0.984398	-5.77657	Not significant	FRY	0.247187	4.44897	2.0471	0.0714408	0.352037	-4.93377	Not significant	FRY	0.57115	4.61095	4.24103	0.00341881
Q9ULZ3-2	Apoptosis-associated speck-like protein containing a CARD OS=Homo sapiens GN=PYCARD PE=1 SV=2; Isoform 3 of Apoptosis-associated speck-like protein containing a CARD OS=Homo sapiens GN=PYCARD; Isoform 2 of Apoptosis-associated speck-like protein containing a CARD OS=Homo sapiens GN=PYCARD	PYCARD	4.54486	4.28827	4.33462	3.54545	3.78488	3.91152	5.3208	4.7132	4.94431	4.68382	5.08495	5.06229	5.84762	4.78856	5.03572	5.07589	5.20403	5.35319	PYCARD	-0.641081	4.91722	-3.7978	0.00534952	0.612983	-2.05437	Not significant	PYCARD	-0.466209	5.00465	-3.20533	0.0126836	0.890794	-2.65187	Not significant	PYCARD	-0.802703	4.83641	-6.29701	0.000151408	0.0162461	1.31303	Not significant	PYCARD	-0.546475	4.96452	-3.94794	0.00501123
P28676	Grancalcin OS=Homo sapiens GN=GCA PE=1 SV=2	GCA	3.11577	3.74052	3.28672	3.53618	3.52953	3.48972	2.71986	3.37091	3.09998	2.86115	2.86936	3.19189	3.0415	3.89947	3.9247	3.65129	4.34237	4.56562	GCA	0.711255	3.31467	5.5798	0.000540907	0.464315	-0.638199	Not significant	GCA	0.478088	3.19809	3.0662	0.0156295	0.890794	-2.84668	Not significant	GCA	0.390499	3.15429	2.91842	0.0173574	0.223717	-3.55036	Not significant	GCA	0.621378	3.26973	2.92172	0.0210624
P62993	Growth factor receptor-bound protein 2 OS=Homo sapiens GN=GRB2 PE=1 SV=1	GRB2	5.57669	5.21725	5.08965	4.93574	5.21457	5.10073	5.92358	5.53217	5.5554	5.43313	5.51987	5.22831	5.81669	6.1106	6.21262	5.56815	5.72788	5.55959	GRB2	-0.152313	5.69616	-0.919072	0.385188	0.879272	-5.11214	Not significant	GRB2	-0.153096	5.69577	-0.851067	0.419725	0.983867	-5.69656	Not significant	GRB2	-0.459979	5.54233	-3.56227	0.0062534	0.161657	-2.5164	Not significant	GRB2	-0.284882	5.62988	-2.3298	0.0508598
O95376	E3 ubiquitin-protein ligase ARIH2 OS=Homo sapiens GN=ARIH2 PE=1 SV=1	ARIH2	3.70863	3.97283	3.94701	4.51636	4.01325	4.42571	4.1278	4.16386	3.91662	4.15261	4.15529	4.53133	3.78088	3.77911	3.62319	3.88378	3.74334	4.08235	ARIH2	0.0994962	3.92219	0.771828	0.462617	0.899426	-5.21735	Not significant	ARIH2	-0.0434968	3.85069	-0.323266	0.754866	0.99754	-6.01001	Not significant	ARIH2	0.311814	4.02835	1.87287	0.0943893	0.384947	-5.19429	Not significant	ARIH2	0.0981918	3.92153	0.794061	0.451985
Q6UX53	Methyltransferase-like protein 7B OS=Homo sapiens GN=METTL7B PE=1 SV=2	METTL7B	4.78531	4.7455	4.79988	5.2222	4.80371	5.37849	3.84791	3.70305	3.71657	3.52018	3.86591	4.4394	3.90898	4.13903	4.06582	3.72069	3.9042	4.13692	METTL7B	0.0151302	4.1883	0.112702	0.913071	0.983993	-5.47858	Not significant	METTL7B	0.0133605	4.18741	0.109915	0.915212	0.99754	-6.05893	Not significant	METTL7B	-0.0263757	4.16754	-0.162942	0.87422	0.942625	-6.80111	Not significant	METTL7B	0.0105452	4.186	0.095012	0.926839
Q9BWE0-4	Isoform 2 of Replication initiator 1 OS=Homo sapiens GN=REPIN1; Replication initiator 1 OS=Homo sapiens GN=REPIN1 PE=1 SV=1	REPIN1	4.32507	4.78685	4.93202	5.27182	4.19018	4.7513	2.00527	2.92677	2.04562	2.12555	2.56065	2.30338	2.14571	2.45352	2.22893	1.89611	2.34481	2.77858	REPIN1	0.563695	3.1072	3.6807	0.00632022	0.612983	-2.16858	Not significant	REPIN1	0.243506	2.9471	1.66429	0.135015	0.905266	-4.80947	Not significant	REPIN1	0.272475	2.96159	1.33022	0.216672	0.510644	-5.9296	Not significant	REPIN1	0.20653	2.92862	1.35918	0.214245
P60228	Eukaryotic translation initiation factor 3 subunit E OS=Homo sapiens GN=EIF3E PE=1 SV=1	EIF3E	4.43608	4.72557	4.80558	4.65528	4.90906	4.8591	4.89528	4.85493	4.85746	4.99895	5.23303	5.26737	4.94277	4.86888	4.86974	5.13058	5.02548	5.40411	EIF3E	0.0584148	4.78725	0.432177	0.677136	0.941277	-5.39828	Not significant	EIF3E	0.0862157	4.80115	0.640465	0.539959	0.991929	-5.85234	Not significant	EIF3E	0.170226	4.84316	1.43905	0.184515	0.485702	-5.79373	Not significant	EIF3E	0.297812	4.90695	2.36495	0.0482378
O95239	Isoform 2 of Chromosome-associated kinesin KIF4A OS=Homo sapiens GN=KIF4A; Chromosome-associated kinesin KIF4A OS=Homo sapiens GN=KIF4A PE=1 SV=3	KIF4A	4.2754	4.23593	4.06401	4.28058	4.16233	3.84147	4.47796	4.66962	4.38766	4.56211	4.38795	4.06327	4.03581	3.99172	3.88268	3.83041	3.65961	3.63611	KIF4A	0.0360339	4.28107	0.28134	0.785659	0.964588	-5.44768	Not significant	KIF4A	-0.151604	4.18725	-1.31281	0.226019	0.926323	-5.23822	Not significant	KIF4A	-0.0386909	4.24371	-0.311679	0.762494	0.89148	-6.76256	Not significant	KIF4A	-0.193092	4.16651	-1.59855	0.151837
P30040	Endoplasmic reticulum resident protein 29 OS=Homo sapiens GN=ERP29 PE=1 SV=4	ERP29	4.6715	4.84351	4.60886	4.64936	4.46884	4.25061	4.5438	4.33564	4.19772	4.33674	4.04309	3.74889	4.80719	5.06535	5.12428	4.86417	4.69678	4.52289	ERP29	0.0739997	4.71116	0.522514	0.615606	0.932965	-5.35924	Not significant	ERP29	-0.0305454	4.65889	-0.204318	0.843259	0.99754	-6.04316	Not significant	ERP29	-0.0574073	4.64546	-0.467081	0.651716	0.834975	-6.69719	Not significant	ERP29	-0.271261	4.53853	-2.13986	0.0677233
Q9H0U4	Putative Ras-related protein Rab-1C OS=Homo sapiens GN=RAB1C PE=5 SV=2; Ras-related protein Rab-1B OS=Homo sapiens GN=RAB1B PE=1 SV=1	RAB1C	5.31982	5.15606	5.32619	5.11065	5.28338	4.96222	5.80214	5.85235	5.60012	6.00756	5.46187	5.17024	5.44857	5.15991	5.51303	4.88877	4.97001	3.52855	RAB1C	-0.13407	5.45648	-1.01793	0.338787	0.860034	-5.03359	Not significant	RAB1C	-0.0437308	5.50165	-0.360927	0.727594	0.996512	-5.99647	Not significant	RAB1C	-0.18785	5.42959	-1.19367	0.263589	0.554302	-6.08983	Not significant	RAB1C	-0.285092	5.38096	-2.19087	0.0627098
Q96ER9	Coiled-coil domain-containing protein 51 OS=Homo sapiens GN=CCDC51 PE=1 SV=2; Isoform 2 of Coiled-coil domain-containing protein 51 OS=Homo sapiens GN=CCDC51	CCDC51	5.93732	5.57051	5.61076	5.91342	5.58602	5.23842	3.20385	3.31014	3.01904	3.09173	2.37986	2.13667	4.09806	3.84508	3.97575	4.16957	3.96765	3.9487	CCDC51	-0.171169	4.32749	-1.21014	0.261095	0.832375	-4.86494	Not significant	CCDC51	-0.211228	4.30746	-1.78844	0.111894	0.890794	-4.64663	Not significant	CCDC51	-0.0215059	4.40233	-0.179472	0.861605	0.93685	-6.79801	Not significant	CCDC51	-0.435234	4.19546	-2.82905	0.0241345
Q9HA77	Probable cysteine--tRNA ligase, mitochondrial OS=Homo sapiens GN=CARS2 PE=1 SV=1	CARS2	6.32947	6.08807	6.06531	6.15567	5.82435	5.79712	4.51356	4.46715	4.60145	4.46639	4.51395	4.21358	5.03806	4.99018	5.03542	4.76064	4.85087	4.56982	CARS2	-0.111892	5.23775	-0.886412	0.401503	0.881147	-5.13674	Not significant	CARS2	-0.0596367	5.26388	-0.473829	0.648412	0.996512	-5.94736	Not significant	CARS2	-0.166128	5.21063	-1.36905	0.204688	0.501012	-5.88191	Not significant	CARS2	-0.230636	5.17838	-1.70894	0.129089
O95848	Uridine diphosphate glucose pyrophosphatase OS=Homo sapiens GN=NUDT14 PE=1 SV=2	NUDT14	5.23649	5.1396	5.18052	5.18886	5.10828	4.84326	5.4761	5.24882	5.1818	4.87782	4.76492	4.67226	3.5918	4.06856	4.00031	3.91323	3.52433	3.28876	NUDT14	0.0508628	4.79356	0.311381	0.763547	0.960106	-5.43946	Not significant	NUDT14	0.0194112	4.77784	0.125868	0.902974	0.99754	-6.05692	Not significant	NUDT14	-0.108161	4.71405	-0.6261	0.547039	0.773605	-6.60482	Not significant	NUDT14	-0.302287	4.61699	-1.96201	0.0885106
O75191	Isoform 2 of Xylulose kinase OS=Homo sapiens GN=XYLB; Xylulose kinase OS=Homo sapiens GN=XYLB PE=1 SV=3	XYLB	2.65878	3.21569	3.44198	2.67983	2.71907	2.09517	5.37618	5.42937	5.3855	5.00335	5.13934	4.98331	4.82768	5.01145	5.14889	4.71835	4.77818	4.48779	XYLB	0.264625	4.41986	1.84254	0.103012	0.745148	-4.20511	Not significant	XYLB	0.371245	4.47317	2.31164	0.0498871	0.890794	-3.92193	Not significant	XYLB	-0.153703	4.21069	-1.18748	0.265901	0.556432	-6.09681	Not significant	XYLB	-0.0753483	4.24987	-0.629087	0.548304
P13716-2	Isoform 2 of Delta-aminolevulinic acid dehydratase OS=Homo sapiens GN=ALAD; Delta-aminolevulinic acid dehydratase OS=Homo sapiens GN=ALAD PE=1 SV=1	ALAD	4.33002	4.22475	4.18734	4.02594	3.71228	3.38818	4.58134	4.53918	4.54588	4.41326	4.09573	4.29564	5.26069	5.426	5.38324	5.22005	5.02435	4.83739	ALAD	0.00596059	4.727	0.0463164	0.964204	0.992516	-5.48351	Not significant	ALAD	-0.0185282	4.71475	-0.153731	0.881667	0.99754	-6.05278	Not significant	ALAD	-0.170931	4.63855	-1.39424	0.19722	0.495197	-5.8505	Not significant	ALAD	-0.446559	4.50074	-3.56417	0.00842875
Q05193	Dynamin-1 OS=Homo sapiens GN=DNM1 PE=1 SV=2; Isoform 3 of Dynamin-1 OS=Homo sapiens GN=DNM1; Isoform 2 of Dynamin-1 OS=Homo sapiens GN=DNM1; Isoform 4 of Dynamin-1 OS=Homo sapiens GN=DNM1	DNM1	3.64766	3.80911	3.56313	3.33063	3.18832	3.26305	4.59999	4.63417	4.35226	4.65883	4.37806	4.13479	3.03312	3.0926	3.37662	3.41036	2.9412	2.63341	DNM1	0.0850364	3.80277	0.688435	0.510833	0.91162	-5.27014	Not significant	DNM1	0.00374576	3.76213	0.0259241	0.979959	0.99754	-6.06501	Not significant	DNM1	0.039681	3.7801	0.262721	0.798773	0.907927	-6.77788	Not significant	DNM1	-0.257731	3.63139	-2.07387	0.0748043
O00221	NF-kappa-B inhibitor epsilon OS=Homo sapiens GN=NFKBIE PE=1 SV=3	NFKBIE	4.87289	4.03468	4.49092	4.52596	4.27146	4.38878	4.15138	3.75374	3.93558	4.17574	4.18103	3.87189	4.07617	3.27323	3.51045	3.20783	3.13419	3.52439	NFKBIE	-0.679597	4.02701	-4.81516	0.00136684	0.580551	-1.17414	Not significant	NFKBIE	-0.387826	4.1729	-3.10443	0.0147547	0.890794	-2.79296	Not significant	NFKBIE	-0.396971	4.16833	-2.33684	0.0446781	0.305835	-4.48415	Not significant	NFKBIE	-0.504587	4.11452	-2.72429	0.0281789
Q9Y2S2	Isoform 2 of Lambda-crystallin homolog OS=Homo sapiens GN=CRYL1; Lambda-crystallin homolog OS=Homo sapiens GN=CRYL1 PE=1 SV=3	CRYL1	4.70559	4.73129	4.86802	4.75867	4.53464	4.53478	2.73073	3.04923	2.6243	2.98864	2.86094	2.09843	3.31061	3.16433	2.25088	2.05391	2.06767	2.24731	CRYL1	0.0659753	3.6153	0.472184	0.649529	0.936224	-5.38185	Not significant	CRYL1	-0.334579	3.41502	-1.53103	0.164684	0.907998	-4.97829	Not significant	CRYL1	-0.315238	3.42469	-1.24089	0.2465	0.539095	-6.03578	Not significant	CRYL1	-0.427897	3.36836	-1.75481	0.120612
Q8WVK2	U4/U6.U5 small nuclear ribonucleoprotein 27 kDa protein OS=Homo sapiens GN=SNRNP27 PE=1 SV=1	SNRNP27	4.19513	4.04277	3.94698	4.14742	4.04695	3.4616	5.1487	4.92096	4.80383	4.86808	4.59507	4.38564	5.17356	5.26301	5.44693	5.25125	5.18963	5.02507	SNRNP27	-0.0968854	4.79069	-0.739036	0.481207	0.901788	-5.23872	Not significant	SNRNP27	-0.106552	4.78585	-0.712901	0.496377	0.984398	-5.80306	Not significant	SNRNP27	-0.0835449	4.79736	-0.656151	0.528398	0.762449	-6.58458	Not significant	SNRNP27	-0.228578	4.72484	-1.6128	0.148703
Q04864	Isoform 2 of Proto-oncogene c-Rel OS=Homo sapiens GN=REL; Proto-oncogene c-Rel OS=Homo sapiens GN=REL PE=1 SV=1	REL	3.79724	3.82236	4.02345	3.84996	3.85773	4.47762	3.65631	3.53023	4.09341	3.40997	4.30839	4.58765	5.45995	5.75068	5.57857	5.48107	5.38045	5.60691	REL	0.0632526	4.33613	0.463512	0.655466	0.936224	-5.38552	Not significant	REL	0.260641	4.43482	2.11151	0.0680708	0.890794	-4.20445	Not significant	REL	-0.0575009	4.27575	-0.458098	0.657911	0.836008	-6.70165	Not significant	REL	0.211022	4.41001	1.30986	0.229624
P49023-3	Isoform Alpha of Paxillin OS=Homo sapiens GN=PXN; Isoform 4 of Paxillin OS=Homo sapiens GN=PXN; Paxillin OS=Homo sapiens GN=PXN PE=1 SV=3; Isoform Gamma of Paxillin OS=Homo sapiens GN=PXN	PXN	4.0579	3.80911	4.0606	3.55426	3.55141	3.41797	4.45697	4.71785	4.80206	4.69116	4.62243	4.20056	4.71691	4.78342	4.8166	4.67036	4.50235	4.24226	PXN	0.0261988	4.42369	0.183235	0.859216	0.978735	-5.46884	Not significant	PXN	0.149162	4.48517	1.19238	0.267621	0.942471	-5.3711	Not significant	PXN	-0.105333	4.35793	-0.677654	0.515297	0.752097	-6.56957	Not significant	PXN	-0.185198	4.31799	-1.23248	0.255665
P33316	Deoxyuridine 5'-triphosphate nucleotidohydrolase, mitochondrial OS=Homo sapiens GN=DUT PE=1 SV=4	DUT	5.6203	5.49227	5.45626	5.6925	5.57044	4.8146	4.89541	4.80759	4.59982	5.03683	4.65307	4.37563	4.51299	5.05309	4.97751	4.26208	4.66191	4.29873	DUT	0.108085	5.06361	0.661599	0.527	0.913758	-5.28602	Not significant	DUT	0.00163213	5.01038	0.00994716	0.99231	0.99789	-6.06531	Not significant	DUT	-0.0124262	5.00335	-0.0952375	0.926245	0.965391	-6.8107	Not significant	DUT	-0.0477584	4.98568	-0.380341	0.714426
P07902	Isoform 2 of Galactose-1-phosphate uridylyltransferase OS=Homo sapiens GN=GALT; Galactose-1-phosphate uridylyltransferase OS=Homo sapiens GN=GALT PE=1 SV=3	GALT	5.53066	5.26639	5.30029	5.16981	4.95593	4.57669	4.33992	4.06872	3.94519	3.62902	3.49669	3.34788	4.64958	5.07751	4.72492	4.84076	4.8553	4.56982	GALT	-0.0358436	4.82213	-0.212498	0.837085	0.978735	-5.46345	Not significant	GALT	-0.183254	4.74843	-1.37283	0.207428	0.92614	-5.16903	Not significant	GALT	-0.293522	4.69329	-1.7151	0.121001	0.419588	-5.42157	Not significant	GALT	-0.404083	4.63801	-2.0414	0.0785519
P61244	Isoform 5 of Protein max OS=Homo sapiens GN=MAX; Isoform 3 of Protein max OS=Homo sapiens GN=MAX; Isoform 4 of Protein max OS=Homo sapiens GN=MAX; Isoform 6 of Protein max OS=Homo sapiens GN=MAX; Protein max OS=Homo sapiens GN=MAX PE=1 SV=1; Isoform 2 of Protein max OS=Homo sapiens GN=MAX	MAX	5.84014	5.65785	5.6652	5.75062	6.07351	6.30031	4.53553	5.06308	4.8202	4.97416	4.93173	4.78622	4.16634	4.49554	4.49657	4.24166	4.27847	4.88954	MAX	0.22482	4.95975	1.38991	0.202368	0.793756	-4.69104	Not significant	MAX	0.146655	4.92066	1.04749	0.325795	0.960966	-5.51922	Not significant	MAX	0.141477	4.91807	1.02052	0.334538	0.620129	-6.2746	Not significant	MAX	0.247232	4.97095	2.079	0.0742284
Q99836-6	Isoform 2 of Myeloid differentiation primary response protein MyD88 OS=Homo sapiens GN=MYD88; Myeloid differentiation primary response protein MyD88 OS=Homo sapiens GN=MYD88 PE=1 SV=1; Isoform 5 of Myeloid differentiation primary response protein MyD88 OS=Homo sapiens GN=MYD88; Isoform 6 of Myeloid differentiation primary response protein MyD88 OS=Homo sapiens GN=MYD88	MYD88	3.60803	3.56174	3.81726	4.24916	4.41072	3.94837	5.22041	5.17584	5.50764	6.01555	6.01137	5.82547	4.94893	4.97799	5.11391	5.41758	5.45834	5.31484	MYD88	-0.0206017	4.58216	-0.168038	0.870764	0.978735	-5.47133	Not significant	MYD88	0.22048	4.7027	1.90825	0.0931626	0.890794	-4.48532	Not significant	MYD88	0.634972	4.90994	5.06252	0.00071245	0.0463308	-0.280749	Not significant	MYD88	0.701019	4.94297	5.76266	0.000573471
P34949	Mannose-6-phosphate isomerase OS=Homo sapiens GN=MPI PE=1 SV=2; Isoform 2 of Mannose-6-phosphate isomerase OS=Homo sapiens GN=MPI	MPI	4.72232	4.36865	4.48724	4.10998	4.44408	4.3952	5.40343	5.34397	5.20863	5.19305	5.17314	4.91992	5.33692	5.38566	5.51867	5.03574	5.23463	4.88954	MPI	-0.121463	5.09349	-0.892402	0.398474	0.881147	-5.13228	Not significant	MPI	-0.0827105	5.11287	-0.625628	0.549163	0.994403	-5.86185	Not significant	MPI	-0.374633	4.96691	-2.86754	0.0188449	0.233143	-3.63269	Not significant	MPI	-0.203608	5.05242	-1.78225	0.115796
P57076	UPF0769 protein C21orf59 OS=Homo sapiens GN=C21orf59 PE=1 SV=1	C21orf59	5.80448	5.858	5.77357	5.52391	5.52909	5.3513	4.84276	4.84067	4.78866	4.60719	4.89223	4.52476	5.12694	4.75853	4.82174	4.74165	4.31714	4.63554	C21orf59	-0.105657	5.20523	-0.760576	0.468941	0.899426	-5.22477	Not significant	C21orf59	-0.130068	5.19303	-1.06287	0.319179	0.960512	-5.50415	Not significant	C21orf59	-0.300477	5.10782	-2.52436	0.0329162	0.272208	-4.18585	Not significant	C21orf59	-0.345242	5.08544	-2.0154	0.0816855
P46736	Isoform 5 of Lys-63-specific deubiquitinase BRCC36 OS=Homo sapiens GN=BRCC3; Lys-63-specific deubiquitinase BRCC36 OS=Homo sapiens GN=BRCC3 PE=1 SV=2; Isoform 3 of Lys-63-specific deubiquitinase BRCC36 OS=Homo sapiens GN=BRCC3; Isoform 4 of Lys-63-specific deubiquitinase BRCC36 OS=Homo sapiens GN=BRCC3; Isoform 1 of Lys-63-specific deubiquitinase BRCC36 OS=Homo sapiens GN=BRCC3	BRCC3	4.65824	4.65867	4.7401	4.79108	4.57243	4.33333	4.45578	3.82327	4.43793	4.06179	4.18702	3.90002	5.70125	5.79922	5.88059	5.61036	5.62637	5.29825	BRCC3	-0.17804	4.84941	-1.06186	0.319595	0.849462	-4.99682	Not significant	BRCC3	0.0811129	4.97898	0.689345	0.510299	0.984398	-5.8196	Not significant	BRCC3	-0.117348	4.87975	-0.851663	0.416828	0.684148	-6.43251	Not significant	BRCC3	-0.143153	4.86685	-1.23775	0.253815
P25205-2	DNA replication licensing factor MCM3 OS=Homo sapiens GN=MCM3 PE=1 SV=3; Isoform 2 of DNA replication licensing factor MCM3 OS=Homo sapiens GN=MCM3	MCM3	4.99425	4.92824	4.7093	4.7886	4.70586	4.67084	5.27544	5.22731	5.09057	5.13393	4.98089	4.67681	4.90377	5.06738	5.03565	4.8965	4.73804	4.51637	MCM3	0.0164949	5.06607	0.129403	0.900264	0.981553	-5.47669	Not significant	MCM3	-0.112646	5.00149	-0.863604	0.413201	0.979586	-5.68612	Not significant	MCM3	-0.118144	4.99875	-0.981291	0.352485	0.636317	-6.31335	Not significant	MCM3	-0.249554	4.93304	-2.20747	0.0611595
Q8TB61	Isoform 5 of Adenosine 3'-phospho 5'-phosphosulfate transporter 1 OS=Homo sapiens GN=SLC35B2; Isoform 3 of Adenosine 3'-phospho 5'-phosphosulfate transporter 1 OS=Homo sapiens GN=SLC35B2; Adenosine 3'-phospho 5'-phosphosulfate transporter 1 OS=Homo sapiens GN=SLC35B2 PE=1 SV=1; Isoform 4 of Adenosine 3'-phospho 5'-phosphosulfate transporter 1 OS=Homo sapiens GN=SLC35B2; Isoform 2 of Adenosine 3'-…	SLC35B2	4.52574	4.27429	3.66043	4.74393	4.12275	3.77222	5.1252	5.05737	4.90125	5.17559	4.99999	4.78247	5.23587	5.41459	5.38689	5.23134	5.15926	4.89827	SLC35B2	-0.0468524	4.93884	-0.341737	0.741438	0.954626	-5.43032	Not significant	SLC35B2	-0.312748	4.8059	-1.66534	0.134803	0.905266	-4.80812	Not significant	SLC35B2	0.0880179	5.00628	0.725042	0.487134	0.732835	-6.53497	Not significant	SLC35B2	-0.201603	4.86147	-1.6401	0.14287
P00492	Hypoxanthine-guanine phosphoribosyltransferase OS=Homo sapiens GN=HPRT1 PE=1 SV=2	HPRT1	5.23236	5.09773	4.93071	4.47839	4.72186	4.61918	5.53549	5.32847	5.11484	5.16871	5.11918	5.05879	5.38527	5.46013	5.46864	5.30842	5.07254	5.12812	HPRT1	-0.088931	5.33991	-0.688604	0.510731	0.91162	-5.27004	Not significant	HPRT1	-0.212977	5.27788	-1.55037	0.160041	0.905266	-4.95423	Not significant	HPRT1	-0.399198	5.18477	-2.66672	0.0261046	0.255302	-3.9571	Not significant	HPRT1	-0.413181	5.17778	-3.59788	0.00804549
P42356	Isoform 2 of Phosphatidylinositol 4-kinase alpha OS=Homo sapiens GN=PI4KA; Phosphatidylinositol 4-kinase alpha OS=Homo sapiens GN=PI4KA PE=1 SV=4	PI4KA	4.48808	4.84199	4.8796	4.80431	4.81559	5.18517	3.6292	4.07608	3.90152	4.12682	4.04075	4.34187	3.94194	3.82035	3.6072	3.81579	3.95492	4.10028	PI4KA	0.226399	4.13294	1.50264	0.171704	0.780362	-4.57549	Not significant	PI4KA	0.109701	4.07459	0.682962	0.514114	0.986589	-5.82399	Not significant	PI4KA	0.229231	4.13436	1.56439	0.152699	0.453868	-5.62927	Not significant	PI4KA	0.250679	4.14508	1.96355	0.0883062
Q6DKI1	60S ribosomal protein L7-like 1 OS=Homo sapiens GN=RPL7L1 PE=1 SV=1	RPL7L1	4.48993	4.56515	4.55772	4.92558	4.78365	4.83186	4.32867	4.11487	4.21741	4.65561	4.27381	4.70159	5.16696	5.36261	5.20135	5.61483	5.79474	5.73257	RPL7L1	0.0190234	4.67136	0.139479	0.892553	0.978735	-5.47542	Not significant	RPL7L1	-0.00302684	4.66034	-0.0257753	0.980074	0.99754	-6.06501	Not significant	RPL7L1	0.403487	4.8636	3.40308	0.00801676	0.16913	-2.76966	Not significant	RPL7L1	0.288879	4.80629	1.91102	0.0955442
Q96CP2	FLYWCH family member 2 OS=Homo sapiens GN=FLYWCH2 PE=1 SV=1	FLYWCH2	4.14478	4.13654	3.92082	3.82962	3.90122	3.77222	4.24277	3.81214	4.0149	4.12843	3.3813	3.55424	3.97984	3.73518	3.72913	3.39335	3.54562	3.66755	FLYWCH2	-0.227846	4.00854	-1.66854	0.134135	0.772778	-4.39817	Not significant	FLYWCH2	-0.234184	4.00537	-2.05042	0.0748244	0.890794	-4.28965	Not significant	FLYWCH2	-0.338664	3.95313	-2.52783	0.0327308	0.271723	-4.1803	Not significant	FLYWCH2	-0.513087	3.86592	-3.5102	0.00908366
O95336	6-phosphogluconolactonase OS=Homo sapiens GN=PGLS PE=1 SV=2	PGLS	5.29706	5.28131	5.22961	4.80328	5.00173	4.74053	5.27837	5.09605	4.93807	4.94046	4.73904	4.77654	5.12078	5.21421	5.29879	5.04716	4.94943	4.86225	PGLS	-0.0348796	5.21463	-0.271552	0.792909	0.967656	-5.45019	Not significant	PGLS	-0.0765821	5.19378	-0.560216	0.590826	0.996188	-5.90137	Not significant	PGLS	-0.301772	5.08118	-2.30644	0.046944	0.309024	-4.53207	Not significant	PGLS	-0.335338	5.0644	-2.69562	0.0294042
A6NDG6	Glycerol-3-phosphate phosphatase OS=Homo sapiens GN=PGP PE=1 SV=1	PGP	4.79108	4.94663	4.82501	4.42734	4.58948	4.29145	5.18351	5.41555	5.12775	5.48357	5.15274	4.90467	5.36987	5.54635	5.38124	5.18073	4.98221	4.86225	PGP	0.188025	5.20883	1.53486	0.163735	0.778335	-4.54167	Not significant	PGP	-0.00348329	5.11308	-0.0303063	0.976573	0.99754	-6.06487	Not significant	PGP	-0.0842719	5.07268	-0.560144	0.589262	0.802383	-6.64617	Not significant	PGP	-0.206671	5.01148	-1.67705	0.13531
Q9C0E2	Exportin-4 OS=Homo sapiens GN=XPO4 PE=1 SV=2	XPO4	6.38062	6.60441	6.64476	6.4519	6.42465	6.78747	3.04024	3.12286	2.88179	2.93477	3.51417	3.78371	3.85987	3.64843	3.45216	3.64797	3.66076	4.13825	XPO4	0.0316542	4.44274	0.229494	0.824299	0.977318	-5.45996	Not significant	XPO4	-0.100674	4.37657	-0.667614	0.523358	0.989329	-5.83442	Not significant	XPO4	-0.0820303	4.3859	-0.663961	0.523617	0.757643	-6.57918	Not significant	XPO4	0.106279	4.48005	0.703579	0.503328
Q9ULT8	E3 ubiquitin-protein ligase HECTD1 OS=Homo sapiens GN=HECTD1 PE=1 SV=3	HECTD1	4.78017	4.95584	5.20278	4.91082	5.20721	5.43623	3.72471	4.18228	4.23279	4.38777	4.48594	4.50351	4.29673	4.38486	3.99147	4.15637	4.33312	4.45094	HECTD1	0.240454	4.38743	1.79164	0.111331	0.752397	-4.26219	Not significant	HECTD1	0.208476	4.37144	1.20671	0.26236	0.942471	-5.35573	Not significant	HECTD1	0.217784	4.3761	1.34301	0.212658	0.508483	-5.91398	Not significant	HECTD1	0.40822	4.47131	2.6232	0.0327519
P04406	Glyceraldehyde-3-phosphate dehydrogenase OS=Homo sapiens GN=GAPDH PE=1 SV=3	GAPDH	4.35601	4.27685	4.25261	4.01258	4.18981	3.87335	5.61849	5.51188	5.4094	5.40944	5.31812	5.23668	5.49043	5.92741	5.83115	5.57285	5.5835	5.121	GAPDH	0.0837344	5.19684	0.554944	0.594251	0.929714	-5.34357	Not significant	GAPDH	0.00941016	5.15968	0.0662198	0.948844	0.99754	-6.06303	Not significant	GAPDH	-0.156687	5.07663	-1.19159	0.264363	0.555239	-6.09217	Not significant	GAPDH	-0.124498	5.09273	-0.986598	0.35514
P15121	Aldose reductase OS=Homo sapiens GN=AKR1B1 PE=1 SV=3	AKR1B1	5.14283	4.91864	5.19179	4.82633	5.06452	4.60991	5.93127	5.62884	5.46015	5.8498	5.27923	5.25517	5.52628	5.69763	5.5743	5.54435	5.45556	5.31359	AKR1B1	-0.118428	5.47425	-0.83112	0.430243	0.891327	-5.17677	Not significant	AKR1B1	-0.124718	5.47111	-0.868852	0.410491	0.978928	-5.68171	Not significant	AKR1B1	-0.126638	5.47015	-1.00288	0.342521	0.629054	-6.29218	Not significant	AKR1B1	-0.267028	5.39995	-1.78542	0.115251
Q96KB5	Lymphokine-activated killer T-cell-originated protein kinase OS=Homo sapiens GN=PBK PE=1 SV=3; Isoform 2 of Lymphokine-activated killer T-cell-originated protein kinase OS=Homo sapiens GN=PBK	PBK	4.60971	4.73129	4.78931	4.21516	4.29214	4.13459	4.98391	5.17542	4.86187	5.00039	4.84247	4.44625	4.17249	4.40275	4.49687	4.26276	4.06855	3.89706	PBK	0.181116	4.67926	1.47241	0.179494	0.781637	-4.60691	Not significant	PBK	0.12731	4.65236	0.96529	0.362953	0.970589	-5.59692	Not significant	PBK	-0.0959372	4.54074	-0.698594	0.50273	0.74306	-6.55454	Not significant	PBK	-0.187651	4.49488	-1.61623	0.147958
O14672	Disintegrin and metalloproteinase domain-containing protein 10 OS=Homo sapiens GN=ADAM10 PE=1 SV=1	ADAM10	4.54976	4.12042	4.1643	4.10325	3.65363	3.87907	4.96341	4.90882	4.82787	4.75176	4.72711	4.65846	4.4343	4.55362	4.46255	4.51213	4.23867	4.05558	ADAM10	-0.121539	4.58839	-0.829046	0.431348	0.891327	-5.17823	Not significant	ADAM10	-0.164249	4.56703	-1.27169	0.239564	0.937365	-5.28452	Not significant	ADAM10	-0.193444	4.55243	-1.40654	0.193658	0.492696	-5.83502	Not significant	ADAM10	-0.442689	4.42781	-2.72974	0.027952
Q58FG1	Putative heat shock protein HSP 90-alpha A4 OS=Homo sapiens GN=HSP90AA4P PE=5 SV=1	HSP90AA4P	4.61818	4.78043	4.69816	4.58586	4.70763	5.99065	5.1665	5.26651	5.10764	5.28226	5.2455	5.36145	4.0952	3.65389	3.84592	3.66999	3.97166	4.72517	HSP90AA4P	-0.0596817	4.59679	-0.38405	0.711045	0.948944	-5.41622	Not significant	HSP90AA4P	-0.0760517	4.5886	-0.614283	0.556263	0.995278	-5.86899	Not significant	HSP90AA4P	-0.113921	4.56967	-0.813612	0.437187	0.699643	-6.46479	Not significant	HSP90AA4P	0.0149691	4.63411	0.128324	0.901327
O75531	Barrier-to-autointegration factor OS=Homo sapiens GN=BANF1 PE=1 SV=1	BANF1	5.18231	4.96777	4.99215	4.94642	5.05515	4.96518	5.84436	5.81146	5.57649	5.95512	5.63275	5.28248	5.93493	6.28623	6.02717	5.95371	6.00872	5.33742	BANF1	0.0346191	5.67118	0.233938	0.820965	0.974712	-5.459	Not significant	BANF1	-0.121928	5.5929	-0.962406	0.364313	0.970597	-5.59956	Not significant	BANF1	-0.0354497	5.63614	-0.278944	0.786689	0.9028	-6.77309	Not significant	BANF1	-0.088329	5.6097	-0.73999	0.482226
Q969X6	Isoform 3 of U3 small nucleolar RNA-associated protein 4 homolog OS=Homo sapiens GN=UTP4; Isoform 2 of U3 small nucleolar RNA-associated protein 4 homolog OS=Homo sapiens GN=UTP4; U3 small nucleolar RNA-associated protein 4 homolog OS=Homo sapiens GN=UTP4 PE=1 SV=1	UTP4	4.64579	4.57624	4.8068	4.94071	5.00964	5.19362	3.95219	3.65379	3.93953	4.08034	4.0125	4.29564	3.39968	3.32041	3.08366	3.52324	3.74324	3.77025	UTP4	-0.149072	3.92469	-1.16816	0.276693	0.835137	-4.90342	Not significant	UTP4	-0.0558922	3.97128	-0.417348	0.68751	0.996512	-5.97352	Not significant	UTP4	0.18221	4.09033	1.51623	0.164299	0.465489	-5.69341	Not significant	UTP4	0.255905	4.12717	2.09581	0.0723726
Q9NUM4	Transmembrane protein 106B OS=Homo sapiens GN=TMEM106B PE=1 SV=2	TMEM106B	4.42658	4.35025	3.98541	4.84131	4.21483	4.28316	2.73766	2.33586	2.42711	1.95706	1.71481	1.84973	3.62148	3.54043	3.19712	3.18953	3.10002	2.97225	TMEM106B	-0.186394	3.50204	-1.3969	0.200333	0.792244	-4.684	Not significant	TMEM106B	-0.392025	3.39923	-3.38001	0.00978942	0.888064	-2.41041	Not significant	TMEM106B	-0.265942	3.46227	-1.29521	0.22798	0.523817	-5.97181	Not significant	TMEM106B	-0.585352	3.30256	-3.53179	0.00881529
P15927	Isoform 3 of Replication protein A 32 kDa subunit OS=Homo sapiens GN=RPA2; Isoform 2 of Replication protein A 32 kDa subunit OS=Homo sapiens GN=RPA2; Replication protein A 32 kDa subunit OS=Homo sapiens GN=RPA2 PE=1 SV=1	RPA2	5.62032	5.48379	5.40933	5.08723	5.16119	5.37456	4.53769	4.35512	4.52542	4.41684	4.32684	4.04054	4.32862	4.44677	4.5654	4.05234	4.20486	3.74906	RPA2	-0.0669875	4.79539	-0.512514	0.622272	0.933419	-5.3639	Not significant	RPA2	0.0045034	4.83113	0.034273	0.973508	0.99754	-6.06474	Not significant	RPA2	-0.310077	4.67384	-2.37919	0.0417015	0.297356	-4.41718	Not significant	RPA2	-0.264584	4.69659	-2.15716	0.0659796
P50238	Cysteine-rich protein 1 OS=Homo sapiens GN=CRIP1 PE=1 SV=3	CRIP1	5.52752	5.50012	5.56461	5.61614	5.81065	4.95657	5.3575	5.01166	5.33335	4.91976	5.23928	5.09169	5.9439	5.87231	5.94166	6.0086	5.91732	5.4815	CRIP1	-0.148276	5.5355	-1.12472	0.29363	0.842394	-4.94232	Not significant	CRIP1	0.00356827	5.61142	0.0311665	0.975908	0.99754	-6.06485	Not significant	CRIP1	-0.0948048	5.56224	-0.664217	0.52346	0.757643	-6.579	Not significant	CRIP1	0.0461097	5.63269	0.361085	0.728174
Q7Z7A4	Isoform 4 of PX domain-containing protein kinase-like protein OS=Homo sapiens GN=PXK; Isoform 5 of PX domain-containing protein kinase-like protein OS=Homo sapiens GN=PXK; Isoform 6 of PX domain-containing protein kinase-like protein OS=Homo sapiens GN=PXK; Isoform 3 of PX domain-containing protein kinase-like protein OS=Homo sapiens GN=PXK; PX domain-containing protein kinase-like protein OS=Hom…	PXK	4.66017	4.13119	3.45836	3.62051	4.23454	4.11609	6.80639	6.67142	6.7705	6.40878	6.74504	6.32447	6.23545	6.22711	6.12437	6.17083	6.155	5.97225	PXK	-0.224093	5.78862	-1.54345	0.161668	0.778335	-4.5326	Not significant	PXK	-0.449591	5.67587	-2.03356	0.0768007	0.890794	-4.31306	Not significant	PXK	-0.500623	5.65035	-2.7895	0.0213841	0.238391	-3.75889	Not significant	PXK	-0.189138	5.8061	-1.49026	0.177689
P39748	Flap endonuclease 1 OS=Homo sapiens GN=FEN1 PE=1 SV=1	FEN1	6.12521	6.23384	6.30073	5.88315	6.14352	5.69746	5.42244	5.47605	5.31531	5.14191	5.07643	4.90545	5.04146	5.55219	5.53992	5.17394	5.20014	4.73647	FEN1	0.224322	5.64187	1.58159	0.152771	0.775067	-4.49207	Not significant	FEN1	0.188948	5.62418	1.31144	0.226461	0.926323	-5.23978	Not significant	FEN1	-0.13004	5.46469	-0.979062	0.353526	0.636733	-6.31551	Not significant	FEN1	-0.0563422	5.50153	-0.41485	0.690072
Q8WU10	Isoform 2 of Pyridine nucleotide-disulfide oxidoreductase domain-containing protein 1 OS=Homo sapiens GN=PYROXD1; Pyridine nucleotide-disulfide oxidoreductase domain-containing protein 1 OS=Homo sapiens GN=PYROXD1 PE=1 SV=1	PYROXD1	1.35846	0.481032	0.880701	1.20531	1.62069	2.48906	4.03839	4.27449	4.134	4.17253	4.2944	4.35817	3.39942	3.04207	3.30581	3.31149	3.24157	3.77928	PYROXD1	-0.332892	2.76565	-1.64402	0.139167	0.773935	-4.42485	Not significant	PYROXD1	-0.158587	2.8528	-1.11543	0.297372	0.957083	-5.45146	Not significant	PYROXD1	-0.0356477	2.91427	-0.286967	0.780736	0.899363	-6.77061	Not significant	PYROXD1	0.120132	2.99216	0.906827	0.393203
O43598	Isoform 2 of 2'-deoxynucleoside 5'-phosphate N-hydrolase 1 OS=Homo sapiens GN=DNPH1; 2'-deoxynucleoside 5'-phosphate N-hydrolase 1 OS=Homo sapiens GN=DNPH1 PE=1 SV=1	DNPH1	4.17005	4.04436	4.03534	3.32519	3.47816	3.75525	2.82088	2.23906	2.86096	2.69454	2.37986	2.0888	4.40139	4.71238	4.56463	4.29767	4.3627	4.13954	DNPH1	-0.132173	3.73135	-0.742962	0.478956	0.901788	-5.23621	Not significant	DNPH1	0.022874	3.80888	0.187301	0.856136	0.99754	-6.0467	Not significant	DNPH1	-0.358307	3.61829	-2.17679	0.0579419	0.33769	-4.73462	Not significant	DNPH1	-0.390537	3.60217	-2.62515	0.0326566
P20339	Ras-related protein Rab-5A OS=Homo sapiens GN=RAB5A PE=1 SV=2; Isoform 2 of Ras-related protein Rab-5A OS=Homo sapiens GN=RAB5A	RAB5A	3.91206	4.18244	4.06017	3.64306	4.10336	4.5427	4.3956	4.54271	4.58819	4.38368	4.61826	4.61725	4.00333	4.11509	4.58197	4.40298	4.37333	4.51419	RAB5A	0.176415	4.19187	1.41888	0.194058	0.790225	-4.66178	Not significant	RAB5A	0.306448	4.25689	2.30034	0.0507714	0.890794	-3.938	Not significant	RAB5A	0.0395779	4.12345	0.265123	0.79698	0.907331	-6.77719	Not significant	RAB5A	0.26132	4.23432	2.28086	0.0547527
Q5U5X0	Complex III assembly factor LYRM7 OS=Homo sapiens GN=LYRM7 PE=1 SV=1	LYRM7	4.94416	5.03685	4.92741	5.21112	4.48352	4.58778	5.05459	5.52362	4.75921	5.55907	4.99719	4.63846	4.08963	5.0121	3.96845	3.9948	4.36553	3.6521	LYRM7	0.494729	4.94349	2.88516	0.0205611	0.612983	-3.00916	Not significant	LYRM7	-0.144438	4.62391	-1.1915	0.267948	0.942471	-5.37204	Not significant	LYRM7	0.225539	4.8089	1.57224	0.150878	0.453163	-5.6187	Not significant	LYRM7	-0.0807147	4.65577	-0.514444	0.622018
[truncated: 3,592 more rows]
[truncated: 11 more columns]

## Sheet: Headers Key
Column header	Description
Accession	The unique gene identifier corresponding to the master protein of a quantified protein group reported by Proteome Discoverer (5% FDR).
Protein.description	Gene/protein description corresponding to the master protein accession
GN	Gene name
[truncated: 8 more rows]
