# Supplementary material for: Spatiotemporal proteomic profiling of the pro-inflammatory response to lipopolysaccharide in the THP-1 human leukaemia cell line
Source: Nat Commun. 2021 Oct 1;12:5773. doi: 10.1038/s41467-021-26000-9 (PMC8486773; doi:10.1038/s41467-021-26000-9)
Supplement: Supplementary file 5 — Supplementary data 2 [file 41467_2021_26000_MOESM5_ESM.xlsx]

## Sheet: FunctionalGroups
Supplementary Data 02 - Examples of some biologically related functional groups of proteins identified in the time-course analysis
Function	Accession	Protein Name	Gene Name	logFC at 24h	adj.P.Val at 24h
DNA replication, repair and chromosomal stability
	Q15004	PCNA-associated factor	KIAA0101 (PCLAF)	-2.23113	0.00018219
	P11388-4	DNA topoisomerase 2-alpha	TOP2A	-1.08635	0.00145382
	P23921	Ribonucleoside-diphosphate reductase large subunit	RRM1	-0.678938	0.00739393
	P31350-2	Isoform 2 of Ribonucleoside-diphosphate reductase subunit M2	RRM2	-1.08334	0.00119421
	Q15059	Bromodomain-containing protein 3	BRD3	-0.963481	0.00189358
	Q13112	Chromatin assembly factor 1 subunit B	CHAF1B	-0.844309	0.00218952
	Q9NRZ9	Lymphoid-specific helicase	HELLS	-1.08926	0.00249062
	O75717	Isoform 2 of WD repeat and HMG-box DNA-binding protein 1	WDHD1	-0.720111	0.00494257
	Q96T88-2	Isoform 2 of E3 ubiquitin-protein ligase UHRF1	UHRF1	-0.715289	0.00614738
	Q15054	Isoform 3 of DNA polymerase delta subunit 3	POLD3	-0.730094	0.00653639
	P29372	Isoform 3 of DNA-3-methyladenine glycosylase	MPG	-0.81111	0.00261675
	Q9UHQ1	Nuclear prelamin A recognition factor	NARF	-1.07898	0.00562459
	O75792	Ribonuclease H2 subunit A	RNASEH2A	-0.651941	0.006168
	Q5TBB1	Ribonuclease H2 subunit B	RNASEH2B	-0.715023	0.00739393
	P0C0S8	Histone H2A type 2-C	HIST2H2AC	-0.910817	0.00166373
	P16402	Histone H1.3	HIST1H1D	-0.94678	0.0020109
	P0C0S5	Histone H2A.V	H2AFV	-0.794818	0.0048214
	Q92522	Histone H1x	H1FX	-0.676469	0.00529828
	P16104	Histone H2AX	H2AFX	-0.954929	0.00653865
Cell cycle control
	P14635	Isoform 2 of G2/mitotic-specific cyclin-B1	CCNB1	-0.942753	0.00138536
	O95067	G2/mitotic-specific cyclin-B2	CCNB2	-1.28665	0.000421663
	Q12834	Cell division cycle protein 20 homolog	CDC20	-1.04395	0.000881736
	O60566-3	Isoform 3 of Mitotic checkpoint serine/threonine-protein kinase BUB1 beta	BUB1B	-0.962835	0.00779057
Centrosomal proteins
	P49454	Centromere protein F	CENPF	-1.22195	0.000661799
	Q6UVJ0	Spindle assembly abnormal protein 6 homolog	SASS6	-1.1014	0.00101908
	Q9NQS7	Inner centromere protein	INCENP	-1.01929	0.00364051
	Q53EZ4	Isoform 2 of Centrosomal protein of 55 kDa	CEP55	-0.843718	0.00434616
	Q9UPN4-2	Centrosomal protein of 131 kDa	CEP131	-0.63209	0.00969053
Microtubule organisation
	Q9BXS6	Isoform 7 of Nucleolar and spindle-associated protein 1	NUSAP1	-1.22304	0.000781137
	Q8WWK9-5	Isoform 2 of Cytoskeleton-associated protein 2	CKAP2	-1.24359	0.00155314
	O95229	ZW10 interactor	ZWINT	-0.990282	0.0063312
	O43663	Isoform 4 of Protein regulator of cytokinesis 1	PRC1	-0.851903	0.00301398
	O15182	Centrin-3	CETN3	-0.746848	0.00446509
	O14777	Kinetochore protein NDC80 homolog	NDC80	-0.743988	0.00452765
	Q9Y6A5	Transforming acidic coiled-coil-containing protein 3	TACC3	-0.935141	0.00494257
	Q9BZD4	Kinetochore protein Nuf2	NUF2	-0.906975	0.00496585
	Q9ULW0-2	Targeting protein for Xklp2	TPX2	-1.27833	0.000199868
	P16949	Isoform 2 of Stathmin	STMN1	-0.993093	0.00149412
Kinetochore formation
	Q96Q89-2	Isoform 5 of Kinesin-like protein KIF20B	KIF20B	-1.22289	0.00197559
	Q9BW19	Kinesin-like protein KIFC1	KIFC1	-0.96546	0.00254174
	Q99661	Kinesin-like protein KIF2C	KIF2C	-0.847266	0.00449254
	Q14807	Kinesin-like protein KIF22	KIF22	-0.722071	0.005148
	Q8NBT2	Isoform 2 of Kinetochore protein Spc24	SPC24	-1.11727	0.00191633
Actin cytoskeleton
	P23381	Tryptophan--tRNA ligase, cytoplasmic	WARS	1.5988	0.000173753
	P05362	Intercellular adhesion molecule 1	ICAM1	3.65398	8.74e-06
	P08670	Vimentin	VIM	0.722135	0.00984395
	Q86UX7	Fermitin family homolog 3	FERMT3	0.747391	0.00452765
	P12931-2	Isoform 2 of Proto-oncogene tyrosine-protein kinase Src	SRC	2.33969	8.74e-06
	O60711-2	Isoform 2 of Leupaxin	LPXN	1.29753	0.00725623
	P08631	Isoform 4 of Tyrosine-protein kinase HCK	HCK	1.10983	0.00244847
	Q9H939	Isoform 2 of Proline-serine-threonine phosphatase-interacting protein 2	PSTPIP2	0.874504	0.00289884
	O43426	Isoform 2 of Synaptojanin-1	SYNJ1	0.734829	0.00900163
	P29966	Myristoylated alanine-rich C-kinase substrate	MARCKS	3.11785	8.74e-06
	Q9NSI8-3	Isoform 3 of SAM domain-containing protein SAMSN-1	SAMSN1	1.01081	0.00265179
	P14780	Matrix metalloproteinase-9	MMP9	3.58155	4.5e-06
	P50281	Matrix metalloproteinase-14	MMP14	0.979281	0.00145382
	P28289	Tropomodulin-1	TMOD1	-1.28702	0.000199868
	P09493-2	Isoform 7 of Tropomyosin alpha-1 chain	TPM1	-0.873205	0.00300221
	Q16610-4	Isoform 3 of Extracellular matrix protein 1	ECM1	-0.633569	0.00753111
	P06396-2	Isoform 2 of Gelsolin	GSN	-0.686509	0.00900163
	Q9Y5Y6	Suppressor of tumorigenicity 14 protein	ST14	-1.05844	0.000696815
	A1X283	SH3 and PX domain-containing protein 2B	SH3PXD2B	1.53211	0.000122139
Vesicle trafficking
	P54920	Alpha-soluble NSF attachment protein	NAPA	1.01816	0.00135283
	Q9Y6M5	Zinc transporter 1	SLC30A1	1.25442	0.00138536
	Q9P2R3-4	Isoform 2 of Rabankyrin-5	ANKFY1	1.01822	0.00185952
	Q7LBR1	Charged multivesicular body protein 1b	CHMP1B	-0.796772	0.00365663
	P51153	Ras-related protein Rab-13	RAB13	0.680302	0.00755746
	O15118	Niemann-Pick C1 protein	NPC1	0.974011	0.00143383
	P98082	Disabled homolog 2	DAB2	0.908538	0.00779057
	P02792	Ferritin light chain	FTL	1.09399	0.000964681
	Q14699	Raftlin	RFTN1	2.21134	0.000151869
Autophagy / lysosome
	P08631	Isoform 4 of Tyrosine-protein kinase HCK	HCK	1.10983	0.00244847
	Q9BV40	Vesicle-associated membrane protein 8	VAMP8	-0.972721	0.00135283
	P19474	E3 ubiquitin-protein ligase TRIM21	TRIM21	0.890072	0.0017647
	Q13571	Lysosomal-associated transmembrane protein 5	LAPTM5	1.51672	0.00181346
	Q9Y5A7	NEDD8 ultimate buster 1	NUB1	1.02403	0.000830886
	O15553	Pyrin	MEFV	0.987312	0.000865125
Metabolism
	Q01432-4	AMP deaminase 3	AMPD3	1.50191	0.000102533
	P48163	Isoform 2 of NADP-dependent malic enzyme	ME1	1.43736	0.00045561
	P00813	Adenosine deaminase	ADA	1.10704	0.0013636
	O95864	Isoform 2 of Fatty acid desaturase 2	FADS2	-0.826132	0.00596853
	Q8IV20	Laccase domain-containing protein 1	LACC1	2.39253	0.000830886

## Sheet: HeadersKey
Column header	Description
Function	Biological functional group
Accession	The unique gene identifier corresponding to the master protein of a quantified protein group reported by Proteome Discoverer (5% FDR).
Protein Name	Gene/protein description corresponding to the master protein accession
Gene Name	Gene Name
logFC at 24 hours	Log2 fold-change (FC) in protein expression that results from a unit change in time
adj.P.Val at 24 h	Adjusted p-value (Benjamini-Hochberg) from limma's moderated t-test at 0/24h post LPS stimulation
