# Supplementary material for: Spatiotemporal proteomic profiling of the pro-inflammatory response to lipopolysaccharide in the THP-1 human leukaemia cell line
Source: Nat Commun. 2021 Oct 1;12:5773. doi: 10.1038/s41467-021-26000-9 (PMC8486773; doi:10.1038/s41467-021-26000-9)
Supplement: Supplementary file 6 — Supplementary data 3 [file 41467_2021_26000_MOESM6_ESM.xlsx]

## Sheet: Data
Supplementary Data 03 - MDI Bayesian Clustering Results on LPS Timecouse
Protein Accession	Fusion Probability	Fused	Cluster Number
P02795	0.996	1	1
P04179	0.962	1	2
O14879	0.994	1	2
Q9BYX4	0.896	1	2
P00973	0.998	1	2
P05362	0.998	1	2
P01584	0.95	1	3
P20591	1	1	2
P09913	0.972	1	1
Q96J88-2	0.952	1	1
Q9UII4	1	1	2
P17275	0.01	0	NA
Q8IV20	1	1	2
Q8WXG1	0.998	1	1
P33121	1	1	2
O95786	0.996	1	2
P20592	0.996	1	2
Q96RQ9-2	0.996	1	2
P14780	0.964	1	3
Q5EBM0	1	1	2
P32455	0.954	1	2
P09914	0.998	1	2
P02778	0.622	1	1
Q13501	0.996	1	1
Q9Y6K5	1	1	2
P25942	0.994	1	2
Q9BQE5	0.88	1	2
P32456	1	1	2
Q13325	1	1	2
O15162	0	0	NA
P14598	0.998	1	2
Q13571	0	0	NA
Q96PP9	1	1	2
P29728-2	0.998	1	2
Q92985-4	0.988	1	1
Q16666	0.996	1	2
Q9UN19	0.244	0	NA
P05161	0.992	1	2
P19525	1	1	2
Q96AZ6	0.998	1	2
Q9H930	1	1	1
P13501	1	1	3
Q460N5	0.998	1	1
Q9H0P0	1	1	2
Q9HB58-6	0.998	1	1
Q03169	1	1	2
Q9P2E3	0.958	1	1
Q14699	0.974	1	3
P29966	0.992	1	2
Q8IVG5	1	1	2
P18510-3	0.99	1	2
O95477	0.866	1	4
Q8IY21	1	1	1
P09601	0.876	1	5
P29590	0.722	1	1
P30466	0.974	1	3
P52630	1	1	2
Q15025	0.074	0	NA
Q03518	1	1	2
Q07820	0	0	NA
Q5K651	0.996	1	2
Q8TDB6	0.974	1	1
Q8IXQ6	0.974	1	2
Q9BYK8	1	1	2
P07711	1	1	2
P12931-2	0.99	1	3
Q01628	0.162	0	NA
Q6ZUJ8	1	1	2
O95544	0.996	1	2
Q5H9U9	0.982	1	1
Q92973	0.97	1	6
O14657	0.998	1	2
Q00978	1	1	1
P19838-2	0.994	1	1
Q8IYM9	0.948	1	1
Q5TEJ8	0.998	1	2
P23381	0.998	1	2
P83111	0.976	1	2
P08631	0.968	1	2
P04839	0.894	1	2
Q53G44	0.998	1	2
Q9H0J9	0.996	1	2
P08670	0.972	1	5
P43490	1	1	2
O15553	0.982	1	2
P98082	0.814	1	2
P01892	0.97	1	2
Q16799	1	1	3
Q9BQE4	0.984	1	1
Q03519	0.998	1	2
Q8N1G2	1	1	2
O94925-3	0.594	1	1
Q9ULC5-3	0.698	1	5
Q14142	0.97	1	2
P04222	0.994	1	2
P07602-3	1	1	2
Q8N884	0.272	0	NA
Q9Y6M5	0.384	0	NA
Q9NUQ6-3	1	1	2
Q96CV9	0.99	1	1
O60603	0.352	0	NA
Q15742	0.002	0	NA
Q15397	0.312	0	NA
Q9HC16	0.014	0	NA
Q53GL7	0.974	1	2
Q9NPI6	0.018	0	NA
O60315	0.998	1	1
Q96GX5	0.264	0	NA
Q15646	0.998	1	2
Q99805	0.438	0	NA
O15118	0.132	0	NA
Q7Z2W4	0.99	1	1
Q8TCS8	1	1	2
Q5JTH9	0.926	1	5
P12314	0.072	0	NA
P55265-4	0.99	1	1
Q9Y6N5	0.902	1	2
Q9NR30	0.954	1	2
P16671	0.972	1	2
Q9BRZ2	0.956	1	4
Q9UHP3-3	0	0	NA
O95379-4	0.99	1	3
Q8NB16	0.088	0	NA
Q9Y5Q8-3	0.078	0	NA
Q9Y4A5	0.004	0	NA
P08571	1	1	3
P28838	0.998	1	2
Q9UL63	0.104	0	NA
Q9BZQ8	0.566	1	6
Q9GZR7	0	0	NA
P13995	0.996	1	2
O00560	0	0	NA
Q9Y5A7	0.162	0	NA
Q96EQ0	0.916	1	2
P23469	0.91	1	3
Q16719	1	1	2
Q9UKK3	0.238	0	NA
O75113	0.982	1	1
P48163	0.998	1	2
Q8NBZ7-2	0.108	0	NA
P17535	0.458	0	NA
Q9NZR1	0.06	0	NA
Q9Y3Z3	0.962	1	2
Q9H223	1	1	2
Q15582	0.792	1	4
P30405	0.89	1	1
Q9UIA0	0.186	0	NA
O15533-3	0.966	1	2
P17844	0.996	1	1
P41226	0.988	1	2
Q8IZH2	0.93	1	1
P54920	0.998	1	2
Q01432-4	1	1	3
P40763	1	1	2
O75410-2	0.948	1	1
Q99836-6	0.616	1	4
Q99541	0.058	0	NA
P43304	0.74	1	1
Q86WV6	0.002	0	NA
P02545	0.9	1	1
P08567	0.928	1	2
A8CG34	0.876	1	5
Q9P2R3-4	0.892	1	2
P50281	0.904	1	2
P06213	0	0	NA
P19971	0.994	1	2
Q6BDS2	0.988	1	3
O94885	0.982	1	2
P51153	0.738	1	3
Q9H939	0.01	0	NA
O75191	0.06	0	NA
Q9H4M9	0.394	0	NA
Q9NZT2	0.622	1	3
P04233-2	0.31	0	NA
Q9H0Q0	0.514	1	3
P31689	0.994	1	1
P49662	0.998	1	2
Q9H6R4	0.042	0	NA
O60879-2	0.684	1	3
P19474	1	1	2
P30273	0.996	1	3
Q9BXK5	0.018	0	NA
P53004	0.942	1	2
Q9Y678	0.97	1	6
Q7Z4G1-2	0	0	NA
Q9Y3I0	0.994	1	2
Q9UDY2-7	0.978	1	1
Q8TC07-3	0.93	1	7
P61769	0.908	1	2
Q8IY37	0.402	0	NA
A1X283	0.792	1	3
Q10589	0.968	1	4
P16615	0.966	1	1
P07355-2	0.99	1	2
Q9UJ70-2	0.998	1	3
O00499-2	0.994	1	3
Q13287	0.972	1	2
Q03188	0.998	1	8
Q9Y696	0.302	0	NA
Q13075	0.138	0	NA
Q9Y305-4	0.992	1	2
P49006	0.988	1	3
Q14258	0.94	1	2
O00571	0.884	1	1
Q8IV50	0.834	1	3
Q9UI08-2	0.246	0	NA
Q13617-2	0.726	1	6
Q14241	0.08	0	NA
P09543	0.994	1	2
Q96HA7	0.438	0	NA
P07339	0.958	1	2
Q00403	0.53	1	1
P17029	0	0	NA
P17813	0.998	1	3
Q8TD55	0.974	1	3
Q969Q5	0.962	1	1
Q9NXW2	0.744	1	1
Q14764	0.96	1	2
Q8TE77	0.924	1	7
Q6WKZ4	0.998	1	9
P48507	0.998	1	1
Q96RT1-8	0.672	1	3
Q9NUL5	0.998	1	2
P02792	0.984	1	2
Q14108	0.992	1	3
O60784	0.972	1	3
P07204	0.998	1	1
O60488	0.992	1	3
Q6IAA8	0	0	NA
P10153	0.934	1	9
Q08722	0.776	1	3
Q9UHD1	0.8	1	3
Q8WZA9	0.998	1	3
O14880	0.006	0	NA
Q9Y2J2-2	0.998	1	3
Q96P16	0.054	0	NA
Q7L9L4-2	0.322	0	NA
P19878	0.016	0	NA
P16070	0.948	1	3
O14966	0.308	0	NA
Q9HCE1	0.942	1	2
Q96JC9	0.856	1	1
P80217-2	0.986	1	2
Q6P4F7	0.75	1	10
Q9UNH7	0.626	1	2
O60566-3	0.536	1	10
Q9Y4E8	0.976	1	3
Q9NRD1	0.998	1	2
Q02818	0.962	1	3
O15381	0.072	0	NA
Q9NUD5	0.338	0	NA
Q08J23	0.984	1	3
O00182	0.918	1	2
Q16643-3	0	0	NA
Q92540-4	0.836	1	3
P41218	0.612	1	1
P23497-4	0.978	1	2
Q9UH62	0.554	1	3
Q9BYT8	0.94	1	3
O60711-2	0.192	0	NA
Q86VI3	0.006	0	NA
P08134	0.04	0	NA
P30740	0.956	1	3
Q6GTX8	0.98	1	3
Q69YH5	0.152	0	NA
P50995	0.984	1	7
Q8WWK9-5	0.51	1	10
Q9NPY3	0.97	1	4
Q9UHQ1	0.006	0	NA
Q9HBU6	0.158	0	NA
Q9NQW6	0.258	0	NA
O96028	0.86	1	9
P14384	0.986	1	3
Q92766-2	0.736	1	9
P16401	0.84	1	9
P26572	0.004	0	NA
P46736	0	0	NA
Q14376	0	0	NA
Q9UGU0	0	0	NA
Q92930	0.998	1	1
P20020	0.87	1	1
P00813	1	1	3
Q08380	0.966	1	3
Q3LXA3	0.392	0	NA
P29466	0.544	1	3
O14578-4	0.15	0	NA
P12109	0.986	1	3
Q9NSI8-3	0.952	1	2
O75528	0	0	NA
P15559	0.8	1	3
P14635	0.704	1	9
P02786	0.946	1	3
O00178	0.78	1	2
Q9Y2X7	0.984	1	9
Q9UG63-2	0.704	1	3
Q5J8M3	0.004	0	NA
Q8NI60	0.076	0	NA
P07332	0.006	0	NA
Q643R3	0	0	NA
Q9UNK0	0	0	NA
O43353	0.14	0	NA
P25774	0.002	0	NA
Q99661	0.974	1	9
O75475	0.784	1	9
O95239	0.002	0	NA
Q14807	0.378	0	NA
O60427	0.266	0	NA
O43663	0.692	1	10
Q9NQE9	0.982	1	3
P33981	0.596	1	7
Q99571-2	0.974	1	3
Q8N392	0.166	0	NA
P07919	0.264	0	NA
P45880	0.202	0	NA
Q96H79	0.03	0	NA
P07305	0.048	0	NA
O14777	0.372	0	NA
P13073	0.924	1	11
P49715-3	0.954	1	9
P48060	0	0	NA
Q8N2G8	0.93	1	9
P41208	0.01	0	NA
Q9NQS7	0.994	1	9
Q9NS87	0.156	0	NA
P08575	0.974	1	3
P09874	0.052	0	NA
O95319-3	0.28	0	NA
P06132	0	0	NA
Q9NUM4	0	0	NA
Q6NVY1	0.018	0	NA
P46013	1	1	9
O95347	0.602	1	7
Q99873-4	0.992	1	12
P49642	0.192	0	NA
O75438	0.406	0	NA
Q68CZ2	0.998	1	3
Q13451	0.984	1	3
Q9BRP4	0.004	0	NA
P10412	0.932	1	13
P0C0S8	0.994	1	13
O14545	0	0	NA
P49005	0.574	1	14
Q9Y639	0.932	1	3
O60341	0.932	1	9
Q15532	0.088	0	NA
Q96EV2	0	0	NA
P14209	0	0	NA
P23919	0.924	1	14
Q01130	0	0	NA
Q02252	0.864	1	9
Q53HL2	0.006	0	NA
P25490	0.82	1	14
P17931	0.978	1	3
Q9P2D0	0	0	NA
Q96AQ6	0.982	1	9
Q5U5X0	0	0	NA
Q06203	0.592	1	14
Q15293	0.996	1	3
Q86WJ1	0.932	1	7
P34897	0.142	0	NA
P18887	0.114	0	NA
O43175	0.598	1	7
Q6PL18	0.962	1	9
Q9BXF6	0.676	1	14
Q14738	0	0	NA
Q96Q89-2	0	0	NA
Q9NUQ3	0	0	NA
Q9NQG5	0.644	1	15
P0C0S5	0.822	1	9
P32519	0.9	1	14
P12259	0	0	NA
P49023-3	0.006	0	NA
P45973	0.97	1	9
Q01970	0.008	0	NA
Q96CM8-2	0.696	1	9
Q15181	0.998	1	3
Q9Y4C1	0.072	0	NA
Q92597	0.87	1	14
P01130	0.002	0	NA
Q9Y2D5-4	0.012	0	NA
Q9GZY6	0.05	0	NA
Q8WXX5	0.996	1	14
P62937	0	0	NA
P42126	0.964	1	11
P23219-5	0.678	1	11
P11049	0.004	0	NA
Q92945	0.68	1	14
Q9UQE7	0.104	0	NA
Q14558-2	0.004	0	NA
P27361	0.014	0	NA
P52701	0.676	1	7
Q13427	0.066	0	NA
O95989	0.002	0	NA
Q96D71	0	0	NA
Q8N573	0.974	1	14
Q9NR46	0.042	0	NA
P33993	0.886	1	7
P09668	0	0	NA
Q8N668	0	0	NA
O43493	0	0	NA
P36639	0	0	NA
Q9Y6I3	0.914	1	14
Q6DKJ4	0.004	0	NA
O00170	0.048	0	NA
Q15398	0.034	0	NA
Q9BSJ8-2	0.882	1	9
Q9H3M7	0.016	0	NA
Q9BRR9-2	0.254	0	NA
Q9BW19	1	1	9
P29372	0.934	1	9
Q6UW68	0	0	NA
Q15054	0.972	1	14
Q9UK45	0	0	NA
P26583	0.914	1	14
Q92541	0.462	0	NA
P30040	0.864	1	14
Q9P2K3-3	0.986	1	9
Q7Z4W1	0.262	0	NA
P27144	0.194	0	NA
P39748	0.382	0	NA
Q6IC98	0.018	0	NA
P98171-2	0.592	1	7
P51570-2	0.996	1	14
Q9Y3D3	0.222	0	NA
Q9H0H5	0.21	0	NA
P14859-6	0	0	NA
Q96KP4	0.976	1	3
Q8WVX9	0.128	0	NA
Q03164-3	0.03	0	NA
Q8WXI4-2	0.01	0	NA
Q9BWD1	0.644	1	14
Q9BZZ2	0.62	1	3
Q8N6T7	0	0	NA
O60234	0.996	1	14
Q9UNE7	0.998	1	14
A6NDG6	0	0	NA
Q12912	0.884	1	9
P33991	0.994	1	14
Q9H0E3-3	0	0	NA
O75792	0.978	1	14
Q14331	0.98	1	14
Q99447	0.018	0	NA
Q9HCU8	0.004	0	NA
Q9Y265	0	0	NA
P51808	0	0	NA
Q9BRX5	0.772	1	14
P25685	0.806	1	14
Q32P28	0.692	1	14
A0FGR8-2	0.916	1	9
Q14687	0.508	1	9
P60660-2	0.136	0	NA
Q14197	0	0	NA
Q01543	0.918	1	14
Q96T88-2	0.976	1	9
Q14683	0.96	1	9
Q92896-2	0.796	1	11
Q13561-2	0.078	0	NA
Q15819	0	0	NA
Q13112	0.994	1	9
P35520-2	0.042	0	NA
O00233	0.046	0	NA
O60885	0	0	NA
P11413-2	0.232	0	NA
Q13153	0.642	1	14
P46821	0.82	1	16
P50440-2	0.868	1	11
Q53QZ3	0.786	1	14
P52732	0.426	0	NA
P49454	0.996	1	9
P53350	0.988	1	10
Q96B97	0.762	1	14
Q8NBJ7	0.01	0	NA
P46778	0	0	NA
Q9UQB8	0.014	0	NA
Q15428	0.048	0	NA
Q13243	0	0	NA
P11166	0.032	0	NA
Q8NB15	0	0	NA
Q9UIM3	0	0	NA
P33992	0.238	0	NA
P07737	0.468	0	NA
P27694	0.372	0	NA
P11717	0.214	0	NA
Q02241	0.634	1	10
Q13242	0	0	NA
P12318	0.4	0	NA
P49736	0.764	1	7
Q8WUD4	0	0	NA
Q2TAL8	0	0	NA
Q9UHV9	0.464	0	NA
Q9Y224	0.692	1	17
O95865	0.928	1	14
Q9NTJ3	0.544	1	14
O95881	0.358	0	NA
P31942-2	0.062	0	NA
Q13444	0.48	0	NA
Q8IV38	0.244	0	NA
Q14005	0.722	1	9
Q9Y2B0	0	0	NA
Q92522	0.208	0	NA
O95848	0	0	NA
Q9BY42	0.01	0	NA
Q96KB5	0.024	0	NA
Q96PU4	0.176	0	NA
Q53EZ4	0.044	0	NA
O00257	0.674	1	9
P11388-4	0.992	1	9
Q96JY6-5	0.604	1	9
Q13526	0	0	NA
Q14141	0.776	1	14
Q15075	0.992	1	18
Q9C0B1	0.66	1	14
Q86YS7-4	0.122	0	NA
P35637	0.808	1	17
Q9Y6M1	0.898	1	14
Q7Z6K5-2	0.004	0	NA
O60449-2	0.942	1	14
Q92917	0.008	0	NA
O14672	0.442	0	NA
Q13496	0	0	NA
Q9NWY4	0.008	0	NA
P40937	0.998	1	9
Q01826-2	1	1	14
Q16576	0.98	1	14
P49189	0.602	1	18
P27707	0.084	0	NA
P54819	0.98	1	11
Q99439	0.114	0	NA
P13716-2	0.432	0	NA
P13591-1	0.986	1	16
Q9H4E7	0.758	1	14
P09417	0.006	0	NA
P09429	0.914	1	17
P00441	0.012	0	NA
Q07812-2	0.8	1	14
Q9NQ48	0	0	NA
Q86V81	0.462	0	NA
Q8NCW5	0.002	0	NA
Q8NC51	0	0	NA
Q13574	0	0	NA
Q9ULW0-2	1	1	9
Q14116	0.052	0	NA
Q07065	0.68	1	9
P17480	0.05	0	NA
Q9HD42	0.092	0	NA
Q9H3P2	0.954	1	18
Q9H0V9-2	0	0	NA
P25325-2	0.018	0	NA
P12004	0.994	1	14
Q4J6C6	0.95	1	14
Q96MW1	0.5	0	NA
Q13011	0.122	0	NA
Q9HAB8	0.18	0	NA
P28340	0.06	0	NA
P37108	0.992	1	14
Q09028	0.312	0	NA
P54577	0.998	1	17
P55327-3	0.024	0	NA
P80303	0.96	1	14
P19404	0	0	NA
Q99952	0.012	0	NA
P33316	0.782	1	19
Q08257	0.012	0	NA
P49959-3	0	0	NA
Q9UBQ7	0.94	1	17
P27695	0.99	1	17
Q13111	0.03	0	NA
Q13185	0.932	1	14
Q15172	0.004	0	NA
P25098	0.946	1	14
Q14254	0.098	0	NA
P04075	0.978	1	18
Q04724	0.084	0	NA
P84101	0.002	0	NA
P56524	0	0	NA
Q8TF01	0.02	0	NA
Q8IV63	0.482	0	NA
P22307	0.036	0	NA
Q8IX19	0.876	1	14
Q9NUL3	0.102	0	NA
P06454	0.946	1	17
O43707	0.918	1	17
P30038	0.108	0	NA
P26038	0.81	1	18
P11586	0.794	1	17
Q9UNN5	0.988	1	17
P84103	0.452	0	NA
Q9NUW8	0	0	NA
Q9GZT9	0.946	1	14
O43678	0.004	0	NA
P00568	0.062	0	NA
P00374	0.298	0	NA
O75369-8	0.988	1	14
P49458	0.884	1	14
P20338	0	0	NA
Q96RF0	0	0	NA
Q9UBT2	0.014	0	NA
P07237	0.398	0	NA
Q9UPN4-2	0	0	NA
Q9UBE0	0.882	1	17
Q86Y22	0	0	NA
Q12834	0.994	1	10
Q15555	0	0	NA
P16455	0.002	0	NA
P40855	0.176	0	NA
P18206	0.958	1	17
Q8N954	0	0	NA
Q9Y230	0.892	1	14
P51858	0.88	1	17
P59998-3	0.9	1	17
Q9NQR4	0.958	1	18
O95490-6	0.89	1	9
P50502	0.976	1	17
P48595	0.564	1	17
P33241-3	0.962	1	14
Q16850	0	0	NA
Q16204	0	0	NA
Q14814-4	0.972	1	14
P11233	0	0	NA
O60869	0.976	1	18
O95067	0.934	1	9
Q15369	0.988	1	14
P00558	0.986	1	18
Q96CS2	0.676	1	14
O75717	0.902	1	14
Q7LBR1	0.998	1	14
Q9UHF1	0.018	0	NA
Q9UGN4	0	0	NA
Q9BQS8-4	0.672	1	17
P09972	0.956	1	14
Q14847	0.416	0	NA
Q00722	0.336	0	NA
P26447	0.996	1	14
P49321-3	0.132	0	NA
P23921	0.96	1	17
O43633	0	0	NA
Q5T013	0.098	0	NA
Q9UQL6-3	0.228	0	NA
P06753	0.008	0	NA
P00488	0.006	0	NA
P06733	0.992	1	17
O94888	0	0	NA
Q04760	0.938	1	18
Q9Y5J9	0.904	1	14
Q06481	0	0	NA
Q9P016	0.986	1	14
P34949	0.54	1	18
Q9BXS6	1	1	9
P55854-2	0.024	0	NA
Q9Y237-2	0	0	NA
P61586	0.988	1	14
O95864	0.128	0	NA
Q9BRP8	0.416	0	NA
P08243	0.182	0	NA
O43598	0	0	NA
Q02809-2	0.974	1	14
O15400	0.83	1	14
P18669	0.99	1	18
Q99795	0	0	NA
P25205-2	0.886	1	14
P08962	0.82	1	3
O75781	0.05	0	NA
Q9NSC5	0.086	0	NA
P09960	0.894	1	17
Q9Y5L4	0.006	0	NA
O95336	0.986	1	18
Q96C86	0.308	0	NA
P20138	0	0	NA
P50452	0.914	1	17
Q16610-4	0.242	0	NA
Q15019-2	0.972	1	18
B7ZBB8	0.274	0	NA
P28289	0.978	1	14
Q9UNP9	0.002	0	NA
Q07960	0.3	0	NA
P16104	0.846	1	14
P20962	0.644	1	18
Q13813	0.996	1	14
O60493	0.812	1	18
P04424	0.606	1	17
O75976	0.044	0	NA
Q96BZ4	0.996	1	9
Q8NCC3	0.51	1	14
Q02790	0.918	1	17
P06737	0.982	1	17
Q01196-8	0.724	1	15
P83916	0	0	NA
P35475-2	0	0	NA
P29762	0.978	1	14
Q9UK76	0.958	1	14
Q15059	0.998	1	14
Q15056-2	0.232	0	NA
O14618	0.676	1	17
P06396-2	0.964	1	17
P49588	0.944	1	17
Q9HB71	0.992	1	17
P15121	0.924	1	17
P10586	0.968	1	14
Q6JBY9	0.692	1	18
P82979	0.264	0	NA
P48637	0	0	NA
Q5TBB1	0.976	1	14
Q16181	0.936	1	18
P34913	0	0	NA
Q9UHD8	0.628	1	18
Q9Y5Z4	0.71	1	17
Q9BVW5	0	0	NA
P57076	0.404	0	NA
Q9BX68	0.648	1	11
Q8N806	0.746	1	17
Q2TAA2	0.252	0	NA
Q14257-2	0	0	NA
Q9NR33	0.98	1	14
Q15785	0.872	1	18
P80297	0.002	0	NA
Q9HA64	0.582	1	14
Q99536	0.944	1	14
Q99733-2	0.854	1	18
Q9H3K6	0.002	0	NA
O00584	1	1	14
Q9BPW9-4	0.9	1	14
Q8NBT2	0.996	1	14
Q8WW12	0.862	1	18
P16150	0.97	1	14
P20702	0.944	1	14
Q15004	0.896	1	14
P19793	0.716	1	14
Q6XQN6	0.906	1	17
Q14493	0.004	0	NA
Q9HC38-2	0.734	1	17
Q9GZU8	0.996	1	14
Q9BV40	0.986	1	14
Q15274	0.996	1	14
P28072	0.998	1	17
Q9BZD4	0.338	0	NA
P08397	0.71	1	18
O60504	0.354	0	NA
Q14157-5	0.832	1	17
O14745	0.986	1	14
P31146	0.462	0	NA
Q15814	0.032	0	NA
P42773	0	0	NA
Q6FIF0	0.018	0	NA
O75164	0.036	0	NA
Q9BR76	0.874	1	18
P40925-3	0.914	1	17
O15394	0.988	1	14
Q9HA77	0	0	NA
P50897	0.988	1	14
P08246	0	0	NA
Q9BT09	0.886	1	18
Q01082	0.846	1	15
Q8WVJ2	0.004	0	NA
P80723	0.992	1	17
Q9BTT0-3	0.932	1	17
O14732	0.226	0	NA
P00492	0.994	1	17
Q6N043	0	0	NA
Q9UEE9	0.23	0	NA
O75330-3	0.956	1	14
Q8N300	0.008	0	NA
P23193	0.222	0	NA
Q9Y6H1	0.986	1	14
P21399	0.964	1	17
P62942	0.592	1	20
P51825-2	0.736	1	14
Q9HCN4-5	0	0	NA
P01034	0.61	1	14
P04818	0.05	0	NA
Q02556	0	0	NA
P48509	0.048	0	NA
P00918	0.972	1	17
Q9H098-2	0.9	1	18
P31350-2	0.274	0	NA
Q6UVJ0	0.844	1	14
P10124	0.664	1	17
Q9UBG0	0.99	1	14
P07902	0.96	1	14
P22692	0	0	NA
A9UHW6	0.904	1	14
Q9BSL1	0.002	0	NA
P50895	0.076	0	NA
O95229	0	0	NA
Q9Y6A5	0.988	1	14
P06753-2	0.532	1	18
Q12882	0.446	0	NA
Q9Y617	0.992	1	17
Q9H4A5	0.008	0	NA
P32119	0.986	1	17
Q9P0W2	0.012	0	NA
P07949	0.844	1	14
P98155	0.518	1	14
Q13951-2	0	0	NA
Q99684	0.066	0	NA
P07225	0.178	0	NA
Q9H7C9	0.988	1	17
P16949	0.958	1	14
Q15102	0.828	1	18
Q8WW33	0.076	0	NA
Q9Y5Y6	0.908	1	17
P08311	0.452	0	NA
P61626	0.548	1	14
P09493-2	0.874	1	14
Q9Y248	0	0	NA
P07311	0.988	1	17
Q9P0P0	0.364	0	NA
Q53EL6	0.96	1	17
Q9Y240	0.43	0	NA
Q9UBB6-3	0.012	0	NA
Q02083	0	0	NA
O75064	0.658	1	6
Q96AE4-2	0	0	NA
Q6R327-3	0	0	NA
O00124	0.026	0	NA
P83436	0.084	0	NA
Q9Y4F3	0	0	NA
Q9Y4X5	0	0	NA
Q96QU8	0.97	1	6
Q9P0K7-2	0	0	NA
Q7L8W6	0	0	NA
Q9NVU7	0	0	NA
Q8N3F8	0	0	NA
Q9NZM5	0.05	0	NA
Q8N5A5	0.074	0	NA
Q01804	0	0	NA
Q8WWI1	0.002	0	NA
Q9UFN0	0.224	0	NA
Q7L8L6	0	0	NA
Q9C0D5	0.006	0	NA
Q99943	0	0	NA
Q13395	0.614	1	21
Q13615	0	0	NA
Q5SW79	0	0	NA
Q8IXH7	0	0	NA
Q7Z6I8	0	0	NA
Q8IZL8	0.006	0	NA
P15291	0.274	0	NA
Q96AH8	0.18	0	NA
O14646	0.032	0	NA
Q92990	0.096	0	NA
Q7Z4H7	0.008	0	NA
Q96BD5-3	0	0	NA
Q9NRW3	0.12	0	NA
Q9UK61	0.286	0	NA
Q9ULT8	0.952	1	6
Q13625-3	0	0	NA
Q9Y646	0	0	NA
Q13546	0	0	NA
O75367	0	0	NA
P30414	0	0	NA
Q9Y487	0	0	NA
O95487-3	0	0	NA
Q96DV4	0	0	NA
P18850	0.002	0	NA
Q13823	0.01	0	NA
O75592	0.234	0	NA
P63165	0	0	NA
Q9Y4J8	0.026	0	NA
Q13315	0.948	1	22
Q9Y4P1-2	0.026	0	NA
Q2TB10	0	0	NA
Q92844	0.004	0	NA
O43426	0	0	NA
P42695	0.004	0	NA
Q92797	0.962	1	5
P48553	0.12	0	NA
O95140	0.872	1	5
Q13905-3	0	0	NA
Q6IQ49	0	0	NA
Q16875-4	0.238	0	NA
Q9BUB5	0.012	0	NA
O00410-3	0.98	1	6
Q96GQ5	0	0	NA
Q5VYK3	0.962	1	6
Q9Y4W2	0.302	0	NA
O75044	0.934	1	6
Q9UPU7	0	0	NA
O95376	0.01	0	NA
Q9BWE0-4	0	0	NA
Q6ZRP7	0	0	NA
Q9Y6D6	0.918	1	22
P02649	0.866	1	13
Q86UT6	0	0	NA
Q5VZL5	0.194	0	NA
Q6QNY1	0	0	NA
Q9BQG0-2	0.972	1	5
P49790	0.814	1	5
Q16891-4	0	0	NA
Q9HB90	0	0	NA
Q9UH17	0	0	NA
P35670	0	0	NA
Q9NZW5	0	0	NA
Q9Y6R4	0	0	NA
Q9BWF3	0	0	NA
Q15165	0.8	1	23
Q08379	0	0	NA
Q13627-2	0	0	NA
Q9UIS9-9	0.01	0	NA
Q99879	0.002	0	NA
Q86YV0	0	0	NA
Q99504	0.006	0	NA
Q86Y56	0.008	0	NA
Q8IWA0	0	0	NA
O00244	0	0	NA
O43823	0.044	0	NA
P18085	0.816	1	12
P33897	0.152	0	NA
Q5QJE6	0.704	1	5
Q7Z4Q2	0.01	0	NA
P28676	0	0	NA
Q7Z3U7-5	0	0	NA
O94822-3	0	0	NA
Q92621	0.876	1	5
P50851-2	0.958	1	21
Q58FG1	0.058	0	NA
P42356	0.9	1	22
P52756	0.008	0	NA
Q13459	0.968	1	6
Q6ZN55-2	0	0	NA
P28907	0	0	NA
Q9UHI6	0.272	0	NA
Q9BT22	0	0	NA
Q9ULI0	0	0	NA
Q9BX10	0.388	0	NA
Q5VSL9	0	0	NA
O95822	0	0	NA
P23458	0.016	0	NA
Q9H583	0.008	0	NA
P45984	0	0	NA
O14980	0.998	1	6
P50748	0.744	1	21
Q9NYJ8	0	0	NA
Q86VY4	0	0	NA
Q9BXP2	0	0	NA
Q12769	0.3	0	NA
P22415	0.02	0	NA
Q8N3U4-2	0.208	0	NA
O95155-4	0	0	NA
A2RRP1	0.162	0	NA
P49757	0	0	NA
Q12768	0.996	1	6
O95639	0	0	NA
Q15118	0.976	1	24
O94759	0.966	1	6
O14981	0.992	1	6
Q7Z460-4	0.006	0	NA
P30154-2	0	0	NA
O60502	0.002	0	NA
Q92616	0.984	1	22
Q9NP50	0.01	0	NA
Q96KG9	0.01	0	NA
Q9HAV4	1	1	6
Q93074-2	0.99	1	5
Q32P41	0	0	NA
Q5SRE5	0	0	NA
O75586-2	0.002	0	NA
Q92544	0	0	NA
P42704	0.12	0	NA
Q8TAD8	0	0	NA
Q96I59	0	0	NA
Q9UIV1	0.006	0	NA
P69905	0.072	0	NA
Q9UIF9	0.014	0	NA
Q96II8-2	0	0	NA
Q76FK4	0	0	NA
Q86WB0	0.51	1	25
Q96SN8	0	0	NA
Q9Y6X5	0.012	0	NA
Q6NXE6	0.004	0	NA
Q96L91	0	0	NA
P06400	0.336	0	NA
Q8WTW3	0.014	0	NA
Q5T4S7-2	0.91	1	6
Q9NRL2	0.998	1	5
P53618	1	1	6
Q15048	0	0	NA
Q14746	0	0	NA
Q14204	0.994	1	6
Q96Q05-2	0.044	0	NA
P82663	0	0	NA
Q9NP66	0	0	NA
Q92636	0.378	0	NA
Q7Z401-2	0.978	1	21
P02788	0	0	NA
Q07866-6	0.012	0	NA
Q9H061	0.018	0	NA
Q5TFE4	0.016	0	NA
Q9H0W8	0	0	NA
Q9NYV4	0	0	NA
P15170-3	0.002	0	NA
Q8N201	0.932	1	5
P78527	0.418	0	NA
O60264	0.918	1	5
Q8WU10	0.004	0	NA
P52294	0.328	0	NA
Q5T160	0.012	0	NA
O94829	0.022	0	NA
Q6P4A7	0	0	NA
Q9NVR2	0	0	NA
Q9NX46	0.71	1	6
O95104	0	0	NA
Q86YQ8	0.156	0	NA
P15498	0.994	1	6
P09917	0	0	NA
Q9UID3	0.004	0	NA
Q9NVF7	0	0	NA
P02774-3	0.012	0	NA
Q6NUQ4	0	0	NA
Q6UX53	0.408	0	NA
P57678	0.082	0	NA
Q8WUM0	0.43	0	NA
Q9Y5B6	0	0	NA
Q8IY18	0.004	0	NA
Q6ZRS2	0.05	0	NA
P63272	0	0	NA
Q92925	0	0	NA
Q96RN5	0.38	0	NA
O43264	0	0	NA
Q9GZQ3	0	0	NA
Q9Y385	0.34	0	NA
P47712	0	0	NA
P55160	1	1	6
Q9Y4R8	0.356	0	NA
Q9H7D7	0.016	0	NA
Q04864	0	0	NA
Q969S3	0	0	NA
A2RUS2	0.036	0	NA
Q9BZL6	0	0	NA
Q13136	0.016	0	NA
Q15545	0	0	NA
Q9BV44	0	0	NA
Q96EP0	0.004	0	NA
Q96MF7	0.014	0	NA
P18583-5	0.242	0	NA
Q9Y618	0	0	NA
P35250	0	0	NA
O94880	0.012	0	NA
Q9Y3R5	0	0	NA
P49792	1	1	5
Q6PGP7	0.98	1	22
Q96EK7	0.028	0	NA
Q15645	0	0	NA
Q8N3C0	0.984	1	6
Q9NXF1	0.014	0	NA
Q13370	0	0	NA
Q15477	0.298	0	NA
Q9NR09	0.188	0	NA
Q9P253	0	0	NA
Q9Y2L9-3	0	0	NA
Q68CP9	0.15	0	NA
Q53ET0	0	0	NA
Q5UIP0	0	0	NA
Q15554	0.02	0	NA
Q13418	0.862	1	21
Q9Y450-2	0	0	NA
Q9Y3P9	0	0	NA
O95197	0	0	NA
Q00839-2	0.774	1	26
Q9UKN8	0	0	NA
Q13206	0.768	1	27
Q8NI27	0.868	1	5
P63146	0	0	NA
Q14008-3	0.458	0	NA
Q9Y3E5	0.098	0	NA
Q9Y2P8	0.002	0	NA
Q6ZNJ1	0	0	NA
P14174	0	0	NA
Q6ZSR9	0	0	NA
Q9NVX2	0.018	0	NA
Q92575	0	0	NA
Q5TBA9	0.116	0	NA
Q7L2E3-2	0.178	0	NA
Q8NHU6	0.64	1	22
Q02447-3	0	0	NA
Q86XL3	0.004	0	NA
P32189	0	0	NA
O95299	0.968	1	28
O15371	0	0	NA
O15397	0.942	1	29
Q9BRT2	0.002	0	NA
O75165	0.36	0	NA
Q96T58	0.96	1	28
P50151	0	0	NA
Q969X6	0	0	NA
Q9NY65	0.05	0	NA
O00186	0.992	1	22
Q92608	0.972	1	6
Q9BQA9	0.036	0	NA
Q8WTT2	0.882	1	27
P42858	0.73	1	22
Q93084-5	0	0	NA
Q8TDD1-2	0	0	NA
Q9Y4C8	0.166	0	NA
O95551-2	0	0	NA
P19388	0	0	NA
Q15654	0	0	NA
P52948	0.92	1	5
Q93008	0.964	1	6
Q15738	0	0	NA
Q8N3X1-2	0	0	NA
Q9H0S4	0.04	0	NA
P55060	0.904	1	22
Q2M389	0	0	NA
P98194-7	0.136	0	NA
Q00610	0.998	1	6
Q9UIA9	0.882	1	22
Q96CU9	0.814	1	25
O95478	0.268	0	NA
Q9NUL7	0	0	NA
Q86VP6	0.936	1	6
Q14643	0.544	1	5
Q9NWS8	0.986	1	26
Q9NQZ2	0.008	0	NA
Q96ST2	0	0	NA
P52789	0.284	0	NA
Q9NXV6	0.976	1	27
Q9NYL2	0	0	NA
P11441	0	0	NA
Q5VZ89	0	0	NA
P32970	0.016	0	NA
Q96ER3	0	0	NA
Q7Z6Z7	0.98	1	6
Q9H8W4	0.002	0	NA
O76080	0	0	NA
Q15651	0	0	NA
A4D1P6	0	0	NA
Q15436	0	0	NA
Q5JSL3	0.822	1	22
Q96BI3	0	0	NA
O15120	0.552	1	26
P49761	0.012	0	NA
Q4G0F5	0.006	0	NA
O15514	0	0	NA
P32780	0.252	0	NA
Q9UIG0	0.984	1	28
O95456	0	0	NA
Q6P3X3	0.002	0	NA
Q15067-2	0	0	NA
P62330	0.168	0	NA
Q92556	0	0	NA
Q5JRA6	0.426	0	NA
Q96KC8	0.014	0	NA
Q9UBW7	0	0	NA
Q9Y483	0	0	NA
Q8IUI8	0	0	NA
Q8N983-4	0.002	0	NA
Q15629	0	0	NA
P21359	0.008	0	NA
Q15007	0.072	0	NA
O60318	0.776	1	1
O00148	0	0	NA
P07099	0	0	NA
Q9Y692	0	0	NA
O95159	0.002	0	NA
Q9Y4B6	0	0	NA
Q8IY17-4	0	0	NA
Q9NRG9	0.004	0	NA
Q6ZSZ5	0	0	NA
P63010-2	0.826	1	29
Q9NTI5	0.098	0	NA
Q6ZMZ3	0.906	1	5
Q13557-8	0.576	1	21
Q6DKI1	0.136	0	NA
Q9BWH2	0	0	NA
Q92665	0	0	NA
Q9ULJ6	0	0	NA
Q15269	0.098	0	NA
Q9UBU9	0.218	0	NA
P26010	0.986	1	4
Q13129	0.004	0	NA
Q8IYB8	0.004	0	NA
P20339	0	0	NA
Q6ZS81	0.99	1	22
Q96RT7	0	0	NA
Q96FV9	0.124	0	NA
Q9H0A0	0.276	0	NA
Q09161	0.002	0	NA
Q08AM6	0.188	0	NA
Q9H582	0	0	NA
O00505	0	0	NA
P53396	0	0	NA
Q9Y282-3	0	0	NA
Q66K14	0.906	1	6
Q9P107	0.028	0	NA
Q92759	0.086	0	NA
Q9P2D3	0.02	0	NA
Q9NW13	0.384	0	NA
O60678	0.15	0	NA
P57764	0.328	0	NA
P53701	0	0	NA
Q01780	0.002	0	NA
O15226-2	0.056	0	NA
P15848	0.998	1	1
Q96P47-4	0	0	NA
Q15008	0.724	1	6
Q8IYB5	0	0	NA
P19823	0.904	1	24
Q9P2N5	0.998	1	28
Q9NVM4	0	0	NA
Q9NVH2	0.98	1	5
Q96ES7	0	0	NA
Q8TC12	0.014	0	NA
Q13601	0	0	NA
O94973	0.762	1	6
Q9Y324	0.562	1	25
Q9BW27	0	0	NA
Q6ZNB6	0	0	NA
Q6P2E9	0.882	1	22
Q99698	0.012	0	NA
P42226	0	0	NA
O00329	0	0	NA
Q86U38	0	0	NA
Q96RE7	0	0	NA
Q8N9N8	0	0	NA
Q15596	0	0	NA
Q8IY81	0.998	1	27
Q8TDQ7	0	0	NA
Q86UX7	0.894	1	30
P54136	0.982	1	6
O43586	0	0	NA
Q15024	0	0	NA
Q13107	0.92	1	6
Q8WWW0-2	0	0	NA
Q9UGP4	0.004	0	NA
O14647	0.002	0	NA
Q9NRW7	0	0	NA
O60610	0.784	1	22
P32019	0.588	1	29
O96005	0.074	0	NA
O75683	0	0	NA
Q14C86-6	0.674	1	6
Q9Y5Q9	0.018	0	NA
P35240-2	0	0	NA
Q9BVP2	0	0	NA
P39880-3	0	0	NA
P82932	0	0	NA
Q9UJS0-2	0	0	NA
Q9Y572	0.008	0	NA
Q13042	0.148	0	NA
Q9H8H0	0.008	0	NA
Q5GLZ8	0	0	NA
Q8N8R7	0	0	NA
Q7L1W4	0.06	0	NA
Q9NZJ7	0.004	0	NA
Q27J81	0.866	1	21
P54652	0	0	NA
Q5BKZ1	0.004	0	NA
Q9NVI1	0	0	NA
Q9H3U1	0.052	0	NA
Q8TEQ6	0.914	1	6
Q04837	0	0	NA
P62854	0	0	NA
Q99570	0.696	1	22
Q86TB9	0.002	0	NA
O95453	0	0	NA
Q5VZE5	0	0	NA
P78406	0.738	1	28
Q15652	0.022	0	NA
Q14149	0.282	0	NA
P08240	0.12	0	NA
Q9UKU7	0	0	NA
Q96JH7	0	0	NA
O15047	0	0	NA
Q8WUH2	0.002	0	NA
Q99613	0.928	1	6
Q14139-2	0.754	1	29
P51116	0	0	NA
Q8TEX9-2	0	0	NA
Q9NW64	0.014	0	NA
Q9P2Y5	0	0	NA
O75362	0.008	0	NA
Q6DD87	0	0	NA
O75391	0	0	NA
Q969M3-3	0	0	NA
O75843	0.364	0	NA
O95373	0.576	1	6
P60228	0.968	1	6
O43432-3	0.538	1	21
Q969N2	0	0	NA
Q13445	0.178	0	NA
Q15154	0.426	0	NA
P57740	0.466	0	NA
Q7Z392	0.018	0	NA
P78344	0.97	1	6
Q86UA1	0.212	0	NA
P46060	0.436	0	NA
O95573	0.998	1	5
Q5VUG0	0.01	0	NA
Q9BPX3	0	0	NA
Q9Y673	0.06	0	NA
Q96Q15	0.004	0	NA
Q9UHY1	0	0	NA
Q16342	0	0	NA
P60842	0.868	1	12
P49327	1	1	22
Q9HD20	0.002	0	NA
Q5T447	0.002	0	NA
Q5TA45	0	0	NA
Q8ND82	0	0	NA
O43156	0.362	0	NA
Q8TCF1	0	0	NA
Q9Y6E2	0.002	0	NA
Q96I51	0	0	NA
O95466-2	0.518	1	6
O15321	0.646	1	5
Q9BXW7	0	0	NA
A6NHR9	0.058	0	NA
Q15005	0	0	NA
Q96T37	0.982	1	28
O43747-2	0.994	1	6
Q8NCE2	0	0	NA
Q7L5N7	0.048	0	NA
P43897	0.07	0	NA
Q6YN16	0	0	NA
Q7Z7L1	0.252	0	NA
O00303	0.052	0	NA
Q92538	0.982	1	22
Q05086	0.43	0	NA
Q99856	0	0	NA
O95340-2	0.07	0	NA
Q05655	0.986	1	6
Q8IWZ3-6	0	0	NA
Q13098-7	0.142	0	NA
Q9BV38	0	0	NA
Q9HCC0	0.666	1	27
O95758-4	0.002	0	NA
Q96JP5	0	0	NA
Q96JM3	0.802	1	28
Q8IX01	0.872	1	28
Q9H4L7-2	0	0	NA
Q99996-6	0	0	NA
P56182	0	0	NA
Q14839-2	0	0	NA
Q9Y3A3	0	0	NA
Q9Y2K7	0.436	0	NA
Q9NZ52	0	0	NA
Q9UPN3	0.04	0	NA
Q9ULX6	0.078	0	NA
P50213	0.068	0	NA
Q06546	0.026	0	NA
O75530-2	0	0	NA
Q9HD45	0	0	NA
Q9BTC8	0	0	NA
Q9NR50	0.618	1	31
P52292	0.83	1	4
P38432	0.59	1	28
Q9UL46	0.992	1	12
P78347	0.906	1	5
Q05209	0	0	NA
Q9BTE1	0.002	0	NA
Q9BTC0	0.602	1	28
Q9HCG8	0	0	NA
Q9UBV2	0	0	NA
Q9UPT8	0.198	0	NA
Q13616	0.988	1	6
Q8NF50	0.98	1	6
Q69YN4	0.002	0	NA
Q96LB3	0	0	NA
Q9UNX4	0.704	1	27
Q9BUP3-3	0.182	0	NA
P42338	0.022	0	NA
O14976	0	0	NA
Q8TED0	0	0	NA
O95352	0.928	1	3
Q9C0E2	0.94	1	6
Q08211	0.374	0	NA
Q7Z2Z2	0.002	0	NA
Q9Y5L0	0.692	1	22
Q9P275-2	0	0	NA
O00541	0	0	NA
O95071	0	0	NA
Q8WYP5-2	0.956	1	28
Q16540	0	0	NA
Q9H0E9	0.022	0	NA
Q9Y5J1	0.016	0	NA
Q12979	0	0	NA
Q9UBB9	0	0	NA
Q9NZM1	0.976	1	2
P15104	0	0	NA
Q06187-2	0.974	1	6
Q96F24	0	0	NA
Q9P015	0	0	NA
P12236	0.144	0	NA
P23284	0	0	NA
Q49A26	0.002	0	NA
Q9H0B6	0	0	NA
Q9UMY1	0	0	NA
Q29RF7	0.954	1	5
Q99714	0.012	0	NA
P68402	0	0	NA
Q9H8M2	0	0	NA
Q9H3S7	0	0	NA
Q9Y2L5	0.38	0	NA
Q9BUK6	0	0	NA
Q9P2I0	0.166	0	NA
Q7Z333-4	0.132	0	NA
Q8N3D4	0	0	NA
Q9H845	0.028	0	NA
O15042	0	0	NA
Q9Y3T9	0.042	0	NA
Q9NXE4-2	0.002	0	NA
Q13724	0	0	NA
A5YKK6	0.944	1	22
Q9H2U1	0	0	NA
O95674	0	0	NA
Q3ZCQ8-2	0.592	1	5
P47897	0.344	0	NA
Q8TD19	0.006	0	NA
Q7Z417	0.818	1	3
Q9UKJ3	0	0	NA
O75694	0.012	0	NA
Q9H270	0.14	0	NA
O00442-2	0.004	0	NA
Q9HAV7	0.196	0	NA
P04150	0.016	0	NA
O15525	0	0	NA
Q13123	0	0	NA
O00566	0.574	1	27
Q8IWR0	0	0	NA
Q5C9Z4	0.08	0	NA
Q9P032	0.024	0	NA
O43815	0	0	NA
O43252	0.002	0	NA
Q92552-2	0	0	NA
P40938	0.008	0	NA
Q9Y613	0.45	0	NA
Q12788	0	0	NA
Q4LE39	0.808	1	5
Q9Y4K3	0.008	0	NA
Q15061	0.432	0	NA
P85037	0.014	0	NA
O43169	0.972	1	26
O00471	0.134	0	NA
Q15542	0	0	NA
O00159-3	0.054	0	NA
Q71DI3	0	0	NA
Q9BZE4	0	0	NA
Q14692	0	0	NA
Q8WYA6	0.004	0	NA
Q16740	0.008	0	NA
O60573	0	0	NA
Q99575	1	1	27
Q9NPQ8	0.008	0	NA
P11387	0.034	0	NA
Q9NVC6	0	0	NA
Q96TA2-2	0.012	0	NA
Q96JB2	0.026	0	NA
Q8TCG1	0.724	1	21
P56134	0.556	1	26
Q6UWP7	0	0	NA
Q05823	0.528	1	22
Q9NXH8	0.18	0	NA
Q15906-2	0.022	0	NA
Q9BXY0	0.836	1	28
Q96KA5	0	0	NA
Q14161	0.002	0	NA
Q9BYC9	0	0	NA
Q7Z5K2-3	0.002	0	NA
O75027-2	0.002	0	NA
Q9H0D6	0.498	0	NA
Q6P996	0.09	0	NA
Q9BZJ0	0	0	NA
Q66LE6	0.13	0	NA
Q16254	0	0	NA
Q6N069	0.108	0	NA
Q8NHJ6-2	0	0	NA
Q99567	0.046	0	NA
Q9H2M9	0.838	1	6
P30260-2	0.002	0	NA
Q96D46	0	0	NA
Q8TDN6	0	0	NA
Q8IWB7	0.972	1	12
Q5VUA4	0	0	NA
Q96GQ7	0.018	0	NA
Q96HC4	0.28	0	NA
O00160	0.958	1	21
Q12913	0	0	NA
P61513	0	0	NA
P05107	0.944	1	27
Q4G176	0	0	NA
P46939	0.578	1	21
P62805	0.006	0	NA
Q9Y4P3	0	0	NA
P51532	0.978	1	28
Q6SJ96	0	0	NA
P62273	0	0	NA
O15523	0	0	NA
O00429	0	0	NA
Q9Y508	0	0	NA
P26599-3	0.008	0	NA
Q8NFH5	0.002	0	NA
Q96EB1-2	0	0	NA
O75170-5	0	0	NA
Q9Y6D0	0	0	NA
Q96T51	0.286	0	NA
O95602	0.088	0	NA
Q9NXA8	0	0	NA
Q9UKW4-4	0	0	NA
Q8N8A2	0	0	NA
O94768	0.002	0	NA
Q15796	0	0	NA
O14617-5	0.592	1	6
O43159	0.154	0	NA
Q86UU1	0.648	1	25
Q9NVV4	0.004	0	NA
Q96E22	0	0	NA
O14523-2	0.05	0	NA
Q8TB03	0	0	NA
Q9Y6G9	0	0	NA
Q9UGP8	0.29	0	NA
O15027-5	0.006	0	NA
Q8NHH9	0	0	NA
Q9BYD1	0	0	NA
Q8NCG7	0	0	NA
Q9Y490	0.896	1	21
Q96G46	0.162	0	NA
O75616	0	0	NA
Q96G23	0.054	0	NA
O60313-2	0.006	0	NA
O60496	0.254	0	NA
P62753	0	0	NA
Q86VR2	0	0	NA
Q8WWV3	0	0	NA
Q15650	0.002	0	NA
Q8TCT9	0	0	NA
Q9BUI4	0.236	0	NA
Q96J02	0.148	0	NA
O75152	0.182	0	NA
O43824	0	0	NA
O14972	0	0	NA
O76031	0.002	0	NA
P82909	0.006	0	NA
Q9Y3A4	0.002	0	NA
Q5T440	0	0	NA
Q8WWQ0	0.418	0	NA
Q9H1A4	0.006	0	NA
Q9HC07	0.444	0	NA
Q8NHQ9	0	0	NA
Q9HAV0	0.692	1	4
Q9H6Y2	0	0	NA
P42331-4	0.002	0	NA
Q03701	0.016	0	NA
Q8TCJ2	0.072	0	NA
Q8NEJ9	0.992	1	32
Q99615	0.04	0	NA
P54886	0	0	NA
P28749	0	0	NA
Q8N4V1-2	0.14	0	NA
P61026	0	0	NA
Q8N0X4	0	0	NA
Q6I9Y2	0	0	NA
P55769	0.054	0	NA
Q8IWX8	0.732	1	25
Q96CB8	0	0	NA
Q96T23	0.008	0	NA
Q13190	0.044	0	NA
Q15904	0	0	NA
Q9BW85	0	0	NA
Q8TF05	0.046	0	NA
P09884	0.04	0	NA
Q6PD62	0	0	NA
Q92600	0	0	NA
P63172	0	0	NA
Q5TC82	0	0	NA
P11182	0	0	NA
Q9UL25	0	0	NA
Q9P2K5	0.356	0	NA
O60763-2	0.002	0	NA
Q9UPN7	0.908	1	21
Q9Y3C1	0.952	1	27
P61803	0.432	0	NA
Q13555-4	0.308	0	NA
P57105	0	0	NA
Q06587	0	0	NA
Q6PJG6	0.76	1	21
O76021	0.008	0	NA
Q6P1J9	0.682	1	27
Q9H3S1	0	0	NA
Q13505	0	0	NA
Q02338	0	0	NA
Q8WWP7	0	0	NA
P0C7P0	0.062	0	NA
P45954	0.982	1	13
O94855-2	0.852	1	6
O00165-2	0.912	1	33
Q9NZ32	0	0	NA
Q9Y4K1	0	0	NA
Q8IV53	0	0	NA
O15270	0	0	NA
Q9BW60	0	0	NA
Q93034	0.116	0	NA
Q9BY50	0.192	0	NA
Q5T653	0	0	NA
P49815	0	0	NA
Q86V48	0.01	0	NA
P14854	0	0	NA
P53992	0.028	0	NA
P29558	0.002	0	NA
Q8NFD5-3	0.004	0	NA
P18621-3	0	0	NA
Q9C0B0	0.944	1	34
O94906	0.082	0	NA
P17812	0.974	1	6
P53621	0.694	1	6
Q9NZL4-3	0	0	NA
Q86YT6	0	0	NA
Q9ULX3	0.002	0	NA
Q92572	0	0	NA
Q9NV70	0.002	0	NA
Q99549-2	0.166	0	NA
Q9BSQ5-2	0.002	0	NA
O60832	0	0	NA
P60903	0	0	NA
Q6IN85	0.018	0	NA
Q8WXI9	0	0	NA
Q86YP4-3	0.456	0	NA
Q14289-2	0.998	1	21
P78536	0.986	1	27
Q6IAN0	0	0	NA
P05114	0	0	NA
Q8WX92	0.292	0	NA
P62244	0	0	NA
Q13488	0	0	NA
P50416	0	0	NA
Q6VEQ5	0	0	NA
Q12933	0.964	1	7
O60563	0	0	NA
Q03252	0.016	0	NA
P49756	0	0	NA
Q96B02-3	0	0	NA
P62495	1	1	12
Q9BXW6	0	0	NA
Q9UIC8-2	0	0	NA
Q9NRA8-3	0.696	1	21
O15269	0.014	0	NA
Q9NVN8	0.03	0	NA
Q9NZ08-2	0.006	0	NA
Q9NVP1	0.502	1	32
Q07021	0	0	NA
Q14974	0.996	1	6
Q15041	0.228	0	NA
P04083	0.886	1	4
Q96IZ7	0	0	NA
P13693	0.012	0	NA
Q99611	0.058	0	NA
Q9UI26-2	0.012	0	NA
Q92619	0.99	1	21
Q8TF42	0	0	NA
Q7L0Y3	0	0	NA
Q9UP83-2	0	0	NA
Q8N1F7	0.636	1	5
Q86YV5	0.036	0	NA
Q6KC79	0	0	NA
Q96TA1	0.006	0	NA
Q6UB35	0	0	NA
Q9NWU1	0.904	1	8
Q9UNI6	0.036	0	NA
C9JLW8	0	0	NA
P62829	0.42	0	NA
P60981	0.018	0	NA
Q8IY67-2	0	0	NA
Q68CP4	0	0	NA
Q8NEZ2	0	0	NA
P10515	0	0	NA
Q8WVM8	0.958	1	5
Q10472	0	0	NA
Q6L8Q7	0.058	0	NA
Q01415	0.012	0	NA
Q8WWN9-2	0	0	NA
Q6UX04	0	0	NA
O75400	0.446	0	NA
Q9UJX4	0	0	NA
Q02040	0.008	0	NA
Q96R06	0.938	1	10
Q9HAU5	0.006	0	NA
P18074	0.212	0	NA
O94874	0	0	NA
Q96GG9	0	0	NA
O76071	0	0	NA
Q8N4T8	0	0	NA
O94766	0	0	NA
Q9UJV9	0	0	NA
Q9Y512	0.044	0	NA
P56192	0.078	0	NA
P07947	0	0	NA
Q8IXI1	0	0	NA
Q15021	0.638	1	29
Q8NE86	0.046	0	NA
Q9UBF8-2	0.002	0	NA
Q9UM13	0	0	NA
P31751	0	0	NA
P51151	0.002	0	NA
Q7LBC6	0.434	0	NA
Q15080	0	0	NA
Q9H4Z3	0.932	1	21
P36969	0	0	NA
O94966-6	0	0	NA
Q9H7N4	0.016	0	NA
Q9P0J1-2	0	0	NA
Q12962	0.002	0	NA
Q5H9R7	0.088	0	NA
P28715	0.034	0	NA
O75955	0.002	0	NA
Q8N7R7	0	0	NA
Q9P2E9	0.96	1	3
Q9HC36	0	0	NA
P35236-3	0	0	NA
O75533	0.004	0	NA
Q15050	0.494	0	NA
O43914	0.588	1	4
A0JNW5	0.018	0	NA
Q6Y7W6	0	0	NA
Q13085-4	0.968	1	29
P30153	0.626	1	22
P20700	0.052	0	NA
Q8NBN7	0.114	0	NA
Q9HCD5	0.994	1	28
Q6RFH5	0.002	0	NA
Q9Y666	0	0	NA
Q7Z6I6	0.984	1	21
P42696	0	0	NA
Q96QK1	0.784	1	12
Q7Z6E9	0	0	NA
Q5JVF3-4	0	0	NA
Q53H12	0	0	NA
P22102	0.07	0	NA
Q16401	0	0	NA
Q16706	0.966	1	26
Q9H0U3	0.004	0	NA
Q9NP79	0	0	NA
Q93009	0	0	NA
O15037	0	0	NA
P67812-3	0.268	0	NA
O15031	0.002	0	NA
P08754	0	0	NA
Q9Y2U8	0	0	NA
Q9GZT3	0	0	NA
O75934	0.832	1	13
Q9UQR0	0	0	NA
P36507	0	0	NA
Q96S66	0	0	NA
Q6P2H3	0	0	NA
Q6DD88	0.862	1	26
Q96BY6	0.448	0	NA
P43378	0	0	NA
Q9UKX7	0.736	1	8
O43237	0	0	NA
Q13901	0	0	NA
Q96BN8	0.956	1	21
Q92888-3	0.968	1	21
P17096	0	0	NA
Q7Z3K3	0.002	0	NA
Q15643	0.028	0	NA
Q9BUQ8	0	0	NA
Q14966	0.462	0	NA
O15446-2	0	0	NA
Q9Y262	0.982	1	6
Q6P3W7	0	0	NA
Q9BXJ9	0.988	1	6
Q9NU22	0.988	1	21
Q86U86	0.134	0	NA
Q9BYM8	0.868	1	4
P49585	0	0	NA
Q8IYS2-2	0.012	0	NA
Q8IZ81	0	0	NA
Q3V6T2	0.464	0	NA
Q12872-2	0	0	NA
Q9BZE2	0.008	0	NA
Q96T76-8	0	0	NA
Q969X0	0	0	NA
Q8IXT5	0	0	NA
O43818	0.002	0	NA
Q9Y320	0	0	NA
O75746	0	0	NA
Q9Y3D9	0	0	NA
Q96RS6	0.978	1	12
Q9NTJ5	0.172	0	NA
Q92947	0	0	NA
O14579	0	0	NA
Q9UKV8	0	0	NA
Q9H0L4	0.01	0	NA
Q9NZD8	0.088	0	NA
Q8NF37	0	0	NA
Q9NQT8	0	0	NA
Q14137	0.004	0	NA
O95782	0.062	0	NA
Q9H773	0	0	NA
P22087	0.132	0	NA
O15260	0.782	1	26
P49902	0.004	0	NA
P55263	0	0	NA
Q9UMY4	0.006	0	NA
Q86UK7	0.082	0	NA
O14929	0.03	0	NA
O60684	0.272	0	NA
Q96T60	0.006	0	NA
O95232	0.32	0	NA
Q6ULP2	0.038	0	NA
Q658P3-2	0	0	NA
Q9NY93	0	0	NA
P30876	0	0	NA
Q96NW4	0	0	NA
Q9H6F5	0.004	0	NA
O95433	0.994	1	12
Q13620	0	0	NA
Q13426	0	0	NA
Q14160-3	0	0	NA
Q9UHB9	0.02	0	NA
O75323	0.164	0	NA
P68400	0	0	NA
P19367-3	0	0	NA
Q9H147	0	0	NA
O75446	0	0	NA
Q6NYC8	0.976	1	3
Q9BQ70	0.89	1	8
Q13144	0.136	0	NA
Q9NZ43	0	0	NA
P61244	0	0	NA
Q13568-2	0.802	1	6
P55199	0	0	NA
Q9Y3A2	0.002	0	NA
Q96I24	0.11	0	NA
Q9Y6C9	0.126	0	NA
Q9Y5S1	0	0	NA
Q13492	0	0	NA
Q9H9L3	0	0	NA
Q96JC1	0	0	NA
Q9Y2Z4	0.606	1	26
Q9BVC4	0	0	NA
Q9BZH6	0.002	0	NA
Q96KM6	0.004	0	NA
P78332	0.594	1	28
P54727	0	0	NA
Q15910-2	0	0	NA
P10644	0	0	NA
Q12905	0	0	NA
Q5T200	0	0	NA
Q2VPK5	0	0	NA
P51398	0.312	0	NA
Q8WUB8	0	0	NA
P49716	0	0	NA
O14735	0.008	0	NA
Q12996	0	0	NA
P51991	0.556	1	35
O94826	0.988	1	28
P61421	0	0	NA
Q9Y263	0.882	1	3
Q9Y3B4	0	0	NA
Q9P2J5	0.626	1	22
P35221-2	0.866	1	36
P23246	0.324	0	NA
Q5JTZ9	0.012	0	NA
Q9P0U4-2	0	0	NA
P33527	0	0	NA
Q96EB6	0	0	NA
Q14562	0	0	NA
Q9Y2X3	0.306	0	NA
P50991	0.896	1	29
Q6ZU80	0	0	NA
Q8N5K1	0	0	NA
Q9Y2S7	0.206	0	NA
Q9UI09	0	0	NA
Q92576	0	0	NA
Q9BTW9-4	0.168	0	NA
Q92905	0	0	NA
Q99933	0.674	1	3
P16152	0.99	1	3
P20073	0.836	1	6
Q9Y5M8	0	0	NA
P53609	0	0	NA
P41223	0	0	NA
Q9NX58	0	0	NA
O43660	0.37	0	NA
Q12830	0	0	NA
Q96AE7-2	0	0	NA
Q9UPT5	0.032	0	NA
O95163	0	0	NA
Q96BK5	0.002	0	NA
O15213	0	0	NA
P14618	0.038	0	NA
Q8NEF9	0.612	1	27
Q8NBM4	0	0	NA
Q9BV19	0	0	NA
Q9BSJ2-4	0.464	0	NA
P22695	0.064	0	NA
Q9BWM7	0.95	1	13
Q9UKG1	0	0	NA
Q99543	0.014	0	NA
Q9Y5X3	0.726	1	31
P01137	0.676	1	37
Q13162	0	0	NA
O75718	0	0	NA
Q6P2Q9	0	0	NA
Q9HC52	0.696	1	24
P46940	0.576	1	6
O95251	0	0	NA
Q9GZS3	0	0	NA
P51608-2	0.014	0	NA
Q5HYJ3	0	0	NA
P27635	0	0	NA
P78316	0.064	0	NA
P46087-4	0	0	NA
O94913	0	0	NA
Q9UNA1	0	0	NA
Q92974	0.034	0	NA
P51531	0.274	0	NA
O75157	0	0	NA
P36542	0.166	0	NA
O75150	0	0	NA
P52306-5	0.518	1	29
Q96EY4	0	0	NA
Q8NCN5	0	0	NA
Q9H9A5-6	0.01	0	NA
Q9Y3E7	0	0	NA
P62308	0	0	NA
Q96IX5	0.996	1	26
Q96AX1	0	0	NA
O95248-4	0	0	NA
Q99747	0.008	0	NA
P51003	0	0	NA
Q5T3I0-3	0.154	0	NA
P28288	0	0	NA
Q9H078-2	0	0	NA
O75844	0.024	0	NA
Q9Y5B0	0	0	NA
Q99816	0.462	0	NA
A3KN83	0.002	0	NA
Q92618	0.028	0	NA
P20674	0.994	1	13
P05165	0	0	NA
Q92547	0	0	NA
O43402	0.02	0	NA
Q8WUX9	0.032	0	NA
Q8IU85	0	0	NA
Q12789	0.544	1	25
Q8NBU5	0.674	1	25
Q96C36	0.874	1	9
P54578	0.012	0	NA
P18859-2	0	0	NA
Q9BU23	0.002	0	NA
P11940	0	0	NA
P49711	0.782	1	13
Q13895	0	0	NA
P98179	0.004	0	NA
Q86UE8-2	0.002	0	NA
Q96QC0	0	0	NA
Q9BRV8-2	0.132	0	NA
Q9H4G4	0.152	0	NA
Q9NYK5	0.002	0	NA
Q9NRR5	0	0	NA
Q9UHQ9	0	0	NA
O75494	0	0	NA
Q96PC5	0.042	0	NA
P61619	0.61	1	12
Q147X3	0	0	NA
Q12931	0.71	1	26
P48643	0.1	0	NA
O43143	0.154	0	NA
Q15836	0	0	NA
Q9BTX1	0.014	0	NA
Q86W50	0.002	0	NA
Q9H0X9	0	0	NA
Q10570	0	0	NA
O75380	0.004	0	NA
Q9C0C2	0.008	0	NA
Q7Z3J2	0.13	0	NA
P36222	0.966	1	10
Q8WUM4	0.91	1	21
B0I1T2	0.444	0	NA
P41252	0.924	1	29
P09110	0	0	NA
P05141	0.914	1	26
O00629	0	0	NA
Q86UL3	0	0	NA
P31930	0.298	0	NA
Q7Z4H3	0	0	NA
Q8IZ69	0.036	0	NA
Q8N766	0	0	NA
P68104	0.002	0	NA
P52209	0.846	1	3
Q96FZ7	0.02	0	NA
P05023	0.11	0	NA
Q8WWM7	0	0	NA
Q15047	0.008	0	NA
Q14155-5	0	0	NA
Q7Z3C6	0.02	0	NA
P30679	0.006	0	NA
Q14145	0.578	1	38
P55884-2	0.368	0	NA
P37268	0.936	1	7
Q15031	0.01	0	NA
Q9NPA8	0.002	0	NA
Q4KMQ2-2	0.184	0	NA
P49748-3	0.024	0	NA
P45877	0	0	NA
P46977	0.634	1	26
O43181	0	0	NA
Q13618	0.012	0	NA
[truncated: 2,294 more rows]

## Sheet: Column Legend
Column Name	Description
Protein Accession	The unique gene identifier corresponding to the master protein of a quantified protein group reported by Proteome Discoverer (5% FDR).
Fusion Probability	The probability that protein is in the same cluster in all replicates
Fused	A value to indicate if the fusion probability is greater than 0.5
Cluster Number	The cluster to which the protein was assigned, proteins are not clustered if the fusion probabilty is <0.5.
