# Supplementary material for: Spatiotemporal proteomic profiling of the pro-inflammatory response to lipopolysaccharide in the THP-1 human leukaemia cell line
Source: Nat Commun. 2021 Oct 1;12:5773. doi: 10.1038/s41467-021-26000-9 (PMC8486773; doi:10.1038/s41467-021-26000-9)
Supplement: Supplementary file 7 — Supplementary data 4 [file 41467_2021_26000_MOESM7_ESM.xlsx]

## Sheet: GOBP all clusters
Supplementary Data 04 - Gene Ontology (GO) annotation enrichment analysis for each of the Bayesian temporal clusters
Temporal Cluster No.	Category	Term	Count	Genes	PValue	Benjamini	List Total	Pop Hits	Pop Total
1	GOTERM_BP_ALL	GO:0043207~response to external biotic stimulus	15	Q7Z2W4, P02778, P09913, P55265, O00571, Q8IYM9, P19838, Q92985, P07204, Q8WXG1, Q96CV9, Q9BQE4, Q00978, Q8IY21, P29590	3.65456e-09	2.46926e-06	42	806	16633
1	GOTERM_BP_ALL	GO:0051707~response to other organism	15	Q7Z2W4, P02778, P09913, P55265, O00571, Q8IYM9, P19838, Q92985, P07204, Q8WXG1, Q96CV9, Q9BQE4, Q00978, Q8IY21, P29590	3.65456e-09	2.46926e-06	42	806	16633
1	GOTERM_BP_ALL	GO:0051607~defense response to virus	10	Q7Z2W4, P02778, P09913, P55265, Q8IYM9, Q8IY21, Q92985, Q00978, Q8WXG1, P29590	3.23259e-09	3.27623e-06	42	226	16633
1	GOTERM_BP_ALL	GO:0009607~response to biotic stimulus	15	Q7Z2W4, P02778, P09913, P55265, O00571, Q8IYM9, P19838, Q92985, P07204, Q8WXG1, Q96CV9, Q9BQE4, Q00978, Q8IY21, P29590	7.21737e-09	3.65739e-06	42	850	16633
1	GOTERM_BP_ALL	GO:0009615~response to virus	11	Q7Z2W4, P02778, P09913, O00571, P55265, Q8IYM9, Q8IY21, Q92985, Q00978, Q8WXG1, P29590	2.67909e-09	5.4305e-06	42	307	16633
1	GOTERM_BP_ALL	GO:0044403~symbiosis, encompassing mutualism through parasitism	15	Q7Z2W4, Q00403, P02778, P09913, Q9HB58, O00571, P55265, Q13501, P17844, Q8IYM9, Q92985, Q8WXG1, Q8IY21, Q00978, P29590	5.02354e-08	2.03652e-05	42	991	16633
1	GOTERM_BP_ALL	GO:0044419~interspecies interaction between organisms	15	Q7Z2W4, Q00403, P02778, P09913, Q9HB58, O00571, P55265, Q13501, P17844, Q8IYM9, Q92985, Q8WXG1, Q8IY21, Q00978, P29590	5.02354e-08	2.03652e-05	42	991	16633
1	GOTERM_BP_ALL	GO:0006950~response to stress	26	P31689, P02778, P09913, O00571, P30405, Q92985, Q8WXG1, P16615, Q96CV9, P48507, Q9BQE4, Q8IY21, Q7Z2W4, Q13501, P55265, P17844, Q8IYM9, P20020, P19838, Q8TDB6, P07204, P41218, P02545, Q00978, P02795, P29590	6.40926e-08	2.16524e-05	42	3618	16633
1	GOTERM_BP_ALL	GO:0051704~multi-organism process	21	Q7Z2W4, P02778, Q00403, P31689, O94925, P09913, Q9HB58, O00571, P55265, Q13501, P17844, Q8IYM9, P19838, Q92985, P07204, Q8WXG1, Q96CV9, Q9BQE4, Q8IY21, Q00978, P29590	9.12087e-08	2.64111e-05	42	2306	16633
1	GOTERM_BP_ALL	GO:0098542~defense response to other organism	11	Q7Z2W4, P02778, P09913, P55265, Q8IYM9, Q8IY21, Q92985, Q00978, Q8WXG1, Q96CV9, P29590	1.56748e-07	3.97151e-05	42	472	16633
1	GOTERM_BP_ALL	GO:0044764~multi-organism cellular process	14	Q7Z2W4, Q00403, P02778, P09913, Q9HB58, P55265, O00571, P17844, Q8IYM9, Q92985, Q8WXG1, Q8IY21, Q00978, P29590	3.03303e-07	6.14776e-05	42	966	16633
1	GOTERM_BP_ALL	GO:0016032~viral process	14	Q7Z2W4, Q00403, P02778, P09913, Q9HB58, P55265, O00571, P17844, Q8IYM9, Q92985, Q8WXG1, Q8IY21, Q00978, P29590	2.78958e-07	6.28256e-05	42	959	16633
1	GOTERM_BP_ALL	GO:0043903~regulation of symbiosis, encompassing mutualism through parasitism	9	Q7Z2W4, Q00403, O00571, Q13501, P55265, P17844, Q8IY21, Q8WXG1, P29590	3.73515e-07	6.88263e-05	42	283	16633
1	GOTERM_BP_ALL	GO:0006952~defense response	16	Q7Z2W4, P02778, P09913, O00571, P55265, Q8IYM9, P19838, Q92985, Q8WXG1, Q96CV9, P41218, Q9BQE4, Q8IY21, Q00978, P02795, P29590	1.21478e-06	0.000205176	42	1491	16633
1	GOTERM_BP_ALL	GO:0043900~regulation of multi-organism process	9	Q7Z2W4, Q00403, O00571, Q13501, P55265, P17844, Q8IY21, Q8WXG1, P29590	3.02781e-06	0.000383512	42	374	16633
1	GOTERM_BP_ALL	GO:0009605~response to external stimulus	18	Q7Z2W4, P02778, P09913, O00571, P55265, Q8IYM9, P19838, P20020, Q92985, P07204, P15848, Q8WXG1, Q96CV9, P48507, Q9BQE4, Q8IY21, Q00978, P29590	2.57057e-06	0.000400732	42	2045	16633
1	GOTERM_BP_ALL	GO:0050792~regulation of viral process	8	Q7Z2W4, Q00403, O00571, P55265, P17844, Q8IY21, Q8WXG1, P29590	3.00363e-06	0.000405809	42	260	16633
1	GOTERM_BP_ALL	GO:0045087~innate immune response	12	Q7Z2W4, P09913, O00571, P55265, Q8IYM9, P19838, Q8IY21, Q92985, Q00978, Q8WXG1, P02795, P29590	2.98762e-06	0.000432471	42	815	16633
1	GOTERM_BP_ALL	GO:0070887~cellular response to chemical stimulus	20	Q7Z2W4, P02778, P31689, P09913, O00571, P55265, P17844, P30405, Q8IYM9, P19838, P20020, Q92985, Q8WXG1, P16615, P48507, P02545, Q9BQE4, Q00978, P02795, P29590	4.27297e-06	0.00048107	42	2639	16633
1	GOTERM_BP_ALL	GO:1903900~regulation of viral life cycle	7	Q7Z2W4, Q00403, O00571, P55265, P17844, Q8WXG1, P29590	4.12417e-06	0.000491626	42	175	16633
1	GOTERM_BP_ALL	GO:0002376~immune system process	19	Q7Z2W4, P02778, P09913, O60318, O00571, P55265, Q13501, Q8IYM9, P19838, Q92985, P07204, Q8WXG1, P41218, Q92930, Q9BQE4, Q8IY21, Q00978, P02795, P29590	5.71884e-06	0.000609926	42	2423	16633
1	GOTERM_BP_ALL	GO:0023051~regulation of signaling	21	Q7Z2W4, P02778, P31689, O00571, P55265, Q13501, P17844, P30405, Q8IYM9, P19838, P20020, Q92985, Q8WXG1, P16615, Q96CV9, P48507, P02545, Q92930, Q9BQE4, Q8IY21, P29590	9.43228e-06	0.00091003	42	3064	16633
1	GOTERM_BP_ALL	GO:0006955~immune response	15	Q7Z2W4, P02778, P09913, O00571, P55265, Q8IYM9, P19838, Q92985, Q8WXG1, P41218, Q9BQE4, Q8IY21, Q00978, P02795, P29590	9.01167e-06	0.00091292	42	1523	16633
1	GOTERM_BP_ALL	GO:0010033~response to organic substance	20	Q7Z2W4, P02778, P31689, P09913, P55265, P17844, Q8IYM9, P19838, P20020, Q92985, P07204, P15848, Q8WXG1, P16615, P48507, P02545, Q9BQE4, Q00978, P02795, P29590	1.11768e-05	0.00102927	42	2813	16633
1	GOTERM_BP_ALL	GO:0023052~signaling	30	P31689, P02778, P09913, Q969Q5, O00571, P30405, Q9UDY2, Q92985, P16615, Q8WXG1, Q96CV9, P48507, Q9BQE4, Q8IY21, Q7Z2W4, O94925, Q9HB58, Q13501, P55265, P17844, Q8IYM9, P19838, P20020, P07204, P41218, P02545, Q92930, Q00978, P02795, P29590	1.576e-05	0.00138798	42	6236	16633
1	GOTERM_BP_ALL	GO:0007154~cell communication	30	P31689, P02778, P09913, Q969Q5, O00571, P30405, Q9UDY2, Q92985, P16615, Q8WXG1, Q96CV9, P48507, Q9BQE4, Q8IY21, Q7Z2W4, O94925, Q9HB58, Q13501, P55265, P17844, Q8IYM9, P19838, P20020, P07204, P41218, P02545, Q92930, Q00978, P02795, P29590	1.65687e-05	0.0013984	42	6250	16633
1	GOTERM_BP_ALL	GO:0071310~cellular response to organic substance	17	Q7Z2W4, P31689, P02778, P09913, P55265, P17844, Q8IYM9, P19838, P20020, Q92985, Q8WXG1, P02545, P48507, Q9BQE4, Q00978, P02795, P29590	2.87599e-05	0.00232917	42	2179	16633
1	GOTERM_BP_ALL	GO:0010646~regulation of cell communication	20	Q7Z2W4, P02778, P31689, O00571, P55265, Q13501, P17844, P30405, Q8IYM9, P19838, Q92985, Q8WXG1, P16615, Q96CV9, P48507, P02545, Q92930, Q9BQE4, Q8IY21, P29590	3.08934e-05	0.00240564	42	3014	16633
1	GOTERM_BP_ALL	GO:0060337~type I interferon signaling pathway	5	P09913, P55265, Q92985, Q00978, Q8WXG1	3.2269e-05	0.00241967	42	74	16633
1	GOTERM_BP_ALL	GO:0071357~cellular response to type I interferon	5	P09913, P55265, Q92985, Q00978, Q8WXG1	3.2269e-05	0.00241967	42	74	16633
1	GOTERM_BP_ALL	GO:0051716~cellular response to stimulus	31	P31689, P02778, P09913, Q969Q5, O00571, P30405, Q9UDY2, Q92985, P16615, Q8WXG1, Q96CV9, P48507, Q9BQE4, Q8IY21, Q7Z2W4, Q9HB58, Q13501, P55265, P17844, Q8IYM9, P19838, P20020, Q8TDB6, P07204, P41218, P02545, O75113, Q92930, Q00978, P02795, P29590	3.64643e-05	0.00263632	42	6882	16633
1	GOTERM_BP_ALL	GO:0033554~cellular response to stress	15	P31689, P02778, O00571, Q13501, P17844, P30405, P19838, Q92985, Q8TDB6, P16615, Q96CV9, P41218, P02545, Q9BQE4, P29590	4.42876e-05	0.0027167	42	1752	16633
1	GOTERM_BP_ALL	GO:0034340~response to type I interferon	5	P09913, P55265, Q92985, Q00978, Q8WXG1	3.97202e-05	0.00277251	42	78	16633
1	GOTERM_BP_ALL	GO:0060333~interferon-gamma-mediated signaling pathway	5	Q8IYM9, Q92985, Q00978, P02795, P29590	4.38843e-05	0.00277599	42	80	16633
1	GOTERM_BP_ALL	GO:0045069~regulation of viral genome replication	5	Q7Z2W4, O00571, P55265, P17844, Q8WXG1	4.38843e-05	0.00277599	42	80	16633
1	GOTERM_BP_ALL	GO:0007165~signal transduction	28	P31689, P02778, P09913, Q969Q5, O00571, P30405, Q9UDY2, Q92985, P16615, Q8WXG1, Q96CV9, P48507, Q9BQE4, Q8IY21, Q7Z2W4, Q9HB58, Q13501, P55265, P17844, Q8IYM9, P19838, P07204, P41218, P02545, Q92930, Q00978, P02795, P29590	4.29598e-05	0.00280513	42	5751	16633
1	GOTERM_BP_ALL	GO:0071345~cellular response to cytokine stimulus	10	P02778, P09913, P55265, Q8IYM9, P19838, Q92985, Q00978, Q8WXG1, P02795, P29590	4.29174e-05	0.00289565	42	704	16633
1	GOTERM_BP_ALL	GO:0044700~single organism signaling	29	P31689, P02778, P09913, Q969Q5, O00571, P30405, Q9UDY2, Q92985, P16615, Q8WXG1, Q96CV9, P48507, Q9BQE4, Q8IY21, Q7Z2W4, O94925, Q9HB58, Q13501, P55265, P17844, Q8IYM9, P19838, P07204, P41218, P02545, Q92930, Q00978, P02795, P29590	5.10305e-05	0.00295111	42	6183	16633
1	GOTERM_BP_ALL	GO:0019221~cytokine-mediated signaling pathway	9	P02778, P09913, P55265, Q8IYM9, Q92985, Q00978, Q8WXG1, P02795, P29590	5.08016e-05	0.00302417	42	552	16633
1	GOTERM_BP_ALL	GO:0002252~immune effector process	10	Q7Z2W4, P02778, P09913, P55265, Q8IYM9, Q8IY21, Q92985, Q00978, Q8WXG1, P29590	6.19112e-05	0.00347998	42	738	16633
1	GOTERM_BP_ALL	GO:0035556~intracellular signal transduction	18	Q7Z2W4, P31689, P02778, Q969Q5, O00571, Q13501, P17844, Q9UDY2, P30405, Q8IYM9, P19838, Q92985, P16615, Q96CV9, Q92930, Q9BQE4, Q8IY21, P29590	8.32849e-05	0.00455246	42	2649	16633
1	GOTERM_BP_ALL	GO:0042981~regulation of apoptotic process	13	P31689, P09913, P55265, Q13501, O00571, P30405, P19838, Q92985, P41218, P48507, P02545, Q9BQE4, P29590	9.23817e-05	0.00491594	42	1396	16633
1	GOTERM_BP_ALL	GO:0098586~cellular response to virus	4	Q7Z2W4, P55265, Q8IY21, Q92985	0.000101905	0.005151	42	37	16633
1	GOTERM_BP_ALL	GO:0043067~regulation of programmed cell death	13	P31689, P09913, P55265, Q13501, O00571, P30405, P19838, Q92985, P41218, P48507, P02545, Q9BQE4, P29590	0.000101017	0.00523679	42	1409	16633
1	GOTERM_BP_ALL	GO:0034097~response to cytokine	10	P02778, P09913, P55265, Q8IYM9, P19838, Q92985, Q00978, Q8WXG1, P02795, P29590	0.000115023	0.00567084	42	800	16633
1	GOTERM_BP_ALL	GO:0009966~regulation of signal transduction	18	Q7Z2W4, P31689, P02778, O00571, P55265, Q13501, P17844, P30405, Q8IYM9, P19838, Q92985, Q8WXG1, Q96CV9, P02545, P48507, Q9BQE4, Q8IY21, P29590	0.000118526	0.0057043	42	2723	16633
1	GOTERM_BP_ALL	GO:0048583~regulation of response to stimulus	21	Q7Z2W4, P02778, P31689, O00571, P55265, Q13501, P17844, P30405, Q8IYM9, P19838, Q92985, P07204, Q8WXG1, P16615, Q96CV9, P41218, P48507, P02545, Q9BQE4, Q8IY21, P29590	0.000122847	0.00577458	42	3629	16633
1	GOTERM_BP_ALL	GO:0048524~positive regulation of viral process	5	Q7Z2W4, Q00403, O00571, P55265, Q8IY21	0.000136482	0.00599648	42	107	16633
1	GOTERM_BP_ALL	GO:0008219~cell death	15	P31689, P09913, O00571, P55265, Q13501, P17844, P30405, P19838, Q92985, Q96CV9, P41218, P02545, P48507, Q9BQE4, P29590	0.000134929	0.00605976	42	1939	16633
1	GOTERM_BP_ALL	GO:0043066~negative regulation of apoptotic process	10	P02545, P48507, P31689, O00571, Q13501, P55265, P30405, Q9BQE4, P19838, Q92985	0.000133717	0.00614158	42	816	16633
1	GOTERM_BP_ALL	GO:0043069~negative regulation of programmed cell death	10	P02545, P48507, P31689, O00571, Q13501, P55265, P30405, Q9BQE4, P19838, Q92985	0.000148	0.00636305	42	827	16633
1	GOTERM_BP_ALL	GO:2001234~negative regulation of apoptotic signaling pathway	6	P02545, P48507, P31689, O00571, P30405, Q9BQE4	0.000158361	0.00666566	42	210	16633
1	GOTERM_BP_ALL	GO:0006915~apoptotic process	14	P31689, P09913, O00571, P55265, Q13501, P30405, P17844, P19838, Q92985, P41218, P02545, P48507, Q9BQE4, P29590	0.000170275	0.00701966	42	1729	16633
1	GOTERM_BP_ALL	GO:0010941~regulation of cell death	13	P31689, P09913, P55265, Q13501, O00571, P30405, P19838, Q92985, P41218, P48507, P02545, Q9BQE4, P29590	0.000189443	0.00765131	42	1505	16633
1	GOTERM_BP_ALL	GO:0042221~response to chemical	22	Q7Z2W4, P02778, P31689, P09913, O00571, P55265, P17844, P30405, Q8IYM9, P19838, P20020, Q92985, P07204, P16615, P15848, Q8WXG1, P48507, P02545, Q9BQE4, Q00978, P02795, P29590	0.000218125	0.00863289	42	4100	16633
1	GOTERM_BP_ALL	GO:0050789~regulation of biological process	38	P31689, Q8IZH2, Q00403, P02778, P09913, Q969Q5, O00571, P30405, Q9UDY2, Q92985, P16615, Q8WXG1, Q96CV9, P48507, Q96JC9, Q460N5, Q9BQE4, Q8IY21, Q7Z2W4, O94925, Q9HB58, P55265, Q13501, P17844, Q8IYM9, P19838, P20020, P07204, P15848, P41218, P02545, Q9P2E3, O75113, Q92930, O60315, Q00978, P02795, P29590	0.000234726	0.00910913	42	10835	16633
1	GOTERM_BP_ALL	GO:0060548~negative regulation of cell death	10	P02545, P48507, P31689, O00571, Q13501, P55265, P30405, Q9BQE4, P19838, Q92985	0.000267815	0.0101917	42	895	16633
1	GOTERM_BP_ALL	GO:0071346~cellular response to interferon-gamma	5	Q8IYM9, Q92985, Q00978, P02795, P29590	0.000314593	0.0113243	42	133	16633
1	GOTERM_BP_ALL	GO:0012501~programmed cell death	14	P31689, P09913, O00571, P55265, Q13501, P30405, P17844, P19838, Q92985, P41218, P02545, P48507, Q9BQE4, P29590	0.000305595	0.0114073	42	1833	16633
1	GOTERM_BP_ALL	GO:2001233~regulation of apoptotic signaling pathway	7	P02545, P48507, P31689, O00571, P30405, Q9BQE4, P29590	0.000312526	0.0114537	42	380	16633
1	GOTERM_BP_ALL	GO:0048519~negative regulation of biological process	23	Q7Z2W4, P02778, P31689, O00571, P55265, Q13501, P17844, P30405, Q8IYM9, P19838, Q92985, P07204, P16615, Q8WXG1, Q96CV9, P41218, P48507, P02545, O75113, O60315, Q9BQE4, P02795, P29590	0.000349176	0.0123426	42	4570	16633
1	GOTERM_BP_ALL	GO:0030522~intracellular receptor signaling pathway	6	Q7Z2W4, P31689, P17844, Q8IY21, Q92985, P29590	0.000424879	0.0147422	42	260	16633
1	GOTERM_BP_ALL	GO:0001817~regulation of cytokine production	8	Q7Z2W4, O00571, Q9BQE4, P19838, Q8IY21, Q92985, Q8WXG1, P29590	0.000464763	0.0158442	42	576	16633
1	GOTERM_BP_ALL	GO:0097190~apoptotic signaling pathway	8	P02545, P48507, P31689, O00571, P17844, P30405, Q9BQE4, P29590	0.000499614	0.0167411	42	583	16633
1	GOTERM_BP_ALL	GO:0043901~negative regulation of multi-organism process	5	Q7Z2W4, Q13501, P55265, Q8WXG1, P29590	0.000561744	0.0184985	42	155	16633
1	GOTERM_BP_ALL	GO:0050896~response to stimulus	32	P31689, P02778, P09913, Q969Q5, O00571, P30405, Q9UDY2, Q92985, P16615, Q8WXG1, Q96CV9, P48507, Q9BQE4, Q8IY21, Q7Z2W4, Q9HB58, Q13501, P55265, P17844, Q8IYM9, P19838, P20020, Q8TDB6, P15848, P07204, P41218, P02545, O75113, Q92930, Q00978, P02795, P29590	0.00059396	0.0189346	42	8246	16633
1	GOTERM_BP_ALL	GO:0043902~positive regulation of multi-organism process	5	Q7Z2W4, Q00403, O00571, P55265, Q8IY21	0.000603744	0.0189457	42	158	16633
1	GOTERM_BP_ALL	GO:0097193~intrinsic apoptotic signaling pathway	6	P31689, O00571, P17844, P30405, Q9BQE4, P29590	0.000585712	0.0189723	42	279	16633
1	GOTERM_BP_ALL	GO:0034341~response to interferon-gamma	5	Q8IYM9, Q92985, Q00978, P02795, P29590	0.000618226	0.0191003	42	159	16633
1	GOTERM_BP_ALL	GO:0032481~positive regulation of type I interferon production	4	Q7Z2W4, O00571, P19838, Q92985	0.00067855	0.020631	42	70	16633
1	GOTERM_BP_ALL	GO:0009628~response to abiotic stimulus	10	P02545, P02778, P31689, O75113, O00571, P19838, P20020, P07204, P15848, P29590	0.000727953	0.0217904	42	1026	16633
1	GOTERM_BP_ALL	GO:0019058~viral life cycle	7	Q7Z2W4, Q00403, O00571, P55265, P17844, Q8WXG1, P29590	0.00076384	0.0225204	42	450	16633
1	GOTERM_BP_ALL	GO:0001816~cytokine production	8	Q7Z2W4, O00571, Q9BQE4, P19838, Q8IY21, Q92985, Q8WXG1, P29590	0.000791581	0.0229948	42	630	16633
1	GOTERM_BP_ALL	GO:0080134~regulation of response to stress	11	Q7Z2W4, P31689, P55265, P17844, Q9BQE4, P19838, Q8IY21, Q92985, P07204, Q8WXG1, P29590	0.000872951	0.0249721	42	1281	16633
1	GOTERM_BP_ALL	GO:0051239~regulation of multicellular organismal process	16	Q7Z2W4, P02778, O94925, O00571, P17844, P20020, P19838, Q92985, P07204, P15848, Q8WXG1, P16615, Q92930, Q9BQE4, Q8IY21, P29590	0.00101302	0.0285211	42	2640	16633
1	GOTERM_BP_ALL	GO:0048523~negative regulation of cellular process	21	Q7Z2W4, P02778, P31689, O00571, P55265, Q13501, P17844, P30405, Q8IYM9, P19838, Q92985, P07204, Q8WXG1, Q96CV9, P41218, P48507, P02545, O75113, O60315, Q9BQE4, P29590	0.00112697	0.0312468	42	4248	16633
1	GOTERM_BP_ALL	GO:0031347~regulation of defense response	8	Q7Z2W4, P55265, Q9BQE4, P19838, Q8IY21, Q92985, Q8WXG1, P29590	0.00116481	0.0318442	42	673	16633
1	GOTERM_BP_ALL	GO:0039528~cytoplasmic pattern recognition receptor signaling pathway in response to virus	3	Q7Z2W4, Q8IY21, Q92985	0.00120852	0.0325812	42	21	16633
1	GOTERM_BP_ALL	GO:0065007~biological regulation	38	P31689, Q8IZH2, Q00403, P02778, P09913, Q969Q5, O00571, P30405, Q9UDY2, Q92985, P16615, Q8WXG1, Q96CV9, P48507, Q96JC9, Q460N5, Q9BQE4, Q8IY21, Q7Z2W4, O94925, Q9HB58, P55265, Q13501, P17844, Q8IYM9, P19838, P20020, P07204, P15848, P41218, P02545, Q9P2E3, O75113, Q92930, O60315, Q00978, P02795, P29590	0.00123661	0.0328891	42	11460	16633
1	GOTERM_BP_ALL	GO:1903901~negative regulation of viral life cycle	4	Q7Z2W4, P55265, Q8WXG1, P29590	0.00127633	0.0334893	42	87	16633
1	GOTERM_BP_ALL	GO:0006807~nitrogen compound metabolic process	28	Q8IZH2, P02778, Q00403, O00571, P30405, Q9UDY2, Q92985, P48507, Q96JC9, Q460N5, Q9BQE4, Q7Z2W4, O94925, Q9HB58, O60318, Q13501, P55265, P17844, Q8IYM9, P19838, Q8TDB6, P15848, P41218, P02545, Q9P2E3, O60315, Q00978, P29590	0.00131193	0.0339684	42	6876	16633
1	GOTERM_BP_ALL	GO:0014070~response to organic cyclic compound	9	Q7Z2W4, P48507, P02778, P31689, P55265, P17844, P19838, P20020, P07204	0.00141155	0.0360425	42	903	16633
1	GOTERM_BP_ALL	GO:0051171~regulation of nitrogen compound metabolic process	21	Q7Z2W4, P02778, Q00403, Q9HB58, O00571, P55265, Q13501, P17844, P30405, Q8IYM9, P19838, Q92985, P41218, Q9P2E3, P02545, Q96JC9, O60315, Q460N5, Q9BQE4, Q00978, P29590	0.00153316	0.0386036	42	4347	16633
1	GOTERM_BP_ALL	GO:2001243~negative regulation of intrinsic apoptotic signaling pathway	4	P31689, O00571, P30405, Q9BQE4	0.00159494	0.0391574	42	94	16633
1	GOTERM_BP_ALL	GO:0071407~cellular response to organic cyclic compound	7	Q7Z2W4, P48507, P31689, P55265, P17844, P19838, P20020	0.00157771	0.039217	42	518	16633
1	GOTERM_BP_ALL	GO:0051254~positive regulation of RNA metabolic process	11	Q7Z2W4, P02545, P02778, Q00403, O00571, O60315, Q13501, P17844, P19838, Q92985, P29590	0.00176812	0.0428027	42	1405	16633
1	GOTERM_BP_ALL	GO:0045088~regulation of innate immune response	6	Q7Z2W4, P55265, P19838, Q8IY21, Q92985, Q8WXG1	0.00182508	0.0436316	42	360	16633
1	GOTERM_BP_ALL	GO:0051240~positive regulation of multicellular organismal process	11	Q7Z2W4, Q92930, O00571, P19838, Q8IY21, Q92985, P07204, P16615, Q8WXG1, P15848, P29590	0.00198661	0.0468532	42	1427	16633
	Category	Term	Count	Genes	PValue	Benjamini	List Total	Pop Hits	Pop Total
2	GOTERM_BP_ALL	GO:0045087~innate immune response	42	P00973, Q9Y6K5, P19474, P01892, P09914, P07711, P14598, P29728, Q14142, P04222, Q13287, Q8IXQ6, P61769, P20591, P80217, O15553, Q16666, P08631, Q96AZ6, P23497, Q6ZUJ8, Q9BYX4, P05161, Q14258, O00182, O14879, P05362, Q9Y3Z3, P19525, Q9UII4, P20592, P04839, P49662, P32456, P52630, Q9NUL5, Q13325, P32455, O95786, Q15646, Q16719, P16671	7.56628e-29	2.07846e-25	96	815	16633
2	GOTERM_BP_ALL	GO:0006955~immune response	51	P00973, P19474, P01892, Q14142, P04222, P61769, Q8IXQ6, Q13287, Q5TEJ8, O15553, Q16666, Q9BYX4, Q9NSI8, P05362, Q9UII4, P20592, P04839, P49662, Q9NUL5, P52630, O95786, Q9Y6K5, Q9UNH7, P09914, P07711, Q03519, P14598, Q03518, P29728, P20591, P80217, P08631, Q96AZ6, P23497, Q6ZUJ8, Q14258, P05161, P25942, O00182, O14879, Q9Y3Z3, P19525, O15533, Q13325, P32456, P32455, Q16719, Q15646, P16671, P18510,…	2.50069e-27	3.4347e-24	96	1523	16633
2	GOTERM_BP_ALL	GO:0006952~defense response	50	Q9Y6K5, P00973, P19474, Q9UNH7, P01892, P09914, P07711, Q03518, P14598, P29728, Q14142, P04222, Q13287, Q8IXQ6, P61769, Q5TEJ8, P20591, P80217, O15553, Q16666, P08631, Q96AZ6, Q9BQE5, P23497, Q6ZUJ8, Q9BYX4, P05161, Q14258, Q53G44, P25942, O00182, O14879, P05362, P19525, Q9Y3Z3, Q9UII4, P20592, P04839, P49662, P32456, P52630, Q9NUL5, Q13325, P32455, O95786, Q15646, Q16719, P16671, P18510, P40763	1.06371e-26	9.74006e-24	96	1491	16633
2	GOTERM_BP_ALL	GO:0051607~defense response to virus	26	P00973, Q9Y6K5, P01892, P09914, P29728, P61769, P20591, P08631, Q16666, Q96AZ6, Q9BYX4, Q14258, P05161, Q53G44, P25942, O14879, Q9Y3Z3, P19525, Q9UII4, P20592, Q13325, Q9NUL5, P52630, P32455, O95786, Q15646	1.29374e-25	8.88478e-23	96	226	16633
2	GOTERM_BP_ALL	GO:0009615~response to virus	28	P00973, Q9Y6K5, P01892, P09914, P29728, P61769, P20591, P08631, Q16666, Q96AZ6, Q9BYX4, P05161, Q14258, Q53G44, Q9NR30, P25942, O00182, O14879, Q9Y3Z3, P19525, Q9UII4, P20592, Q13325, Q9NUL5, P52630, P32455, O95786, Q15646	5.80312e-25	3.18824e-22	96	307	16633
2	GOTERM_BP_ALL	GO:0002376~immune system process	57	P07355, P00973, P08567, P19474, P01892, Q14142, P04222, Q8IXQ6, P61769, Q13287, Q5TEJ8, O15553, Q16666, P50281, Q9BYX4, Q53G44, Q9NSI8, P05362, Q9UII4, P20592, P04839, P49662, Q9NUL5, P52630, P04179, O95786, Q9Y6K5, Q9UNH7, P09914, Q03519, P07711, Q03518, P14598, P29728, P20591, P80217, P08631, Q96AZ6, P23497, Q6ZUJ8, P05161, Q14258, P25942, O00182, O14879, P19525, Q9Y3Z3, O15533, P32456, Q13325,…	1.41703e-23	6.48762e-21	96	2423	16633
2	GOTERM_BP_ALL	GO:0034340~response to type I interferon	18	Q9Y6K5, P00973, P01892, O14879, P09914, Q9Y3Z3, P29728, P20592, P04222, P32456, P52630, P20591, Q9NUL5, P80217, Q15646, Q96AZ6, P23497, P05161	7.58052e-23	2.97481e-20	96	78	16633
2	GOTERM_BP_ALL	GO:0071357~cellular response to type I interferon	17	Q9Y6K5, P00973, P01892, O14879, P09914, Q9Y3Z3, P29728, P20592, P04222, P32456, P52630, P20591, P80217, Q15646, Q96AZ6, P23497, P05161	1.72815e-21	5.93402e-19	96	74	16633
2	GOTERM_BP_ALL	GO:0060337~type I interferon signaling pathway	17	Q9Y6K5, P00973, P01892, O14879, P09914, Q9Y3Z3, P29728, P20592, P04222, P32456, P52630, P20591, P80217, Q15646, Q96AZ6, P23497, P05161	1.72815e-21	5.93402e-19	96	74	16633
2	GOTERM_BP_ALL	GO:0044419~interspecies interaction between organisms	38	P00973, Q9Y6K5, P19474, P01892, P09914, Q03519, Q03518, P29728, Q14142, P04222, P61769, P20591, Q16666, P08631, Q96AZ6, P23497, Q9BYX4, P05161, Q14258, Q53G44, Q9NR30, P25942, O00182, O14879, P05362, Q9Y3Z3, P19525, Q9UII4, P20592, Q53GL7, P52630, Q9NUL5, Q13325, P32455, O95786, Q15646, P16671, P40763	2.57631e-21	7.86347e-19	96	991	16633
2	GOTERM_BP_ALL	GO:0044403~symbiosis, encompassing mutualism through parasitism	38	P00973, Q9Y6K5, P19474, P01892, P09914, Q03519, Q03518, P29728, Q14142, P04222, P61769, P20591, Q16666, P08631, Q96AZ6, P23497, Q9BYX4, P05161, Q14258, Q53G44, Q9NR30, P25942, O00182, O14879, P05362, Q9Y3Z3, P19525, Q9UII4, P20592, Q53GL7, P52630, Q9NUL5, Q13325, P32455, O95786, Q15646, P16671, P40763	2.57631e-21	7.86347e-19	96	991	16633
2	GOTERM_BP_ALL	GO:0034097~response to cytokine	35	P00973, Q9Y6K5, P19474, P01892, P09914, P29728, P33121, P04222, Q13287, Q8IXQ6, P61769, Q8TCS8, P20591, P80217, O15553, P08631, Q96AZ6, P23497, P05161, Q14258, P25942, O00182, O14879, P05362, Q9Y3Z3, P19525, P20592, P32456, Q9NUL5, P52630, P32455, Q16719, Q15646, P18510, P40763	3.03594e-21	8.33971e-19	96	800	16633
2	GOTERM_BP_ALL	GO:0016032~viral process	37	P00973, Q9Y6K5, P19474, P01892, P09914, Q03519, Q03518, P29728, Q14142, P04222, P61769, P20591, Q16666, P08631, Q96AZ6, P23497, Q9BYX4, P05161, Q14258, Q53G44, Q9NR30, P25942, O00182, O14879, P05362, Q9Y3Z3, P19525, Q9UII4, P20592, Q53GL7, P52630, Q9NUL5, Q13325, P32455, O95786, Q15646, P40763	8.93023e-21	2.23012e-18	96	959	16633
2	GOTERM_BP_ALL	GO:0044764~multi-organism cellular process	37	P00973, Q9Y6K5, P19474, P01892, P09914, Q03519, Q03518, P29728, Q14142, P04222, P61769, P20591, Q16666, P08631, Q96AZ6, P23497, Q9BYX4, P05161, Q14258, Q53G44, Q9NR30, P25942, O00182, O14879, P05362, Q9Y3Z3, P19525, Q9UII4, P20592, Q53GL7, P52630, Q9NUL5, Q13325, P32455, O95786, Q15646, P40763	1.13559e-20	2.59956e-18	96	966	16633
2	GOTERM_BP_ALL	GO:0043903~regulation of symbiosis, encompassing mutualism through parasitism	24	Q9Y6K5, P00973, P19474, O00182, P01892, P09914, P19525, Q03519, Q03518, Q9UII4, Q14142, Q53GL7, P61769, Q9NUL5, P20591, O95786, Q15646, P08631, Q16666, P16671, Q96AZ6, P23497, P05161, Q14258	1.72428e-20	3.64353e-18	96	283	16633
2	GOTERM_BP_ALL	GO:0043207~response to external biotic stimulus	34	P00973, Q9Y6K5, P01892, P09914, P29728, P61769, P20591, Q5EBM0, Q16666, P08631, Q96AZ6, Q9BYX4, P05161, Q14258, Q53G44, Q9NR30, P25942, O94885, O00182, O14879, P05362, Q9Y3Z3, P19525, Q9UII4, P20592, P09543, P52630, Q9NUL5, Q13325, P32455, P04179, O95786, Q15646, P16671	4.30057e-20	8.43832e-18	96	806	16633
2	GOTERM_BP_ALL	GO:0051707~response to other organism	34	P00973, Q9Y6K5, P01892, P09914, P29728, P61769, P20591, Q5EBM0, Q16666, P08631, Q96AZ6, Q9BYX4, P05161, Q14258, Q53G44, Q9NR30, P25942, O94885, O00182, O14879, P05362, Q9Y3Z3, P19525, Q9UII4, P20592, P09543, P52630, Q9NUL5, Q13325, P32455, P04179, O95786, Q15646, P16671	4.30057e-20	8.43832e-18	96	806	16633
2	GOTERM_BP_ALL	GO:0050792~regulation of viral process	23	Q9Y6K5, P00973, P19474, O00182, P01892, P09914, P19525, Q03519, Q03518, Q9UII4, Q14142, Q53GL7, P61769, Q9NUL5, P20591, O95786, Q15646, P08631, Q16666, Q96AZ6, P23497, P05161, Q14258	5.39047e-20	9.87174e-18	96	260	16633
2	GOTERM_BP_ALL	GO:0010033~response to organic substance	56	P07355, P00973, P19474, P01892, P04222, Q8IXQ6, P61769, Q13287, O15553, Q5EBM0, P50281, O14657, O94885, P05362, P48163, P20592, P04839, P49662, Q9NUL5, P52630, P04179, O95786, P98082, Q9Y6K5, Q9UNH7, P09914, P07711, P33121, P29728, Q9H223, P43490, Q8TCS8, P20591, P80217, Q9NRD1, P08631, Q96AZ6, P23497, P05161, Q14258, Q9NR30, P25942, O00182, O14879, P19525, Q9Y3Z3, Q9NZM1, P32456, P09543, P32455,…	1.55859e-19	2.67591e-17	96	2813	16633
2	GOTERM_BP_ALL	GO:0009607~response to biotic stimulus	34	P00973, Q9Y6K5, P01892, P09914, P29728, P61769, P20591, Q5EBM0, Q16666, P08631, Q96AZ6, Q9BYX4, P05161, Q14258, Q53G44, Q9NR30, P25942, O94885, O00182, O14879, P05362, Q9Y3Z3, P19525, Q9UII4, P20592, P09543, P52630, Q9NUL5, Q13325, P32455, P04179, O95786, Q15646, P16671	2.16427e-19	3.49721e-17	96	850	16633
2	GOTERM_BP_ALL	GO:0043900~regulation of multi-organism process	25	Q9Y6K5, P00973, P19474, P09914, P01892, Q03519, Q03518, Q14142, P61769, P20591, Q16666, P08631, Q96AZ6, P23497, Q14258, P05161, O94885, O00182, P19525, Q9UII4, Q53GL7, Q9NUL5, O95786, Q15646, P16671	5.74129e-19	8.76184e-17	96	374	16633
2	GOTERM_BP_ALL	GO:0098542~defense response to other organism	27	P00973, Q9Y6K5, P01892, P09914, P29728, P61769, P20591, P08631, Q16666, Q96AZ6, Q9BYX4, P05161, Q14258, Q53G44, P25942, O14879, Q9Y3Z3, P19525, Q9UII4, P20592, Q13325, Q9NUL5, P52630, P32455, O95786, Q15646, P16671	6.90026e-19	9.97632e-17	96	472	16633
2	GOTERM_BP_ALL	GO:0034341~response to interferon-gamma	19	Q9Y6K5, P00973, P19474, O00182, P01892, P05362, P29728, P04222, Q13287, P61769, P32456, Q9NUL5, P32455, O15553, Q15646, Q16719, P08631, P23497, Q14258	9.49992e-19	1.30481e-16	96	159	16633
2	GOTERM_BP_ALL	GO:0019221~cytokine-mediated signaling pathway	28	P00973, Q9Y6K5, P19474, P01892, P09914, P33121, P29728, P04222, P61769, Q13287, P20591, P80217, P08631, Q96AZ6, P23497, Q14258, P05161, P25942, O14879, P05362, Q9Y3Z3, P20592, P32456, P52630, P32455, Q15646, P18510, P40763	2.6706e-18	3.4934e-16	96	552	16633
2	GOTERM_BP_ALL	GO:0006950~response to stress	61	P07355, P00973, P08567, P19474, P01892, Q14142, P04222, Q13287, Q8IXQ6, P61769, Q5TEJ8, O15553, Q16666, Q9BQE5, P50281, Q9BYX4, O14657, Q53G44, O94885, P05362, Q9UII4, P20592, P04839, P49662, P52630, Q9NUL5, P04179, O95786, Q9Y6K5, P41226, Q9UNH7, P09914, P07711, Q03518, P14598, P29728, Q8TCS8, P20591, P80217, Q9NRD1, P08631, Q96AZ6, P23497, Q6ZUJ8, P05161, Q14258, P25942, O00182, O14879, P19525,…	3.05097e-18	3.80955e-16	96	3618	16633
2	GOTERM_BP_ALL	GO:0071345~cellular response to cytokine stimulus	30	P00973, Q9Y6K5, P19474, P01892, P09914, P29728, P33121, P04222, P61769, Q13287, Q8TCS8, P20591, P80217, P08631, Q96AZ6, P23497, Q14258, P05161, P25942, O00182, O14879, P05362, Q9Y3Z3, P20592, P32456, P52630, P32455, Q15646, P18510, P40763	1.16913e-17	1.39635e-15	96	704	16633
2	GOTERM_BP_ALL	GO:0060333~interferon-gamma-mediated signaling pathway	15	Q9Y6K5, P00973, P19474, P01892, P05362, P29728, P04222, Q13287, P61769, P32456, P32455, Q15646, P08631, P23497, Q14258	1.57688e-17	1.80487e-15	96	80	16633
2	GOTERM_BP_ALL	GO:0002252~immune effector process	30	P00973, Q9Y6K5, Q9UNH7, P01892, P09914, P29728, P61769, P20591, P08631, Q16666, Q96AZ6, Q9BYX4, P05161, Q14258, Q53G44, P25942, O00182, O14879, P05362, Q9Y3Z3, P19525, Q9UII4, P20592, Q9NUL5, Q13325, P52630, P32455, O95786, Q15646, P16671	4.09609e-17	4.50078e-15	96	738	16633
2	GOTERM_BP_ALL	GO:1903901~negative regulation of viral life cycle	15	Q9Y6K5, P00973, P19474, P09914, P19525, Q14142, Q53GL7, P20591, Q9NUL5, Q15646, Q16666, Q96AZ6, P23497, Q14258, P05161	5.46428e-17	5.77322e-15	96	87	16633
2	GOTERM_BP_ALL	GO:0009605~response to external stimulus	45	P07355, Q9Y6K5, P00973, P08567, Q9UNH7, P01892, P09914, P29728, P33121, P61769, P20591, O15553, Q5EBM0, Q16666, P08631, Q96AZ6, P19971, Q6ZUJ8, P50281, Q9BYX4, P05161, Q14258, Q53G44, Q9NR30, O94885, P25942, O00182, O14879, P05362, Q9Y3Z3, P19525, Q9UII4, P20592, P04839, P49662, P09543, P52630, Q9NUL5, Q13325, P32455, P04179, O95786, Q15646, Q16719, P16671	2.07683e-16	2.25375e-14	96	2045	16633
2	GOTERM_BP_ALL	GO:0048525~negative regulation of viral process	15	Q9Y6K5, P00973, P19474, P09914, P19525, Q14142, Q53GL7, P20591, Q9NUL5, Q15646, Q16666, Q96AZ6, P23497, Q14258, P05161	9.72837e-16	9.4702e-14	96	106	16633
2	GOTERM_BP_ALL	GO:0071346~cellular response to interferon-gamma	16	Q9Y6K5, P00973, P19474, O00182, P01892, P05362, P29728, P04222, Q13287, P61769, P32456, P32455, Q15646, P08631, P23497, Q14258	9.65168e-16	9.80327e-14	96	133	16633
2	GOTERM_BP_ALL	GO:0043901~negative regulation of multi-organism process	16	Q9Y6K5, P00973, P19474, P09914, P19525, Q14142, Q53GL7, P20591, Q9NUL5, Q15646, P16671, Q16666, Q96AZ6, P23497, P05161, Q14258	1.01617e-14	9.35252e-13	96	155	16633
2	GOTERM_BP_ALL	GO:0071310~cellular response to organic substance	44	P00973, Q9Y6K5, P19474, Q9UNH7, P01892, P09914, P07711, P29728, P33121, P04222, Q9H223, Q13287, P61769, P43490, Q8TCS8, P20591, P80217, Q5EBM0, P08631, Q96AZ6, P23497, P05161, Q14258, P25942, O94885, O00182, O14879, P05362, Q9Y3Z3, P19525, Q9NZM1, P20592, P04839, P49662, P32456, P52630, P32455, P04179, Q15646, P16671, P98082, P18510, P40763, P07602	1.50895e-14	1.33793e-12	96	2179	16633
2	GOTERM_BP_ALL	GO:1903900~regulation of viral life cycle	16	Q9Y6K5, P00973, P19474, O00182, P09914, P19525, Q14142, Q53GL7, P20591, Q9NUL5, Q15646, Q16666, Q96AZ6, P23497, P05161, Q14258	6.20991e-14	5.32763e-12	96	175	16633
2	GOTERM_BP_ALL	GO:0051704~multi-organism process	44	P00973, Q9Y6K5, P19474, P01892, P09914, Q03519, Q03518, P29728, Q14142, P04222, P61769, P43490, P20591, Q5EBM0, Q16666, P08631, Q96AZ6, Q9BQE5, P23497, Q9BYX4, P05161, Q14258, Q53G44, Q9NR30, O94885, P25942, O00182, O14879, P05362, Q9Y3Z3, P19525, Q9UII4, P20592, Q53GL7, P09543, P52630, Q9NUL5, Q13325, P32455, P04179, O95786, Q15646, P16671, P40763	1.12613e-13	9.37117e-12	96	2306	16633
2	GOTERM_BP_ALL	GO:0045071~negative regulation of viral genome replication	11	Q9Y6K5, P00973, Q53GL7, P20591, Q9NUL5, P09914, P19525, Q15646, Q16666, Q96AZ6, P05161	1.93453e-13	1.56256e-11	96	50	16633
2	GOTERM_BP_ALL	GO:0042221~response to chemical	57	P07355, P00973, P19474, P01892, P04222, Q13287, Q8IXQ6, P61769, O15553, Q5EBM0, P50281, O14657, O94885, P05362, P48163, P20592, P04839, P49662, Q9NUL5, P52630, P04179, O95786, P98082, Q9Y6K5, Q9UNH7, P09914, P07711, P33121, P29728, Q9H223, P43490, Q8TCS8, P20591, P80217, Q9NRD1, P08631, Q96AZ6, P19971, P23497, P05161, Q14258, Q9NR30, P25942, O00182, O14879, P19525, Q9Y3Z3, Q9NZM1, P32456, P09543,…	1.08393e-12	8.50715e-11	96	4100	16633
2	GOTERM_BP_ALL	GO:0070887~cellular response to chemical stimulus	44	P00973, Q9Y6K5, P19474, Q9UNH7, P01892, P09914, P07711, P29728, P33121, P04222, Q9H223, Q13287, P61769, P43490, Q8TCS8, P20591, P80217, Q5EBM0, P08631, Q96AZ6, P23497, P05161, Q14258, P25942, O94885, O00182, O14879, P05362, Q9Y3Z3, P19525, Q9NZM1, P20592, P04839, P49662, P32456, P52630, P32455, P04179, Q15646, P16671, P98082, P18510, P40763, P07602	1.19596e-11	9.1258e-10	96	2639	16633
2	GOTERM_BP_ALL	GO:0045069~regulation of viral genome replication	11	Q9Y6K5, P00973, Q53GL7, P20591, Q9NUL5, P09914, P19525, Q15646, Q16666, Q96AZ6, P05161	2.69527e-11	2.00105e-09	96	80	16633
2	GOTERM_BP_ALL	GO:0019058~viral life cycle	19	Q9Y6K5, P00973, P19474, O00182, P09914, P05362, P19525, Q03519, Q03518, Q14142, Q53GL7, Q9NUL5, P20591, Q15646, Q16666, Q96AZ6, P23497, P05161, Q14258	7.03267e-11	5.08388e-09	96	450	16633
2	GOTERM_BP_ALL	GO:0019079~viral genome replication	11	Q9Y6K5, P00973, Q53GL7, P20591, Q9NUL5, P09914, P19525, Q15646, Q16666, Q96AZ6, P05161	4.20256e-10	2.96011e-08	96	105	16633
2	GOTERM_BP_ALL	GO:0050896~response to stimulus	76	P00973, P07355, P08567, P19474, P01892, Q14142, P04222, Q13287, Q8IXQ6, P61769, Q5TEJ8, O15553, Q5EBM0, Q16666, Q9BQE5, Q9BYX4, P50281, O14657, Q9NSI8, Q53G44, O94885, P05362, Q9UII4, P48163, P20592, P04839, P49662, P52630, Q9NUL5, O95786, P04179, P98082, Q9Y6K5, P41226, Q9UNH7, P09914, Q03519, P07711, Q03518, Q9HCE1, P14598, P29728, P33121, Q9H223, P43490, Q8TCS8, P20591, P80217, Q9NRD1, P08631,…	3.29495e-09	2.26281e-07	96	8246	16633
2	GOTERM_BP_ALL	GO:0007166~cell surface receptor signaling pathway	40	P00973, Q9Y6K5, P08567, P19474, Q9UNH7, P01892, P09914, P14598, Q9HCE1, P29728, P33121, P04222, Q13287, P61769, Q5TEJ8, P43490, P20591, P80217, P08631, Q96AZ6, P23497, P50281, P05161, Q14258, P25942, O94885, O14879, P05362, Q9Y3Z3, P20592, P04839, P32456, P52630, P32455, Q15646, P16671, P98082, P18510, Q14764, P40763	4.4161e-09	2.95879e-07	96	2660	16633
2	GOTERM_BP_ALL	GO:0002682~regulation of immune system process	28	Q9UNH7, P01892, P09914, P07711, Q03519, Q03518, P04222, P61769, Q8IXQ6, Q13287, Q5TEJ8, P08631, Q16666, Q9BYX4, P50281, Q6ZUJ8, P05161, Q9NSI8, P25942, O00182, P05362, Q9Y3Z3, P19525, Q9UII4, P52630, O95786, P32455, P16671	5.82097e-09	3.80719e-07	96	1363	16633
2	GOTERM_BP_ALL	GO:0031347~regulation of defense response	20	O00182, Q9UNH7, P01892, P09914, P19525, Q9Y3Z3, P07711, Q9UII4, Q8IXQ6, Q13287, P61769, P49662, P52630, O95786, O15553, P08631, Q16666, P16671, Q6ZUJ8, Q9BYX4	6.68222e-09	4.26885e-07	96	673	16633
2	GOTERM_BP_ALL	GO:0019885~antigen processing and presentation of endogenous peptide antigen via MHC class I	6	P04222, P61769, P01892, Q03519, Q03518, O15533	1.05044e-08	6.55809e-07	96	14	16633
2	GOTERM_BP_ALL	GO:0002483~antigen processing and presentation of endogenous peptide antigen	6	P04222, P61769, P01892, Q03519, Q03518, O15533	1.56856e-08	9.57518e-07	96	15	16633
2	GOTERM_BP_ALL	GO:0001817~regulation of cytokine production	18	P19474, P25942, P41226, O00182, P01892, P19525, Q9UII4, Q13287, P61769, P04839, O95786, P32455, O15553, P16671, Q16666, Q9BYX4, P05161, Q14258	2.44481e-08	1.45998e-06	96	576	16633
2	GOTERM_BP_ALL	GO:0019883~antigen processing and presentation of endogenous antigen	6	P04222, P61769, P01892, Q03519, Q03518, O15533	3.20312e-08	1.87212e-06	96	17	16633
2	GOTERM_BP_ALL	GO:0080134~regulation of response to stress	26	P07355, P08567, Q9UNH7, P09914, P01892, P07711, P61769, Q8IXQ6, Q13287, Q8TCS8, O15553, P08631, Q16666, Q9BYX4, Q6ZUJ8, O94885, O00182, P19525, Q9Y3Z3, Q9UII4, P49662, P52630, O95786, P04179, P16671, P07602	3.35764e-08	1.92155e-06	96	1281	16633
2	GOTERM_BP_ALL	GO:0002474~antigen processing and presentation of peptide antigen via MHC class I	9	P04222, P61769, P04839, P01892, P16671, Q03519, P14598, Q03518, O15533	5.27298e-08	2.95609e-06	96	92	16633
2	GOTERM_BP_ALL	GO:0019882~antigen processing and presentation	12	P04222, P61769, P04839, P01892, P05362, P16671, P07339, P07711, Q03519, P14598, Q03518, O15533	5.71979e-08	3.14245e-06	96	223	16633
2	GOTERM_BP_ALL	GO:0048002~antigen processing and presentation of peptide antigen	11	P04222, P61769, P04839, P01892, P16671, P07339, P07711, Q03519, P14598, Q03518, O15533	7.42977e-08	4.00187e-06	96	179	16633
2	GOTERM_BP_ALL	GO:0001816~cytokine production	18	P19474, P25942, P41226, O00182, P01892, P19525, Q9UII4, Q13287, P61769, P04839, O95786, P32455, O15553, P16671, Q16666, Q9BYX4, P05161, Q14258	8.95477e-08	4.73052e-06	96	630	16633
2	GOTERM_BP_ALL	GO:0032480~negative regulation of type I interferon production	7	Q13287, P41226, O95786, Q9UII4, Q9BYX4, P05161, Q14258	9.71111e-08	5.03328e-06	96	40	16633
2	GOTERM_BP_ALL	GO:0050776~regulation of immune response	21	Q9NSI8, P25942, Q9UNH7, O00182, P01892, P05362, Q9Y3Z3, P07711, P04222, Q8IXQ6, Q13287, P61769, Q5TEJ8, P52630, O95786, P32455, P08631, P16671, Q16666, Q6ZUJ8, Q9BYX4	1.6427e-07	8.35643e-06	96	911	16633
2	GOTERM_BP_ALL	GO:0032479~regulation of type I interferon production	9	Q13287, P19474, P41226, O95786, Q16666, Q9UII4, Q9BYX4, P05161, Q14258	2.28931e-07	1.1434e-05	96	111	16633
2	GOTERM_BP_ALL	GO:0002478~antigen processing and presentation of exogenous peptide antigen	10	P04222, P61769, P04839, P01892, P16671, P07339, P07711, Q03519, P14598, Q03518	3.62588e-07	1.77861e-05	96	162	16633
2	GOTERM_BP_ALL	GO:0019884~antigen processing and presentation of exogenous antigen	10	P04222, P61769, P04839, P01892, P16671, P07339, P07711, Q03519, P14598, Q03518	5.18444e-07	2.4985e-05	96	169	16633
2	GOTERM_BP_ALL	GO:0045088~regulation of innate immune response	13	Q13287, Q8IXQ6, O00182, P52630, O95786, P01892, Q9Y3Z3, Q16666, P16671, P08631, P07711, Q6ZUJ8, Q9BYX4	9.58197e-07	4.53812e-05	96	360	16633
2	GOTERM_BP_ALL	GO:0032606~type I interferon production	8	Q13287, P41226, O95786, Q16666, Q9UII4, Q9BYX4, P05161, Q14258	2.59668e-06	0.000120892	96	107	16633
2	GOTERM_BP_ALL	GO:0001818~negative regulation of cytokine production	10	Q13287, P41226, O00182, O95786, P32455, O15553, Q9UII4, Q9BYX4, P05161, Q14258	5.15273e-06	0.000235882	96	223	16633
2	GOTERM_BP_ALL	GO:0002684~positive regulation of immune system process	19	P25942, Q9UNH7, O00182, P01892, P05362, P07711, Q03519, Q03518, P61769, Q5TEJ8, O95786, P32455, P08631, P16671, Q16666, Q6ZUJ8, P50281, Q9BYX4, P05161	6.82271e-06	0.000307199	96	958	16633
2	GOTERM_BP_ALL	GO:0050688~regulation of defense response to virus	7	P61769, O95786, P01892, P09914, P19525, P08631, Q9UII4	1.02986e-05	0.000456194	96	87	16633
2	GOTERM_BP_ALL	GO:0002831~regulation of response to biotic stimulus	8	P61769, O94885, O95786, P01892, P09914, P19525, P08631, Q9UII4	1.21095e-05	0.000527877	96	135	16633
2	GOTERM_BP_ALL	GO:0032101~regulation of response to external stimulus	16	P07355, P08567, O94885, Q9UNH7, O00182, P01892, P09914, P19525, Q9UII4, P61769, P49662, O95786, O15553, P08631, P16671, Q6ZUJ8	1.28883e-05	0.000553041	96	718	16633
2	GOTERM_BP_ALL	GO:0006954~inflammatory response	15	P25942, Q9UNH7, O00182, P05362, Q13287, Q5TEJ8, P04839, P49662, O15553, P08631, Q16666, P18510, Q9BQE5, P23497, P40763	1.3975e-05	0.000590434	96	634	16633
2	GOTERM_BP_ALL	GO:0002484~antigen processing and presentation of endogenous peptide antigen via MHC class I via ER pathway	4	P04222, P01892, Q03519, Q03518	1.47895e-05	0.00061537	96	9	16633
2	GOTERM_BP_ALL	GO:0002697~regulation of immune effector process	11	P61769, P25942, Q9UNH7, O00182, O95786, P01892, P09914, P19525, P16671, P08631, Q9UII4	1.59912e-05	0.000655429	96	324	16633
2	GOTERM_BP_ALL	GO:0033993~response to lipid	17	O94885, P25942, O00182, P05362, P33121, P61769, P04839, P09543, P04179, Q5EBM0, P08631, P16671, P18510, P98082, P23497, Q14258, P40763	2.65097e-05	0.00107035	96	859	16633
2	GOTERM_BP_ALL	GO:0002479~antigen processing and presentation of exogenous peptide antigen via MHC class I, TAP-dependent	6	P04222, P61769, P04839, P01892, P16671, P14598	2.95697e-05	0.00117654	96	63	16633
2	GOTERM_BP_ALL	GO:0044700~single organism signaling	56	P07355, P00973, P08567, P19474, P01892, P04222, Q13287, P61769, Q5TEJ8, Q16666, P50281, Q9BYX4, O94885, P05362, P20592, P04839, P49662, P52630, P04179, O95786, P98082, P54920, Q9Y6K5, Q9UNH7, P09914, P07711, P14598, Q9HCE1, P33121, P29728, P43490, P20591, P80217, P29966, P08631, Q96AZ6, P23497, Q6ZUJ8, P05161, Q14258, P25942, O00182, O14879, P19525, Q9Y3Z3, Q9NZM1, P32456, P09543, P32455, Q15646,…	3.12777e-05	0.00122669	96	6183	16633
2	GOTERM_BP_ALL	GO:0051701~interaction with host	8	P19474, O00182, P09914, P05362, P19525, Q03519, Q03518, Q14258	3.35216e-05	0.00129614	96	158	16633
2	GOTERM_BP_ALL	GO:0042590~antigen processing and presentation of exogenous peptide antigen via MHC class I	6	P04222, P61769, P04839, P01892, P16671, P14598	3.70928e-05	0.00141422	96	66	16633
2	GOTERM_BP_ALL	GO:0023052~signaling	56	P07355, P00973, P08567, P19474, P01892, P04222, Q13287, P61769, Q5TEJ8, Q16666, P50281, Q9BYX4, O94885, P05362, P20592, P04839, P49662, P52630, P04179, O95786, P98082, P54920, Q9Y6K5, Q9UNH7, P09914, P07711, P14598, Q9HCE1, P33121, P29728, P43490, P20591, P80217, P29966, P08631, Q96AZ6, P23497, Q6ZUJ8, P05161, Q14258, P25942, O00182, O14879, P19525, Q9Y3Z3, Q9NZM1, P32456, P09543, P32455, Q15646,…	4.12568e-05	0.00155133	96	6236	16633
2	GOTERM_BP_ALL	GO:0007165~signal transduction	53	P07355, P00973, P08567, P19474, P01892, P04222, P61769, Q13287, Q5TEJ8, Q16666, P50281, Q9BYX4, O94885, P05362, P20592, P04839, P49662, P52630, P04179, O95786, P98082, Q9Y6K5, Q9UNH7, P09914, P07711, P14598, Q9HCE1, P33121, P29728, P43490, P20591, P80217, P08631, Q96AZ6, P23497, Q6ZUJ8, P05161, Q14258, P25942, O00182, O14879, P19525, Q9Y3Z3, Q9NZM1, P32456, P32455, Q15646, P16671, P18510, O00178,…	4.28732e-05	0.00159029	96	5751	16633
2	GOTERM_BP_ALL	GO:0007154~cell communication	56	P07355, P00973, P08567, P19474, P01892, P04222, Q13287, P61769, Q5TEJ8, Q16666, P50281, Q9BYX4, O94885, P05362, P20592, P04839, P49662, P52630, P04179, O95786, P98082, P54920, Q9Y6K5, Q9UNH7, P09914, P07711, P14598, Q9HCE1, P33121, P29728, P43490, P20591, P80217, P29966, P08631, Q96AZ6, P23497, Q6ZUJ8, P05161, Q14258, P25942, O00182, O14879, P19525, Q9Y3Z3, Q9NZM1, P32456, P09543, P32455, Q15646,…	4.43513e-05	0.00162316	96	6250	16633
2	GOTERM_BP_ALL	GO:0048583~regulation of response to stimulus	39	P07355, P08567, Q9UNH7, P01892, P09914, P07711, P04222, Q13287, P61769, Q8IXQ6, Q5TEJ8, Q8TCS8, O15553, Q16666, P08631, P23497, Q6ZUJ8, P50281, Q9BYX4, Q14258, Q9NSI8, P25942, O94885, O00182, P05362, Q9Y3Z3, P19525, Q9UII4, Q9NZM1, P49662, P52630, P32455, P04179, O95786, P16671, P98082, P18510, P07602, P40763	4.64579e-05	0.00167784	96	3629	16633
2	GOTERM_BP_ALL	GO:0051090~regulation of sequence-specific DNA binding transcription factor activity	11	Q53GL7, P19474, P25942, O00182, O95786, P05362, P19525, P08631, P23497, Q14258, Q14142	5.17991e-05	0.00184629	96	372	16633
2	GOTERM_BP_ALL	GO:0051091~positive regulation of sequence-specific DNA binding transcription factor activity	9	P19474, P25942, O00182, O95786, P05362, P19525, P23497, Q14258, Q14142	5.60603e-05	0.00197244	96	233	16633
2	GOTERM_BP_ALL	GO:0032496~response to lipopolysaccharide	10	P61769, P25942, O94885, P09543, O00182, P04179, P05362, Q5EBM0, P16671, P08631	5.70073e-05	0.00198036	96	302	16633
2	GOTERM_BP_ALL	GO:0002237~response to molecule of bacterial origin	10	P61769, P25942, O94885, P09543, O00182, P04179, P05362, Q5EBM0, P16671, P08631	8.07252e-05	0.00276818	96	316	16633
2	GOTERM_BP_ALL	GO:0051716~cellular response to stimulus	59	P07355, P00973, P08567, P19474, P01892, P04222, Q13287, Q8IXQ6, P61769, Q5TEJ8, Q5EBM0, Q16666, P50281, Q9BYX4, O94885, P05362, P20592, P04839, P49662, P52630, P04179, O95786, P98082, Q9Y6K5, P41226, Q9UNH7, P09914, P07711, P14598, Q9HCE1, P33121, P29728, Q9H223, P43490, Q8TCS8, P20591, P80217, Q9NRD1, P08631, Q96AZ6, P23497, Q6ZUJ8, P05161, Q14258, P25942, O00182, O14879, P19525, Q9Y3Z3, Q9NZM1,…	8.29341e-05	0.00280876	96	6882	16633
2	GOTERM_BP_ALL	GO:0044710~single-organism metabolic process	41	P07355, P00973, P08567, Q96RQ9, P07711, Q9H0P0, P14598, P53004, P29728, P33121, P43490, Q9NRD1, Q5EBM0, O95544, P08631, Q9BQE5, P19971, P50281, Q14258, P25942, O94885, Q9Y6N5, O00182, P13995, P05362, Q9BYK8, Q9Y3Z3, P19525, P48163, Q53GL7, P04839, P09543, P32455, P04179, Q16719, P07339, P16671, P18510, P40763, P07602, P23381	0.0001027	0.00343473	96	4051	16633
2	GOTERM_BP_ALL	GO:0019359~nicotinamide nucleotide biosynthetic process	4	P43490, O95544, Q16719, P48163	0.000138404	0.00457052	96	18	16633
2	GOTERM_BP_ALL	GO:0019363~pyridine nucleotide biosynthetic process	4	P43490, O95544, Q16719, P48163	0.000138404	0.00457052	96	18	16633
2	GOTERM_BP_ALL	GO:0048519~negative regulation of biological process	44	P07355, P00973, Q9Y6K5, P08567, P19474, Q9UNH7, P41226, P01892, P09914, Q9HCE1, Q14142, Q13287, P61769, Q8TCS8, P20591, O15553, Q16666, P08631, Q96AZ6, P23497, Q6ZUJ8, P50281, Q9BYX4, P05161, Q14258, Q9NSI8, O00182, O14879, P05362, P19525, Q9UII4, Q53GL7, Q9NUL5, P32455, P04179, O95786, Q15646, P16671, P98082, P18510, Q14764, P40763, P07602, P23381	0.000149638	0.00488193	96	4570	16633
2	GOTERM_BP_ALL	GO:0009108~coenzyme biosynthetic process	7	P43490, P13995, O95544, Q16719, P48163, P33121, Q9Y305	0.000156099	0.00503243	96	141	16633
2	GOTERM_BP_ALL	GO:0035455~response to interferon-alpha	4	P00973, O14879, P19525, P20592	0.000163676	0.00521489	96	19	16633
2	GOTERM_BP_ALL	GO:0018108~peptidyl-tyrosine phosphorylation	10	Q9H223, Q9NSI8, P25942, Q9UNH7, P05362, P19525, P16671, P08631, Q14764, P40763	0.000171054	0.00538688	96	349	16633
2	GOTERM_BP_ALL	GO:0018212~peptidyl-tyrosine modification	10	Q9H223, Q9NSI8, P25942, Q9UNH7, P05362, P19525, P16671, P08631, Q14764, P40763	0.000178515	0.00555751	96	351	16633
2	GOTERM_BP_ALL	GO:0009617~response to bacterium	12	P61769, P25942, O94885, P09543, O00182, P01892, P04179, P05362, Q5EBM0, P16671, P08631, P05161	0.000195323	0.00601113	96	524	16633
2	GOTERM_BP_ALL	GO:0071222~cellular response to lipopolysaccharide	7	P61769, P25942, O94885, P05362, Q5EBM0, P16671, P08631	0.000210806	0.00641428	96	149	16633
2	GOTERM_BP_ALL	GO:0072525~pyridine-containing compound biosynthetic process	4	P43490, O95544, Q16719, P48163	0.0002228	0.00670379	96	21	16633
2	GOTERM_BP_ALL	GO:0050730~regulation of peptidyl-tyrosine phosphorylation	8	Q9H223, Q9NSI8, P25942, Q9UNH7, P05362, P16671, Q14764, P40763	0.000237373	0.00706343	96	216	16633
2	GOTERM_BP_ALL	GO:0031348~negative regulation of defense response	7	Q13287, O00182, P01892, P09914, O15553, P19525, Q16666	0.000252019	0.00741733	96	154	16633
2	GOTERM_BP_ALL	GO:0071219~cellular response to molecule of bacterial origin	7	P61769, P25942, O94885, P05362, Q5EBM0, P16671, P08631	0.000260973	0.00759851	96	155	16633
2	GOTERM_BP_ALL	GO:0051708~intracellular protein transport in other organism involved in symbiotic interaction	3	P09914, Q03519, Q03518	0.000319207	0.00918911	96	5	16633
2	GOTERM_BP_ALL	GO:0019060~intracellular transport of viral protein in host cell	3	P09914, Q03519, Q03518	0.000319207	0.00918911	96	5	16633
2	GOTERM_BP_ALL	GO:0030581~symbiont intracellular protein transport in host	3	P09914, Q03519, Q03518	0.000319207	0.00918911	96	5	16633
2	GOTERM_BP_ALL	GO:0001819~positive regulation of cytokine production	10	P61769, P04839, P25942, O00182, O95786, P01892, P19525, P16671, Q16666, Q9BYX4	0.00035332	0.0100609	96	385	16633
2	GOTERM_BP_ALL	GO:0031399~regulation of protein modification process	22	P07355, Q9NSI8, P19474, O94885, P25942, O00182, Q9UNH7, P05362, P19525, Q9UII4, P33121, Q9H223, Q53GL7, Q13287, P52630, P32455, P16671, P98082, Q14764, P05161, P07602, P40763	0.00036472	0.0102774	96	1659	16633
2	GOTERM_BP_ALL	GO:0032020~ISG15-protein conjugation	3	P41226, Q9UII4, P05161	0.000477028	0.0132855	96	6	16633
2	GOTERM_BP_ALL	GO:0050778~positive regulation of immune response	13	P61769, Q5TEJ8, P25942, O00182, O95786, P01892, P32455, P16671, Q16666, P08631, P07711, Q6ZUJ8, Q9BYX4	0.000503092	0.0137283	96	683	16633
2	GOTERM_BP_ALL	GO:0071216~cellular response to biotic stimulus	7	P61769, P25942, O94885, P05362, Q5EBM0, P16671, P08631	0.00049904	0.0137551	96	175	16633
2	GOTERM_BP_ALL	GO:0046700~heterocycle catabolic process	10	Q8TCS8, P09543, Q9Y3Z3, Q16719, Q9H0P0, Q96AZ6, P19971, O00178, P53004, P29728	0.000557129	0.0150427	96	410	16633
2	GOTERM_BP_ALL	GO:0002218~activation of innate immune response	8	O00182, O95786, P16671, Q16666, P08631, P07711, Q6ZUJ8, Q9BYX4	0.000572269	0.0152982	96	250	16633
2	GOTERM_BP_ALL	GO:0051239~regulation of multicellular organismal process	29	P07355, P08567, P19474, P41226, Q9UNH7, P01892, P61769, Q13287, O15553, Q16666, P23497, Q9BYX4, P50281, Q14258, P05161, P25942, O94885, O00182, P05362, P19525, Q9UII4, P04839, P32455, O95786, P16671, P18510, P98082, P40763, P23381	0.000600628	0.0155954	96	2640	16633
2	GOTERM_BP_ALL	GO:0051188~cofactor biosynthetic process	7	P43490, P13995, O95544, Q16719, P48163, P33121, Q9Y305	0.000596162	0.015628	96	181	16633
2	GOTERM_BP_ALL	GO:0050690~regulation of defense response to virus by virus	4	P61769, P01892, P19525, P08631	0.000592186	0.0156741	96	29	16633
2	GOTERM_BP_ALL	GO:0044270~cellular nitrogen compound catabolic process	10	Q8TCS8, P09543, Q9Y3Z3, Q16719, Q9H0P0, Q96AZ6, P19971, O00178, P53004, P29728	0.000628927	0.0161716	96	417	16633
2	GOTERM_BP_ALL	GO:0048585~negative regulation of response to stimulus	19	P07355, Q9NSI8, P08567, Q9UNH7, O00182, P01892, P09914, P05362, P19525, Q13287, P32455, P04179, O15553, Q16666, P18510, P98082, Q6ZUJ8, P50281, P07602	0.000647788	0.0164984	96	1366	16633
2	GOTERM_BP_ALL	GO:0002477~antigen processing and presentation of exogenous peptide antigen via MHC class Ib	3	P61769, Q03519, Q03518	0.000665353	0.0167865	96	7	16633
2	GOTERM_BP_ALL	GO:0002481~antigen processing and presentation of exogenous protein antigen via MHC class Ib, TAP-dependent	3	P61769, Q03519, Q03518	0.000665353	0.0167865	96	7	16633
2	GOTERM_BP_ALL	GO:0019439~aromatic compound catabolic process	10	Q8TCS8, P09543, Q9Y3Z3, Q16719, Q9H0P0, Q96AZ6, P19971, O00178, P53004, P29728	0.000684723	0.017114	96	422	16633
2	GOTERM_BP_ALL	GO:0002428~antigen processing and presentation of peptide antigen via MHC class Ib	3	P61769, Q03519, Q03518	0.000883837	0.0218396	96	8	16633
2	GOTERM_BP_ALL	GO:0065009~regulation of molecular function	30	P07355, P00973, Q9Y6K5, P08567, P19474, Q9UNH7, P09914, P14598, P33121, Q14142, P61769, O15553, Q16666, P08631, P23497, P50281, Q14258, P25942, O94885, O00182, P05362, P19525, Q9UII4, Q53GL7, P04179, O95786, P98082, Q14764, P07602, P40763	0.000929783	0.0227578	96	2852	16633
2	GOTERM_BP_ALL	GO:0051092~positive regulation of NF-kappaB transcription factor activity	6	P25942, O00182, P05362, P19525, Q14258, Q14142	0.000987794	0.0235328	96	133	16633
2	GOTERM_BP_ALL	GO:0001932~regulation of protein phosphorylation	18	P07355, Q9NSI8, O94885, P25942, O00182, Q9UNH7, P05362, P19525, Q9UII4, P33121, Q9H223, P52630, P32455, P16671, P98082, Q14764, P40763, P07602	0.000983408	0.0236344	96	1296	16633
2	GOTERM_BP_ALL	GO:1901361~organic cyclic compound catabolic process	10	Q8TCS8, P09543, Q9Y3Z3, Q16719, Q9H0P0, Q96AZ6, P19971, O00178, P53004, P29728	0.00098056	0.0237746	96	444	16633
2	GOTERM_BP_ALL	GO:0030100~regulation of endocytosis	7	P07355, Q9H223, P61769, P16671, P08631, P98082, Q9P2R3	0.00102937	0.0240942	96	201	16633
2	GOTERM_BP_ALL	GO:0060627~regulation of vesicle-mediated transport	10	P07355, Q9H223, P61769, Q9UNH7, O00182, P16671, P08631, P98082, Q9P2R3, P54920	0.00102793	0.0242674	96	447	16633
2	GOTERM_BP_ALL	GO:0051100~negative regulation of binding	6	P07355, P61769, P09914, Q16666, P98082, P23497	0.00109148	0.0253146	96	136	16633
2	GOTERM_BP_ALL	GO:0002480~antigen processing and presentation of exogenous peptide antigen via MHC class I, TAP-independent	3	P04222, P61769, P01892	0.00113214	0.026026	96	9	16633
2	GOTERM_BP_ALL	GO:0032268~regulation of cellular protein metabolic process	26	P07355, Q9NSI8, P19474, O94885, P25942, Q9UNH7, O00182, P05362, P19525, Q9UII4, Q9HCE1, P33121, Q9H223, Q53GL7, Q13287, P52630, P32455, O15553, Q16666, P16671, P98082, Q14764, P50281, P05161, P40763, P07602	0.00116307	0.0265064	96	2339	16633
2	GOTERM_BP_ALL	GO:0045824~negative regulation of innate immune response	4	Q13287, O00182, P01892, Q16666	0.00131731	0.0297247	96	38	16633
2	GOTERM_BP_ALL	GO:0002683~negative regulation of immune system process	9	Q13287, Q9NSI8, O00182, P01892, P32455, P09914, P19525, Q16666, Q6ZUJ8	0.00136708	0.0303332	96	375	16633
2	GOTERM_BP_ALL	GO:0048523~negative regulation of cellular process	39	P07355, P00973, Q9Y6K5, P08567, P19474, Q9UNH7, P09914, Q9HCE1, Q14142, Q13287, P61769, Q8TCS8, P20591, O15553, Q16666, P08631, Q96AZ6, P23497, Q6ZUJ8, P50281, P05161, Q14258, Q9NSI8, O00182, O14879, P05362, P19525, Q53GL7, Q9NUL5, P32455, P04179, Q15646, P16671, P98082, P18510, Q14764, P07602, P40763, P23381	0.00136599	0.030556	96	4248	16633
2	GOTERM_BP_ALL	GO:0051246~regulation of protein metabolic process	27	P07355, Q9NSI8, P19474, O94885, P25942, Q9UNH7, O00182, P05362, P19525, Q9UII4, Q9HCE1, P33121, Q9H223, Q53GL7, Q13287, P04839, P52630, P32455, O15553, Q16666, P16671, P98082, Q14764, P50281, P05161, P40763, P07602	0.00139123	0.0306139	96	2505	16633
2	GOTERM_BP_ALL	GO:1901700~response to oxygen-containing compound	19	O94885, P25942, O00182, P05362, P48163, P33121, P61769, P43490, P04839, P49662, P09543, P04179, Q5EBM0, P08631, P16671, P23497, Q14258, P07602, P40763	0.00142924	0.0307008	96	1463	16633
2	GOTERM_BP_ALL	GO:0046822~regulation of nucleocytoplasmic transport	7	Q53GL7, O00182, O95786, P16671, P98082, P23497, P20592	0.00141973	0.0307398	96	214	16633
2	GOTERM_BP_ALL	GO:0045089~positive regulation of innate immune response	8	O00182, O95786, P16671, Q16666, P08631, P07711, Q6ZUJ8, Q9BYX4	0.00141599	0.0309034	96	292	16633
2	GOTERM_BP_ALL	GO:0044699~single-organism process	88	P00973, P07355, P08567, P19474, P01892, Q9H0P0, P04222, Q13287, P61769, Q8IXQ6, Q5TEJ8, Q8IVG5, Q03169, O15553, Q9Y3I0, Q5EBM0, Q16666, Q9BQE5, Q9BYX4, P50281, O14657, Q9NSI8, O94885, Q9Y6N5, P13995, P05362, Q9BYK8, Q9UII4, P48163, P20592, P04839, P49662, P52630, O95786, P04179, P02792, Q9P2R3, P98082, P54920, Q9Y6K5, Q96RQ9, P41226, Q9UNH7, P09914, Q03519, P07711, Q03518, Q9HCE1, P14598, P29728,…	0.00146446	0.0312023	96	13271	16633
2	GOTERM_BP_ALL	GO:0044763~single-organism cellular process	83	P00973, P07355, P08567, P19474, P01892, Q9H0P0, P04222, Q13287, P61769, Q8IXQ6, Q5TEJ8, Q8IVG5, Q03169, Q5EBM0, Q16666, Q9BYX4, P50281, O14657, Q9NSI8, O94885, Q9Y6N5, P13995, P05362, Q9BYK8, Q9UII4, P48163, P20592, P04839, P49662, P52630, O95786, P04179, P02792, Q9P2R3, P98082, P54920, Q9Y6K5, Q96RQ9, Q9UNH7, P09914, Q03519, P07711, Q03518, Q9HCE1, P14598, P29728, P33121, P53004, P43490, Q8TCS8,…	0.00154715	0.0326831	96	12162	16633
2	GOTERM_BP_ALL	GO:0051186~cofactor metabolic process	9	P43490, P13995, O95544, Q16719, P48163, P33121, P53004, P40763, Q9Y305	0.00156213	0.0327429	96	383	16633
2	GOTERM_BP_ALL	GO:0044248~cellular catabolic process	20	P07355, P41226, Q96RQ9, Q9Y3Z3, P07711, Q9H0P0, Q9UII4, P33121, P29728, P53004, Q8TCS8, P09543, Q9NRD1, Q16719, P19971, P98082, Q96AZ6, O00178, P05161, Q14258	0.00163982	0.0338288	96	1606	16633
2	GOTERM_BP_ALL	GO:0051174~regulation of phosphorus metabolic process	20	P07355, Q9NSI8, P08567, O94885, P25942, O00182, Q9UNH7, P05362, P19525, P48163, Q9UII4, P33121, Q9H223, P52630, P32455, P16671, P98082, Q14764, P07602, P40763	0.00163982	0.0338288	96	1606	16633
2	GOTERM_BP_ALL	GO:0019220~regulation of phosphate metabolic process	20	P07355, Q9NSI8, P08567, O94885, P25942, O00182, Q9UNH7, P05362, P19525, P48163, Q9UII4, P33121, Q9H223, P52630, P32455, P16671, P98082, Q14764, P07602, P40763	0.00162797	0.0338423	96	1605	16633
2	GOTERM_BP_ALL	GO:1900225~regulation of NLRP3 inflammasome complex assembly	3	O15553, P19525, P16671	0.00171682	0.035127	96	11	16633
2	GOTERM_BP_ALL	GO:0046719~regulation by virus of viral protein levels in host cell	3	P09914, Q03519, Q03518	0.00171682	0.035127	96	11	16633
2	GOTERM_BP_ALL	GO:0009056~catabolic process	23	P07355, Q96RQ9, P41226, Q9Y3Z3, P07711, Q9H0P0, Q9UII4, P33121, P29728, P53004, Q8TCS8, P09543, Q9NRD1, Q16719, P07339, P19971, P98082, Q96AZ6, O00178, P50281, P05161, Q14258, P40763	0.00173849	0.0353002	96	2002	16633
2	GOTERM_BP_ALL	GO:0014070~response to organic cyclic compound	14	Q9NR30, P09914, P05362, P33121, P43490, P04839, O95786, Q16719, P16671, P18510, P98082, P50281, Q14258, P40763	0.00182871	0.0368276	96	903	16633
2	GOTERM_BP_ALL	GO:0009165~nucleotide biosynthetic process	8	P00973, P43490, O95544, Q5EBM0, Q16719, P48163, P29728, P40763	0.00198981	0.039719	96	310	16633
2	GOTERM_BP_ALL	GO:0050665~hydrogen peroxide biosynthetic process	3	P04839, P04179, P40763	0.00205254	0.0406514	96	12	16633
2	GOTERM_BP_ALL	GO:0042325~regulation of phosphorylation	18	P07355, Q9NSI8, O94885, P25942, O00182, Q9UNH7, P05362, P19525, Q9UII4, P33121, Q9H223, P52630, P32455, P16671, P98082, Q14764, P40763, P07602	0.00208457	0.0409783	96	1389	16633
2	GOTERM_BP_ALL	GO:1901293~nucleoside phosphate biosynthetic process	8	P00973, P43490, O95544, Q5EBM0, Q16719, P48163, P29728, P40763	0.00210082	0.0409984	96	313	16633
2	GOTERM_BP_ALL	GO:0006732~coenzyme metabolic process	8	P43490, P13995, O95544, Q16719, P48163, P33121, P40763, Q9Y305	0.00210082	0.0409984	96	313	16633
2	GOTERM_BP_ALL	GO:0002221~pattern recognition receptor signaling pathway	6	O00182, O95786, P16671, P07711, Q6ZUJ8, Q9BYX4	0.0021749	0.0421158	96	159	16633
2	GOTERM_BP_ALL	GO:0002699~positive regulation of immune effector process	6	P61769, P25942, Q9UNH7, O00182, P01892, P16671	0.00242288	0.0464829	96	163	16633
2	GOTERM_BP_ALL	GO:0006461~protein complex assembly	18	P07355, P00973, P08567, P19474, P25942, P05362, P19525, Q9Y3Z3, P48163, O15533, Q9H223, Q8TCS8, P04179, O15553, P08631, P16671, O14657, P54920	0.00244245	0.0465256	96	1410	16633
2	GOTERM_BP_ALL	GO:0070271~protein complex biogenesis	18	P07355, P00973, P08567, P19474, P25942, P05362, P19525, Q9Y3Z3, P48163, O15533, Q9H223, Q8TCS8, P04179, O15553, P08631, P16671, O14657, P54920	0.00246071	0.0465433	96	1411	16633
	Category	Term	Count	Genes	PValue	Benjamini	List Total	Pop Hits	Pop Total
3	GOTERM_BP_ALL	GO:0006897~endocytosis	14	P30273, P12931, Q9BZZ2, P02786, P08571, P17931, O00499, O60749, Q08380, Q5T1M5, P08962, O60784, Q08722, P01584	1.13558e-05	0.0310322	79	662	16633
3	GOTERM_BP_ALL	GO:0033036~macromolecule localization	28	Q02818, P29466, P30273, Q9UH62, P12931, P51153, Q9Y639, P05455, O95352, Q9Y2J2, Q92540, P08962, P13501, P02786, P08571, Q92890, A1X283, Q96RT1, O60749, Q9P2E9, Q14699, Q86Y82, P55957, Q99571, O60488, Q14108, O60784, P01584	0.000114328	0.0388973	79	2812	16633
3	GOTERM_BP_ALL	GO:0048584~positive regulation of response to stimulus	23	P29466, P13501, P30273, P12931, P02786, P08575, P17813, P08571, P17931, P14780, Q96RT1, Q13188, Q9Y639, Q14699, P55957, P30466, Q99571, P08962, P16070, P28065, Q08722, P00813, P01584	0.00010757	0.0417644	79	2026	16633
3	GOTERM_BP_ALL	GO:0043067~regulation of programmed cell death	18	P29466, P13501, P30273, P12931, P17813, P17931, P14780, O00499, Q13188, O95352, P55957, P15559, P08758, P16070, O95379, Q99933, P00813, P01584	0.000233385	0.0422772	79	1409	16633
3	GOTERM_BP_ALL	GO:0002821~positive regulation of adaptive immune response	5	P30273, P02786, P30466, P00813, P01584	0.000515021	0.0424098	79	79	16633
3	GOTERM_BP_ALL	GO:0010941~regulation of cell death	18	P29466, P13501, P30273, P12931, P17813, P17931, P14780, O00499, Q13188, O95352, P55957, P15559, P08758, P16070, O95379, Q99933, P00813, P01584	0.000505136	0.0428849	79	1505	16633
3	GOTERM_BP_ALL	GO:0010033~response to organic substance	27	P29466, Q06210, P30273, P12931, P23469, P17813, P51153, Q9Y639, Q9Y4E8, P15559, P08758, P08962, P28065, P00813, P13501, P08575, P08571, Q92890, Q96RT1, P12109, Q14699, P55957, P30466, Q99571, P16070, O60488, P01584	0.000304423	0.0435097	79	2813	16633
3	GOTERM_BP_ALL	GO:0022409~positive regulation of cell-cell adhesion	8	P13501, P12931, P02786, P08575, P16070, Q08722, P00813, P01584	0.000161582	0.0438674	79	248	16633
3	GOTERM_BP_ALL	GO:0006952~defense response	19	P29466, P13501, P30273, P12931, Q9BZZ2, P08575, P08571, P17931, Q9Y263, Q96RT1, Q14699, O95352, Q08380, P30466, P16070, P28065, Q08722, P00813, P01584	0.000145667	0.0439388	79	1491	16633
3	GOTERM_BP_ALL	GO:0050863~regulation of T cell activation	8	P13501, P12931, P02786, P08575, P17931, Q08722, P00813, P01584	0.000501973	0.0439663	79	299	16633
3	GOTERM_BP_ALL	GO:0031349~positive regulation of defense response	9	P13501, P30273, P12931, Q14699, P08571, P28065, Q96RT1, Q08722, P01584	0.000553584	0.0442042	79	399	16633
3	GOTERM_BP_ALL	GO:0034613~cellular protein localization	19	Q02818, P30273, Q9UH62, P12931, P51153, Q92890, A1X283, Q96RT1, O60749, Q9Y639, P05455, Q14699, Q9Y2J2, Q86Y82, P55957, P08962, O60784, Q14108, P01584	0.000342222	0.0442378	79	1597	16633
3	GOTERM_BP_ALL	GO:0050776~regulation of immune response	14	P13501, P30273, P12931, P02786, P08575, P08571, P17931, Q6GTX8, Q96RT1, Q14699, P30466, P28065, P00813, P01584	0.000293999	0.044335	79	911	16633
3	GOTERM_BP_ALL	GO:0008104~protein localization	25	P29466, Q02818, P13501, P30273, Q9UH62, P12931, P02786, P51153, P08571, Q92890, A1X283, Q96RT1, O60749, Q9Y639, Q9P2E9, P05455, Q14699, Q9Y2J2, O95352, Q86Y82, P55957, P08962, O60784, Q14108, P01584	0.000229435	0.0444794	79	2444	16633
3	GOTERM_BP_ALL	GO:0050900~leukocyte migration	9	P13501, P30273, P12931, P17931, P14780, P16070, Q08722, P00813, P01584	0.000360588	0.044488	79	374	16633
3	GOTERM_BP_ALL	GO:0070727~cellular macromolecule localization	19	Q02818, P30273, Q9UH62, P12931, P51153, Q92890, A1X283, Q96RT1, O60749, Q9Y639, P05455, Q14699, Q9Y2J2, Q86Y82, P55957, P08962, O60784, Q14108, P01584	0.000377796	0.0445826	79	1610	16633
3	GOTERM_BP_ALL	GO:0008219~cell death	21	P29466, P13501, P30273, P12931, P17813, P08571, P17931, P14780, O00499, Q13188, O95352, Q9Y2J2, P55957, P15559, P08758, Q99571, P16070, Q99933, O95379, P00813, P01584	0.000480015	0.0449199	79	1939	16633
3	GOTERM_BP_ALL	GO:0043086~negative regulation of catalytic activity	13	P30740, Q9UHD1, P12931, P08575, P17813, P14780, P08758, P15559, P16070, O95379, P28065, Q5T1M5, P01584	0.000499645	0.0451924	79	838	16633
3	GOTERM_BP_ALL	GO:0070486~leukocyte aggregation	10	P13501, P30273, P12931, P02786, P08575, P17931, P16070, Q08722, P00813, P01584	0.000267121	0.0452939	79	454	16633
3	GOTERM_BP_ALL	GO:0002819~regulation of adaptive immune response	6	P30273, P02786, P08575, P30466, P00813, P01584	0.000336151	0.0455936	79	128	16633
3	GOTERM_BP_ALL	GO:0031347~regulation of defense response	12	P29466, P13501, P30273, P12931, Q14699, P08571, P30466, P28065, Q96RT1, Q08722, P00813, P01584	0.000288941	0.0460931	79	673	16633
3	GOTERM_BP_ALL	GO:0002684~positive regulation of immune system process	14	P13501, P30273, P12931, P02786, P08575, P08571, P17931, Q96RT1, Q14699, P30466, P28065, P00813, Q08722, P01584	0.000476126	0.0461184	79	958	16633
3	GOTERM_BP_ALL	GO:0050870~positive regulation of T cell activation	7	P13501, P12931, P02786, P08575, Q08722, P00813, P01584	0.000454801	0.0474091	79	210	16633
3	GOTERM_BP_ALL	GO:0007159~leukocyte cell-cell adhesion	10	P13501, P30273, P12931, P02786, P08575, P17931, P16070, Q08722, P00813, P01584	0.000473325	0.0475107	79	491	16633
3	GOTERM_BP_ALL	GO:0012501~programmed cell death	21	P29466, P13501, P30273, P12931, P17813, P08571, P17931, P14780, O00499, Q13188, O95352, Q9Y2J2, P55957, P15559, P08758, Q99571, P16070, Q99933, O95379, P00813, P01584	0.000228094	0.047545	79	1833	16633
3	GOTERM_BP_ALL	GO:0002824~positive regulation of adaptive immune response based on somatic recombination of immune receptors built from immunoglobulin superfamily domains	5	P30273, P02786, P30466, P00813, P01584	0.000422568	0.0477116	79	75	16633
3	GOTERM_BP_ALL	GO:0022610~biological adhesion	19	P13501, P30273, P12931, Q9BZZ2, P02786, P08575, P17813, P17931, Q96RT1, O60749, Q9Y639, Q9BXX0, P12109, Q08380, P08962, P16070, Q08722, P00813, P01584	0.000690916	0.0480055	79	1693	16633
3	GOTERM_BP_ALL	GO:2000116~regulation of cysteine-type endopeptidase activity	7	P29466, P12931, P14780, P55957, P28065, P16070, O95379	0.000639017	0.048096	79	224	16633
3	GOTERM_BP_ALL	GO:0022407~regulation of cell-cell adhesion	9	P13501, P12931, P02786, P08575, P17931, P16070, Q08722, P00813, P01584	0.00044486	0.0482075	79	386	16633
3	GOTERM_BP_ALL	GO:0007155~cell adhesion	19	P13501, P30273, P12931, Q9BZZ2, P02786, P08575, P17813, P17931, Q96RT1, O60749, Q9Y639, Q9BXX0, P12109, Q08380, P08962, P16070, Q08722, P00813, P01584	0.000662441	0.0485018	79	1687	16633
3	GOTERM_BP_ALL	GO:1903037~regulation of leukocyte cell-cell adhesion	9	P13501, P12931, P02786, P08575, P17931, P16070, Q08722, P00813, P01584	0.000107476	0.0485121	79	313	16633
3	GOTERM_BP_ALL	GO:0051704~multi-organism process	23	P29466, P13501, Q08J23, P30273, P12931, P02786, P08575, P08571, P14780, Q96RT1, O00499, Q15046, P05455, O60879, O95352, P30466, P15144, P28065, O60488, Q08722, P00813, Q14108, P01584	0.0006868	0.0489511	79	2306	16633
3	GOTERM_BP_ALL	GO:0002696~positive regulation of leukocyte activation	8	P13501, P30273, P12931, P02786, P08575, Q08722, P00813, P01584	0.000633974	0.0490551	79	311	16633
3	GOTERM_BP_ALL	GO:0070887~cellular response to chemical stimulus	25	P29466, Q06210, P30273, P12931, P23469, P17813, P51153, P17931, Q9Y639, Q9Y4E8, O95352, P15559, P28065, P08962, P13501, P08575, P02786, P08571, Q92890, Q96RT1, P12109, P30466, Q99571, P16070, P01584	0.000727837	0.0492749	79	2639	16633
3	GOTERM_BP_ALL	GO:0050867~positive regulation of cell activation	8	P13501, P30273, P12931, P02786, P08575, Q08722, P00813, P01584	0.000750012	0.0495316	79	320	16633
3	GOTERM_BP_ALL	GO:0002822~regulation of adaptive immune response based on somatic recombination of immune receptors built from immunoglobulin superfamily domains	6	P30273, P02786, P08575, P30466, P00813, P01584	0.000221581	0.0499728	79	117	16633
	Category	Term	Count	Genes	PValue	Benjamini	List Total	Pop Hits	Pop Total
4	GOTERM_BP_ALL	GO:0044419~interspecies interaction between organisms	7	Q99836, Q9BRZ2, Q9NPY3, P26010, P52292, Q9BYM8, Q10589	2.98317e-05	0.0107018	13	991	16633
4	GOTERM_BP_ALL	GO:0044403~symbiosis, encompassing mutualism through parasitism	7	Q99836, Q9BRZ2, Q9NPY3, P26010, P52292, Q9BYM8, Q10589	2.98317e-05	0.0107018	13	991	16633
4	GOTERM_BP_ALL	GO:0044764~multi-organism cellular process	7	Q99836, Q9BRZ2, Q9NPY3, P26010, P52292, Q9BYM8, Q10589	2.57895e-05	0.0138554	13	966	16633
4	GOTERM_BP_ALL	GO:0002376~immune system process	9	Q99836, Q9BRZ2, P04083, Q7Z5R6, Q9NPY3, P26010, Q9BYM8, O43914, Q10589	5.72676e-05	0.015372	13	2423	16633
4	GOTERM_BP_ALL	GO:0045321~leukocyte activation	6	Q99836, P04083, Q7Z5R6, Q9NPY3, O43914, Q10589	0.000109669	0.0195837	13	747	16633
4	GOTERM_BP_ALL	GO:0002252~immune effector process	6	Q99836, Q9BRZ2, P04083, Q7Z5R6, O43914, Q10589	0.000103539	0.0221578	13	738	16633
4	GOTERM_BP_ALL	GO:0016032~viral process	7	Q99836, Q9BRZ2, Q9NPY3, P26010, P52292, Q9BYM8, Q10589	2.47415e-05	0.0264155	13	959	16633
4	GOTERM_BP_ALL	GO:0050776~regulation of immune response	6	Q99836, P04083, P26010, Q9BYM8, O43914, Q10589	0.000279422	0.0370917	13	911	16633
4	GOTERM_BP_ALL	GO:0006955~immune response	7	Q99836, Q9BRZ2, P04083, Q7Z5R6, Q9BYM8, O43914, Q10589	0.000331846	0.0391163	13	1523	16633
4	GOTERM_BP_ALL	GO:0001775~cell activation	6	Q99836, P04083, Q7Z5R6, Q9NPY3, O43914, Q10589	0.000277989	0.0420648	13	910	16633
4	GOTERM_BP_ALL	GO:0051704~multi-organism process	8	Q99836, Q9BRZ2, O95477, Q9NPY3, P26010, P52292, Q9BYM8, Q10589	0.000407196	0.0431107	13	2306	16633
	Category	Term	Count	Genes	PValue	Benjamini	List Total	Pop Hits	Pop Total
5	GOTERM_BP_ALL	GO:0051031~tRNA transport	6	Q92621, P49792, A8CG34, P49790, Q8N1F7, P52948	2.05197e-09	4.08342e-07	28	34	16633
5	GOTERM_BP_ALL	GO:1902579~multi-organism localization	7	Q92621, P49792, A8CG34, P49790, Q8N1F7, Q8NI27, P52948	1.73359e-09	4.13982e-07	28	74	16633
5	GOTERM_BP_ALL	GO:0044766~multi-organism transport	7	Q92621, P49792, A8CG34, P49790, Q8N1F7, Q8NI27, P52948	1.73359e-09	4.13982e-07	28	74	16633
5	GOTERM_BP_ALL	GO:0071431~tRNA-containing ribonucleoprotein complex export from nucleus	6	Q92621, P49792, A8CG34, P49790, Q8N1F7, P52948	1.48831e-09	4.4426e-07	28	32	16633
5	GOTERM_BP_ALL	GO:0006409~tRNA export from nucleus	6	Q92621, P49792, A8CG34, P49790, Q8N1F7, P52948	1.48831e-09	4.4426e-07	28	32	16633
5	GOTERM_BP_ALL	GO:0046794~transport of virus	7	Q92621, P49792, A8CG34, P49790, Q8N1F7, Q8NI27, P52948	1.23233e-09	4.90468e-07	28	70	16633
5	GOTERM_BP_ALL	GO:1902583~multi-organism intracellular transport	7	Q92621, P49792, A8CG34, P49790, Q8N1F7, Q8NI27, P52948	1.03097e-09	6.15486e-07	28	68	16633
5	GOTERM_BP_ALL	GO:1902581~multi-organism cellular localization	7	Q92621, P49792, A8CG34, P49790, Q8N1F7, Q8NI27, P52948	1.03097e-09	6.15486e-07	28	68	16633
5	GOTERM_BP_ALL	GO:0075733~intracellular transport of virus	7	Q92621, P49792, A8CG34, P49790, Q8N1F7, Q8NI27, P52948	9.41018e-10	1.12358e-06	28	67	16633
5	GOTERM_BP_ALL	GO:0007077~mitotic nuclear envelope disassembly	6	Q92621, P49792, A8CG34, P49790, Q8N1F7, P52948	7.92074e-09	1.35105e-06	28	44	16633
5	GOTERM_BP_ALL	GO:0071427~mRNA-containing ribonucleoprotein complex export from nucleus	7	Q92621, P49792, A8CG34, P49790, Q8N1F7, Q8NI27, P52948	1.37447e-08	1.82346e-06	28	104	16633
5	GOTERM_BP_ALL	GO:0006406~mRNA export from nucleus	7	Q92621, P49792, A8CG34, P49790, Q8N1F7, Q8NI27, P52948	1.37447e-08	1.82346e-06	28	104	16633
5	GOTERM_BP_ALL	GO:0051081~nuclear envelope disassembly	6	Q92621, P49792, A8CG34, P49790, Q8N1F7, P52948	1.24336e-08	1.85571e-06	28	48	16633
5	GOTERM_BP_ALL	GO:0030397~membrane disassembly	6	Q92621, P49792, A8CG34, P49790, Q8N1F7, P52948	1.24336e-08	1.85571e-06	28	48	16633
5	GOTERM_BP_ALL	GO:0071426~ribonucleoprotein complex export from nucleus	7	Q92621, P49792, A8CG34, P49790, Q8N1F7, Q8NI27, P52948	2.93973e-08	3.51004e-06	28	118	16633
5	GOTERM_BP_ALL	GO:0006405~RNA export from nucleus	7	Q92621, P49792, A8CG34, P49790, Q8N1F7, Q8NI27, P52948	3.77052e-08	4.09272e-06	28	123	16633
5	GOTERM_BP_ALL	GO:0071166~ribonucleoprotein complex localization	7	Q92621, P49792, A8CG34, P49790, Q8N1F7, Q8NI27, P52948	4.15298e-08	4.13221e-06	28	125	16633
5	GOTERM_BP_ALL	GO:0051028~mRNA transport	7	Q92621, P49792, A8CG34, P49790, Q8N1F7, Q8NI27, P52948	1.04908e-07	9.63532e-06	28	146	16633
5	GOTERM_BP_ALL	GO:1900034~regulation of cellular response to heat	6	Q92621, P49792, A8CG34, P49790, Q8N1F7, P52948	1.30067e-07	1.10928e-05	28	76	16633
5	GOTERM_BP_ALL	GO:0006998~nuclear envelope organization	6	Q92621, P49792, A8CG34, P49790, Q8N1F7, P52948	2.28644e-07	1.81999e-05	28	85	16633
5	GOTERM_BP_ALL	GO:0050657~nucleic acid transport	7	Q92621, P49792, A8CG34, P49790, Q8N1F7, Q8NI27, P52948	3.1723e-07	2.3673e-05	28	176	16633
5	GOTERM_BP_ALL	GO:0050658~RNA transport	7	Q92621, P49792, A8CG34, P49790, Q8N1F7, Q8NI27, P52948	3.1723e-07	2.3673e-05	28	176	16633
5	GOTERM_BP_ALL	GO:0051236~establishment of RNA localization	7	Q92621, P49792, A8CG34, P49790, Q8N1F7, Q8NI27, P52948	3.50454e-07	2.4614e-05	28	179	16633
5	GOTERM_BP_ALL	GO:0051168~nuclear export	7	Q92621, P49792, A8CG34, P49790, Q8N1F7, Q8NI27, P52948	4.25511e-07	2.82252e-05	28	185	16633
5	GOTERM_BP_ALL	GO:0051292~nuclear pore complex assembly	4	Q92621, P49790, Q8N1F7, P52948	6.23972e-07	3.72505e-05	28	11	16633
5	GOTERM_BP_ALL	GO:0010827~regulation of glucose transport	6	Q92621, P49792, A8CG34, P49790, Q8N1F7, P52948	5.98192e-07	3.75909e-05	28	103	16633
5	GOTERM_BP_ALL	GO:0006403~RNA localization	7	Q92621, P49792, A8CG34, P49790, Q8N1F7, Q8NI27, P52948	9.19808e-07	5.22963e-05	28	211	16633
5	GOTERM_BP_ALL	GO:0015931~nucleobase-containing compound transport	7	Q92621, P49792, A8CG34, P49790, Q8N1F7, Q8NI27, P52948	9.19808e-07	5.22963e-05	28	211	16633
5	GOTERM_BP_ALL	GO:0016458~gene silencing	7	Q92621, P49792, A8CG34, P49790, Q8N1F7, O60264, P52948	1.27011e-06	6.893e-05	28	223	16633
5	GOTERM_BP_ALL	GO:0006999~nuclear pore organization	4	Q92621, P49790, Q8N1F7, P52948	1.71322e-06	8.89343e-05	28	15	16633
5	GOTERM_BP_ALL	GO:0016925~protein sumoylation	6	Q92621, P49792, A8CG34, P49790, Q8N1F7, P52948	2.12458e-06	0.000105692	28	133	16633
5	GOTERM_BP_ALL	GO:0061024~membrane organization	11	Q92621, P49792, A8CG34, Q8WVM8, P49790, O95140, Q8N1F7, Q3ZCQ8, O95573, Q6ZMZ3, P52948	2.45194e-06	0.000112594	28	1026	16633
5	GOTERM_BP_ALL	GO:0046931~pore complex assembly	4	Q92621, P49790, Q8N1F7, P52948	2.55487e-06	0.000112976	28	17	16633
5	GOTERM_BP_ALL	GO:0031047~gene silencing by RNA	6	Q92621, P49792, A8CG34, P49790, Q8N1F7, P52948	2.3714e-06	0.000113252	28	136	16633
5	GOTERM_BP_ALL	GO:0006997~nucleus organization	6	Q92621, P49792, A8CG34, P49790, Q8N1F7, P52948	3.14118e-06	0.00013394	28	144	16633
5	GOTERM_BP_ALL	GO:0044802~single-organism membrane organization	10	Q92621, P49792, A8CG34, P49790, O95140, Q8N1F7, Q3ZCQ8, O95573, Q6ZMZ3, P52948	5.35342e-06	0.000220389	28	865	16633
5	GOTERM_BP_ALL	GO:0006913~nucleocytoplasmic transport	8	Q92621, P49792, A8CG34, P49790, Q8N1F7, Q8NI27, Q9BQG0, P52948	6.9732e-06	0.000268546	28	465	16633
5	GOTERM_BP_ALL	GO:0033554~cellular response to stress	13	Q9NVH2, Q92621, P49792, A8CG34, P49790, O95140, Q29RF7, Q8N1F7, Q9BQG0, P09601, Q14643, O60264, P52948	6.87407e-06	0.000273552	28	1752	16633
5	GOTERM_BP_ALL	GO:0051169~nuclear transport	8	Q92621, P49792, A8CG34, P49790, Q8N1F7, Q8NI27, Q9BQG0, P52948	7.79658e-06	0.000290869	28	473	16633
5	GOTERM_BP_ALL	GO:0019083~viral transcription	6	Q92621, P49792, A8CG34, P49790, Q8N1F7, P52948	9.09362e-06	0.000328971	28	179	16633
5	GOTERM_BP_ALL	GO:0051641~cellular localization	15	O95140, Q3ZCQ8, O95573, Q6ZMZ3, P09601, Q14643, P52948, Q92621, P49792, A8CG34, P49790, Q8WVM8, Q8NI27, Q8N1F7, Q9BQG0	9.94064e-06	0.000349033	28	2537	16633
5	GOTERM_BP_ALL	GO:0019080~viral gene expression	6	Q92621, P49792, A8CG34, P49790, Q8N1F7, P52948	1.21445e-05	0.000402714	28	190	16633
5	GOTERM_BP_ALL	GO:0017038~protein import	7	Q92621, P49792, A8CG34, P49790, Q8N1F7, Q3ZCQ8, P52948	1.19254e-05	0.000406748	28	329	16633
5	GOTERM_BP_ALL	GO:0046907~intracellular transport	12	Q92621, P49792, A8CG34, Q8WVM8, P49790, O95140, Q8N1F7, Q3ZCQ8, Q8NI27, Q9BQG0, P09601, P52948	1.81576e-05	0.000585786	28	1591	16633
5	GOTERM_BP_ALL	GO:0044033~multi-organism metabolic process	6	Q92621, P49792, A8CG34, P49790, Q8N1F7, P52948	2.0612e-05	0.000647447	28	212	16633
5	GOTERM_BP_ALL	GO:0051649~establishment of localization in cell	13	O95140, Q3ZCQ8, P09601, Q14643, P52948, Q92621, P49792, A8CG34, P49790, Q8WVM8, Q8N1F7, Q8NI27, Q9BQG0	2.70684e-05	0.000828379	28	2001	16633
5	GOTERM_BP_ALL	GO:1902580~single-organism cellular localization	10	Q92621, P49792, A8CG34, P49790, Q8N1F7, Q3ZCQ8, O95573, Q6ZMZ3, P09601, P52948	3.72492e-05	0.00111129	28	1101	16633
5	GOTERM_BP_ALL	GO:0018205~peptidyl-lysine modification	7	Q4LE39, Q92621, P49792, A8CG34, P49790, Q8N1F7, P52948	3.85174e-05	0.0011211	28	405	16633
5	GOTERM_BP_ALL	GO:0032774~RNA biosynthetic process	17	Q9NVH2, Q4LE39, Q9NRL2, Q92621, P49792, Q5QJE6, A8CG34, P49790, Q8N1F7, Q8NI27, Q9BQG0, P78347, P09601, O60264, P52948, Q8N201, Q93074	5.87787e-05	0.00166965	28	3847	16633
5	GOTERM_BP_ALL	GO:0072594~establishment of protein localization to organelle	8	Q92621, P49792, A8CG34, P49790, O95140, Q8N1F7, Q3ZCQ8, P52948	6.97668e-05	0.00189149	28	665	16633
5	GOTERM_BP_ALL	GO:0019058~viral life cycle	7	Q92621, P49792, A8CG34, P49790, Q8N1F7, Q8NI27, P52948	6.92468e-05	0.00192102	28	450	16633
5	GOTERM_BP_ALL	GO:1902593~single-organism nuclear import	6	Q92621, P49792, A8CG34, P49790, Q8N1F7, P52948	7.90421e-05	0.00204964	28	281	16633
5	GOTERM_BP_ALL	GO:0044744~protein targeting to nucleus	6	Q92621, P49792, A8CG34, P49790, Q8N1F7, P52948	7.77218e-05	0.00206017	28	280	16633
5	GOTERM_BP_ALL	GO:0006606~protein import into nucleus	6	Q92621, P49792, A8CG34, P49790, Q8N1F7, P52948	7.77218e-05	0.00206017	28	280	16633
5	GOTERM_BP_ALL	GO:1902582~single-organism intracellular transport	8	Q92621, P49792, A8CG34, P49790, Q8N1F7, Q3ZCQ8, P09601, P52948	9.12866e-05	0.00231649	28	694	16633
5	GOTERM_BP_ALL	GO:0006605~protein targeting	8	Q92621, P49792, A8CG34, P49790, O95140, Q8N1F7, Q3ZCQ8, P52948	9.6356e-05	0.0023941	28	700	16633
5	GOTERM_BP_ALL	GO:0051170~nuclear import	6	Q92621, P49792, A8CG34, P49790, Q8N1F7, P52948	0.000105914	0.00257765	28	299	16633
5	GOTERM_BP_ALL	GO:0090304~nucleic acid metabolic process	19	Q9NVH2, Q5QJE6, Q92797, Q29RF7, P09601, O60264, P52948, Q93074, Q9NRL2, Q4LE39, Q92621, P49792, A8CG34, P49790, Q8NI27, Q8N1F7, Q9BQG0, P78347, Q8N201	0.000121163	0.0028328	28	5094	16633
5	GOTERM_BP_ALL	GO:0071705~nitrogen compound transport	8	Q92621, P49792, A8CG34, P49790, Q8N1F7, Q8NI27, Q14643, P52948	0.000118999	0.00283783	28	724	16633
5	GOTERM_BP_ALL	GO:0016070~RNA metabolic process	18	Q9NVH2, Q5QJE6, Q92797, P09601, O60264, P52948, Q93074, Q9NRL2, Q4LE39, Q92621, P49792, A8CG34, P49790, Q8NI27, Q8N1F7, Q9BQG0, P78347, Q8N201	0.000128175	0.00288358	28	4587	16633
5	GOTERM_BP_ALL	GO:0022411~cellular component disassembly	7	Q92621, P49792, A8CG34, P49790, O95140, Q8N1F7, P52948	0.000126493	0.00290045	28	502	16633
5	GOTERM_BP_ALL	GO:0045184~establishment of protein localization	12	Q92621, P49792, A8CG34, Q8WVM8, P49790, O95140, Q8N1F7, Q3ZCQ8, O95573, Q6ZMZ3, Q14643, P52948	0.00016554	0.00365387	28	2018	16633
5	GOTERM_BP_ALL	GO:0022402~cell cycle process	10	Q9NVH2, Q92621, P49792, A8CG34, P49790, O95140, Q8N1F7, Q29RF7, Q9BQG0, P52948	0.000177646	0.00384946	28	1346	16633
5	GOTERM_BP_ALL	GO:0010467~gene expression	19	Q9NVH2, Q5QJE6, Q92797, P09601, O60264, P52948, Q93074, Q9NRL2, Q4LE39, Q92621, P49792, A8CG34, P08670, P49790, Q8NI27, Q8N1F7, Q9BQG0, P78347, Q8N201	0.000182149	0.0038765	28	5241	16633
5	GOTERM_BP_ALL	GO:0010256~endomembrane system organization	7	Q92621, P49792, A8CG34, P49790, Q8N1F7, O95573, P52948	0.000227214	0.00474876	28	559	16633
5	GOTERM_BP_ALL	GO:0034654~nucleobase-containing compound biosynthetic process	17	Q9NVH2, Q4LE39, Q9NRL2, Q92621, P49792, Q5QJE6, A8CG34, P49790, Q8N1F7, Q8NI27, Q9BQG0, P78347, P09601, O60264, P52948, Q8N201, Q93074	0.000241889	0.0049678	28	4297	16633
5	GOTERM_BP_ALL	GO:0034504~protein localization to nucleus	6	Q92621, P49792, A8CG34, P49790, Q8N1F7, P52948	0.000261741	0.0052836	28	363	16633
5	GOTERM_BP_ALL	GO:0018130~heterocycle biosynthetic process	17	Q9NVH2, Q4LE39, Q9NRL2, Q92621, P49792, Q5QJE6, A8CG34, P49790, Q8N1F7, Q8NI27, Q9BQG0, P78347, P09601, O60264, P52948, Q8N201, Q93074	0.000282841	0.00561352	28	4351	16633
5	GOTERM_BP_ALL	GO:0019438~aromatic compound biosynthetic process	17	Q9NVH2, Q4LE39, Q9NRL2, Q92621, P49792, Q5QJE6, A8CG34, P49790, Q8N1F7, Q8NI27, Q9BQG0, P78347, P09601, O60264, P52948, Q8N201, Q93074	0.000293578	0.00573079	28	4364	16633
5	GOTERM_BP_ALL	GO:0044249~cellular biosynthetic process	20	Q9NVH2, Q5QJE6, Q29RF7, O95573, P09601, O60264, P52948, Q93074, Q9NRL2, Q4LE39, Q9ULC5, Q92621, P49792, A8CG34, P49790, Q8NI27, Q8N1F7, Q9BQG0, P78347, Q8N201	0.000342893	0.00658282	28	6052	16633
5	GOTERM_BP_ALL	GO:1901362~organic cyclic compound biosynthetic process	17	Q9NVH2, Q4LE39, Q9NRL2, Q92621, P49792, Q5QJE6, A8CG34, P49790, Q8N1F7, Q8NI27, Q9BQG0, P78347, P09601, O60264, P52948, Q8N201, Q93074	0.000401085	0.00757421	28	4475	16633
5	GOTERM_BP_ALL	GO:0015031~protein transport	11	Q92621, P49792, A8CG34, Q8WVM8, P49790, O95140, Q8N1F7, Q3ZCQ8, O95573, Q14643, P52948	0.000412474	0.00766726	28	1857	16633
5	GOTERM_BP_ALL	GO:1901576~organic substance biosynthetic process	20	Q9NVH2, Q5QJE6, Q29RF7, O95573, P09601, O60264, P52948, Q93074, Q9NRL2, Q4LE39, Q9ULC5, Q92621, P49792, A8CG34, P49790, Q8NI27, Q8N1F7, Q9BQG0, P78347, Q8N201	0.000445602	0.00815376	28	6160	16633
5	GOTERM_BP_ALL	GO:0033365~protein localization to organelle	8	Q92621, P49792, A8CG34, P49790, O95140, Q8N1F7, Q3ZCQ8, P52948	0.000456732	0.00823052	28	901	16633
5	GOTERM_BP_ALL	GO:0009059~macromolecule biosynthetic process	18	Q9NVH2, Q4LE39, Q9NRL2, Q92621, P49792, Q5QJE6, A8CG34, P49790, Q29RF7, Q8N1F7, Q8NI27, Q9BQG0, P78347, P09601, O60264, P52948, Q8N201, Q93074	0.00054266	0.00962668	28	5113	16633
5	GOTERM_BP_ALL	GO:0009058~biosynthetic process	20	Q9NVH2, Q5QJE6, Q29RF7, O95573, P09601, O60264, P52948, Q93074, Q9NRL2, Q4LE39, Q9ULC5, Q92621, P49792, A8CG34, P49790, Q8NI27, Q8N1F7, Q9BQG0, P78347, Q8N201	0.000555469	0.00970865	28	6253	16633
5	GOTERM_BP_ALL	GO:0006139~nucleobase-containing compound metabolic process	19	Q9NVH2, Q5QJE6, Q92797, Q29RF7, P09601, O60264, P52948, Q93074, Q9NRL2, Q4LE39, Q92621, P49792, A8CG34, P49790, Q8NI27, Q8N1F7, Q9BQG0, P78347, Q8N201	0.000629388	0.0108354	28	5726	16633
5	GOTERM_BP_ALL	GO:0034613~cellular protein localization	10	Q92621, P49792, A8CG34, P49790, O95140, Q8N1F7, Q3ZCQ8, O95573, Q6ZMZ3, P52948	0.000640266	0.0108651	28	1597	16633
5	GOTERM_BP_ALL	GO:0016032~viral process	8	Q92621, P49792, P08670, A8CG34, P49790, Q8N1F7, Q8NI27, P52948	0.000664569	0.0111174	28	959	16633
5	GOTERM_BP_ALL	GO:0070727~cellular macromolecule localization	10	Q92621, P49792, A8CG34, P49790, O95140, Q8N1F7, Q3ZCQ8, O95573, Q6ZMZ3, P52948	0.000679553	0.0112098	28	1610	16633
5	GOTERM_BP_ALL	GO:0044764~multi-organism cellular process	8	Q92621, P49792, P08670, A8CG34, P49790, Q8N1F7, Q8NI27, P52948	0.00069408	0.0112922	28	966	16633
5	GOTERM_BP_ALL	GO:0006996~organelle organization	15	O95140, Q3ZCQ8, Q29RF7, Q6ZMZ3, O60264, P52948, Q9NRL2, Q4LE39, Q92621, P49792, A8CG34, P08670, P49790, Q8WVM8, Q8N1F7	0.000733575	0.0117709	28	3707	16633
5	GOTERM_BP_ALL	GO:0033036~macromolecule localization	13	Q92621, P49792, A8CG34, Q8WVM8, P49790, O95140, Q8N1F7, Q3ZCQ8, Q8NI27, O95573, Q6ZMZ3, Q14643, P52948	0.000753138	0.0119228	28	2812	16633
5	GOTERM_BP_ALL	GO:0044419~interspecies interaction between organisms	8	Q92621, P49792, P08670, A8CG34, P49790, Q8N1F7, Q8NI27, P52948	0.000808162	0.0126215	28	991	16633
5	GOTERM_BP_ALL	GO:0044403~symbiosis, encompassing mutualism through parasitism	8	Q92621, P49792, P08670, A8CG34, P49790, Q8N1F7, Q8NI27, P52948	0.000808162	0.0126215	28	991	16633
5	GOTERM_BP_ALL	GO:0007049~cell cycle	10	Q9NVH2, Q92621, P49792, A8CG34, P49790, O95140, Q8N1F7, Q29RF7, Q9BQG0, P52948	0.000849797	0.012767	28	1660	16633
5	GOTERM_BP_ALL	GO:0031123~RNA 3'-end processing	4	Q9NVH2, Q92797, Q8NI27, Q8N201	0.000834393	0.0128605	28	115	16633
5	GOTERM_BP_ALL	GO:0046483~heterocycle metabolic process	19	Q9NVH2, Q5QJE6, Q92797, Q29RF7, P09601, O60264, P52948, Q93074, Q9NRL2, Q4LE39, Q92621, P49792, A8CG34, P49790, Q8NI27, Q8N1F7, Q9BQG0, P78347, Q8N201	0.000845736	0.0128682	28	5851	16633
5	GOTERM_BP_ALL	GO:0008104~protein localization	12	Q92621, P49792, A8CG34, Q8WVM8, P49790, O95140, Q8N1F7, Q3ZCQ8, O95573, Q6ZMZ3, Q14643, P52948	0.000898191	0.013322	28	2444	16633
5	GOTERM_BP_ALL	GO:0006886~intracellular protein transport	8	Q92621, P49792, A8CG34, P49790, O95140, Q8N1F7, Q3ZCQ8, P52948	0.000947719	0.0137114	28	1018	16633
5	GOTERM_BP_ALL	GO:0006725~cellular aromatic compound metabolic process	19	Q9NVH2, Q5QJE6, Q92797, Q29RF7, P09601, O60264, P52948, Q93074, Q9NRL2, Q4LE39, Q92621, P49792, A8CG34, P49790, Q8NI27, Q8N1F7, Q9BQG0, P78347, Q8N201	0.000940689	0.0137772	28	5897	16633
5	GOTERM_BP_ALL	GO:0044271~cellular nitrogen compound biosynthetic process	17	Q9NVH2, Q4LE39, Q9NRL2, Q92621, P49792, Q5QJE6, A8CG34, P49790, Q8N1F7, Q8NI27, Q9BQG0, P78347, P09601, O60264, P52948, Q8N201, Q93074	0.00115719	0.0165184	28	4883	16633
5	GOTERM_BP_ALL	GO:1901360~organic cyclic compound metabolic process	19	Q9NVH2, Q5QJE6, Q92797, Q29RF7, P09601, O60264, P52948, Q93074, Q9NRL2, Q4LE39, Q92621, P49792, A8CG34, P49790, Q8NI27, Q8N1F7, Q9BQG0, P78347, Q8N201	0.00142248	0.0200306	28	6081	16633
5	GOTERM_BP_ALL	GO:0051049~regulation of transport	10	Q92621, P49792, A8CG34, Q8WVM8, P49790, Q8N1F7, O95573, P09601, Q14643, P52948	0.00146336	0.0203608	28	1790	16633
5	GOTERM_BP_ALL	GO:0071702~organic substance transport	12	Q92621, P49792, A8CG34, Q8WVM8, P49790, O95140, Q8N1F7, Q3ZCQ8, Q8NI27, O95573, Q14643, P52948	0.00179935	0.0246942	28	2653	16633
5	GOTERM_BP_ALL	GO:0048519~negative regulation of biological process	16	O95140, Q29RF7, P09601, O60264, Q14643, P52948, Q93074, Q92621, P49792, A8CG34, P08670, P49790, Q8WVM8, Q8N1F7, Q9BQG0, P78347	0.00192213	0.0260594	28	4570	16633
5	GOTERM_BP_ALL	GO:0006807~nitrogen compound metabolic process	20	Q9NVH2, Q5QJE6, Q92797, Q29RF7, O95573, P09601, O60264, P52948, Q93074, Q9NRL2, Q4LE39, Q92621, P49792, A8CG34, P49790, Q8NI27, Q8N1F7, Q9BQG0, P78347, Q8N201	0.00216463	0.0283392	28	6876	16633
5	GOTERM_BP_ALL	GO:0006950~response to stress	14	Q9NVH2, O95140, Q29RF7, P09601, O60264, Q14643, P52948, Q92621, P49792, A8CG34, P49790, Q8WVM8, Q8N1F7, Q9BQG0	0.00213253	0.02855	28	3618	16633
5	GOTERM_BP_ALL	GO:0080135~regulation of cellular response to stress	6	Q92621, P49792, A8CG34, P49790, Q8N1F7, P52948	0.0021636	0.0286396	28	580	16633
5	GOTERM_BP_ALL	GO:0032446~protein modification by small protein conjugation	7	Q92621, P49792, A8CG34, P49790, Q8N1F7, P52948, Q93074	0.0025065	0.0323925	28	884	16633
5	GOTERM_BP_ALL	GO:1903047~mitotic cell cycle process	7	Q92621, P49792, A8CG34, P49790, Q8N1F7, Q29RF7, P52948	0.00256412	0.0327715	28	888	16633
5	GOTERM_BP_ALL	GO:0034641~cellular nitrogen compound metabolic process	19	Q9NVH2, Q5QJE6, Q92797, Q29RF7, P09601, O60264, P52948, Q93074, Q9NRL2, Q4LE39, Q92621, P49792, A8CG34, P49790, Q8NI27, Q8N1F7, Q9BQG0, P78347, Q8N201	0.00298171	0.0376129	28	6433	16633
5	GOTERM_BP_ALL	GO:0010468~regulation of gene expression	15	Q4LE39, Q9NRL2, Q92621, P49792, Q5QJE6, P08670, A8CG34, P49790, Q8N1F7, Q9BQG0, P78347, P09601, O60264, P52948, Q93074	0.00332154	0.0413803	28	4289	16633
5	GOTERM_BP_ALL	GO:0000278~mitotic cell cycle	7	Q92621, P49792, A8CG34, P49790, Q8N1F7, Q29RF7, P52948	0.00390223	0.047953	28	966	16633
	Category	Term	Count	Genes	PValue	Benjamini	List Total	Pop Hits	Pop Total
6	GOTERM_BP_ALL	GO:0006886~intracellular protein transport	20	Q66K14, Q14974, Q92973, Q9C0E2, Q9H2M9, O14617, Q05655, Q7Z6Z7, P53621, O95373, Q9Y678, O94973, O14980, O94855, Q00610, Q9HAV4, Q96QU8, O43747, P53618, O00410	5.19034e-10	9.46718e-07	58	1018	16633
6	GOTERM_BP_ALL	GO:0046907~intracellular transport	23	Q66K14, Q14974, Q92973, Q9C0E2, Q9H2M9, O14617, Q05655, Q7Z6Z7, Q06187, P53621, O95373, Q9Y678, Q14204, O94973, O14980, O94855, Q00610, Q9HAV4, Q8TEQ6, Q96QU8, O43747, P53618, O00410	4.21948e-09	3.84816e-06	58	1591	16633
6	GOTERM_BP_ALL	GO:0070727~cellular macromolecule localization	22	P46940, Q66K14, Q14974, Q92973, Q9C0E2, Q13107, Q9H2M9, O14617, Q05655, Q7Z6Z7, P53621, O95373, Q9Y678, O94973, O14980, O94855, Q00610, Q9HAV4, Q96QU8, O43747, P53618, O00410	3.07745e-08	1.40331e-05	58	1610	16633
6	GOTERM_BP_ALL	GO:0034613~cellular protein localization	22	P46940, Q66K14, Q14974, Q92973, Q9C0E2, Q13107, Q9H2M9, O14617, Q05655, Q7Z6Z7, P53621, O95373, Q9Y678, O94973, O14980, O94855, Q00610, Q9HAV4, Q96QU8, O43747, P53618, O00410	2.67011e-08	1.62341e-05	58	1597	16633
6	GOTERM_BP_ALL	GO:0015031~protein transport	23	O94759, Q66K14, Q14974, Q92973, Q9C0E2, Q9H2M9, Q9UI12, O14617, Q05655, Q7Z6Z7, Q12768, P53621, O95373, Q9Y678, O94973, O14980, O94855, Q00610, Q9HAV4, Q96QU8, O43747, P53618, O00410	7.16801e-08	1.63429e-05	58	1857	16633
6	GOTERM_BP_ALL	GO:0051649~establishment of localization in cell	24	O94759, Q66K14, Q14974, Q92973, Q9C0E2, Q9H2M9, O14617, Q05655, Q7Z6Z7, Q06187, P53621, O95373, Q9Y678, Q14204, O94973, O14980, O94855, Q00610, Q9HAV4, Q8TEQ6, Q96QU8, O43747, P53618, O00410	5.49125e-08	1.66933e-05	58	2001	16633
6	GOTERM_BP_ALL	GO:0045184~establishment of protein localization	24	O94759, Q66K14, Q14974, Q92973, Q9C0E2, Q9H2M9, Q9UI12, O14617, Q05655, Q7Z6Z7, Q12768, P53621, O95373, Q9Y678, O94973, O14980, O94855, Q00610, Q9HAV4, Q14C86, Q96QU8, O43747, P53618, O00410	6.4332e-08	1.67629e-05	58	2018	16633
6	GOTERM_BP_ALL	GO:0051641~cellular localization	27	Q92608, P46940, Q66K14, Q14974, Q9C0E2, O14617, Q06187, P53621, O95373, Q9Y678, O94973, O94855, Q00610, Q9HAV4, Q8TEQ6, O43747, O94759, Q92973, Q13107, Q9H2M9, Q7Z6Z7, Q05655, Q14204, O14980, Q96QU8, O00410, P53618	4.95935e-08	1.80916e-05	58	2537	16633
6	GOTERM_BP_ALL	GO:0008104~protein localization	26	P46940, Q66K14, Q14974, Q9C0E2, O14617, P53621, O95373, Q9Y678, O94973, O94855, Q00610, Q9HAV4, O43747, O94759, Q92973, Q13107, Q9H2M9, Q9UI12, Q7Z6Z7, Q05655, Q12768, O14980, Q14C86, Q96QU8, O00410, P53618	1.09698e-07	2.2232e-05	58	2444	16633
6	GOTERM_BP_ALL	GO:0033036~macromolecule localization	26	P46940, Q66K14, Q14974, Q9C0E2, O14617, P53621, O95373, Q9Y678, O94973, O94855, Q00610, Q9HAV4, O43747, O94759, Q92973, Q13107, Q9H2M9, Q9UI12, Q7Z6Z7, Q05655, Q12768, O14980, Q14C86, Q96QU8, O00410, P53618	1.67934e-06	0.000306264	58	2812	16633
6	GOTERM_BP_ALL	GO:0044764~multi-organism cellular process	15	Q92608, Q14974, Q92973, Q5T4S7, Q9UI12, Q9Y262, O95373, O94973, O14980, Q13616, Q13617, Q13568, O43747, P53618, O00410	3.32895e-06	0.000505873	58	966	16633
6	GOTERM_BP_ALL	GO:0016032~viral process	15	Q92608, Q14974, Q92973, Q5T4S7, Q9UI12, Q9Y262, O95373, O94973, O14980, Q13616, Q13617, Q13568, O43747, P53618, O00410	3.0581e-06	0.000506961	58	959	16633
6	GOTERM_BP_ALL	GO:0044419~interspecies interaction between organisms	15	Q92608, Q14974, Q92973, Q5T4S7, Q9UI12, Q9Y262, O95373, O94973, O14980, Q13616, Q13617, Q13568, O43747, P53618, O00410	4.48029e-06	0.000628423	58	991	16633
6	GOTERM_BP_ALL	GO:0044403~symbiosis, encompassing mutualism through parasitism	15	Q92608, Q14974, Q92973, Q5T4S7, Q9UI12, Q9Y262, O95373, O94973, O14980, Q13616, Q13617, Q13568, O43747, P53618, O00410	4.48029e-06	0.000628423	58	991	16633
6	GOTERM_BP_ALL	GO:0071702~organic substance transport	24	O94759, Q66K14, Q14974, Q92973, Q9C0E2, Q9H2M9, Q9UI12, O14617, Q05655, Q7Z6Z7, Q06187, Q12768, P53621, O95373, Q9Y678, O94973, O14980, O94855, Q00610, Q9HAV4, Q96QU8, O43747, P53618, O00410	8.65088e-06	0.00112646	58	2653	16633
6	GOTERM_BP_ALL	GO:0043087~regulation of GTPase activity	12	Q92608, P46940, Q66K14, Q8NF50, Q13459, P15498, Q9H2M9, P55160, O75064, Q14C86, O00410, O75044	1.76855e-05	0.00214827	58	686	16633
6	GOTERM_BP_ALL	GO:0006913~nucleocytoplasmic transport	10	O95373, Q14974, Q92973, Q9C0E2, O14980, Q9HAV4, Q05655, Q8TEQ6, Q96QU8, O00410	2.63713e-05	0.00266876	58	465	16633
6	GOTERM_BP_ALL	GO:0019884~antigen processing and presentation of exogenous antigen	7	O94973, Q14204, O94855, Q15008, Q00610, O14617, O43747	2.37897e-05	0.00270838	58	169	16633
6	GOTERM_BP_ALL	GO:0051169~nuclear transport	10	O95373, Q14974, Q92973, Q9C0E2, O14980, Q9HAV4, Q05655, Q8TEQ6, Q96QU8, O00410	3.01464e-05	0.00274562	58	473	16633
6	GOTERM_BP_ALL	GO:0016192~vesicle-mediated transport	17	Q92608, Q66K14, P55160, O14617, Q9UI12, Q05655, Q06187, P53621, Q9Y678, P15498, O94973, Q14204, O94855, Q00610, Q14C86, O43747, P53618	2.609e-05	0.00279542	58	1488	16633
6	GOTERM_BP_ALL	GO:0010608~posttranscriptional regulation of gene expression	10	P60228, Q92973, O14980, Q15008, Q9BZQ8, Q9HAV4, Q05655, Q99613, P78344, Q9Y262	2.96508e-05	0.00284247	58	472	16633
6	GOTERM_BP_ALL	GO:0051179~localization	36	Q92608, Q66K14, P46940, Q8NF50, Q14974, Q9C0E2, P55160, O14617, Q06187, P53621, O95373, Q9Y678, O94973, O94855, Q00610, Q9HAV4, Q8TEQ6, O43747, O94759, Q92973, Q13107, Q9H2M9, Q9UI12, Q05655, Q7Z6Z7, Q93008, O75044, Q12768, Q14204, P15498, O14980, Q14C86, O95466, Q96QU8, P53618, O00410	4.8533e-05	0.00401584	58	5857	16633
6	GOTERM_BP_ALL	GO:0043547~positive regulation of GTPase activity	11	Q92608, P46940, Q66K14, Q8NF50, Q13459, P15498, Q9H2M9, P55160, O75064, Q14C86, O75044	4.82391e-05	0.00418124	58	629	16633
6	GOTERM_BP_ALL	GO:0034622~cellular macromolecular complex assembly	13	P60228, Q5VYK3, Q14974, Q92973, Q14204, Q13107, P55160, Q05655, Q99613, Q8TEQ6, Q86VP6, O00410, Q9Y262	8.83412e-05	0.00698166	58	969	16633
6	GOTERM_BP_ALL	GO:0019882~antigen processing and presentation	7	O94973, Q14204, O94855, Q15008, Q00610, O14617, O43747	0.000111364	0.0084284	58	223	16633
6	GOTERM_BP_ALL	GO:0050690~regulation of defense response to virus by virus	4	Q92608, O94973, Q9UI12, O43747	0.000130878	0.00950406	58	29	16633
6	GOTERM_BP_ALL	GO:0051704~multi-organism process	20	Q92608, Q14974, Q92973, Q5T4S7, Q9UI12, Q05655, Q06187, Q93008, Q12768, Q9Y262, O95373, O94973, O14980, Q13616, Q13617, Q13568, P20073, O43747, P53618, O00410	0.000150376	0.0104948	58	2306	16633
6	GOTERM_BP_ALL	GO:0006810~transport	30	Q92608, Q66K14, Q14974, Q9C0E2, P55160, O14617, Q06187, P53621, O95373, Q9Y678, O94973, O94855, Q00610, Q9HAV4, Q8TEQ6, O43747, O94759, Q92973, Q9H2M9, Q9UI12, Q05655, Q7Z6Z7, Q12768, Q14204, P15498, O14980, Q14C86, Q96QU8, P53618, O00410	0.000206039	0.0138241	58	4650	16633
6	GOTERM_BP_ALL	GO:0051345~positive regulation of hydrolase activity	12	Q92608, P46940, Q66K14, Q8NF50, Q13459, P15498, Q9H2M9, P55160, O75064, Q05655, Q14C86, O75044	0.000229372	0.0138506	58	912	16633
6	GOTERM_BP_ALL	GO:0022607~cellular component assembly	21	P46940, O94759, P60228, Q66K14, Q5VYK3, Q14974, Q92973, Q13107, Q9H2M9, P55160, Q05655, Q86VP6, O75044, Q12768, Q9Y262, Q14204, O94855, Q00610, Q8TEQ6, Q99613, O00410	0.000215908	0.0139679	58	2578	16633
6	GOTERM_BP_ALL	GO:0002478~antigen processing and presentation of exogenous peptide antigen	6	O94973, Q14204, O94855, Q15008, Q00610, O43747	0.000229232	0.0143161	58	162	16633
6	GOTERM_BP_ALL	GO:0019886~antigen processing and presentation of exogenous peptide antigen via MHC class II	5	O94973, Q14204, O94855, Q00610, O43747	0.000276709	0.0161516	58	92	16633
6	GOTERM_BP_ALL	GO:0051234~establishment of localization	30	Q92608, Q66K14, Q14974, Q9C0E2, P55160, O14617, Q06187, P53621, O95373, Q9Y678, O94973, O94855, Q00610, Q9HAV4, Q8TEQ6, O43747, O94759, Q92973, Q9H2M9, Q9UI12, Q05655, Q7Z6Z7, Q12768, Q14204, P15498, O14980, Q14C86, Q96QU8, P53618, O00410	0.000341365	0.01715	58	4777	16633
6	GOTERM_BP_ALL	GO:0002495~antigen processing and presentation of peptide antigen via MHC class II	5	O94973, Q14204, O94855, Q00610, O43747	0.000325653	0.0173214	58	96	16633
6	GOTERM_BP_ALL	GO:0002504~antigen processing and presentation of peptide or polysaccharide antigen via MHC class II	5	O94973, Q14204, O94855, Q00610, O43747	0.000338799	0.0175042	58	97	16633
6	GOTERM_BP_ALL	GO:0044085~cellular component biogenesis	22	P46940, O94759, P60228, Q66K14, Q5VYK3, Q14974, Q92973, Q13107, Q9H2M9, P55160, Q05655, Q86VP6, O75044, Q12768, Q9Y262, Q14204, O14980, O94855, Q00610, Q8TEQ6, Q99613, O00410	0.000323664	0.0177336	58	2872	16633
6	GOTERM_BP_ALL	GO:0048002~antigen processing and presentation of peptide antigen	6	O94973, Q14204, O94855, Q15008, Q00610, O43747	0.000363396	0.0177581	58	179	16633
6	GOTERM_BP_ALL	GO:0000059~protein import into nucleus, docking	3	Q14974, Q92973, O00410	0.000318829	0.018012	58	8	16633
6	GOTERM_BP_ALL	GO:0006610~ribosomal protein import into nucleus	3	Q14974, Q92973, O00410	0.000318829	0.018012	58	8	16633
6	GOTERM_BP_ALL	GO:0006511~ubiquitin-dependent protein catabolic process	9	Q5VYK3, Q5T4S7, Q13107, Q13616, Q15008, Q13617, Q9ULT8, Q7Z6Z7, Q93008	0.000681102	0.0321751	58	570	16633
6	GOTERM_BP_ALL	GO:0019941~modification-dependent protein catabolic process	9	Q5VYK3, Q5T4S7, Q13107, Q13616, Q15008, Q13617, Q9ULT8, Q7Z6Z7, Q93008	0.000746002	0.0343009	58	578	16633
6	GOTERM_BP_ALL	GO:0022618~ribonucleoprotein complex assembly	6	P60228, Q14204, Q13107, Q99613, Q8TEQ6, Q9Y262	0.000767707	0.0344148	58	211	16633
6	GOTERM_BP_ALL	GO:0043632~modification-dependent macromolecule catabolic process	9	Q5VYK3, Q5T4S7, Q13107, Q13616, Q15008, Q13617, Q9ULT8, Q7Z6Z7, Q93008	0.000815818	0.0356575	58	586	16633
6	GOTERM_BP_ALL	GO:0002376~immune system process	19	Q92608, O94759, P17812, Q8NF50, P55160, O14617, Q9UI12, Q05655, Q06187, O95373, P15498, O94973, Q14204, Q15008, O94855, Q13616, Q00610, Q13568, O43747	0.000862129	0.0367643	58	2423	16633
6	GOTERM_BP_ALL	GO:0006611~protein export from nucleus	4	Q9C0E2, O14980, Q9HAV4, Q96QU8	0.00092989	0.0386945	58	56	16633
6	GOTERM_BP_ALL	GO:0042787~protein ubiquitination involved in ubiquitin-dependent protein catabolic process	6	Q5T4S7, Q13616, Q15008, Q13617, Q9ULT8, Q7Z6Z7	0.000964258	0.039203	58	222	16633
6	GOTERM_BP_ALL	GO:0071826~ribonucleoprotein complex subunit organization	6	P60228, Q14204, Q13107, Q99613, Q8TEQ6, Q9Y262	0.000964258	0.039203	58	222	16633
6	GOTERM_BP_ALL	GO:0007017~microtubule-based process	9	Q14974, Q9Y678, O94973, Q14204, O14980, Q00610, O14617, Q12768, O75044	0.00112614	0.0436957	58	616	16633
6	GOTERM_BP_ALL	GO:1902580~single-organism cellular localization	12	Q92608, O95373, Q14974, Q92973, Q9Y678, Q14204, Q9H2M9, Q00610, O14617, Q05655, Q06187, O00410	0.00112012	0.0444114	58	1101	16633
	Category	Term	Count	Genes	PValue	Benjamini	List Total	Pop Hits	Pop Total
7
	Category	Term	Count	Genes	PValue	Benjamini	List Total	Pop Hits	Pop Total
8
	Category	Term	Count	Genes	PValue	Benjamini	List Total	Pop Hits	Pop Total
9	GOTERM_BP_ALL	GO:0051276~chromosome organization	18	Q96T88, Q9NQS7, P11388, Q6PL18, Q9BXS6, O96028, O60341, P49454, Q99661, P14635, P0C0S5, P16401, Q14683, P46013, Q9BW19, P40937, O00257, Q13112	3.0364e-10	4.02627e-07	41	1145	16633
9	GOTERM_BP_ALL	GO:0000819~sister chromatid segregation	8	Q99661, P14635, Q9NQS7, P11388, Q14683, Q9BW19, Q9BXS6, P49454	9.34642e-07	0.000309786	41	224	16633
9	GOTERM_BP_ALL	GO:0000280~nuclear division	11	Q99661, O95067, P14635, Q9NQS7, P11388, Q14683, P46013, Q9BW19, Q9BXS6, Q9ULW0, P49454	8.49659e-07	0.000375479	41	583	16633
9	GOTERM_BP_ALL	GO:0048285~organelle fission	11	Q99661, O95067, P14635, Q9NQS7, P11388, Q14683, P46013, Q9BW19, Q9BXS6, Q9ULW0, P49454	1.52792e-06	0.000405124	41	622	16633
9	GOTERM_BP_ALL	GO:0051301~cell division	11	Q99661, O95067, P14635, Q9NQS7, P11388, Q14683, Q9Y2X7, Q9BW19, Q9BXS6, Q9ULW0, P49454	7.37419e-07	0.000488789	41	574	16633
9	GOTERM_BP_ALL	GO:0007067~mitotic nuclear division	9	Q99661, O95067, P14635, Q9NQS7, Q14683, Q9BW19, Q9BXS6, Q9ULW0, P49454	7.07407e-06	0.000937585	41	431	16633
9	GOTERM_BP_ALL	GO:0006996~organelle organization	23	O95067, Q96T88, Q9NQS7, P11388, Q6PL18, Q12912, Q9BXS6, Q9ULW0, O96028, O60341, P49454, Q99661, P14635, P0C0S5, Q14683, P16401, P10153, P46013, Q9BW19, P40937, Q13112, O00257, P49715	6.84468e-06	0.00100794	41	3707	16633
9	GOTERM_BP_ALL	GO:0045934~negative regulation of nucleobase-containing compound metabolic process	14	Q96T88, Q6PL18, O96028, O60341, P49454, P0C0S5, Q9P2K3, P45973, P16401, Q14683, Q92766, O00257, Q96AQ6, P49715	8.39692e-06	0.0010117	41	1336	16633
9	GOTERM_BP_ALL	GO:0045892~negative regulation of transcription, DNA-templated	13	Q96T88, Q6PL18, O96028, O60341, P49454, Q9P2K3, P0C0S5, P45973, P16401, Q92766, Q96AQ6, O00257, P49715	6.45066e-06	0.00106863	41	1099	16633
9	GOTERM_BP_ALL	GO:0098813~nuclear chromosome segregation	8	Q99661, P14635, Q9NQS7, P11388, Q14683, Q9BW19, Q9BXS6, P49454	4.84539e-06	0.00107026	41	287	16633
9	GOTERM_BP_ALL	GO:1903507~negative regulation of nucleic acid-templated transcription	13	Q96T88, Q6PL18, O96028, O60341, P49454, Q9P2K3, P0C0S5, P45973, P16401, Q92766, Q96AQ6, O00257, P49715	9.72236e-06	0.00107375	41	1144	16633
9	GOTERM_BP_ALL	GO:2000113~negative regulation of cellular macromolecule biosynthetic process	14	Q96T88, Q6PL18, O96028, O60341, P49454, P0C0S5, Q9P2K3, P45973, P16401, Q14683, Q92766, O00257, Q96AQ6, P49715	5.8693e-06	0.0011112	41	1293	16633
9	GOTERM_BP_ALL	GO:1902679~negative regulation of RNA biosynthetic process	13	Q96T88, Q6PL18, O96028, O60341, P49454, Q9P2K3, P0C0S5, P45973, P16401, Q92766, Q96AQ6, O00257, P49715	1.11972e-05	0.00114146	41	1160	16633
9	GOTERM_BP_ALL	GO:0007059~chromosome segregation	8	Q99661, P14635, Q9NQS7, P11388, Q14683, Q9BW19, Q9BXS6, P49454	1.30369e-05	0.00115181	41	334	16633
9	GOTERM_BP_ALL	GO:0010558~negative regulation of macromolecule biosynthetic process	14	Q96T88, Q6PL18, O96028, O60341, P49454, P0C0S5, Q9P2K3, P45973, P16401, Q14683, Q92766, O00257, Q96AQ6, P49715	1.23228e-05	0.00116647	41	1384	16633
9	GOTERM_BP_ALL	GO:0051253~negative regulation of RNA metabolic process	13	Q96T88, Q6PL18, O96028, O60341, P49454, Q9P2K3, P0C0S5, P45973, P16401, Q92766, Q96AQ6, O00257, P49715	1.64548e-05	0.00136277	41	1205	16633
9	GOTERM_BP_ALL	GO:0007049~cell cycle	15	O95067, Q99661, Q96T88, P14635, Q9NQS7, P11388, Q14683, Q9Y2X7, P46013, Q9BW19, Q9BXS6, Q13112, Q9ULW0, P49715, P49454	1.75056e-05	0.00136452	41	1660	16633
9	GOTERM_BP_ALL	GO:0051172~negative regulation of nitrogen compound metabolic process	14	Q96T88, Q6PL18, O96028, O60341, P49454, P0C0S5, Q9P2K3, P45973, P16401, Q14683, Q92766, O00257, Q96AQ6, P49715	2.37301e-05	0.00142927	41	1471	16633
9	GOTERM_BP_ALL	GO:0010629~negative regulation of gene expression	14	Q96T88, Q6PL18, O96028, O60341, P49454, P14635, P0C0S5, Q9P2K3, P45973, P16401, Q92766, O00257, Q96AQ6, P49715	2.04999e-05	0.00142967	41	1451	16633
9	GOTERM_BP_ALL	GO:0000070~mitotic sister chromatid segregation	6	Q99661, P14635, Q14683, Q9BW19, Q9BXS6, P49454	2.18631e-05	0.00144849	41	142	16633
9	GOTERM_BP_ALL	GO:0031327~negative regulation of cellular biosynthetic process	14	Q96T88, Q6PL18, O96028, O60341, P49454, P0C0S5, Q9P2K3, P45973, P16401, Q14683, Q92766, O00257, Q96AQ6, P49715	1.97558e-05	0.0014543	41	1446	16633
9	GOTERM_BP_ALL	GO:0009890~negative regulation of biosynthetic process	14	Q96T88, Q6PL18, O96028, O60341, P49454, P0C0S5, Q9P2K3, P45973, P16401, Q14683, Q92766, O00257, Q96AQ6, P49715	2.35585e-05	0.00148646	41	1470	16633
9	GOTERM_BP_ALL	GO:1902275~regulation of chromatin organization	6	P14635, Q96T88, P16401, Q6PL18, P46013, O60341	3.87845e-05	0.00223355	41	160	16633
9	GOTERM_BP_ALL	GO:0033044~regulation of chromosome organization	7	P14635, Q96T88, P16401, Q6PL18, P46013, O60341, P49454	5.98442e-05	0.00330103	41	288	16633
9	GOTERM_BP_ALL	GO:0000278~mitotic cell cycle	11	Q99661, O95067, P14635, Q9NQS7, P11388, Q14683, P46013, Q9BW19, Q9BXS6, Q9ULW0, P49454	7.14706e-05	0.00378376	41	966	16633
9	GOTERM_BP_ALL	GO:1903047~mitotic cell cycle process	10	Q99661, O95067, P14635, Q9NQS7, P11388, Q14683, Q9BW19, Q9BXS6, Q9ULW0, P49454	0.00020684	0.0101078	41	888	16633
9	GOTERM_BP_ALL	GO:0051310~metaphase plate congression	4	Q99661, P14635, Q9BW19, P49454	0.000206742	0.0104895	41	48	16633
9	GOTERM_BP_ALL	GO:0022402~cell cycle process	12	Q99661, O95067, P14635, Q9NQS7, P11388, Q14683, P46013, Q9Y2X7, Q9BW19, Q9BXS6, Q9ULW0, P49454	0.000240483	0.0113253	41	1346	16633
9	GOTERM_BP_ALL	GO:0006325~chromatin organization	9	P14635, Q96T88, P0C0S5, P16401, Q6PL18, O96028, Q13112, O00257, O60341	0.000289618	0.0131571	41	729	16633
9	GOTERM_BP_ALL	GO:0051726~regulation of cell cycle	10	O95067, P14635, P11388, Q14683, P46013, Q9Y2X7, Q9BXS6, Q9ULW0, P49454, P49715	0.000386712	0.0164084	41	966	16633
9	GOTERM_BP_ALL	GO:0018205~peptidyl-lysine modification	7	Q9NQS7, P11388, P16401, Q14683, O96028, O00257, O60341	0.000382359	0.0167614	41	405	16633
9	GOTERM_BP_ALL	GO:0006259~DNA metabolic process	10	Q96T88, P11388, Q14683, P29372, P46013, P40937, O96028, Q13112, O60341, P49454	0.000413997	0.0170122	41	975	16633
9	GOTERM_BP_ALL	GO:0006974~cellular response to DNA damage stimulus	9	P14635, Q96T88, P11388, Q14683, P29372, P40937, O96028, Q13112, O60341	0.000492357	0.0195941	41	789	16633
9	GOTERM_BP_ALL	GO:0010605~negative regulation of macromolecule metabolic process	15	Q96T88, Q6PL18, O96028, O60341, P49454, P14635, P0C0S5, Q9P2K3, P45973, P16401, Q14683, Q92766, O00257, Q96AQ6, P49715	0.000579345	0.0223475	41	2289	16633
9	GOTERM_BP_ALL	GO:0031324~negative regulation of cellular metabolic process	15	Q96T88, Q6PL18, O96028, O60341, P49454, P14635, P0C0S5, Q9P2K3, P45973, P16401, Q14683, Q92766, O00257, Q96AQ6, P49715	0.000633513	0.022455	41	2309	16633
9	GOTERM_BP_ALL	GO:0051303~establishment of chromosome localization	4	Q99661, P14635, Q9BW19, P49454	0.000604766	0.0226583	41	69	16633
9	GOTERM_BP_ALL	GO:0050000~chromosome localization	4	Q99661, P14635, Q9BW19, P49454	0.000630795	0.0229736	41	70	16633
9	GOTERM_BP_ALL	GO:0006323~DNA packaging	5	P14635, P11388, P16401, Q9BXS6, Q13112	0.000788098	0.0271363	41	174	16633
9	GOTERM_BP_ALL	GO:0006139~nucleobase-containing compound metabolic process	25	Q96T88, P11388, Q6PL18, Q02252, O75475, O96028, P49454, O60341, O60256, Q14005, P14635, Q9P2K3, P0C0S5, Q14683, P16401, P45973, P29372, P46013, P10153, Q92766, P40937, Q96AQ6, O00257, Q13112, P49715	0.00081995	0.0275044	41	5726	16633
9	GOTERM_BP_ALL	GO:0051983~regulation of chromosome segregation	4	Q99661, P14635, P46013, P49454	0.00107275	0.0341173	41	84	16633
9	GOTERM_BP_ALL	GO:0007346~regulation of mitotic cell cycle	7	P14635, P11388, Q14683, P46013, Q9BXS6, Q9ULW0, P49454	0.00105003	0.0342274	41	491	16633
9	GOTERM_BP_ALL	GO:0046483~heterocycle metabolic process	25	Q96T88, P11388, Q6PL18, Q02252, O75475, O96028, P49454, O60341, O60256, Q14005, P14635, Q9P2K3, P0C0S5, Q14683, P16401, P45973, P29372, P46013, P10153, Q92766, P40937, Q96AQ6, O00257, Q13112, P49715	0.00116344	0.0352613	41	5851	16633
9	GOTERM_BP_ALL	GO:0090304~nucleic acid metabolic process	23	Q96T88, P11388, Q6PL18, O75475, O96028, O60341, P49454, Q14005, P14635, Q9P2K3, P0C0S5, Q14683, P29372, P45973, P16401, P10153, P46013, Q92766, P40937, Q13112, O00257, Q96AQ6, P49715	0.00114473	0.0355154	41	5094	16633
9	GOTERM_BP_ALL	GO:0019219~regulation of nucleobase-containing compound metabolic process	20	Q96T88, P11388, Q6PL18, O75475, O96028, O60341, P49454, Q14005, P14635, Q9P2K3, P0C0S5, Q14683, P45973, P16401, Q92766, P40937, Q13112, O00257, Q96AQ6, P49715	0.00120063	0.0355569	41	4049	16633
9	GOTERM_BP_ALL	GO:0009892~negative regulation of metabolic process	15	Q96T88, Q6PL18, O96028, O60341, P49454, P14635, P0C0S5, Q9P2K3, P45973, P16401, Q14683, Q92766, O00257, Q96AQ6, P49715	0.00132991	0.0368493	41	2485	16633
9	GOTERM_BP_ALL	GO:0006725~cellular aromatic compound metabolic process	25	Q96T88, P11388, Q6PL18, Q02252, O75475, O96028, P49454, O60341, O60256, Q14005, P14635, Q9P2K3, P0C0S5, Q14683, P16401, P45973, P29372, P46013, P10153, Q92766, P40937, Q96AQ6, O00257, Q13112, P49715	0.00131908	0.0373342	41	5897	16633
9	GOTERM_BP_ALL	GO:0006281~DNA repair	7	Q96T88, Q14683, P29372, P40937, O96028, Q13112, O60341	0.00131563	0.0380501	41	513	16633
9	GOTERM_BP_ALL	GO:0051052~regulation of DNA metabolic process	6	Q96T88, P11388, Q14683, P40937, O96028, O60341	0.00181769	0.0480414	41	369	16633
9	GOTERM_BP_ALL	GO:0000122~negative regulation of transcription from RNA polymerase II promoter	8	Q96T88, Q9P2K3, P16401, Q92766, O96028, O00257, O60341, P49715	0.00181385	0.0489163	41	746	16633
	Category	Term	Count	Genes	PValue	Benjamini	List Total	Pop Hits	Pop Total
10	GOTERM_BP_ALL	GO:0000819~sister chromatid segregation	6	P53350, O43663, Q12834, Q96R06, O60566, Q02241	5.109e-08	3.34123e-05	10	224	16633
10	GOTERM_BP_ALL	GO:0098813~nuclear chromosome segregation	6	P53350, O43663, Q12834, Q96R06, O60566, Q02241	1.75899e-07	3.83453e-05	10	287	16633
10	GOTERM_BP_ALL	GO:0051301~cell division	7	Q8WWK9, P53350, O43663, Q12834, Q96R06, O60566, Q02241	1.26542e-07	4.13785e-05	10	574	16633
10	GOTERM_BP_ALL	GO:0007059~chromosome segregation	6	P53350, O43663, Q12834, Q96R06, O60566, Q02241	3.73754e-07	6.1107e-05	10	334	16633
10	GOTERM_BP_ALL	GO:0000070~mitotic sister chromatid segregation	5	P53350, O43663, Q96R06, O60566, Q02241	6.20637e-07	8.1176e-05	10	142	16633
10	GOTERM_BP_ALL	GO:0007067~mitotic nuclear division	6	P53350, O43663, Q12834, Q96R06, O60566, Q02241	1.32007e-06	0.000143877	10	431	16633
10	GOTERM_BP_ALL	GO:1903047~mitotic cell cycle process	7	Q8WWK9, P53350, O43663, Q12834, Q96R06, O60566, Q02241	1.66496e-06	0.000155543	10	888	16633
10	GOTERM_BP_ALL	GO:0000278~mitotic cell cycle	7	Q8WWK9, P53350, O43663, Q12834, Q96R06, O60566, Q02241	2.72832e-06	0.000223015	10	966	16633
10	GOTERM_BP_ALL	GO:0000280~nuclear division	6	P53350, O43663, Q12834, Q96R06, O60566, Q02241	5.82977e-06	0.000423541	10	583	16633
10	GOTERM_BP_ALL	GO:0048285~organelle fission	6	P53350, O43663, Q12834, Q96R06, O60566, Q02241	8.00274e-06	0.000523244	10	622	16633
10	GOTERM_BP_ALL	GO:0022402~cell cycle process	7	Q8WWK9, P53350, O43663, Q12834, Q96R06, O60566, Q02241	1.88432e-05	0.0011197	10	1346	16633
10	GOTERM_BP_ALL	GO:0007051~spindle organization	4	P53350, O43663, Q96R06, Q02241	2.29664e-05	0.0012509	10	110	16633
10	GOTERM_BP_ALL	GO:0000910~cytokinesis	4	Q8WWK9, P53350, O43663, Q02241	2.90672e-05	0.00146126	10	119	16633
10	GOTERM_BP_ALL	GO:1902589~single-organism organelle organization	7	Q8WWK9, P53350, O43663, Q12834, Q96R06, O60566, Q02241	5.25316e-05	0.00228781	10	1608	16633
10	GOTERM_BP_ALL	GO:0000226~microtubule cytoskeleton organization	5	Q8WWK9, P53350, O43663, Q96R06, Q02241	4.91629e-05	0.00229403	10	428	16633
10	GOTERM_BP_ALL	GO:0007049~cell cycle	7	Q8WWK9, P53350, O43663, Q12834, Q96R06, O60566, Q02241	6.30497e-05	0.00257392	10	1660	16633
10	GOTERM_BP_ALL	GO:0000281~mitotic cytokinesis	3	Q8WWK9, P53350, Q02241	0.00013623	0.00522749	10	33	16633
10	GOTERM_BP_ALL	GO:0051276~chromosome organization	6	P53350, O43663, Q12834, Q96R06, O60566, Q02241	0.000152784	0.0055362	10	1145	16633
10	GOTERM_BP_ALL	GO:0010564~regulation of cell cycle process	5	P53350, Q12834, Q96R06, O60566, Q02241	0.000166824	0.00572627	10	586	16633
10	GOTERM_BP_ALL	GO:0061640~cytoskeleton-dependent cytokinesis	3	Q8WWK9, P53350, Q02241	0.000211095	0.00655322	10	41	16633
10	GOTERM_BP_ALL	GO:0007017~microtubule-based process	5	Q8WWK9, P53350, O43663, Q96R06, Q02241	0.0002023	0.00659406	10	616	16633
10	GOTERM_BP_ALL	GO:0051439~regulation of ubiquitin-protein ligase activity involved in mitotic cell cycle	3	P53350, Q12834, O60566	0.000652295	0.0192103	10	72	16633
10	GOTERM_BP_ALL	GO:0051437~positive regulation of ubiquitin-protein ligase activity involved in regulation of mitotic cell cycle transition	3	P53350, Q12834, O60566	0.000726507	0.0204535	10	76	16633
10	GOTERM_BP_ALL	GO:0031145~anaphase-promoting complex-dependent catabolic process	3	P53350, Q12834, O60566	0.000784731	0.0211651	10	79	16633
10	GOTERM_BP_ALL	GO:1904668~positive regulation of ubiquitin protein ligase activity	3	P53350, Q12834, O60566	0.000845147	0.0218756	10	82	16633
10	GOTERM_BP_ALL	GO:0051983~regulation of chromosome segregation	3	P53350, Q96R06, O60566	0.000886639	0.0220652	10	84	16633
10	GOTERM_BP_ALL	GO:1904666~regulation of ubiquitin protein ligase activity	3	P53350, Q12834, O60566	0.0009291	0.0222638	10	86	16633
10	GOTERM_BP_ALL	GO:2000060~positive regulation of protein ubiquitination involved in ubiquitin-dependent protein catabolic process	3	P53350, Q12834, O60566	0.00103949	0.0239994	10	91	16633
10	GOTERM_BP_ALL	GO:0051726~regulation of cell cycle	5	P53350, Q12834, Q96R06, O60566, Q02241	0.00112558	0.0250782	10	966	16633
10	GOTERM_BP_ALL	GO:2000058~regulation of protein ubiquitination involved in ubiquitin-dependent protein catabolic process	3	P53350, Q12834, O60566	0.00127831	0.0274998	10	101	16633
10	GOTERM_BP_ALL	GO:0051443~positive regulation of ubiquitin-protein transferase activity	3	P53350, Q12834, O60566	0.00132895	0.0276653	10	103	16633
10	GOTERM_BP_ALL	GO:0051438~regulation of ubiquitin-protein transferase activity	3	P53350, Q12834, O60566	0.00176827	0.0355246	10	119	16633
10	GOTERM_BP_ALL	GO:0007010~cytoskeleton organization	5	Q8WWK9, P53350, O43663, Q96R06, Q02241	0.00208506	0.0393533	10	1139	16633
10	GOTERM_BP_ALL	GO:0007062~sister chromatid cohesion	3	P53350, Q12834, O60566	0.0020419	0.0396987	10	128	16633
	Category	Term	Count	Genes	PValue	Benjamini	List Total	Pop Hits	Pop Total
11	GOTERM_BP_ALL	GO:0045333~cellular respiration	7	P56181, P13073, P53597, P13804, P07954, P09622, O75251	6.74338e-07	0.000450356	32	174	16792
11	GOTERM_BP_ALL	GO:0015980~energy derivation by oxidation of organic compounds	8	P56181, P13073, P11310, P53597, P13804, P07954, P09622, O75251	4.98217e-07	0.000665397	32	271	16792
11	GOTERM_BP_ALL	GO:0044281~small molecule metabolic process	15	P56181, P13073, P54819, P11310, P42765, P42126, P53597, P55809, P13804, P56385, P07954, P23219, P09622, O75251, P04181	3.01814e-06	0.00134318	32	1951	16792
11	GOTERM_BP_ALL	GO:0006091~generation of precursor metabolites and energy	8	P56181, P13073, P11310, P53597, P13804, P07954, P09622, O75251	4.65061e-06	0.0015521	32	379	16792
11	GOTERM_BP_ALL	GO:0055114~oxidation-reduction process	11	P56181, P13073, P11310, P42765, P42126, P53597, P13804, P07954, P23219, P09622, O75251	6.47152e-06	0.0017277	32	983	16792
11	GOTERM_BP_ALL	GO:0071704~organic substance metabolic process	31	Q12874, Q14978, P42126, P53597, P14866, P09622, P12270, P54819, P11310, Q96KQ7, P51572, Q92922, P13804, P50440, Q9BX68, P23219, P56181, Q92896, P42765, P56385, P04181, Q99729, P13073, Q13435, P35659, P10809, P55809, Q9Y3B7, P07954, O75251, Q15459	1.60607e-05	0.00306064	32	10707	16792
11	GOTERM_BP_ALL	GO:0009141~nucleoside triphosphate metabolic process	7	P56181, P13073, P54819, P53597, P56385, P09622, O75251	1.47663e-05	0.00328258	32	297	16792
11	GOTERM_BP_ALL	GO:0046395~carboxylic acid catabolic process	6	P11310, P42765, P42126, P13804, P09622, P04181	2.6018e-05	0.00433563	32	194	16792
11	GOTERM_BP_ALL	GO:0044282~small molecule catabolic process	7	P11310, P42765, P42126, P55809, P13804, P09622, P04181	3.21757e-05	0.004765	32	341	16792
11	GOTERM_BP_ALL	GO:0022900~electron transport chain	5	P56181, P13073, P13804, P09622, O75251	4.95823e-05	0.0050827	32	111	16792
11	GOTERM_BP_ALL	GO:0044710~single-organism metabolic process	19	P56181, P42765, P53597, P42126, P56385, P09622, P04181, P12270, P13073, P11310, P54819, P10809, P55809, P13804, P51572, P07954, P23219, Q9BX68, O75251	5.67067e-05	0.00539697	32	4063	16792
11	GOTERM_BP_ALL	GO:0016054~organic acid catabolic process	6	P11310, P42765, P42126, P13804, P09622, P04181	4.95621e-05	0.00550285	32	222	16792
11	GOTERM_BP_ALL	GO:0008152~metabolic process	31	Q12874, Q14978, P42126, P53597, P14866, P09622, P12270, P54819, P11310, Q96KQ7, P51572, Q92922, P13804, P50440, Q9BX68, P23219, P56181, Q92896, P42765, P56385, P04181, Q99729, P13073, Q13435, P35659, P10809, P55809, Q9Y3B7, P07954, O75251, Q15459	4.18681e-05	0.00557808	32	11075	16792
11	GOTERM_BP_ALL	GO:0022904~respiratory electron transport chain	5	P56181, P13073, P13804, P09622, O75251	4.61762e-05	0.00559275	32	109	16792
11	GOTERM_BP_ALL	GO:0046034~ATP metabolic process	6	P56181, P13073, P54819, P56385, P09622, O75251	7.60881e-05	0.00675426	32	243	16792
11	GOTERM_BP_ALL	GO:0043436~oxoacid metabolic process	9	P11310, P42765, P42126, P53597, P13804, P07954, P23219, P09622, P04181	9.9228e-05	0.00776821	32	831	16792
11	GOTERM_BP_ALL	GO:0019752~carboxylic acid metabolic process	9	P11310, P42765, P42126, P53597, P13804, P07954, P23219, P09622, P04181	9.51273e-05	0.00791204	32	826	16792
11	GOTERM_BP_ALL	GO:0009205~purine ribonucleoside triphosphate metabolic process	6	P56181, P13073, P54819, P56385, P09622, O75251	0.000118567	0.00876223	32	267	16792
11	GOTERM_BP_ALL	GO:0009144~purine nucleoside triphosphate metabolic process	6	P56181, P13073, P54819, P56385, P09622, O75251	0.000133857	0.00890241	32	274	16792
11	GOTERM_BP_ALL	GO:0009199~ribonucleoside triphosphate metabolic process	6	P56181, P13073, P54819, P56385, P09622, O75251	0.000131585	0.00921044	32	273	16792
11	GOTERM_BP_ALL	GO:0009126~purine nucleoside monophosphate metabolic process	6	P56181, P13073, P54819, P56385, P09622, O75251	0.000163546	0.00988333	32	286	16792
11	GOTERM_BP_ALL	GO:0009167~purine ribonucleoside monophosphate metabolic process	6	P56181, P13073, P54819, P56385, P09622, O75251	0.000160895	0.0101846	32	285	16792
11	GOTERM_BP_ALL	GO:0006082~organic acid metabolic process	9	P11310, P42765, P42126, P53597, P13804, P07954, P23219, P09622, P04181	0.000182136	0.0105249	32	907	16792
11	GOTERM_BP_ALL	GO:0009161~ribonucleoside monophosphate metabolic process	6	P56181, P13073, P54819, P56385, P09622, O75251	0.00019497	0.0107957	32	297	16792
11	GOTERM_BP_ALL	GO:0009123~nucleoside monophosphate metabolic process	6	P56181, P13073, P54819, P56385, P09622, O75251	0.000241419	0.0128201	32	311	16792
11	GOTERM_BP_ALL	GO:0044237~cellular metabolic process	29	Q12874, Q14978, P42126, P53597, P14866, P09622, P12270, P54819, P11310, Q96KQ7, P51572, Q92922, P13804, P23219, P56181, Q92896, P42765, P56385, P04181, Q99729, P13073, Q13435, P35659, P10809, P55809, Q9Y3B7, P07954, O75251, Q15459	0.000276003	0.0135661	32	10202	16792
11	GOTERM_BP_ALL	GO:0006635~fatty acid beta-oxidation	4	P11310, P42765, P42126, P13804	0.000274853	0.0140259	32	69	16792
11	GOTERM_BP_ALL	GO:0044238~primary metabolic process	29	Q12874, Q14978, P42126, P53597, P14866, P09622, P12270, P54819, P11310, Q96KQ7, P51572, Q92922, P13804, Q9BX68, P23219, P56181, Q92896, P42765, P56385, P04181, Q99729, P13073, Q13435, P35659, P10809, Q9Y3B7, P07954, O75251, Q15459	0.000303641	0.0143857	32	10243	16792
11	GOTERM_BP_ALL	GO:0046128~purine ribonucleoside metabolic process	6	P56181, P13073, P54819, P56385, P09622, O75251	0.000449433	0.0204966	32	356	16792
11	GOTERM_BP_ALL	GO:0042278~purine nucleoside metabolic process	6	P56181, P13073, P54819, P56385, P09622, O75251	0.000466982	0.0205863	32	359	16792
11	GOTERM_BP_ALL	GO:0043648~dicarboxylic acid metabolic process	4	P53597, P07954, P09622, P04181	0.000525593	0.0217101	32	86	16792
11	GOTERM_BP_ALL	GO:0006631~fatty acid metabolic process	6	P11310, P42765, P42126, P13804, P23219, P09622	0.000509946	0.0217428	32	366	16792
11	GOTERM_BP_ALL	GO:0009062~fatty acid catabolic process	4	P11310, P42765, P42126, P13804	0.000543685	0.0217764	32	87	16792
11	GOTERM_BP_ALL	GO:0009119~ribonucleoside metabolic process	6	P56181, P13073, P54819, P56385, P09622, O75251	0.000641669	0.0235392	32	385	16792
11	GOTERM_BP_ALL	GO:0042775~mitochondrial ATP synthesis coupled electron transport	4	P56181, P13073, P09622, O75251	0.000620037	0.0240768	32	91	16792
11	GOTERM_BP_ALL	GO:0042773~ATP synthesis coupled electron transport	4	P56181, P13073, P09622, O75251	0.000640138	0.0241465	32	92	16792
11	GOTERM_BP_ALL	GO:0019395~fatty acid oxidation	4	P11310, P42765, P42126, P13804	0.000702928	0.0244191	32	95	16792
11	GOTERM_BP_ALL	GO:0044712~single-organism catabolic process	8	P11310, P42765, P42126, P55809, P13804, P51572, P09622, P04181	0.000684979	0.0244382	32	837	16792
11	GOTERM_BP_ALL	GO:0034440~lipid oxidation	4	P11310, P42765, P42126, P13804	0.000746895	0.0252707	32	97	16792
11	GOTERM_BP_ALL	GO:0009116~nucleoside metabolic process	6	P56181, P13073, P54819, P56385, P09622, O75251	0.000880551	0.0289947	32	413	16792
11	GOTERM_BP_ALL	GO:0072329~monocarboxylic acid catabolic process	4	P11310, P42765, P42126, P13804	0.000914477	0.0293722	32	104	16792
11	GOTERM_BP_ALL	GO:0006119~oxidative phosphorylation	4	P56181, P13073, P09622, O75251	0.00102012	0.0319446	32	108	16792
11	GOTERM_BP_ALL	GO:1901657~glycosyl compound metabolic process	6	P56181, P13073, P54819, P56385, P09622, O75251	0.00111068	0.0339385	32	435	16792
11	GOTERM_BP_ALL	GO:0006099~tricarboxylic acid cycle	3	P53597, P07954, P09622	0.00129819	0.0378326	32	29	16792
11	GOTERM_BP_ALL	GO:0006753~nucleoside phosphate metabolic process	7	P56181, P13073, P54819, P53597, P56385, P09622, O75251	0.00128504	0.0382913	32	675	16792
	Category	Term	Count	Genes	PValue	Benjamini	List Total	Pop Hits	Pop Total
12	GOTERM_BP_ALL	GO:0044265~cellular macromolecule catabolic process	12	P51965, Q96QK1, Q9UL46, Q02543, Q8TAT6, P62495, Q06323, P63244, O00231, Q9H074, O00232, P60842	1.34922e-07	3.50791e-05	28	968	16633
12	GOTERM_BP_ALL	GO:0031331~positive regulation of cellular catabolic process	8	P51965, Q96QK1, Q9UL46, Q06323, P63244, O43847, O00231, O00232	1.89547e-07	3.94249e-05	28	271	16633
12	GOTERM_BP_ALL	GO:0045732~positive regulation of protein catabolic process	8	P51965, Q96QK1, Q9UL46, Q06323, P63244, O43847, O00231, O00232	1.28686e-07	4.461e-05	28	256	16633
12	GOTERM_BP_ALL	GO:0044248~cellular catabolic process	14	P51965, Q96QK1, Q9UL46, Q02543, P62140, P62495, Q06323, O43847, Q9H074, P60842, Q8TAT6, P63244, O00231, O00232	3.3137e-07	5.74358e-05	28	1606	16633
12	GOTERM_BP_ALL	GO:0009057~macromolecule catabolic process	13	P51965, Q96QK1, Q9UL46, Q02543, Q06323, P62495, O43847, Q9H074, P60842, Q8TAT6, P63244, O00231, O00232	1.10939e-07	5.76869e-05	28	1193	16633
12	GOTERM_BP_ALL	GO:1903364~positive regulation of cellular protein catabolic process	7	P51965, Q96QK1, Q9UL46, Q06323, P63244, O00231, O00232	4.25511e-07	6.32168e-05	28	185	16633
12	GOTERM_BP_ALL	GO:0010608~posttranscriptional regulation of gene expression	9	Q9UL46, Q7L2H7, P62495, Q06323, P63244, O00231, Q9H074, O00232, P60842	5.47255e-07	7.11406e-05	28	472	16633
12	GOTERM_BP_ALL	GO:0009896~positive regulation of catabolic process	8	P51965, Q96QK1, Q9UL46, Q06323, P63244, O43847, O00231, O00232	7.46404e-07	8.62475e-05	28	332	16633
12	GOTERM_BP_ALL	GO:0009894~regulation of catabolic process	9	P51965, Q96QK1, Q9UL46, P62140, Q06323, P63244, O43847, O00231, O00232	9.53236e-07	9.91317e-05	28	508	16633
12	GOTERM_BP_ALL	GO:0031329~regulation of cellular catabolic process	9	P51965, Q96QK1, Q9UL46, P62140, Q06323, P63244, O43847, O00231, O00232	9.6517e-08	0.000100373	28	376	16633
12	GOTERM_BP_ALL	GO:0042176~regulation of protein catabolic process	8	P51965, Q96QK1, Q9UL46, Q06323, P63244, O43847, O00231, O00232	1.51303e-06	0.00014304	28	369	16633
12	GOTERM_BP_ALL	GO:1901575~organic substance catabolic process	14	P51965, Q96QK1, Q9UL46, Q02543, P62140, P62495, Q06323, O43847, Q9H074, P60842, Q8TAT6, P63244, O00231, O00232	2.04437e-06	0.000177163	28	1880	16633
12	GOTERM_BP_ALL	GO:1903362~regulation of cellular protein catabolic process	7	P51965, Q96QK1, Q9UL46, Q06323, P63244, O00231, O00232	2.46644e-06	0.000197296	28	250	16633
12	GOTERM_BP_ALL	GO:0009056~catabolic process	14	P51965, Q96QK1, Q9UL46, Q02543, P62140, P62495, Q06323, O43847, Q9H074, P60842, Q8TAT6, P63244, O00231, O00232	4.17478e-06	0.000310079	28	2002	16633
12	GOTERM_BP_ALL	GO:1904667~negative regulation of ubiquitin protein ligase activity	5	P51965, Q9UL46, Q06323, O00231, O00232	5.55115e-06	0.000339543	28	73	16633
12	GOTERM_BP_ALL	GO:0051439~regulation of ubiquitin-protein ligase activity involved in mitotic cell cycle	5	P51965, Q9UL46, Q06323, O00231, O00232	5.25279e-06	0.000341374	28	72	16633
12	GOTERM_BP_ALL	GO:0051436~negative regulation of ubiquitin-protein ligase activity involved in mitotic cell cycle	5	P51965, Q9UL46, Q06323, O00231, O00232	4.96647e-06	0.000344283	28	71	16633
12	GOTERM_BP_ALL	GO:0051437~positive regulation of ubiquitin-protein ligase activity involved in regulation of mitotic cell cycle transition	5	P51965, Q9UL46, Q06323, O00231, O00232	6.52166e-06	0.000376737	28	76	16633
12	GOTERM_BP_ALL	GO:1903052~positive regulation of proteolysis involved in cellular protein catabolic process	6	P51965, Q9UL46, Q06323, P63244, O00231, O00232	7.07514e-06	0.000387197	28	170	16633
12	GOTERM_BP_ALL	GO:0031145~anaphase-promoting complex-dependent catabolic process	5	P51965, Q9UL46, Q06323, O00231, O00232	7.61223e-06	0.000395759	28	79	16633
12	GOTERM_BP_ALL	GO:0051444~negative regulation of ubiquitin-protein transferase activity	5	P51965, Q9UL46, Q06323, O00231, O00232	8.004e-06	0.000396312	28	80	16633
12	GOTERM_BP_ALL	GO:1904668~positive regulation of ubiquitin protein ligase activity	5	P51965, Q9UL46, Q06323, O00231, O00232	8.832e-06	0.000417427	28	82	16633
12	GOTERM_BP_ALL	GO:1904666~regulation of ubiquitin protein ligase activity	5	P51965, Q9UL46, Q06323, O00231, O00232	1.06756e-05	0.000482611	28	86	16633
12	GOTERM_BP_ALL	GO:2000060~positive regulation of protein ubiquitination involved in ubiquitin-dependent protein catabolic process	5	P51965, Q9UL46, Q06323, O00231, O00232	1.3362e-05	0.000578856	28	91	16633
12	GOTERM_BP_ALL	GO:0045862~positive regulation of proteolysis	7	P51965, Q9UL46, Q06323, P63244, O43847, O00231, O00232	1.89486e-05	0.00078796	28	357	16633
12	GOTERM_BP_ALL	GO:2000058~regulation of protein ubiquitination involved in ubiquitin-dependent protein catabolic process	5	P51965, Q9UL46, Q06323, O00231, O00232	2.01877e-05	0.000807192	28	101	16633
12	GOTERM_BP_ALL	GO:0051443~positive regulation of ubiquitin-protein transferase activity	5	P51965, Q9UL46, Q06323, O00231, O00232	2.18123e-05	0.000839835	28	103	16633
12	GOTERM_BP_ALL	GO:0032268~regulation of cellular protein metabolic process	14	P51965, Q96QK1, Q9UL46, Q7L2H7, P62495, Q06323, O43847, Q9H074, Q99873, O75663, P60842, P63244, O00231, O00232	2.35887e-05	0.000875779	28	2339	16633
12	GOTERM_BP_ALL	GO:0043161~proteasome-mediated ubiquitin-dependent protein catabolic process	7	P51965, Q9UL46, Q8TAT6, Q06323, P63244, O00231, O00232	2.46352e-05	0.000883089	28	374	16633
12	GOTERM_BP_ALL	GO:0030163~protein catabolic process	9	P51965, Q96QK1, Q9UL46, Q8TAT6, Q06323, P63244, O43847, O00231, O00232	2.81234e-05	0.000974482	28	804	16633
12	GOTERM_BP_ALL	GO:1903050~regulation of proteolysis involved in cellular protein catabolic process	6	P51965, Q9UL46, Q06323, P63244, O00231, O00232	2.98526e-05	0.00100102	28	229	16633
12	GOTERM_BP_ALL	GO:0010498~proteasomal protein catabolic process	7	P51965, Q9UL46, Q8TAT6, Q06323, P63244, O00231, O00232	3.69479e-05	0.00120011	28	402	16633
12	GOTERM_BP_ALL	GO:0051438~regulation of ubiquitin-protein transferase activity	5	P51965, Q9UL46, Q06323, O00231, O00232	3.84876e-05	0.00121223	28	119	16633
12	GOTERM_BP_ALL	GO:0090263~positive regulation of canonical Wnt signaling pathway	5	Q96QK1, Q9UL46, Q06323, O00231, O00232	3.97707e-05	0.0012158	28	120	16633
12	GOTERM_BP_ALL	GO:0051246~regulation of protein metabolic process	14	P51965, Q96QK1, Q9UL46, Q7L2H7, P62495, Q06323, O43847, Q9H074, Q99873, O75663, P60842, P63244, O00231, O00232	4.97116e-05	0.00147609	28	2505	16633
12	GOTERM_BP_ALL	GO:0031397~negative regulation of protein ubiquitination	5	P51965, Q9UL46, Q06323, O00231, O00232	5.2773e-05	0.00152343	28	129	16633
12	GOTERM_BP_ALL	GO:0044267~cellular protein metabolic process	19	P51965, Q96QK1, Q9UL46, Q7L2H7, Q02543, P62140, P62495, Q06323, O43847, O75663, Q99873, Q9H074, P60842, P61221, P18085, Q8TAT6, P63244, O00231, O00232	5.97576e-05	0.00167831	28	4852	16633
12	GOTERM_BP_ALL	GO:1903321~negative regulation of protein modification by small protein conjugation or removal	5	P51965, Q9UL46, Q06323, O00231, O00232	7.25921e-05	0.00198483	28	140	16633
12	GOTERM_BP_ALL	GO:0043488~regulation of mRNA stability	5	Q9UL46, Q06323, O00231, Q9H074, O00232	8.31949e-05	0.00216082	28	145	16633
12	GOTERM_BP_ALL	GO:0044257~cellular protein catabolic process	8	P51965, Q96QK1, Q9UL46, Q8TAT6, Q06323, P63244, O00231, O00232	8.18033e-05	0.00217913	28	682	16633
12	GOTERM_BP_ALL	GO:0006521~regulation of cellular amino acid metabolic process	4	Q9UL46, Q06323, O00231, O00232	8.95351e-05	0.00226866	28	54	16633
12	GOTERM_BP_ALL	GO:0043487~regulation of RNA stability	5	Q9UL46, Q06323, O00231, Q9H074, O00232	9.98787e-05	0.00247026	28	152	16633
12	GOTERM_BP_ALL	GO:0030177~positive regulation of Wnt signaling pathway	5	Q96QK1, Q9UL46, Q06323, O00231, O00232	0.000102447	0.00247484	28	153	16633
12	GOTERM_BP_ALL	GO:1901990~regulation of mitotic cell cycle phase transition	6	P51965, Q9UL46, Q06323, O00231, Q99873, O00232	0.000129336	0.00305256	28	312	16633
12	GOTERM_BP_ALL	GO:0030111~regulation of Wnt signaling pathway	6	Q96QK1, Q9UL46, Q06323, P63244, O00231, O00232	0.000135266	0.00312147	28	315	16633
12	GOTERM_BP_ALL	GO:0002479~antigen processing and presentation of exogenous peptide antigen via MHC class I, TAP-dependent	4	Q9UL46, Q06323, O00231, O00232	0.000141957	0.00313646	28	63	16633
12	GOTERM_BP_ALL	GO:0044772~mitotic cell cycle phase transition	7	P51965, Q9UL46, P62140, Q06323, O00231, Q99873, O00232	0.000140912	0.003181	28	512	16633
12	GOTERM_BP_ALL	GO:0042590~antigen processing and presentation of exogenous peptide antigen via MHC class I	4	Q9UL46, Q06323, O00231, O00232	0.00016305	0.00352681	28	66	16633
12	GOTERM_BP_ALL	GO:1901987~regulation of cell cycle phase transition	6	P51965, Q9UL46, Q06323, O00231, Q99873, O00232	0.000182844	0.00387361	28	336	16633
12	GOTERM_BP_ALL	GO:0044770~cell cycle phase transition	7	P51965, Q9UL46, P62140, Q06323, O00231, Q99873, O00232	0.000198029	0.0040305	28	545	16633
12	GOTERM_BP_ALL	GO:0031398~positive regulation of protein ubiquitination	5	P51965, Q9UL46, Q06323, O00231, O00232	0.000195727	0.00406324	28	181	16633
12	GOTERM_BP_ALL	GO:0006413~translational initiation	5	P61221, Q02543, Q7L2H7, Q9H074, P60842	0.00022176	0.00442588	28	187	16633
12	GOTERM_BP_ALL	GO:0033238~regulation of cellular amine metabolic process	4	Q9UL46, Q06323, O00231, O00232	0.000228989	0.00448381	28	74	16633
12	GOTERM_BP_ALL	GO:0051348~negative regulation of transferase activity	6	P51965, Q9UL46, Q06323, P63244, O00231, O00232	0.000242309	0.00465638	28	357	16633
12	GOTERM_BP_ALL	GO:0006511~ubiquitin-dependent protein catabolic process	7	P51965, Q9UL46, Q8TAT6, Q06323, P63244, O00231, O00232	0.000252454	0.0047629	28	570	16633
12	GOTERM_BP_ALL	GO:0032270~positive regulation of cellular protein metabolic process	10	P51965, Q96QK1, Q9UL46, Q06323, P63244, O43847, O00231, Q9H074, Q99873, O00232	0.000259708	0.00481215	28	1415	16633
12	GOTERM_BP_ALL	GO:0031400~negative regulation of protein modification process	7	P51965, Q9UL46, Q06323, P63244, O00231, O75663, O00232	0.000272167	0.00486901	28	578	16633
12	GOTERM_BP_ALL	GO:0019941~modification-dependent protein catabolic process	7	P51965, Q9UL46, Q8TAT6, Q06323, P63244, O00231, O00232	0.000272167	0.00486901	28	578	16633
12	GOTERM_BP_ALL	GO:0043086~negative regulation of catalytic activity	8	P61221, P51965, Q9UL46, Q06323, P63244, O00231, O75663, O00232	0.000293918	0.00491883	28	838	16633
12	GOTERM_BP_ALL	GO:1903322~positive regulation of protein modification by small protein conjugation or removal	5	P51965, Q9UL46, Q06323, O00231, O00232	0.000270575	0.00492531	28	197	16633
12	GOTERM_BP_ALL	GO:0030178~negative regulation of Wnt signaling pathway	5	Q9UL46, Q06323, P63244, O00231, O00232	0.000286616	0.00495641	28	200	16633
12	GOTERM_BP_ALL	GO:0043632~modification-dependent macromolecule catabolic process	7	P51965, Q9UL46, Q8TAT6, Q06323, P63244, O00231, O00232	0.000293079	0.00498502	28	586	16633
12	GOTERM_BP_ALL	GO:0019538~protein metabolic process	19	P51965, Q96QK1, Q9UL46, Q7L2H7, Q02543, P62140, P62495, Q06323, O43847, O75663, Q99873, Q9H074, P60842, P61221, P18085, Q8TAT6, P63244, O00231, O00232	0.000284109	0.00499621	28	5408	16633
12	GOTERM_BP_ALL	GO:0051247~positive regulation of protein metabolic process	10	P51965, Q96QK1, Q9UL46, Q06323, P63244, O43847, O00231, Q9H074, Q99873, O00232	0.000408537	0.00672279	28	1503	16633
12	GOTERM_BP_ALL	GO:0042787~protein ubiquitination involved in ubiquitin-dependent protein catabolic process	5	P51965, Q9UL46, Q06323, O00231, O00232	0.000425908	0.00689858	28	222	16633
12	GOTERM_BP_ALL	GO:0002474~antigen processing and presentation of peptide antigen via MHC class I	4	Q9UL46, Q06323, O00231, O00232	0.000435062	0.00693833	28	92	16633
12	GOTERM_BP_ALL	GO:0006412~translation	7	P61221, Q02543, Q7L2H7, P62495, P63244, Q9H074, P60842	0.000458069	0.00719371	28	637	16633
12	GOTERM_BP_ALL	GO:0051603~proteolysis involved in cellular protein catabolic process	7	P51965, Q9UL46, Q8TAT6, Q06323, P63244, O00231, O00232	0.000509983	0.0078869	28	650	16633
12	GOTERM_BP_ALL	GO:0043043~peptide biosynthetic process	7	P61221, Q02543, Q7L2H7, P62495, P63244, Q9H074, P60842	0.000561899	0.00855932	28	662	16633
12	GOTERM_BP_ALL	GO:0060828~regulation of canonical Wnt signaling pathway	5	Q96QK1, Q9UL46, Q06323, O00231, O00232	0.000571453	0.00857865	28	240	16633
12	GOTERM_BP_ALL	GO:0002758~innate immune response-activating signal transduction	5	Q9UL46, Q8IWB7, Q06323, O00231, O00232	0.00059876	0.00885905	28	243	16633
12	GOTERM_BP_ALL	GO:0002223~stimulatory C-type lectin receptor signaling pathway	4	Q9UL46, Q06323, O00231, O00232	0.000640383	0.00933938	28	105	16633
12	GOTERM_BP_ALL	GO:0002218~activation of innate immune response	5	Q9UL46, Q8IWB7, Q06323, O00231, O00232	0.000666076	0.00957814	28	250	16633
12	GOTERM_BP_ALL	GO:0038061~NIK/NF-kappaB signaling	4	Q9UL46, Q06323, O00231, O00232	0.000676583	0.00959591	28	107	16633
12	GOTERM_BP_ALL	GO:0060071~Wnt signaling pathway, planar cell polarity pathway	4	Q9UL46, Q06323, O00231, O00232	0.000676583	0.00959591	28	107	16633
12	GOTERM_BP_ALL	GO:0002220~innate immune response activating cell surface receptor signaling pathway	4	Q9UL46, Q06323, O00231, O00232	0.000676583	0.00959591	28	107	16633
12	GOTERM_BP_ALL	GO:0000209~protein polyubiquitination	5	P51965, Q9UL46, Q06323, O00231, O00232	0.000686258	0.00960162	28	252	16633
12	GOTERM_BP_ALL	GO:0031396~regulation of protein ubiquitination	5	P51965, Q9UL46, Q06323, O00231, O00232	0.000686258	0.00960162	28	252	16633
12	GOTERM_BP_ALL	GO:0090175~regulation of establishment of planar polarity	4	Q9UL46, Q06323, O00231, O00232	0.000733293	0.0101205	28	110	16633
12	GOTERM_BP_ALL	GO:0030162~regulation of proteolysis	7	P51965, Q9UL46, Q06323, P63244, O43847, O00231, O00232	0.000788615	0.0107378	28	706	16633
12	GOTERM_BP_ALL	GO:0198738~cell-cell signaling by wnt	6	Q96QK1, Q9UL46, Q06323, P63244, O00231, O00232	0.000834833	0.0109346	28	468	16633
12	GOTERM_BP_ALL	GO:0044106~cellular amine metabolic process	4	Q9UL46, Q06323, O00231, O00232	0.000834393	0.0110682	28	115	16633
12	GOTERM_BP_ALL	GO:0016055~Wnt signaling pathway	6	Q96QK1, Q9UL46, Q06323, P63244, O00231, O00232	0.000826832	0.01111	28	467	16633
12	GOTERM_BP_ALL	GO:1903320~regulation of protein modification by small protein conjugation or removal	5	P51965, Q9UL46, Q06323, O00231, O00232	0.00095066	0.0121375	28	275	16633
12	GOTERM_BP_ALL	GO:0043604~amide biosynthetic process	7	P61221, Q02543, Q7L2H7, P62495, P63244, Q9H074, P60842	0.000945943	0.0122277	28	731	16633
12	GOTERM_BP_ALL	GO:0007164~establishment of tissue polarity	4	Q9UL46, Q06323, O00231, O00232	0.000990225	0.0124866	28	122	16633
12	GOTERM_BP_ALL	GO:0001736~establishment of planar polarity	4	Q9UL46, Q06323, O00231, O00232	0.000990225	0.0124866	28	122	16633
12	GOTERM_BP_ALL	GO:0009308~amine metabolic process	4	Q9UL46, Q06323, O00231, O00232	0.0010379	0.0127746	28	124	16633
12	GOTERM_BP_ALL	GO:0060070~canonical Wnt signaling pathway	5	Q96QK1, Q9UL46, Q06323, O00231, O00232	0.00105746	0.0128617	28	283	16633
12	GOTERM_BP_ALL	GO:0007346~regulation of mitotic cell cycle	6	P51965, Q9UL46, Q06323, O00231, Q99873, O00232	0.00103539	0.0128964	28	491	16633
12	GOTERM_BP_ALL	GO:0045089~positive regulation of innate immune response	5	Q9UL46, Q8IWB7, Q06323, O00231, O00232	0.00118742	0.0142653	28	292	16633
12	GOTERM_BP_ALL	GO:0001738~morphogenesis of a polarized epithelium	4	Q9UL46, Q06323, O00231, O00232	0.00132618	0.0157386	28	135	16633
12	GOTERM_BP_ALL	GO:1905114~cell surface receptor signaling pathway involved in cell-cell signaling	6	Q96QK1, Q9UL46, Q06323, P63244, O00231, O00232	0.00140703	0.0165026	28	526	16633
12	GOTERM_BP_ALL	GO:0033209~tumor necrosis factor-mediated signaling pathway	4	Q9UL46, Q06323, O00231, O00232	0.00144229	0.0167245	28	139	16633
12	GOTERM_BP_ALL	GO:0044092~negative regulation of molecular function	8	P61221, P51965, Q9UL46, Q06323, P63244, O00231, O75663, O00232	0.00146918	0.0168462	28	1097	16633
12	GOTERM_BP_ALL	GO:0006518~peptide metabolic process	7	P61221, Q02543, Q7L2H7, P62495, P63244, Q9H074, P60842	0.0016281	0.0184497	28	812	16633
12	GOTERM_BP_ALL	GO:1901564~organonitrogen compound metabolic process	11	P61221, Q9UL46, Q02543, Q7L2H7, P62495, Q06323, P63244, O00231, Q9H074, O00232, P60842	0.00164995	0.0184938	28	2211	16633
12	GOTERM_BP_ALL	GO:0035567~non-canonical Wnt signaling pathway	4	Q9UL46, Q06323, O00231, O00232	0.00193404	0.0214163	28	154	16633
12	GOTERM_BP_ALL	GO:0010565~regulation of cellular ketone metabolic process	4	Q9UL46, Q06323, O00231, O00232	0.00208074	0.0227814	28	158	16633
12	GOTERM_BP_ALL	GO:0006417~regulation of translation	5	Q7L2H7, P62495, P63244, Q9H074, P60842	0.00214317	0.0232136	28	343	16633
12	GOTERM_BP_ALL	GO:0002478~antigen processing and presentation of exogenous peptide antigen	4	Q9UL46, Q06323, O00231, O00232	0.00223421	0.0239398	28	162	16633
12	GOTERM_BP_ALL	GO:0010564~regulation of cell cycle process	6	P51965, Q9UL46, Q06323, O00231, Q99873, O00232	0.00226308	0.0239988	28	586	16633
12	GOTERM_BP_ALL	GO:0090090~negative regulation of canonical Wnt signaling pathway	4	Q9UL46, Q06323, O00231, O00232	0.00235382	0.0246986	28	165	16633
12	GOTERM_BP_ALL	GO:0050852~T cell receptor signaling pathway	4	Q9UL46, Q06323, O00231, O00232	0.00243573	0.0252933	28	167	16633
12	GOTERM_BP_ALL	GO:1903047~mitotic cell cycle process	7	P51965, Q9UL46, P62140, Q06323, O00231, Q99873, O00232	0.00256412	0.0258379	28	888	16633
12	GOTERM_BP_ALL	GO:0019884~antigen processing and presentation of exogenous antigen	4	Q9UL46, Q06323, O00231, O00232	0.0025194	0.0258937	28	169	16633
12	GOTERM_BP_ALL	GO:0045088~regulation of innate immune response	5	Q9UL46, Q8IWB7, Q06323, O00231, O00232	0.00255433	0.0259919	28	360	16633
12	GOTERM_BP_ALL	GO:0050790~regulation of catalytic activity	11	P61221, P51965, P18085, Q9UL46, Q06323, P63244, O95433, O43847, O00231, O75663, O00232	0.00261502	0.0260922	28	2348	16633
12	GOTERM_BP_ALL	GO:0034248~regulation of cellular amide metabolic process	5	Q7L2H7, P62495, P63244, Q9H074, P60842	0.00287543	0.028385	28	372	16633
12	GOTERM_BP_ALL	GO:0038095~Fc-epsilon receptor signaling pathway	4	Q9UL46, Q06323, O00231, O00232	0.00296448	0.028978	28	179	16633
12	GOTERM_BP_ALL	GO:0048002~antigen processing and presentation of peptide antigen	4	Q9UL46, Q06323, O00231, O00232	0.00296448	0.028978	28	179	16633
12	GOTERM_BP_ALL	GO:0034655~nucleobase-containing compound catabolic process	5	Q02543, P62495, P63244, Q9H074, P60842	0.00307504	0.0297648	28	379	16633
12	GOTERM_BP_ALL	GO:0031349~positive regulation of defense response	5	Q9UL46, Q8IWB7, Q06323, O00231, O00232	0.00369756	0.035365	28	399	16633
12	GOTERM_BP_ALL	GO:0007049~cell cycle	9	P51965, Q9UL46, P62140, Q06323, P63244, O00231, O75663, Q99873, O00232	0.00379263	0.0359297	28	1660	16633
12	GOTERM_BP_ALL	GO:0000278~mitotic cell cycle	7	P51965, Q9UL46, P62140, Q06323, O00231, Q99873, O00232	0.00390223	0.0366179	28	966	16633
12	GOTERM_BP_ALL	GO:0051726~regulation of cell cycle	7	P51965, Q9UL46, Q06323, P63244, O00231, Q99873, O00232	0.00390223	0.0366179	28	966	16633
12	GOTERM_BP_ALL	GO:0046700~heterocycle catabolic process	5	Q02543, P62495, P63244, Q9H074, P60842	0.00407423	0.0378633	28	410	16633
12	GOTERM_BP_ALL	GO:0000956~nuclear-transcribed mRNA catabolic process	4	Q02543, P62495, Q9H074, P60842	0.00433927	0.0392332	28	205	16633
12	GOTERM_BP_ALL	GO:0032269~negative regulation of cellular protein metabolic process	7	P51965, Q9UL46, Q06323, P63244, O00231, O75663, O00232	0.00442585	0.03932	28	991	16633
12	GOTERM_BP_ALL	GO:0051336~regulation of hydrolase activity	8	P61221, P18085, Q9UL46, Q06323, P63244, O95433, O43847, O75663	0.004414	0.0395537	28	1331	16633
12	GOTERM_BP_ALL	GO:0043603~cellular amide metabolic process	7	P61221, Q02543, Q7L2H7, P62495, P63244, Q9H074, P60842	0.00433872	0.0395716	28	987	16633
12	GOTERM_BP_ALL	GO:0019439~aromatic compound catabolic process	5	Q02543, P62495, P63244, Q9H074, P60842	0.00451411	0.0397513	28	422	16633
12	GOTERM_BP_ALL	GO:0044270~cellular nitrogen compound catabolic process	5	Q02543, P62495, P63244, Q9H074, P60842	0.00432709	0.0398158	28	417	16633
12	GOTERM_BP_ALL	GO:0022402~cell cycle process	8	P51965, Q9UL46, P62140, Q06323, O00231, O75663, Q99873, O00232	0.00469681	0.0409842	28	1346	16633
12	GOTERM_BP_ALL	GO:0006402~mRNA catabolic process	4	Q02543, P62495, Q9H074, P60842	0.00528257	0.0456088	28	220	16633
12	GOTERM_BP_ALL	GO:1901361~organic cyclic compound catabolic process	5	Q02543, P62495, P63244, Q9H074, P60842	0.00540237	0.0462388	28	444	16633
12	GOTERM_BP_ALL	GO:0019882~antigen processing and presentation	4	Q9UL46, Q06323, O00231, O00232	0.00548491	0.0465485	28	223	16633
12	GOTERM_BP_ALL	GO:0050851~antigen receptor-mediated signaling pathway	4	Q9UL46, Q06323, O00231, O00232	0.00583245	0.048642	28	228	16633
12	GOTERM_BP_ALL	GO:0042180~cellular ketone metabolic process	4	Q9UL46, Q06323, O00231, O00232	0.00590352	0.0488313	28	229	16633
12	GOTERM_BP_ALL	GO:0051248~negative regulation of protein metabolic process	7	P51965, Q9UL46, Q06323, P63244, O00231, O75663, O00232	0.00581493	0.0488899	28	1048	16633
	Category	Term	Count	Genes	PValue	Benjamini	List Total	Pop Hits	Pop Total
13	GOTERM_BP_ALL	GO:0000375~RNA splicing, via transesterification reactions	10	Q15233, Q6UN15, Q99459, Q9UKV3, P52272, Q9UKM9, Q13573, Q9H307, O75934, P38159	1.16566e-08	3.34778e-06	37	302	16633
13	GOTERM_BP_ALL	GO:0006397~mRNA processing	12	Q9BY77, Q15233, Q6UN15, Q99459, Q9UKV3, P52272, Q9UKM9, Q13573, Q9H307, O75934, Q8N163, P38159	2.47784e-09	3.55817e-06	37	468	16633
13	GOTERM_BP_ALL	GO:0000377~RNA splicing, via transesterification reactions with bulged adenosine as nucleophile	10	Q15233, Q6UN15, Q99459, Q9UKV3, P52272, Q9UKM9, Q13573, Q9H307, O75934, P38159	1.03829e-08	3.72746e-06	37	298	16633
13	GOTERM_BP_ALL	GO:0000398~mRNA splicing, via spliceosome	10	Q15233, Q6UN15, Q99459, Q9UKV3, P52272, Q9UKM9, Q13573, Q9H307, O75934, P38159	1.03829e-08	3.72746e-06	37	298	16633
13	GOTERM_BP_ALL	GO:0016071~mRNA metabolic process	13	Q9BY77, Q15233, Q6UN15, Q99459, Q9NWH9, Q9UKV3, P52272, Q9UKM9, Q13573, Q9H307, O75934, Q8N163, P38159	8.23587e-09	3.94223e-06	37	668	16633
13	GOTERM_BP_ALL	GO:0008380~RNA splicing	11	Q15233, Q6UN15, Q99459, Q9UKV3, P52272, Q9UKM9, Q13573, Q9H307, O75934, Q8N163, P38159	7.82981e-09	5.62179e-06	37	397	16633
13	GOTERM_BP_ALL	GO:0006396~RNA processing	12	Q9BY77, Q15233, Q6UN15, Q99459, Q9UKV3, P52272, Q9UKM9, Q13573, Q9H307, O75934, Q8N163, P38159	1.99255e-06	0.000408674	37	905	16633
13	GOTERM_BP_ALL	GO:0006807~nitrogen compound metabolic process	30	O14949, Q9NWH9, Q13573, Q9UJZ1, O95571, Q8N163, P0C0S8, Q9BY77, Q15233, P45954, P10412, Q6UN15, Q99459, Q9H307, P32322, P49711, O75934, Q9P0M9, P52272, Q92785, Q8TAQ2, Q12824, P20674, Q9NX63, O95983, P02649, Q9UKV3, Q9UKM9, O75947, P38159	1.73589e-06	0.000415371	37	6876	16633
13	GOTERM_BP_ALL	GO:0034641~cellular nitrogen compound metabolic process	28	O14949, Q9NWH9, Q13573, Q9UJZ1, O95571, Q8N163, P0C0S8, Q9BY77, Q15233, P10412, Q6UN15, Q99459, Q9H307, P49711, O75934, Q9P0M9, P52272, Q92785, Q8TAQ2, Q12824, P20674, Q9NX63, O95983, P02649, Q9UKV3, Q9UKM9, O75947, P38159	1.02104e-05	0.00183109	37	6433	16633
13	GOTERM_BP_ALL	GO:0006139~nucleobase-containing compound metabolic process	26	O14949, Q9NWH9, Q13573, Q9UJZ1, Q8N163, P0C0S8, Q9BY77, Q15233, P10412, Q6UN15, Q99459, Q9H307, P49711, O75934, Q92785, Q8TAQ2, Q12824, P52272, P20674, Q9NX63, O95983, P02649, Q9UKV3, Q9UKM9, O75947, P38159	1.90991e-05	0.00304276	37	5726	16633
13	GOTERM_BP_ALL	GO:0046483~heterocycle metabolic process	26	O14949, Q9NWH9, Q13573, Q9UJZ1, Q8N163, P0C0S8, Q9BY77, Q15233, P10412, Q6UN15, Q99459, Q9H307, P49711, O75934, Q92785, Q8TAQ2, Q12824, P52272, P20674, Q9NX63, O95983, P02649, Q9UKV3, Q9UKM9, O75947, P38159	2.91565e-05	0.00417818	37	5851	16633
13	GOTERM_BP_ALL	GO:0006725~cellular aromatic compound metabolic process	26	O14949, Q9NWH9, Q13573, Q9UJZ1, Q8N163, P0C0S8, Q9BY77, Q15233, P10412, Q6UN15, Q99459, Q9H307, P49711, O75934, Q92785, Q8TAQ2, Q12824, P52272, P20674, Q9NX63, O95983, P02649, Q9UKV3, Q9UKM9, O75947, P38159	3.39585e-05	0.00442339	37	5897	16633
13	GOTERM_BP_ALL	GO:0010467~gene expression	24	Q9Y4W6, Q9NWH9, P52272, Q92785, Q8TAQ2, Q12824, Q13573, Q9UJZ1, Q8N163, Q9NX63, O95983, P0C0S8, Q9BY77, P10412, Q15233, Q6UN15, Q99459, Q9UKV3, Q9UKM9, Q9H307, P49711, O75934, Q9P0M9, P38159	6.35034e-05	0.00699035	37	5241	16633
13	GOTERM_BP_ALL	GO:1901360~organic cyclic compound metabolic process	26	O14949, Q9NWH9, Q13573, Q9UJZ1, Q8N163, P0C0S8, Q9BY77, Q15233, P10412, Q6UN15, Q99459, Q9H307, P49711, O75934, Q92785, Q8TAQ2, Q12824, P52272, P20674, Q9NX63, O95983, P02649, Q9UKV3, Q9UKM9, O75947, P38159	6.14529e-05	0.00732711	37	6081	16633
13	GOTERM_BP_ALL	GO:0034654~nucleobase-containing compound biosynthetic process	21	Q9NWH9, Q92785, Q8TAQ2, Q12824, Q13573, Q9UJZ1, Q8N163, Q9NX63, O95983, P0C0S8, Q9BY77, Q15233, P10412, Q99459, Q6UN15, P02649, Q9UKM9, Q9H307, P49711, O75947, P38159	0.000141939	0.0144544	37	4297	16633
13	GOTERM_BP_ALL	GO:0051172~negative regulation of nitrogen compound metabolic process	12	P10412, Q15233, P02649, Q9UKV3, Q8TAQ2, Q13573, P49711, Q8N163, Q9NX63, O95983, P0C0S8, P38159	0.000187322	0.0148344	37	1471	16633
13	GOTERM_BP_ALL	GO:0019438~aromatic compound biosynthetic process	21	Q9NWH9, Q92785, Q8TAQ2, Q12824, Q13573, Q9UJZ1, Q8N163, Q9NX63, O95983, P0C0S8, Q9BY77, Q15233, P10412, Q99459, Q6UN15, P02649, Q9UKM9, Q9H307, P49711, O75947, P38159	0.000178631	0.0149771	37	4364	16633
13	GOTERM_BP_ALL	GO:0044237~cellular metabolic process	33	Q9NWH9, O14949, Q13573, Q9UJZ1, O95571, Q8N163, P0C0S8, Q9BY77, Q15233, P45954, P10412, Q6UN15, Q99459, Q9H307, P32322, P49711, O75934, Q9P0M9, Q9Y4W6, P52272, Q92785, Q8TAQ2, Q12824, P20674, Q9NX63, O95983, P02649, P38117, Q9UKV3, Q9UKM9, O75947, Q9NZ45, P38159	0.000201576	0.0151209	37	10110	16633
13	GOTERM_BP_ALL	GO:0051253~negative regulation of RNA metabolic process	11	P10412, Q15233, Q9UKV3, Q8TAQ2, Q13573, P49711, Q8N163, Q9NX63, O95983, P0C0S8, P38159	0.000170909	0.0152233	37	1205	16633
13	GOTERM_BP_ALL	GO:0018130~heterocycle biosynthetic process	21	Q9NWH9, Q92785, Q8TAQ2, Q12824, Q13573, Q9UJZ1, Q8N163, Q9NX63, O95983, P0C0S8, Q9BY77, Q15233, P10412, Q99459, Q6UN15, P02649, Q9UKM9, Q9H307, P49711, O75947, P38159	0.000170906	0.0162296	37	4351	16633
13	GOTERM_BP_ALL	GO:1901362~organic cyclic compound biosynthetic process	21	Q9NWH9, Q92785, Q8TAQ2, Q12824, Q13573, Q9UJZ1, Q8N163, Q9NX63, O95983, P0C0S8, Q9BY77, Q15233, P10412, Q99459, Q6UN15, P02649, Q9UKM9, Q9H307, P49711, O75947, P38159	0.000258548	0.0183948	37	4475	16633
13	GOTERM_BP_ALL	GO:0044271~cellular nitrogen compound biosynthetic process	22	Q9NWH9, Q92785, Q8TAQ2, Q12824, Q13573, Q9UJZ1, Q8N163, Q9NX63, O95983, P0C0S8, Q9BY77, Q15233, P10412, Q99459, Q6UN15, P02649, Q9UKM9, Q9H307, P49711, O75947, Q9P0M9, P38159	0.000272542	0.0184666	37	4883	16633
13	GOTERM_BP_ALL	GO:0016070~RNA metabolic process	21	Q9NWH9, P52272, Q92785, Q8TAQ2, Q12824, Q13573, Q8N163, Q9NX63, O95983, P0C0S8, Q9BY77, Q15233, P10412, Q99459, Q6UN15, Q9UKV3, Q9UKM9, Q9H307, P49711, O75934, P38159	0.00037041	0.0238921	37	4587	16633
13	GOTERM_BP_ALL	GO:0045934~negative regulation of nucleobase-containing compound metabolic process	11	P10412, Q15233, Q9UKV3, Q8TAQ2, Q13573, P49711, Q8N163, Q9NX63, O95983, P0C0S8, P38159	0.000395588	0.0244007	37	1336	16633
13	GOTERM_BP_ALL	GO:0006351~transcription, DNA-templated	18	Q9NWH9, Q92785, Q8TAQ2, Q12824, Q13573, Q8N163, Q9NX63, O95983, P0C0S8, Q9BY77, Q15233, P10412, Q99459, Q6UN15, Q9UKM9, Q9H307, P49711, P38159	0.000485418	0.0286333	37	3551	16633
13	GOTERM_BP_ALL	GO:0090304~nucleic acid metabolic process	22	Q9NWH9, P52272, Q92785, Q8TAQ2, Q12824, Q13573, Q9UJZ1, Q8N163, Q9NX63, O95983, P0C0S8, Q9BY77, Q15233, P10412, Q6UN15, Q99459, Q9UKV3, Q9UKM9, Q9H307, P49711, O75934, P38159	0.000517182	0.0292775	37	5094	16633
13	GOTERM_BP_ALL	GO:0051171~regulation of nitrogen compound metabolic process	20	Q9NWH9, Q92785, Q8TAQ2, Q12824, Q13573, Q9UJZ1, Q8N163, Q9NX63, O95983, P0C0S8, Q9BY77, Q15233, P10412, Q99459, P02649, Q9UKV3, Q9UKM9, Q9H307, P49711, P38159	0.000585034	0.0318046	37	4347	16633
13	GOTERM_BP_ALL	GO:0010629~negative regulation of gene expression	11	P10412, Q15233, Q9UKV3, Q8TAQ2, Q13573, P49711, Q8N163, Q9NX63, O95983, P0C0S8, P38159	0.000761665	0.0383237	37	1451	16633
13	GOTERM_BP_ALL	GO:0019219~regulation of nucleobase-containing compound metabolic process	19	Q9NWH9, Q92785, Q8TAQ2, Q12824, Q13573, Q9UJZ1, Q8N163, Q9NX63, O95983, P0C0S8, Q15233, P10412, Q99459, P02649, Q9UKV3, Q9UKM9, Q9H307, P49711, P38159	0.000752674	0.0392549	37	4049	16633
13	GOTERM_BP_ALL	GO:0097659~nucleic acid-templated transcription	18	Q9NWH9, Q92785, Q8TAQ2, Q12824, Q13573, Q8N163, Q9NX63, O95983, P0C0S8, Q9BY77, Q15233, P10412, Q99459, Q6UN15, Q9UKM9, Q9H307, P49711, P38159	0.000842344	0.0408695	37	3715	16633
	Category	Term	Count	Genes	PValue	Benjamini	List Total	Pop Hits	Pop Total
14	GOTERM_BP_ALL	GO:0033554~cellular response to stress	27	Q15369, Q15004, Q16576, Q9Y230, P49005, P25685, P10586, P15311, Q15054, P12004, P16104, Q13153, P25490, P30040, O75792, Q9C0B1, P09493, Q9GZT9, Q07812, P26583, Q8N573, Q9Y6H1, Q92597, P04792, Q5TBB1, P01034, Q9UNE7	5.3178e-06	0.0148634	98	1752	16633
14	GOTERM_BP_ALL	GO:0006271~DNA strand elongation involved in DNA replication	5	Q9BRX5, Q15054, P49005, P12004, O75792	1.47241e-05	0.0205183	98	26	16633
14	GOTERM_BP_ALL	GO:0006996~organelle organization	40	O14745, Q99536, O15400, Q96CS2, Q15004, Q13185, Q16576, P49005, Q9Y230, O60234, Q9NTJ3, Q6UVJ0, P50897, Q15059, P15311, Q9BV40, Q15054, Q96B97, P12004, P16104, Q01826, Q13153, Q9NR33, P28289, P25490, O75369, P25205, Q13813, P09493, P33991, P16949, Q07812, Q7LBR1, Q9Y5J9, P61586, P26583, P20702, Q9Y6H1, Q8NBT2, Q9Y6A5	5.34271e-05	0.024764	98	3707	16633
14	GOTERM_BP_ALL	GO:0006260~DNA replication	10	P33991, Q9BRX5, Q15054, Q15004, P49005, Q16576, P12004, O75792, P01034, P25205	4.91426e-05	0.0272983	98	290	16633
14	GOTERM_BP_ALL	GO:0016043~cellular component organization	55	O14745, P98155, Q15004, Q13185, Q16576, Q9Y230, Q9NTJ3, Q6UVJ0, P49458, P15311, Q9BV40, Q96B97, Q13153, P28289, O75369, Q13813, P09493, P26447, P16949, Q07812, Q9Y5J9, P20702, P61586, Q7LBR1, Q9Y6A5, Q8NBT2, P01034, Q99536, O15400, Q96CS2, O60234, P25685, P49005, Q15059, P50897, P10586, Q15054, P12004, P07949, P16104, Q15274, P19793, Q06203, Q01826, Q9NR33, P25490, P25205, Q53QZ3, O15394, P33991,…	8.07028e-05	0.0280088	98	6051	16633
14	GOTERM_BP_ALL	GO:0006259~DNA metabolic process	18	Q9BRX5, Q15004, Q9NR33, Q9Y230, Q16576, P49005, P25490, O75792, P25205, Q9C0B1, P33991, Q07812, Q15054, P26583, P12004, Q9UNE7, P16104, P01034	4.39802e-05	0.0304883	98	975	16633
14	GOTERM_BP_ALL	GO:0071840~cellular component organization or biogenesis	56	O14745, P98155, Q15004, Q13185, Q16576, Q9Y230, Q9NTJ3, Q6UVJ0, Q14331, P49458, P15311, Q9BV40, Q96B97, Q13153, P28289, O75369, Q13813, P09493, P26447, P16949, Q07812, Q7LBR1, Q9Y5J9, P20702, P61586, Q9Y6A5, Q8NBT2, P01034, Q99536, O15400, Q96CS2, O60234, P25685, P49005, Q15059, P50897, P10586, Q15054, P12004, P07949, P16104, Q15274, P19793, Q06203, Q01826, Q9NR33, P25490, P25205, Q53QZ3, O15394,…	7.83278e-05	0.0310201	98	6207	16633
14	GOTERM_BP_ALL	GO:0022616~DNA strand elongation	5	Q9BRX5, Q15054, P49005, P12004, O75792	3.44796e-05	0.0318473	98	32	16633
	Category	Term	Count	Genes	PValue	Benjamini	List Total	Pop Hits	Pop Total
15
	Category	Term	Count	Genes	PValue	Benjamini	List Total	Pop Hits	Pop Total
16
	Category	Term	Count	Genes	PValue	Benjamini	List Total	Pop Hits	Pop Total
17	GOTERM_BP_ALL	GO:0055114~oxidation-reduction process	19	P27695, P40925, P04406, P06733, O60701, P06744, Q13630, O14618, P06737, P11586, P23921, O75874, P35573, Q9UBQ7, P15121, P09429, P32119, Q99497, P21399	2.48815e-07	0.000650439	76	981	16633
17	GOTERM_BP_ALL	GO:0043436~oxoacid metabolic process	16	P40925, P04406, Q9Y617, P49588, P06733, P54577, P06744, P04424, P11586, O75874, P09211, O75608, P09960, Q9UBQ7, Q99497, P21399	3.44355e-06	0.00224869	76	827	16633
17	GOTERM_BP_ALL	GO:0019752~carboxylic acid metabolic process	16	P40925, P04406, Q9Y617, P49588, P06733, P54577, P06744, P04424, P11586, O75874, P09211, O75608, P09960, Q9UBQ7, Q99497, P21399	3.19722e-06	0.00278303	76	822	16633
17	GOTERM_BP_ALL	GO:0044281~small molecule metabolic process	25	P04406, P06733, P04424, P11586, P00492, P09960, Q6XQN6, Q99497, Q9NQX3, P40925, Q9Y617, P49588, P06744, P54577, P28072, P23921, Q9NZL9, P09211, O75874, O75608, P15121, Q9UBQ7, P09429, P00918, P21399	2.47056e-06	0.00322505	76	1945	16633
17	GOTERM_BP_ALL	GO:0010035~response to inorganic substance	12	P27695, P35637, O75131, P15121, Q9HB71, P06744, O14618, P43487, P32119, Q99497, P00918, P21399	7.51218e-06	0.00392118	76	468	16633
17	GOTERM_BP_ALL	GO:0006082~organic acid metabolic process	16	P40925, P04406, Q9Y617, P49588, P06733, P54577, P06744, P04424, P11586, O75874, P09211, O75608, P09960, Q9UBQ7, Q99497, P21399	9.96721e-06	0.00433464	76	903	16633
17	GOTERM_BP_ALL	GO:0044710~single-organism metabolic process	36	P04406, P06733, P04424, O14618, P06737, P11586, P00492, P35573, P09960, Q6XQN6, P32119, Q99497, Q9NQX3, P27695, P40925, Q9Y617, P49588, P39019, O60701, P54577, P06744, Q13630, P28072, P23921, Q9NZL9, P06396, P09211, O75874, O75131, O75608, P15121, Q9UBQ7, Q53EL6, P09429, P00918, P21399	2.07519e-05	0.00772243	76	4051	16633
17	GOTERM_BP_ALL	GO:0072524~pyridine-containing compound metabolic process	7	P40925, P04406, Q9Y617, O75874, P06733, Q6XQN6, P06744	2.62882e-05	0.00855624	76	130	16633
17	GOTERM_BP_ALL	GO:0051186~cofactor metabolic process	10	Q9NQX3, P40925, P04406, Q9NZL9, O75874, P06733, Q6XQN6, P15121, P06744, P11586	5.44232e-05	0.0141313	76	383	16633
17	GOTERM_BP_ALL	GO:0006091~generation of precursor metabolites and energy	10	P40925, P04406, O75874, P35573, P06733, P06744, P09429, P06737, Q99497, P21399	5.01834e-05	0.0144756	76	379	16633
17	GOTERM_BP_ALL	GO:0044711~single-organism biosynthetic process	18	Q9NQX3, P40925, P04406, Q9Y617, P06733, P06744, P04424, P11586, P23921, P00492, O75874, P09211, P35573, P09960, O75131, Q6XQN6, P15121, Q99497	7.32042e-05	0.0172527	76	1336	16633
17	GOTERM_BP_ALL	GO:0006732~coenzyme metabolic process	9	Q9NQX3, P40925, P04406, Q9NZL9, O75874, P06733, Q6XQN6, P06744, P11586	8.1196e-05	0.017539	76	313	16633
17	GOTERM_BP_ALL	GO:0008219~cell death	22	P04406, Q9BTT0, P49588, P30419, P54577, P06744, P06737, P48595, P12814, P07900, P06396, Q9Y5Z4, P09211, Q9H7C9, Q9UNN5, P10124, Q9HB71, Q53EL6, P09429, O43707, P32119, Q99497	9.14054e-05	0.0182194	76	1939	16633
17	GOTERM_BP_ALL	GO:0019674~NAD metabolic process	5	P40925, P04406, P06733, Q6XQN6, P06744	0.000134532	0.0248172	76	58	16633
17	GOTERM_BP_ALL	GO:0031333~negative regulation of protein complex assembly	6	P40121, P06396, O95834, Q02790, P09429, Q99497	0.000176957	0.0303812	76	116	16633
17	GOTERM_BP_ALL	GO:1901564~organonitrogen compound metabolic process	23	Q9NQX3, P40925, P04406, Q9Y617, P49588, P39019, P06733, P52888, O60701, P54577, P06744, P04424, P11586, P23921, Q9H4A4, P00492, P28072, O75874, P09211, P09960, Q6XQN6, P15121, Q99497	0.000206996	0.0332685	76	2211	16633
17	GOTERM_BP_ALL	GO:0019362~pyridine nucleotide metabolic process	6	P40925, P04406, O75874, P06733, Q6XQN6, P06744	0.000223957	0.033867	76	122	16633
17	GOTERM_BP_ALL	GO:0046496~nicotinamide nucleotide metabolic process	6	P40925, P04406, O75874, P06733, Q6XQN6, P06744	0.000223957	0.033867	76	122	16633
17	GOTERM_BP_ALL	GO:0008152~metabolic process	64	P04406, P07311, P06733, P06454, O14618, P06737, P11586, Q9H4A4, Q9Y224, Q9H7C9, P35573, Q6XQN6, Q99598, Q9HB71, O43707, P32119, Q99497, Q9NQX3, P40925, P49588, P39019, O60701, P06744, P54577, P28072, P23921, P09211, P35637, Q96BW5, P10124, O75131, P15121, P19338, P00918, P80723, Q9BTT0, Q02790, P04424, P43487, P12814, P00492, P07900, P09960, P51858, P27695, Q9Y617, P50452, P30419, P52888, Q9Y5Y6,…	0.000400046	0.0409894	76	10979	16633
17	GOTERM_BP_ALL	GO:0006733~oxidoreduction coenzyme metabolic process	6	P40925, P04406, O75874, P06733, Q6XQN6, P06744	0.000396036	0.0422418	76	138	16633
17	GOTERM_BP_ALL	GO:0006979~response to oxidative stress	9	P27695, Q9Y5Z4, P09211, O75874, Q6XQN6, P15121, O14618, P32119, Q99497	0.000383301	0.0426518	76	393	16633
17	GOTERM_BP_ALL	GO:0043254~regulation of protein complex assembly	9	P40121, P07900, P06396, O95834, Q9UNN5, Q02790, P59998, P09429, Q99497	0.000306107	0.0435028	76	380	16633
17	GOTERM_BP_ALL	GO:0044283~small molecule biosynthetic process	10	P40925, P04406, Q9Y617, P09960, P06733, P15121, P06744, P04424, Q99497, P11586	0.000326977	0.0440118	76	486	16633
17	GOTERM_BP_ALL	GO:0046364~monosaccharide biosynthetic process	5	P40925, P04406, P06733, P15121, P06744	0.000465359	0.0440803	76	80	16633
17	GOTERM_BP_ALL	GO:0012501~programmed cell death	20	P04406, Q9BTT0, P49588, P30419, P54577, P06744, P06737, P48595, P12814, P07900, P06396, P09211, Q9H7C9, Q9UNN5, P10124, Q53EL6, P09429, O43707, P32119, Q99497	0.000382676	0.0444756	76	1833	16633
17	GOTERM_BP_ALL	GO:0010038~response to metal ion	8	P35637, O75131, Q9HB71, P06744, P43487, Q99497, P00918, P21399	0.000462398	0.045452	76	307	16633
17	GOTERM_BP_ALL	GO:0044724~single-organism carbohydrate catabolic process	6	P04406, P35573, P06733, P06744, P09429, P06737	0.000357963	0.0457333	76	135	16633
17	GOTERM_BP_ALL	GO:0019319~hexose biosynthetic process	5	P40925, P04406, P06733, P15121, P06744	0.000382663	0.0465419	76	76	16633
	Category	Term	Count	Genes	PValue	Benjamini	List Total	Pop Hits	Pop Total
18
	Category	Term	Count	Genes	PValue	Benjamini	List Total	Pop Hits	Pop Total
19
	Category	Term	Count	Genes	PValue	Benjamini	List Total	Pop Hits	Pop Total
20	GOTERM_BP_ALL	GO:0044085~cellular component biogenesis	18	P34932, Q9ULV4, O15143, P62942, Q96DE0, Q08752, P62195, P61160, P62993, P47756, P62424, O75083, P17980, P55072, P49407, P40429, P39023, P62847	4.16817e-06	0.00673798	33	2872	16633
20	GOTERM_BP_ALL	GO:0044265~cellular macromolecule catabolic process	11	O14818, P62424, P17980, O75312, Q96DE0, P49407, P55072, P40429, P39023, P62847, P62195	8.46905e-06	0.0068449	33	968	16633
20	GOTERM_BP_ALL	GO:0044087~regulation of cellular component biogenesis	10	P61160, P62993, P47756, Q9ULV4, O15143, P17980, Q96DE0, P55072, P40429, P62195	1.40031e-05	0.00754245	33	803	16633
20	GOTERM_BP_ALL	GO:0043254~regulation of protein complex assembly	7	P61160, P62993, P47756, O15143, P17980, P55072, P62195	7.48961e-05	0.00864003	33	380	16633
20	GOTERM_BP_ALL	GO:0034655~nucleobase-containing compound catabolic process	7	P62424, O75312, Q96DE0, P55072, P40429, P39023, P62847	7.38133e-05	0.00916769	33	379	16633
20	GOTERM_BP_ALL	GO:0043933~macromolecular complex subunit organization	15	P34932, O15143, P62942, Q08752, P62195, P61160, P62993, P47756, O75083, P17980, P55072, P49407, P40429, P63241, P39023	6.39385e-05	0.00938402	33	2417	16633
20	GOTERM_BP_ALL	GO:0006401~RNA catabolic process	6	P62424, O75312, Q96DE0, P40429, P39023, P62847	0.000102555	0.00973775	33	248	16633
20	GOTERM_BP_ALL	GO:1901564~organonitrogen compound metabolic process	14	P37837, Q96DE0, P29401, P62195, P26641, O14818, P62424, P17980, P49591, P55072, P40429, P63241, P62847, P39023	0.000115077	0.00977637	33	2211	16633
20	GOTERM_BP_ALL	GO:0019439~aromatic compound catabolic process	7	P62424, O75312, Q96DE0, P55072, P40429, P39023, P62847	0.000133251	0.00977679	33	422	16633
20	GOTERM_BP_ALL	GO:0002768~immune response-regulating cell surface receptor signaling pathway	7	P61160, P51452, P62993, O14818, O15143, P17980, P62195	9.80066e-05	0.00988671	33	399	16633
20	GOTERM_BP_ALL	GO:0044419~interspecies interaction between organisms	10	P26641, P62993, O14818, P62424, P17980, P55072, P40429, Q08752, P39023, P62847	7.35634e-05	0.00989441	33	991	16633
20	GOTERM_BP_ALL	GO:0044403~symbiosis, encompassing mutualism through parasitism	10	P26641, P62993, O14818, P62424, P17980, P55072, P40429, Q08752, P39023, P62847	7.35634e-05	0.00989441	33	991	16633
20	GOTERM_BP_ALL	GO:0031334~positive regulation of protein complex assembly	6	P61160, P62993, O15143, P17980, P55072, P62195	6.20831e-05	0.0100197	33	223	16633
20	GOTERM_BP_ALL	GO:0038093~Fc receptor signaling pathway	6	P61160, P62993, O14818, O15143, P17980, P62195	9.31781e-05	0.0100255	33	243	16633
20	GOTERM_BP_ALL	GO:0044270~cellular nitrogen compound catabolic process	7	P62424, O75312, Q96DE0, P55072, P40429, P39023, P62847	0.000124843	0.0100743	33	417	16633
20	GOTERM_BP_ALL	GO:0022607~cellular component assembly	15	P34932, Q9ULV4, O15143, P62942, Q08752, P62195, P61160, P62993, P47756, O75083, P17980, P55072, P49407, P40429, P39023	0.000131235	0.0100858	33	2578	16633
20	GOTERM_BP_ALL	GO:0046700~heterocycle catabolic process	7	P62424, O75312, Q96DE0, P55072, P40429, P39023, P62847	0.000113788	0.0102018	33	410	16633
20	GOTERM_BP_ALL	GO:0071822~protein complex subunit organization	12	P34932, P61160, P62993, P47756, O15143, P17980, O75083, P62942, P55072, Q08752, P63241, P62195	0.000149802	0.0105095	33	1639	16633
20	GOTERM_BP_ALL	GO:0034622~cellular macromolecular complex assembly	10	P34932, P61160, P62993, P47756, O15143, P17980, P62942, P40429, P39023, P62195	6.1793e-05	0.011075	33	969	16633
20	GOTERM_BP_ALL	GO:1903320~regulation of protein modification by small protein conjugation or removal	6	O14818, P17980, P62942, P49407, P55072, P62195	0.000166411	0.0111845	33	275	16633
20	GOTERM_BP_ALL	GO:0065003~macromolecular complex assembly	12	P34932, P61160, P62993, P47756, O15143, P17980, P62942, P55072, P40429, Q08752, P39023, P62195	0.000181022	0.0112305	33	1674	16633
20	GOTERM_BP_ALL	GO:1901361~organic cyclic compound catabolic process	7	P62424, O75312, Q96DE0, P55072, P40429, P39023, P62847	0.000175763	0.0113397	33	444	16633
20	GOTERM_BP_ALL	GO:0002429~immune response-activating cell surface receptor signaling pathway	7	P61160, P51452, P62993, O14818, O15143, P17980, P62195	6.17699e-05	0.0124461	33	367	16633
20	GOTERM_BP_ALL	GO:1903322~positive regulation of protein modification by small protein conjugation or removal	6	O14818, P17980, P62942, P49407, P55072, P62195	3.43951e-05	0.0138507	33	197	16633
20	GOTERM_BP_ALL	GO:0044764~multi-organism cellular process	10	P26641, P62993, O14818, P62424, P17980, P55072, P40429, Q08752, P39023, P62847	6.03194e-05	0.0138801	33	966	16633
20	GOTERM_BP_ALL	GO:0050776~regulation of immune response	9	P61160, P51452, P62993, O14818, O15143, P17980, P62942, P13612, P62195	0.000254484	0.0151736	33	911	16633
20	GOTERM_BP_ALL	GO:0016032~viral process	10	P26641, P62993, O14818, P62424, P17980, P55072, P40429, Q08752, P39023, P62847	5.69967e-05	0.0152905	33	959	16633
20	GOTERM_BP_ALL	GO:0051130~positive regulation of cellular component organization	10	P61160, P62993, Q9ULV4, O15143, P17980, O75083, P49407, P55072, P63241, P62195	0.000280144	0.0160996	33	1181	16633
20	GOTERM_BP_ALL	GO:0030832~regulation of actin filament length	5	P61160, P62993, P47756, O15143, O75083	0.000302927	0.0162473	33	170	16633
20	GOTERM_BP_ALL	GO:0008064~regulation of actin polymerization or depolymerization	5	P61160, P62993, P47756, O15143, O75083	0.000296198	0.0164326	33	169	16633
20	GOTERM_BP_ALL	GO:0009057~macromolecule catabolic process	11	O14818, P62424, P17980, O75312, Q96DE0, P49407, P55072, P40429, P39023, P62847, P62195	5.19923e-05	0.0167253	33	1193	16633
20	GOTERM_BP_ALL	GO:0002757~immune response-activating signal transduction	7	P61160, P51452, P62993, O14818, O15143, P17980, P62195	0.000326459	0.0169389	33	498	16633
20	GOTERM_BP_ALL	GO:0031398~positive regulation of protein ubiquitination	5	O14818, P17980, P62942, P49407, P62195	0.000384389	0.0192988	33	181	16633
20	GOTERM_BP_ALL	GO:0007015~actin filament organization	6	P61160, P62993, P47756, O15143, O75083, P49407	0.000397488	0.0193513	33	332	16633
20	GOTERM_BP_ALL	GO:0008154~actin polymerization or depolymerization	5	P61160, P62993, P47756, O15143, O75083	0.00044375	0.0209516	33	188	16633
20	GOTERM_BP_ALL	GO:0002764~immune response-regulating signaling pathway	7	P61160, P51452, P62993, O14818, O15143, P17980, P62195	0.000459623	0.0210798	33	531	16633
20	GOTERM_BP_ALL	GO:0030036~actin cytoskeleton organization	7	P61160, P62993, P47756, Q9ULV4, O15143, O75083, P49407	0.000553657	0.0246435	33	550	16633
20	GOTERM_BP_ALL	GO:0002253~activation of immune response	7	P61160, P51452, P62993, O14818, O15143, P17980, P62195	0.000553657	0.0246435	33	550	16633
20	GOTERM_BP_ALL	GO:0044248~cellular catabolic process	11	O14818, P62424, P17980, O75312, Q96DE0, P49407, P55072, P40429, P39023, P62847, P62195	0.000604812	0.0261731	33	1606	16633
20	GOTERM_BP_ALL	GO:0031400~negative regulation of protein modification process	7	P51452, O14818, Q9ULV4, P17980, P62942, P49407, P62195	0.000718955	0.0302326	33	578	16633
20	GOTERM_BP_ALL	GO:0006402~mRNA catabolic process	5	P62424, Q96DE0, P40429, P39023, P62847	0.000800824	0.0319644	33	220	16633
20	GOTERM_BP_ALL	GO:0006614~SRP-dependent cotranslational protein targeting to membrane	4	P62424, P40429, P39023, P62847	0.000793941	0.0324933	33	95	16633
20	GOTERM_BP_ALL	GO:0051649~establishment of localization in cell	12	P34932, P61160, P62424, O75312, P62942, P49407, P55072, P40429, P63241, P39023, P13612, P62847	0.000857336	0.0333624	33	2001	16633
20	GOTERM_BP_ALL	GO:0070271~protein complex biogenesis	10	P34932, P61160, P62993, P47756, O15143, P17980, P62942, P55072, Q08752, P62195	0.00103266	0.0357758	33	1411	16633
20	GOTERM_BP_ALL	GO:0006461~protein complex assembly	10	P34932, P61160, P62993, P47756, O15143, P17980, P62942, P55072, Q08752, P62195	0.00102743	0.0363742	33	1410	16633
20	GOTERM_BP_ALL	GO:0034470~ncRNA processing	6	P62424, Q96DE0, P49591, P40429, P39023, P62847	0.00102162	0.0369789	33	409	16633
20	GOTERM_BP_ALL	GO:0006613~cotranslational protein targeting to membrane	4	P62424, P40429, P39023, P62847	0.000975916	0.0370053	33	102	16633
20	GOTERM_BP_ALL	GO:0045047~protein targeting to ER	4	P62424, P40429, P39023, P62847	0.00100388	0.0371778	33	103	16633
20	GOTERM_BP_ALL	GO:0072599~establishment of protein localization to endoplasmic reticulum	4	P62424, P40429, P39023, P62847	0.00112083	0.0379629	33	107	16633
20	GOTERM_BP_ALL	GO:0098609~cell-cell adhesion	9	P53582, P26641, P51452, P62993, P47756, P62424, P62942, Q00341, P13612	0.00123556	0.0393128	33	1155	16633
20	GOTERM_BP_ALL	GO:0006412~translation	7	P26641, P62424, P49591, P40429, P63241, P39023, P62847	0.00119182	0.0394964	33	637	16633
20	GOTERM_BP_ALL	GO:0044267~cellular protein metabolic process	19	P53582, P51452, Q9ULV4, P29144, P62942, Q08752, P62195, P26641, P62993, O14818, P62424, P17980, P49591, P55072, P49407, P63241, P40429, P39023, P62847	0.00122946	0.0399045	33	4852	16633
20	GOTERM_BP_ALL	GO:1902578~single-organism localization	16	P34932, Q9ULV4, O15143, O75312, P62942, Q08752, Q00341, P61160, P62993, P62424, O75083, P49407, P40429, P39023, P62847, P13612	0.00134815	0.0412071	33	3607	16633
20	GOTERM_BP_ALL	GO:0031396~regulation of protein ubiquitination	5	O14818, P17980, P62942, P49407, P62195	0.00132518	0.0412969	33	252	16633
20	GOTERM_BP_ALL	GO:0044089~positive regulation of cellular component biogenesis	6	P61160, P62993, O15143, P17980, P55072, P62195	0.00139964	0.0419587	33	439	16633
20	GOTERM_BP_ALL	GO:0043043~peptide biosynthetic process	7	P26641, P62424, P49591, P40429, P63241, P39023, P62847	0.00145261	0.0427243	33	662	16633
20	GOTERM_BP_ALL	GO:0019538~protein metabolic process	20	P53582, P51452, Q9ULV4, P29144, P62942, Q96DE0, Q08752, P62195, P26641, P62993, O14818, P62424, P17980, P49591, P55072, P49407, P63241, P40429, P39023, P62847	0.00158325	0.0440876	33	5408	16633
20	GOTERM_BP_ALL	GO:0006364~rRNA processing	5	P62424, Q96DE0, P40429, P39023, P62847	0.00163887	0.0440904	33	267	16633
20	GOTERM_BP_ALL	GO:0030029~actin filament-based process	7	P61160, P62993, P47756, Q9ULV4, O15143, O75083, P49407	0.00153295	0.0442345	33	669	16633
20	GOTERM_BP_ALL	GO:0019058~viral life cycle	6	P62424, P55072, P40429, Q08752, P39023, P62847	0.00156137	0.0442504	33	450	16633
20	GOTERM_BP_ALL	GO:0001736~establishment of planar polarity	4	O14818, P17980, O75083, P62195	0.00163494	0.0447281	33	122	16633
20	GOTERM_BP_ALL	GO:0007164~establishment of tissue polarity	4	O14818, P17980, O75083, P62195	0.00163494	0.0447281	33	122	16633
20	GOTERM_BP_ALL	GO:0000184~nuclear-transcribed mRNA catabolic process, nonsense-mediated decay	4	P62424, P40429, P39023, P62847	0.00163494	0.0447281	33	122	16633
20	GOTERM_BP_ALL	GO:0050778~positive regulation of immune response	7	P61160, P51452, P62993, O14818, O15143, P17980, P62195	0.00170383	0.045053	33	683	16633
20	GOTERM_BP_ALL	GO:0016072~rRNA metabolic process	5	P62424, Q96DE0, P40429, P39023, P62847	0.00180163	0.0468174	33	274	16633
20	GOTERM_BP_ALL	GO:0070972~protein localization to endoplasmic reticulum	4	P62424, P40429, P39023, P62847	0.00183414	0.0468923	33	127	16633
20	GOTERM_BP_ALL	GO:0002684~positive regulation of immune system process	8	P61160, P51452, P62993, O14818, O15143, P17980, P13612, P62195	0.00194622	0.0474503	33	958	16633
20	GOTERM_BP_ALL	GO:0010608~posttranscriptional regulation of gene expression	6	P53582, O14818, P17980, P40429, P63241, P62195	0.00192582	0.0476804	33	472	16633
20	GOTERM_BP_ALL	GO:0071345~cellular response to cytokine stimulus	7	O14818, P17980, P62942, P40429, P39023, P13612, P62195	0.00198708	0.047707	33	704	16633
20	GOTERM_BP_ALL	GO:0031397~negative regulation of protein ubiquitination	4	O14818, P17980, P49407, P62195	0.00191787	0.0482235	33	129	16633
20	GOTERM_BP_ALL	GO:1901575~organic substance catabolic process	11	O14818, P62424, P17980, O75312, Q96DE0, P49407, P55072, P40429, P39023, P62847, P62195	0.00205578	0.0485989	33	1880	16633
	Category	Term	Count	Genes	PValue	Benjamini	List Total	Pop Hits	Pop Total
21
	Category	Term	Count	Genes	PValue	Benjamini	List Total	Pop Hits	Pop Total
22
	Category	Term	Count	Genes	PValue	Benjamini	List Total	Pop Hits	Pop Total
23
	Category	Term	Count	Genes	PValue	Benjamini	List Total	Pop Hits	Pop Total
24
	Category	Term	Count	Genes	PValue	Benjamini	List Total	Pop Hits	Pop Total
25
	Category	Term	Count	Genes	PValue	Benjamini	List Total	Pop Hits	Pop Total
26
	Category	Term	Count	Genes	PValue	Benjamini	List Total	Pop Hits	Pop Total
27
	Category	Term	Count	Genes	PValue	Benjamini	List Total	Pop Hits	Pop Total
28	GOTERM_BP_ALL	GO:0006725~cellular aromatic compound metabolic process	15	Q9UIG0, Q8IX01, Q9P2N5, Q96T58, P78406, O00567, P51532, Q9BXY0, Q9H7B2, O95299, Q9HCD5, Q96T37, P78332, Q8WYP5, Q9BTC0	2.71191e-05	0.0030598	17	5965	16792
28	GOTERM_BP_ALL	GO:0046483~heterocycle metabolic process	15	Q9UIG0, Q8IX01, Q9P2N5, Q96T58, P78406, O00567, P51532, Q9BXY0, Q9H7B2, O95299, Q9HCD5, Q96T37, P78332, Q8WYP5, Q9BTC0	2.45165e-05	0.00345701	17	5919	16792
28	GOTERM_BP_ALL	GO:0006139~nucleobase-containing compound metabolic process	15	Q9UIG0, Q8IX01, Q9P2N5, Q96T58, P78406, O00567, P51532, Q9BXY0, Q9H7B2, O95299, Q9HCD5, Q96T37, P78332, Q8WYP5, Q9BTC0	1.85548e-05	0.00348842	17	5794	16792
28	GOTERM_BP_ALL	GO:0090304~nucleic acid metabolic process	14	Q9UIG0, Q8IX01, Q9P2N5, Q96T58, P78406, O00567, P51532, Q9BXY0, Q9H7B2, Q9HCD5, Q96T37, P78332, Q8WYP5, Q9BTC0	4.40568e-05	0.00354978	17	5158	16792
28	GOTERM_BP_ALL	GO:0016070~RNA metabolic process	14	Q9UIG0, Q8IX01, Q9P2N5, Q96T58, P78406, O00567, P51532, Q9BXY0, Q9H7B2, Q9HCD5, Q96T37, P78332, Q8WYP5, Q9BTC0	1.27541e-05	0.00359658	17	4648	16792
28	GOTERM_BP_ALL	GO:1901360~organic cyclic compound metabolic process	15	Q9UIG0, Q8IX01, Q9P2N5, Q96T58, P78406, O00567, P51532, Q9BXY0, Q9H7B2, O95299, Q9HCD5, Q96T37, P78332, Q8WYP5, Q9BTC0	4.0257e-05	0.00378377	17	6149	16792
28	GOTERM_BP_ALL	GO:0010467~gene expression	14	Q9UIG0, Q8IX01, Q9P2N5, Q96T58, P78406, O00567, P51532, Q9BXY0, Q9H7B2, Q9HCD5, Q96T37, P78332, Q8WYP5, Q9BTC0	6.15172e-05	0.00433536	17	5306	16792
28	GOTERM_BP_ALL	GO:0034641~cellular nitrogen compound metabolic process	15	Q9UIG0, Q8IX01, Q9P2N5, Q96T58, P78406, O00567, P51532, Q9BXY0, Q9H7B2, O95299, Q9HCD5, Q96T37, P78332, Q8WYP5, Q9BTC0	8.33638e-05	0.00521994	17	6505	16792
28	GOTERM_BP_ALL	GO:0006396~RNA processing	8	Q9BXY0, Q9H7B2, Q8IX01, Q96T58, Q96T37, Q9P2N5, P78332, O00567	9.96802e-06	0.00561613	17	910	16792
28	GOTERM_BP_ALL	GO:0006807~nitrogen compound metabolic process	15	Q9UIG0, Q8IX01, Q9P2N5, Q96T58, P78406, O00567, P51532, Q9BXY0, Q9H7B2, O95299, Q9HCD5, Q96T37, P78332, Q8WYP5, Q9BTC0	0.000194052	0.0109051	17	6948	16792
	Category	Term	Count	Genes	PValue	Benjamini	List Total	Pop Hits	Pop Total
29	GOTERM_BP_ALL	GO:1904816~positive regulation of protein localization to chromosome, telomeric region	3	P17987, P50991, Q99832	5.58678e-05	0.0103711	17	12	16792
29	GOTERM_BP_ALL	GO:0070202~regulation of establishment of protein localization to chromosome	3	P17987, P50991, Q99832	4.65824e-05	0.0108068	17	11	16792
29	GOTERM_BP_ALL	GO:0090672~telomerase RNA localization	3	P17987, P50991, Q99832	0.000101352	0.0117512	17	16	16792
29	GOTERM_BP_ALL	GO:0090671~telomerase RNA localization to Cajal body	3	P17987, P50991, Q99832	0.000101352	0.0117512	17	16	16792
29	GOTERM_BP_ALL	GO:0090670~RNA localization to Cajal body	3	P17987, P50991, Q99832	0.000101352	0.0117512	17	16	16792
29	GOTERM_BP_ALL	GO:1904874~positive regulation of telomerase RNA localization to Cajal body	3	P17987, P50991, Q99832	8.87325e-05	0.0117576	17	15	16792
29	GOTERM_BP_ALL	GO:1904872~regulation of telomerase RNA localization to Cajal body	3	P17987, P50991, Q99832	8.87325e-05	0.0117576	17	15	16792
29	GOTERM_BP_ALL	GO:0070200~establishment of protein localization to telomere	3	P17987, P50991, Q99832	8.87325e-05	0.0117576	17	15	16792
29	GOTERM_BP_ALL	GO:0070203~regulation of establishment of protein localization to telomere	3	P17987, P50991, Q99832	3.81341e-05	0.0117899	17	10	16792
29	GOTERM_BP_ALL	GO:1904814~regulation of protein localization to chromosome, telomeric region	3	P17987, P50991, Q99832	7.69443e-05	0.011894	17	14	16792
29	GOTERM_BP_ALL	GO:1904851~positive regulation of establishment of protein localization to telomere	3	P17987, P50991, Q99832	3.05242e-05	0.0141389	17	9	16792
29	GOTERM_BP_ALL	GO:1904867~protein localization to Cajal body	3	P17987, P50991, Q99832	3.05242e-05	0.0141389	17	9	16792
29	GOTERM_BP_ALL	GO:1990173~protein localization to nucleoplasm	3	P17987, P50991, Q99832	3.05242e-05	0.0141389	17	9	16792
29	GOTERM_BP_ALL	GO:1903405~protein localization to nuclear body	3	P17987, P50991, Q99832	3.05242e-05	0.0141389	17	9	16792
29	GOTERM_BP_ALL	GO:0070199~establishment of protein localization to chromosome	3	P17987, P50991, Q99832	0.000194453	0.0199584	17	22	16792
29	GOTERM_BP_ALL	GO:1904869~regulation of protein localization to Cajal body	3	P17987, P50991, Q99832	2.37543e-05	0.0219192	17	8	16792
29	GOTERM_BP_ALL	GO:1904871~positive regulation of protein localization to Cajal body	3	P17987, P50991, Q99832	2.37543e-05	0.0219192	17	8	16792
29	GOTERM_BP_ALL	GO:0070198~protein localization to chromosome, telomeric region	3	P17987, P50991, Q99832	0.000294648	0.0271202	17	27	16792
29	GOTERM_BP_ALL	GO:1904358~positive regulation of telomere maintenance via telomere lengthening	3	P17987, P50991, Q99832	0.000441756	0.0337708	17	33	16792
29	GOTERM_BP_ALL	GO:0032212~positive regulation of telomere maintenance via telomerase	3	P17987, P50991, Q99832	0.000415214	0.0346118	17	32	16792
29	GOTERM_BP_ALL	GO:0007339~binding of sperm to zona pellucida	3	P17987, P50991, Q99832	0.000526218	0.0370716	17	36	16792
29	GOTERM_BP_ALL	GO:1901998~toxin transport	3	P17987, P50991, Q99832	0.00058654	0.0383456	17	38	16792
29	GOTERM_BP_ALL	GO:0032210~regulation of telomere maintenance via telomerase	3	P17987, P50991, Q99832	0.00082279	0.04991	17	45	16792
	Category	Term	Count	Genes	PValue	Benjamini	List Total	Pop Hits	Pop Total
30
	Category	Term	Count	Genes	PValue	Benjamini	List Total	Pop Hits	Pop Total
31
	Category	Term	Count	Genes	PValue	Benjamini	List Total	Pop Hits	Pop Total
32
	Category	Term	Count	Genes	PValue	Benjamini	List Total	Pop Hits	Pop Total
33
	Category	Term	Count	Genes	PValue	Benjamini	List Total	Pop Hits	Pop Total
34
	Category	Term	Count	Genes	PValue	Benjamini	List Total	Pop Hits	Pop Total
35
	Category	Term	Count	Genes	PValue	Benjamini	List Total	Pop Hits	Pop Total
36
	Category	Term	Count	Genes	PValue	Benjamini	List Total	Pop Hits	Pop Total
37
	Category	Term	Count	Genes	PValue	Benjamini	List Total	Pop Hits	Pop Total
38
	Category	Term	Count	Genes	PValue	Benjamini	List Total	Pop Hits	Pop Total
39
	Category	Term	Count	Genes	PValue	Benjamini	List Total	Pop Hits	Pop Total
40
	Category	Term	Count	Genes	PValue	Benjamini	List Total	Pop Hits	Pop Total
41
	Category	Term	Count	Genes	PValue	Benjamini	List Total	Pop Hits	Pop Total
42
	Category	Term	Count	Genes	PValue	Benjamini	List Total	Pop Hits	Pop Total
43
	Category	Term	Count	Genes	PValue	Benjamini	List Total	Pop Hits	Pop Total
44
	Category	Term	Count	Genes	PValue	Benjamini	List Total	Pop Hits	Pop Total
45	GOTERM_BP_ALL	GO:0010498~proteasomal protein catabolic process	8	O43684, P25786, P28070, Q9UBS8, Q14997, P11021, Q9Y5K6, P28066	4.91156e-10	1.6994e-07	11	403	16792
45	GOTERM_BP_ALL	GO:0043161~proteasome-mediated ubiquitin-dependent protein catabolic process	8	O43684, P25786, P28070, Q9UBS8, Q14997, P11021, Q9Y5K6, P28066	2.96848e-10	2.05419e-07	11	375	16792
45	GOTERM_BP_ALL	GO:0043632~modification-dependent macromolecule catabolic process	8	O43684, P25786, P28070, Q9UBS8, Q14997, P11021, Q9Y5K6, P28066	7.23688e-09	8.34653e-07	11	593	16792
45	GOTERM_BP_ALL	GO:0019941~modification-dependent protein catabolic process	8	O43684, P25786, P28070, Q9UBS8, Q14997, P11021, Q9Y5K6, P28066	6.58578e-09	9.11472e-07	11	585	16792
45	GOTERM_BP_ALL	GO:0006511~ubiquitin-dependent protein catabolic process	8	O43684, P25786, P28070, Q9UBS8, Q14997, P11021, Q9Y5K6, P28066	5.98534e-09	1.03546e-06	11	577	16792
45	GOTERM_BP_ALL	GO:0044265~cellular macromolecule catabolic process	9	O43684, P25786, P05387, P28070, Q9UBS8, Q14997, P11021, Q9Y5K6, P28066	5.13486e-09	1.18444e-06	11	976	16792
45	GOTERM_BP_ALL	GO:0051603~proteolysis involved in cellular protein catabolic process	8	O43684, P25786, P28070, Q9UBS8, Q14997, P11021, Q9Y5K6, P28066	1.47281e-08	1.45598e-06	11	657	16792
45	GOTERM_BP_ALL	GO:0044257~cellular protein catabolic process	8	O43684, P25786, P28070, Q9UBS8, Q14997, P11021, Q9Y5K6, P28066	2.04703e-08	1.77068e-06	11	689	16792
45	GOTERM_BP_ALL	GO:0009057~macromolecule catabolic process	9	O43684, P25786, P05387, P28070, Q9UBS8, Q14997, P11021, Q9Y5K6, P28066	2.64636e-08	1.83128e-06	11	1201	16792
45	GOTERM_BP_ALL	GO:1903052~positive regulation of proteolysis involved in cellular protein catabolic process	6	O43684, P25786, P28070, Q9UBS8, Q14997, P28066	2.49772e-08	1.92046e-06	11	171	16792
45	GOTERM_BP_ALL	GO:0031398~positive regulation of protein ubiquitination	6	O43684, P25786, P28070, Q14997, P11021, P28066	3.41418e-08	2.14783e-06	11	182	16792
45	GOTERM_BP_ALL	GO:1903364~positive regulation of cellular protein catabolic process	6	O43684, P25786, P28070, Q9UBS8, Q14997, P28066	3.80698e-08	2.19536e-06	11	186	16792
45	GOTERM_BP_ALL	GO:1903322~positive regulation of protein modification by small protein conjugation or removal	6	O43684, P25786, P28070, Q14997, P11021, P28066	5.20566e-08	2.77101e-06	11	198	16792
45	GOTERM_BP_ALL	GO:0030163~protein catabolic process	8	O43684, P25786, P28070, Q9UBS8, Q14997, P11021, Q9Y5K6, P28066	6.31146e-08	3.11966e-06	11	811	16792
45	GOTERM_BP_ALL	GO:0051437~positive regulation of ubiquitin-protein ligase activity involved in regulation of mitotic cell cycle transition	5	O43684, P25786, P28070, Q14997, P28066	7.96967e-08	3.67667e-06	11	76	16792
45	GOTERM_BP_ALL	GO:0031145~anaphase-promoting complex-dependent catabolic process	5	O43684, P25786, P28070, Q14997, P28066	9.32531e-08	3.79594e-06	11	79	16792
45	GOTERM_BP_ALL	GO:0042787~protein ubiquitination involved in ubiquitin-dependent protein catabolic process	6	O43684, P25786, P28070, Q9UBS8, Q14997, P28066	9.21954e-08	3.98745e-06	11	222	16792
45	GOTERM_BP_ALL	GO:1903050~regulation of proteolysis involved in cellular protein catabolic process	6	O43684, P25786, P28070, Q9UBS8, Q14997, P28066	1.10002e-07	4.0064e-06	11	230	16792
45	GOTERM_BP_ALL	GO:1904668~positive regulation of ubiquitin protein ligase activity	5	O43684, P25786, P28070, Q14997, P28066	1.08463e-07	4.16977e-06	11	82	16792
45	GOTERM_BP_ALL	GO:1904666~regulation of ubiquitin protein ligase activity	5	O43684, P25786, P28070, Q14997, P28066	1.31535e-07	4.55109e-06	11	86	16792
45	GOTERM_BP_ALL	GO:0031396~regulation of protein ubiquitination	6	O43684, P25786, P28070, Q14997, P11021, P28066	1.76847e-07	5.32079e-06	11	253	16792
45	GOTERM_BP_ALL	GO:1903362~regulation of cellular protein catabolic process	6	O43684, P25786, P28070, Q9UBS8, Q14997, P28066	1.69998e-07	5.3472e-06	11	251	16792
45	GOTERM_BP_ALL	GO:2000060~positive regulation of protein ubiquitination involved in ubiquitin-dependent protein catabolic process	5	O43684, P25786, P28070, Q14997, P28066	1.6531e-07	5.44735e-06	11	91	16792
45	GOTERM_BP_ALL	GO:0045732~positive regulation of protein catabolic process	6	O43684, P25786, P28070, Q9UBS8, Q14997, P28066	1.91204e-07	5.51302e-06	11	257	16792
45	GOTERM_BP_ALL	GO:0044248~cellular catabolic process	9	O43684, P25786, P05387, P28070, Q9UBS8, Q14997, P11021, Q9Y5K6, P28066	2.72801e-07	6.50958e-06	11	1616	16792
45	GOTERM_BP_ALL	GO:1903320~regulation of protein modification by small protein conjugation or removal	6	O43684, P25786, P28070, Q14997, P11021, P28066	2.72571e-07	6.73639e-06	11	276	16792
45	GOTERM_BP_ALL	GO:0031331~positive regulation of cellular catabolic process	6	O43684, P25786, P28070, Q9UBS8, Q14997, P28066	2.53502e-07	6.74704e-06	11	272	16792
45	GOTERM_BP_ALL	GO:2000058~regulation of protein ubiquitination involved in ubiquitin-dependent protein catabolic process	5	O43684, P25786, P28070, Q14997, P28066	2.51814e-07	6.97018e-06	11	101	16792
45	GOTERM_BP_ALL	GO:0051443~positive regulation of ubiquitin-protein transferase activity	5	O43684, P25786, P28070, Q14997, P28066	2.72525e-07	6.98468e-06	11	103	16792
45	GOTERM_BP_ALL	GO:0006508~proteolysis	9	O43684, P25786, P28070, Q9UBS8, Q14997, P11021, P30086, Q9Y5K6, P28066	3.9268e-07	9.05778e-06	11	1693	16792
45	GOTERM_BP_ALL	GO:0051438~regulation of ubiquitin-protein transferase activity	5	O43684, P25786, P28070, Q14997, P28066	4.8722e-07	1.08759e-05	11	119	16792
45	GOTERM_BP_ALL	GO:0051347~positive regulation of transferase activity	7	O43684, P25786, P28070, Q14997, P11021, Q15121, P28066	5.51761e-07	1.19318e-05	11	640	16792
45	GOTERM_BP_ALL	GO:0009896~positive regulation of catabolic process	6	O43684, P25786, P28070, Q9UBS8, Q14997, P28066	6.91273e-07	1.44957e-05	11	333	16792
45	GOTERM_BP_ALL	GO:1901575~organic substance catabolic process	9	O43684, P25786, P05387, P28070, Q9UBS8, Q14997, P11021, Q9Y5K6, P28066	9.23515e-07	1.87961e-05	11	1889	16792
45	GOTERM_BP_ALL	GO:0030162~regulation of proteolysis	7	O43684, P25786, P28070, Q9UBS8, Q14997, P30086, P28066	9.99132e-07	1.92054e-05	11	708	16792
45	GOTERM_BP_ALL	GO:0045862~positive regulation of proteolysis	6	O43684, P25786, P28070, Q9UBS8, Q14997, P28066	9.88613e-07	1.95461e-05	11	358	16792
45	GOTERM_BP_ALL	GO:0042176~regulation of protein catabolic process	6	O43684, P25786, P28070, Q9UBS8, Q14997, P28066	1.16333e-06	2.17572e-05	11	370	16792
45	GOTERM_BP_ALL	GO:0031329~regulation of cellular catabolic process	6	O43684, P25786, P28070, Q9UBS8, Q14997, P28066	1.27601e-06	2.32365e-05	11	377	16792
45	GOTERM_BP_ALL	GO:0009056~catabolic process	9	O43684, P25786, P05387, P28070, Q9UBS8, Q14997, P11021, Q9Y5K6, P28066	1.50907e-06	2.6776e-05	11	2012	16792
45	GOTERM_BP_ALL	GO:0016567~protein ubiquitination	7	O43684, P25786, P28070, Q9UBS8, Q14997, P11021, P28066	1.6346e-06	2.82783e-05	11	770	16792
45	GOTERM_BP_ALL	GO:0032270~positive regulation of cellular protein metabolic process	8	O43684, P25786, P28070, Q9UBS8, Q14997, P11021, Q15121, P28066	2.91093e-06	4.91296e-05	11	1420	16792
45	GOTERM_BP_ALL	GO:0032446~protein modification by small protein conjugation	7	O43684, P25786, P28070, Q9UBS8, Q14997, P11021, P28066	3.73532e-06	6.01109e-05	11	887	16792
45	GOTERM_BP_ALL	GO:0006521~regulation of cellular amino acid metabolic process	4	P25786, P28070, Q14997, P28066	3.71272e-06	6.11698e-05	11	54	16792
45	GOTERM_BP_ALL	GO:0044267~cellular protein metabolic process	11	O43684, P25786, P05387, P28070, Q9UBS8, Q14997, P11021, P30086, Q15121, Q9Y5K6, P28066	4.44743e-06	6.83895e-05	11	4900	16792
45	GOTERM_BP_ALL	GO:0051247~positive regulation of protein metabolic process	8	O43684, P25786, P28070, Q9UBS8, Q14997, P11021, Q15121, P28066	4.37268e-06	6.87682e-05	11	1508	16792
45	GOTERM_BP_ALL	GO:0032268~regulation of cellular protein metabolic process	9	O43684, P25786, P28070, Q9UBS8, Q14997, P11021, P30086, Q15121, P28066	4.96413e-06	7.46751e-05	11	2346	16792
45	GOTERM_BP_ALL	GO:0009894~regulation of catabolic process	6	O43684, P25786, P28070, Q9UBS8, Q14997, P28066	5.57487e-06	8.20779e-05	11	509	16792
45	GOTERM_BP_ALL	GO:0051338~regulation of transferase activity	7	O43684, P25786, P28070, Q14997, P11021, Q15121, P28066	5.74148e-06	8.27698e-05	11	955	16792
45	GOTERM_BP_ALL	GO:0002479~antigen processing and presentation of exogenous peptide antigen via MHC class I, TAP-dependent	4	P25786, P28070, Q14997, P28066	5.92731e-06	8.37049e-05	11	63	16792
45	GOTERM_BP_ALL	GO:0042590~antigen processing and presentation of exogenous peptide antigen via MHC class I	4	P25786, P28070, Q14997, P28066	6.82377e-06	9.44369e-05	11	66	16792
45	GOTERM_BP_ALL	GO:0051436~negative regulation of ubiquitin-protein ligase activity involved in mitotic cell cycle	4	O43684, P25786, P28070, P28066	8.50967e-06	0.000113238	11	71	16792
45	GOTERM_BP_ALL	GO:0051246~regulation of protein metabolic process	9	O43684, P25786, P28070, Q9UBS8, Q14997, P11021, P30086, Q15121, P28066	8.41352e-06	0.000114154	11	2512	16792
45	GOTERM_BP_ALL	GO:0070647~protein modification by small protein conjugation or removal	7	O43684, P25786, P28070, Q9UBS8, Q14997, P11021, P28066	9.00377e-06	0.000115375	11	1032	16792
45	GOTERM_BP_ALL	GO:0051439~regulation of ubiquitin-protein ligase activity involved in mitotic cell cycle	4	O43684, P25786, P28070, P28066	8.87687e-06	0.000115896	11	72	16792
45	GOTERM_BP_ALL	GO:1904667~negative regulation of ubiquitin protein ligase activity	4	O43684, P25786, P28070, P28066	9.25441e-06	0.000116431	11	73	16792
45	GOTERM_BP_ALL	GO:0000209~protein polyubiquitination	5	P25786, P28070, Q9UBS8, Q14997, P28066	9.68802e-06	0.00011761	11	252	16792
45	GOTERM_BP_ALL	GO:0033238~regulation of cellular amine metabolic process	4	P25786, P28070, Q14997, P28066	9.64242e-06	0.000119146	11	74	16792
45	GOTERM_BP_ALL	GO:0051444~negative regulation of ubiquitin-protein transferase activity	4	O43684, P25786, P28070, P28066	1.21981e-05	0.000145527	11	80	16792
45	GOTERM_BP_ALL	GO:0019538~protein metabolic process	11	O43684, P25786, P05387, P28070, Q9UBS8, Q14997, P11021, P30086, Q15121, Q9Y5K6, P28066	1.30646e-05	0.000153221	11	5457	16792
45	GOTERM_BP_ALL	GO:0031401~positive regulation of protein modification process	7	O43684, P25786, P28070, Q14997, P11021, Q15121, P28066	1.62501e-05	0.000187402	11	1143	16792
45	GOTERM_BP_ALL	GO:0002474~antigen processing and presentation of peptide antigen via MHC class I	4	P25786, P28070, Q14997, P28066	1.85746e-05	0.000210695	11	92	16792
45	GOTERM_BP_ALL	GO:1901990~regulation of mitotic cell cycle phase transition	5	O43684, P25786, P28070, Q14997, P28066	2.24764e-05	0.000250837	11	312	16792
45	GOTERM_BP_ALL	GO:0002223~stimulatory C-type lectin receptor signaling pathway	4	P25786, P28070, Q14997, P28066	2.76146e-05	0.00030328	11	105	16792
45	GOTERM_BP_ALL	GO:0002220~innate immune response activating cell surface receptor signaling pathway	4	P25786, P28070, Q14997, P28066	2.92203e-05	0.000315899	11	107	16792
45	GOTERM_BP_ALL	GO:0038061~NIK/NF-kappaB signaling	4	P25786, P28070, Q14997, P28066	2.92203e-05	0.000315899	11	107	16792
45	GOTERM_BP_ALL	GO:0060071~Wnt signaling pathway, planar cell polarity pathway	4	P25786, P28070, Q14997, P28066	2.92203e-05	0.000315899	11	107	16792
45	GOTERM_BP_ALL	GO:1901987~regulation of cell cycle phase transition	5	O43684, P25786, P28070, Q14997, P28066	3.00642e-05	0.000320022	11	336	16792
45	GOTERM_BP_ALL	GO:0090175~regulation of establishment of planar polarity	4	P25786, P28070, Q14997, P28066	3.17424e-05	0.000332765	11	110	16792
45	GOTERM_BP_ALL	GO:0044106~cellular amine metabolic process	4	P25786, P28070, Q14997, P28066	3.62575e-05	0.000374417	11	115	16792
45	GOTERM_BP_ALL	GO:0090263~positive regulation of canonical Wnt signaling pathway	4	P25786, P28070, Q14997, P28066	4.22097e-05	0.000429463	11	121	16792
45	GOTERM_BP_ALL	GO:0022402~cell cycle process	7	O43684, P25786, P28070, Q14997, Q15121, Q9Y5K6, P28066	4.35292e-05	0.000430234	11	1357	16792
45	GOTERM_BP_ALL	GO:0007164~establishment of tissue polarity	4	P25786, P28070, Q14997, P28066	4.32603e-05	0.000433772	11	122	16792
45	GOTERM_BP_ALL	GO:0001736~establishment of planar polarity	4	P25786, P28070, Q14997, P28066	4.32603e-05	0.000433772	11	122	16792
45	GOTERM_BP_ALL	GO:0009308~amine metabolic process	4	P25786, P28070, Q14997, P28066	4.54126e-05	0.000442525	11	124	16792
45	GOTERM_BP_ALL	GO:0031397~negative regulation of protein ubiquitination	4	O43684, P25786, P28070, P28066	5.1099e-05	0.00049101	11	129	16792
45	GOTERM_BP_ALL	GO:0001738~morphogenesis of a polarized epithelium	4	P25786, P28070, Q14997, P28066	5.85169e-05	0.00055457	11	135	16792
45	GOTERM_BP_ALL	GO:0033209~tumor necrosis factor-mediated signaling pathway	4	P25786, P28070, Q14997, P28066	6.38352e-05	0.000588831	11	139	16792
45	GOTERM_BP_ALL	GO:1903321~negative regulation of protein modification by small protein conjugation or removal	4	O43684, P25786, P28070, P28066	6.52126e-05	0.000593621	11	140	16792
45	GOTERM_BP_ALL	GO:0000165~MAPK cascade	6	P25786, P28070, Q14997, P30086, Q15121, P28066	6.35534e-05	0.000594152	11	841	16792
45	GOTERM_BP_ALL	GO:0043488~regulation of mRNA stability	4	P25786, P28070, Q14997, P28066	7.23926e-05	0.000650405	11	145	16792
45	GOTERM_BP_ALL	GO:0023014~signal transduction by protein phosphorylation	6	P25786, P28070, Q14997, P30086, Q15121, P28066	7.76852e-05	0.000688996	11	877	16792
45	GOTERM_BP_ALL	GO:1903047~mitotic cell cycle process	6	O43684, P25786, P28070, Q14997, Q9Y5K6, P28066	8.335e-05	0.000720748	11	890	16792
45	GOTERM_BP_ALL	GO:0043487~regulation of RNA stability	4	P25786, P28070, Q14997, P28066	8.32885e-05	0.000729329	11	152	16792
45	GOTERM_BP_ALL	GO:0030177~positive regulation of Wnt signaling pathway	4	P25786, P28070, Q14997, P28066	8.65877e-05	0.000730481	11	154	16792
45	GOTERM_BP_ALL	GO:0035567~non-canonical Wnt signaling pathway	4	P25786, P28070, Q14997, P28066	8.8269e-05	0.000735691	11	155	16792
45	GOTERM_BP_ALL	GO:0050790~regulation of catalytic activity	8	O43684, P25786, P28070, Q14997, P11021, P30086, Q15121, P28066	8.64534e-05	0.000738348	11	2357	16792
45	GOTERM_BP_ALL	GO:0010565~regulation of cellular ketone metabolic process	4	P25786, P28070, Q14997, P28066	9.34408e-05	0.000769514	11	158	16792
45	GOTERM_BP_ALL	GO:0043085~positive regulation of catalytic activity	7	O43684, P25786, P28070, Q14997, P11021, Q15121, P28066	9.58854e-05	0.000780353	11	1559	16792
45	GOTERM_BP_ALL	GO:0002478~antigen processing and presentation of exogenous peptide antigen	4	P25786, P28070, Q14997, P28066	0.00010064	0.000809513	11	162	16792
45	GOTERM_BP_ALL	GO:0090090~negative regulation of canonical Wnt signaling pathway	4	P25786, P28070, Q14997, P28066	0.000106271	0.000844971	11	165	16792
45	GOTERM_BP_ALL	GO:0050852~T cell receptor signaling pathway	4	P25786, P28070, Q14997, P28066	0.000110138	0.000865755	11	167	16792
45	GOTERM_BP_ALL	GO:0019884~antigen processing and presentation of exogenous antigen	4	P25786, P28070, Q14997, P28066	0.000114095	0.000886779	11	169	16792
45	GOTERM_BP_ALL	GO:0000278~mitotic cell cycle	6	O43684, P25786, P28070, Q14997, Q9Y5K6, P28066	0.000124441	0.000956418	11	968	16792
45	GOTERM_BP_ALL	GO:0007346~regulation of mitotic cell cycle	5	O43684, P25786, P28070, Q14997, P28066	0.000131805	0.00100186	11	491	16792
45	GOTERM_BP_ALL	GO:0038095~Fc-epsilon receptor signaling pathway	4	P25786, P28070, Q14997, P28066	0.000135281	0.0010171	11	179	16792
45	GOTERM_BP_ALL	GO:0048002~antigen processing and presentation of peptide antigen	4	P25786, P28070, Q14997, P28066	0.000135281	0.0010171	11	179	16792
45	GOTERM_BP_ALL	GO:0031399~regulation of protein modification process	7	O43684, P25786, P28070, Q14997, P11021, Q15121, P28066	0.000138604	0.00103087	11	1664	16792
45	GOTERM_BP_ALL	GO:0007049~cell cycle	7	O43684, P25786, P28070, Q14997, Q15121, Q9Y5K6, P28066	0.000142404	0.00104786	11	1672	16792
45	GOTERM_BP_ALL	GO:0044772~mitotic cell cycle phase transition	5	O43684, P25786, P28070, Q14997, P28066	0.000157321	0.00114539	11	514	16792
45	GOTERM_BP_ALL	GO:0030178~negative regulation of Wnt signaling pathway	4	P25786, P28070, Q14997, P28066	0.000190575	0.00137292	11	201	16792
45	GOTERM_BP_ALL	GO:0044770~cell cycle phase transition	5	O43684, P25786, P28070, Q14997, P28066	0.000199991	0.00142587	11	547	16792
45	GOTERM_BP_ALL	GO:0006464~cellular protein modification process	9	O43684, P25786, P28070, Q9UBS8, Q14997, P11021, P30086, Q15121, P28066	0.0002038	0.00143819	11	3818	16792
45	GOTERM_BP_ALL	GO:0036211~protein modification process	9	O43684, P25786, P28070, Q9UBS8, Q14997, P11021, P30086, Q15121, P28066	0.0002038	0.00143819	11	3818	16792
45	GOTERM_BP_ALL	GO:0009968~negative regulation of signal transduction	6	P25786, P28070, Q14997, P11021, Q15121, P28066	0.000217558	0.00151972	11	1089	16792
45	GOTERM_BP_ALL	GO:0044092~negative regulation of molecular function	6	O43684, P25786, P28070, P11021, P30086, P28066	0.000228136	0.00157764	11	1100	16792
45	GOTERM_BP_ALL	GO:0044093~positive regulation of molecular function	7	O43684, P25786, P28070, Q14997, P11021, Q15121, P28066	0.000243845	0.00166951	11	1840	16792
45	GOTERM_BP_ALL	GO:0006468~protein phosphorylation	7	P25786, P28070, Q14997, P11021, P30086, Q15121, P28066	0.000252877	0.00171434	11	1852	16792
45	GOTERM_BP_ALL	GO:0010564~regulation of cell cycle process	5	O43684, P25786, P28070, Q14997, P28066	0.000276329	0.00181973	11	595	16792
45	GOTERM_BP_ALL	GO:0042180~cellular ketone metabolic process	4	P25786, P28070, Q14997, P28066	0.000279872	0.00182567	11	229	16792
45	GOTERM_BP_ALL	GO:0019882~antigen processing and presentation	4	P25786, P28070, Q14997, P28066	0.000272742	0.00183098	11	227	16792
45	GOTERM_BP_ALL	GO:0050851~antigen receptor-mediated signaling pathway	4	P25786, P28070, Q14997, P28066	0.000276292	0.00183697	11	228	16792
45	GOTERM_BP_ALL	GO:0031325~positive regulation of cellular metabolic process	8	O43684, P25786, P28070, Q9UBS8, Q14997, P11021, Q15121, P28066	0.000292043	0.00188722	11	2839	16792
45	GOTERM_BP_ALL	GO:0010604~positive regulation of macromolecule metabolic process	8	O43684, P25786, P28070, Q9UBS8, Q14997, P11021, Q15121, P28066	0.000303577	0.00194355	11	2856	16792
45	GOTERM_BP_ALL	GO:0065009~regulation of molecular function	8	O43684, P25786, P28070, Q14997, P11021, P30086, Q15121, P28066	0.000308435	0.00195652	11	2863	16792
45	GOTERM_BP_ALL	GO:0043412~macromolecule modification	9	O43684, P25786, P28070, Q9UBS8, Q14997, P11021, P30086, Q15121, P28066	0.000325763	0.00199328	11	4065	16792
45	GOTERM_BP_ALL	GO:0023057~negative regulation of signaling	6	P25786, P28070, Q14997, P11021, Q15121, P28066	0.000325227	0.00200775	11	1186	16792
45	GOTERM_BP_ALL	GO:0010648~negative regulation of cell communication	6	P25786, P28070, Q14997, P11021, Q15121, P28066	0.000320105	0.00201205	11	1182	16792
45	GOTERM_BP_ALL	GO:0002758~innate immune response-activating signal transduction	4	P25786, P28070, Q14997, P28066	0.000333187	0.0020208	11	243	16792
45	GOTERM_BP_ALL	GO:0038093~Fc receptor signaling pathway	4	P25786, P28070, Q14997, P28066	0.000333187	0.0020208	11	243	16792
45	GOTERM_BP_ALL	GO:0060828~regulation of canonical Wnt signaling pathway	4	P25786, P28070, Q14997, P28066	0.000325199	0.00202564	11	241	16792
45	GOTERM_BP_ALL	GO:0071356~cellular response to tumor necrosis factor	4	P25786, P28070, Q14997, P28066	0.000337228	0.00202752	11	244	16792
45	GOTERM_BP_ALL	GO:0002218~activation of innate immune response	4	P25786, P28070, Q14997, P28066	0.000362146	0.00215844	11	250	16792
45	GOTERM_BP_ALL	GO:2000027~regulation of organ morphogenesis	4	P25786, P28070, Q14997, P28066	0.000370709	0.00219057	11	252	16792
45	GOTERM_BP_ALL	GO:0034612~response to tumor necrosis factor	4	P25786, P28070, Q14997, P28066	0.000420158	0.00246146	11	263	16792
45	GOTERM_BP_ALL	GO:0009893~positive regulation of metabolic process	8	O43684, P25786, P28070, Q9UBS8, Q14997, P11021, Q15121, P28066	0.00046627	0.00270838	11	3052	16792
45	GOTERM_BP_ALL	GO:0060070~canonical Wnt signaling pathway	4	P25786, P28070, Q14997, P28066	0.000526012	0.00302954	11	284	16792
45	GOTERM_BP_ALL	GO:0071345~cellular response to cytokine stimulus	5	P25786, P28070, Q14997, P11021, P28066	0.00053106	0.00303333	11	706	16792
45	GOTERM_BP_ALL	GO:0045089~positive regulation of innate immune response	4	P25786, P28070, Q14997, P28066	0.000570454	0.00323138	11	292	16792
45	GOTERM_BP_ALL	GO:0048585~negative regulation of response to stimulus	6	P25786, P28070, Q14997, P11021, Q15121, P28066	0.0006359	0.00357233	11	1369	16792
45	GOTERM_BP_ALL	GO:0016310~phosphorylation	7	P25786, P28070, Q14997, P11021, P30086, Q15121, P28066	0.000706813	0.00393809	11	2229	16792
45	GOTERM_BP_ALL	GO:0030111~regulation of Wnt signaling pathway	4	P25786, P28070, Q14997, P28066	0.000718106	0.00396896	11	316	16792
45	GOTERM_BP_ALL	GO:0048519~negative regulation of biological process	9	O43684, P25786, P28070, Q14997, P11021, P30086, Q15121, Q9Y5K6, P28066	0.000845292	0.00463359	11	4623	16792
45	GOTERM_BP_ALL	GO:0034097~response to cytokine	5	P25786, P28070, Q14997, P11021, P28066	0.000860601	0.00468029	11	802	16792
45	GOTERM_BP_ALL	GO:0044260~cellular macromolecule metabolic process	11	O43684, P25786, P05387, P28070, Q9UBS8, Q14997, P11021, P30086, Q15121, Q9Y5K6, P28066	0.000963552	0.00519816	11	8387	16792
45	GOTERM_BP_ALL	GO:0051348~negative regulation of transferase activity	4	O43684, P25786, P28070, P28066	0.00102327	0.0054349	11	357	16792
45	GOTERM_BP_ALL	GO:0043086~negative regulation of catalytic activity	5	O43684, P25786, P28070, P30086, P28066	0.0010199	0.00545893	11	839	16792
45	GOTERM_BP_ALL	GO:0045088~regulation of innate immune response	4	P25786, P28070, Q14997, P28066	0.00104836	0.0055255	11	360	16792
45	GOTERM_BP_ALL	GO:0002429~immune response-activating cell surface receptor signaling pathway	4	P25786, P28070, Q14997, P28066	0.00110844	0.00579726	11	367	16792
45	GOTERM_BP_ALL	GO:0002768~immune response-regulating cell surface receptor signaling pathway	4	P25786, P28070, Q14997, P28066	0.001411	0.00731973	11	399	16792
45	GOTERM_BP_ALL	GO:0031349~positive regulation of defense response	4	P25786, P28070, Q14997, P28066	0.00144178	0.00742332	11	402	16792
45	GOTERM_BP_ALL	GO:0051726~regulation of cell cycle	5	O43684, P25786, P28070, Q14997, P28066	0.00179533	0.0091687	11	976	16792
45	GOTERM_BP_ALL	GO:0032269~negative regulation of cellular protein metabolic process	5	O43684, P25786, P28070, P30086, P28066	0.0019071	0.00966601	11	992	16792
45	GOTERM_BP_ALL	GO:0009966~regulation of signal transduction	7	P25786, P28070, Q9UBS8, Q14997, P11021, Q15121, P28066	0.00211892	0.010657	11	2728	16792
45	GOTERM_BP_ALL	GO:0043170~macromolecule metabolic process	11	O43684, P25786, P05387, P28070, Q9UBS8, Q14997, P11021, P30086, Q15121, Q9Y5K6, P28066	0.00225272	0.0110073	11	9130	16792
45	GOTERM_BP_ALL	GO:0048518~positive regulation of biological process	9	O43684, P25786, P28070, Q9UBS8, Q14997, P11021, Q15121, Q9Y5K6, P28066	0.00224535	0.0110494	11	5285	16792
45	GOTERM_BP_ALL	GO:0010608~posttranscriptional regulation of gene expression	4	P25786, P28070, Q14997, P28066	0.00228515	0.0110869	11	472	16792
45	GOTERM_BP_ALL	GO:0198738~cell-cell signaling by wnt	4	P25786, P28070, Q14997, P28066	0.00224389	0.0111213	11	469	16792
45	GOTERM_BP_ALL	GO:0016055~Wnt signaling pathway	4	P25786, P28070, Q14997, P28066	0.00223024	0.0111336	11	468	16792
45	GOTERM_BP_ALL	GO:0051248~negative regulation of protein metabolic process	5	O43684, P25786, P28070, P30086, P28066	0.0023454	0.0112988	11	1049	16792
45	GOTERM_BP_ALL	GO:0010033~response to organic substance	7	P25786, P28070, Q9UBS8, Q14997, P11021, Q15121, P28066	0.00254026	0.0121485	11	2822	16792
45	GOTERM_BP_ALL	GO:0002757~immune response-activating signal transduction	4	P25786, P28070, Q14997, P28066	0.00266284	0.0126445	11	498	16792
45	GOTERM_BP_ALL	GO:0002009~morphogenesis of an epithelium	4	P25786, P28070, Q14997, P28066	0.00302775	0.0142697	11	521	16792
45	GOTERM_BP_ALL	GO:1905114~cell surface receptor signaling pathway involved in cell-cell signaling	4	P25786, P28070, Q14997, P28066	0.00312781	0.014639	11	527	16792
45	GOTERM_BP_ALL	GO:0002764~immune response-regulating signaling pathway	4	P25786, P28070, Q14997, P28066	0.00319566	0.0148544	11	531	16792
45	GOTERM_BP_ALL	GO:0002253~activation of immune response	4	P25786, P28070, Q14997, P28066	0.00353047	0.0162914	11	550	16792
45	GOTERM_BP_ALL	GO:0019221~cytokine-mediated signaling pathway	4	P25786, P28070, Q14997, P28066	0.00360363	0.0165168	11	554	16792
45	GOTERM_BP_ALL	GO:0010646~regulation of cell communication	7	P25786, P28070, Q9UBS8, Q14997, P11021, Q15121, P28066	0.00364221	0.0165829	11	3020	16792
45	GOTERM_BP_ALL	GO:0023051~regulation of signaling	7	P25786, P28070, Q9UBS8, Q14997, P11021, Q15121, P28066	0.00397203	0.017956	11	3070	16792
45	GOTERM_BP_ALL	GO:0031400~negative regulation of protein modification process	4	O43684, P25786, P28070, P28066	0.00406241	0.0180095	11	578	16792
45	GOTERM_BP_ALL	GO:0006793~phosphorus metabolic process	7	P25786, P28070, Q14997, P11021, P30086, Q15121, P28066	0.00410328	0.0180739	11	3089	16792
45	GOTERM_BP_ALL	GO:0006796~phosphate-containing compound metabolic process	7	P25786, P28070, Q14997, P11021, P30086, Q15121, P28066	0.00406147	0.0181212	11	3083	16792
45	GOTERM_BP_ALL	GO:0048523~negative regulation of cellular process	8	O43684, P25786, P28070, Q14997, P11021, P30086, Q15121, P28066	0.00405342	0.0182027	11	4300	16792
45	GOTERM_BP_ALL	GO:0007165~signal transduction	9	P25786, P28070, Q9UBS8, Q14997, P11021, P30086, Q15121, Q9Y5K6, P28066	0.00424528	0.0185768	11	5775	16792
45	GOTERM_BP_ALL	GO:0080090~regulation of primary metabolic process	9	O43684, P25786, P28070, Q9UBS8, Q14997, P11021, P30086, Q15121, P28066	0.00436729	0.0189869	11	5798	16792
45	GOTERM_BP_ALL	GO:0060255~regulation of macromolecule metabolic process	9	O43684, P25786, P28070, Q9UBS8, Q14997, P11021, P30086, Q15121, P28066	0.00445934	0.0192634	11	5815	16792
45	GOTERM_BP_ALL	GO:0031323~regulation of cellular metabolic process	9	O43684, P25786, P28070, Q9UBS8, Q14997, P11021, P30086, Q15121, P28066	0.0046201	0.019829	11	5844	16792
45	GOTERM_BP_ALL	GO:0080134~regulation of response to stress	5	P25786, P28070, Q14997, P11021, P28066	0.00492683	0.0210048	11	1285	16792
45	GOTERM_BP_ALL	GO:0048729~tissue morphogenesis	4	P25786, P28070, Q14997, P28066	0.00499415	0.0211594	11	622	16792
45	GOTERM_BP_ALL	GO:0071310~cellular response to organic substance	6	P25786, P28070, Q9UBS8, Q14997, P11021, P28066	0.00531406	0.0223665	11	2186	16792
45	GOTERM_BP_ALL	GO:0031347~regulation of defense response	4	P25786, P28070, Q14997, P28066	0.00630435	0.0263326	11	676	16792
45	GOTERM_BP_ALL	GO:0050778~positive regulation of immune response	4	P25786, P28070, Q14997, P28066	0.00651456	0.0270388	11	684	16792
45	GOTERM_BP_ALL	GO:0019222~regulation of metabolic process	9	O43684, P25786, P28070, Q9UBS8, Q14997, P11021, P30086, Q15121, P28066	0.00679301	0.0280146	11	6171	16792
45	GOTERM_BP_ALL	GO:0044237~cellular metabolic process	11	O43684, P25786, P05387, P28070, Q9UBS8, Q14997, P11021, P30086, Q15121, Q9Y5K6, P28066	0.00684033	0.0280411	11	10202	16792
45	GOTERM_BP_ALL	GO:0044700~single organism signaling	9	P25786, P28070, Q9UBS8, Q14997, P11021, P30086, Q15121, Q9Y5K6, P28066	0.00707691	0.02883	11	6207	16792
45	GOTERM_BP_ALL	GO:0044238~primary metabolic process	11	O43684, P25786, P05387, P28070, Q9UBS8, Q14997, P11021, P30086, Q15121, Q9Y5K6, P28066	0.00712038	0.028836	11	10243	16792
45	GOTERM_BP_ALL	GO:0009967~positive regulation of signal transduction	5	P25786, P28070, Q14997, Q15121, P28066	0.00720093	0.0289896	11	1428	16792
45	GOTERM_BP_ALL	GO:0048522~positive regulation of cellular process	8	O43684, P25786, P28070, Q9UBS8, Q14997, P11021, Q15121, P28066	0.00737607	0.0295157	11	4744	16792
45	GOTERM_BP_ALL	GO:0023052~signaling	9	P25786, P28070, Q9UBS8, Q14997, P11021, P30086, Q15121, Q9Y5K6, P28066	0.00751271	0.0298841	11	6260	16792
45	GOTERM_BP_ALL	GO:0007154~cell communication	9	P25786, P28070, Q9UBS8, Q14997, P11021, P30086, Q15121, Q9Y5K6, P28066	0.00764001	0.0302116	11	6275	16792
45	GOTERM_BP_ALL	GO:0002862~negative regulation of inflammatory response to antigenic stimulus	2	P25786, P28070	0.00771693	0.0303396	11	13	16792
45	GOTERM_BP_ALL	GO:0048583~regulation of response to stimulus	7	P25786, P28070, Q9UBS8, Q14997, P11021, Q15121, P28066	0.00956451	0.0372898	11	3636	16792
45	GOTERM_BP_ALL	GO:0010647~positive regulation of cell communication	5	P25786, P28070, Q14997, Q15121, P28066	0.00974699	0.0377792	11	1555	16792
45	GOTERM_BP_ALL	GO:0023056~positive regulation of signaling	5	P25786, P28070, Q14997, Q15121, P28066	0.00992522	0.0382469	11	1563	16792
45	GOTERM_BP_ALL	GO:0071704~organic substance metabolic process	11	O43684, P25786, P05387, P28070, Q9UBS8, Q14997, P11021, P30086, Q15121, Q9Y5K6, P28066	0.0110915	0.0424342	11	10707	16792
45	GOTERM_BP_ALL	GO:0045087~innate immune response	4	P25786, P28070, Q14997, P28066	0.0113404	0.0431338	11	836	16792
45	GOTERM_BP_ALL	GO:0070887~cellular response to chemical stimulus	6	P25786, P28070, Q9UBS8, Q14997, P11021, P28066	0.0122058	0.046116	11	2648	16792
45	GOTERM_BP_ALL	GO:0035556~intracellular signal transduction	6	P25786, P28070, Q14997, P30086, Q15121, P28066	0.0123836	0.0465235	11	2657	16792
45	GOTERM_BP_ALL	GO:0007166~cell surface receptor signaling pathway	6	P25786, P28070, Q14997, P11021, Q15121, P28066	0.0126235	0.0471545	11	2669	16792

## Sheet: GOCC all clusters
Temporal Cluster No.	Category	Term	Count	Genes	PValue	Benjamini	List Total	Pop Hits	Pop Total
1	GOTERM_CC_ALL	GO:0016604~nuclear body	8	P02545, Q96JC9, O75113, O00571, Q13501, Q8IYM9, P41218, P29590	2.00187e-05	0.00256912	44	358	18025
1	GOTERM_CC_ALL	GO:0043231~intracellular membrane-bounded organelle	40	P31689, Q8IZH2, Q00403, P09913, Q969Q5, O00571, P30405, Q9UDY2, Q92985, P16615, Q8WXG1, Q96CV9, Q96JC9, Q460N5, Q9BQE4, O75410, Q7Z2W4, O94925, Q9HB58, O60318, P43304, P55265, Q13501, P17844, Q8IYM9, P19838, P20020, Q8TDB6, P07204, P15848, P41218, Q9H930, P02545, Q9P2E3, O75113, Q92930, O60315, Q00978, P02795, P29590	1.14016e-05	0.00292593	44	10928	18025
1	GOTERM_CC_ALL	GO:0043229~intracellular organelle	41	P31689, Q8IZH2, Q00403, P09913, Q969Q5, O00571, P30405, Q9UDY2, Q92985, P16615, Q8WXG1, Q96CV9, Q96JC9, Q460N5, Q9BQE4, Q8IY21, O75410, Q7Z2W4, O94925, Q9HB58, O60318, P43304, P55265, Q13501, P17844, Q8IYM9, P19838, P20020, Q8TDB6, P07204, P15848, P41218, Q9H930, P02545, Q9P2E3, O75113, Q92930, O60315, Q00978, P02795, P29590	4.33712e-05	0.00370865	44	11987	18025
1	GOTERM_CC_ALL	GO:0031974~membrane-enclosed lumen	22	Q00403, O94925, O60318, Q9HB58, O00571, P55265, Q13501, P17844, Q9UDY2, P30405, Q8IYM9, P19838, Q8TDB6, Q92985, P15848, Q96CV9, P41218, P02545, Q96JC9, O75113, Q00978, P29590	0.000425929	0.009904	44	4391	18025
1	GOTERM_CC_ALL	GO:0005829~cytosol	19	Q8IZH2, P31689, O94925, P09913, O60318, Q969Q5, O00571, Q13501, Q9UDY2, Q8IYM9, P19838, Q8TDB6, Q92985, Q96CV9, P48507, P02545, Q00978, P02795, P29590	0.000401757	0.0102741	44	3390	18025
1	GOTERM_CC_ALL	GO:0005634~nucleus	29	P31689, Q00403, Q8IZH2, O00571, Q9UDY2, Q92985, Q96CV9, Q96JC9, Q460N5, O75410, Q7Z2W4, O60318, Q9HB58, Q13501, P55265, P17844, Q8IYM9, P19838, P20020, Q8TDB6, P41218, Q9H930, P02545, Q9P2E3, O75113, O60315, Q00978, P02795, P29590	0.000378161	0.0107425	44	6953	18025
1	GOTERM_CC_ALL	GO:0043233~organelle lumen	22	Q00403, O94925, O60318, Q9HB58, O00571, P55265, Q13501, P17844, Q9UDY2, P30405, Q8IYM9, P19838, Q8TDB6, Q92985, P15848, Q96CV9, P41218, P02545, Q96JC9, O75113, Q00978, P29590	0.000352061	0.0112482	44	4334	18025
1	GOTERM_CC_ALL	GO:0043227~membrane-bounded organelle	40	P31689, Q8IZH2, Q00403, P09913, Q969Q5, O00571, P30405, Q9UDY2, Q92985, P16615, Q8WXG1, Q96CV9, Q96JC9, Q460N5, Q9BQE4, O75410, Q7Z2W4, O94925, Q9HB58, O60318, P43304, P55265, Q13501, P17844, Q8IYM9, P19838, P20020, Q8TDB6, P07204, P15848, P41218, Q9H930, P02545, Q9P2E3, O75113, Q92930, O60315, Q00978, P02795, P29590	0.000308703	0.0112715	44	12095	18025
1	GOTERM_CC_ALL	GO:0044451~nucleoplasm part	9	P02545, Q00403, Q96JC9, O75113, O00571, Q13501, Q8IYM9, P41218, P29590	0.00030328	0.0129084	44	736	18025
1	GOTERM_CC_ALL	GO:0070013~intracellular organelle lumen	22	Q00403, O94925, O60318, Q9HB58, O00571, P55265, Q13501, P17844, Q9UDY2, P30405, Q8IYM9, P19838, Q8TDB6, Q92985, P15848, Q96CV9, P41218, P02545, Q96JC9, O75113, Q00978, P29590	0.000275222	0.0140488	44	4262	18025
1	GOTERM_CC_ALL	GO:0031981~nuclear lumen	19	Q00403, O60318, Q9HB58, O00571, P55265, Q13501, P17844, Q9UDY2, Q8IYM9, P19838, Q8TDB6, Q92985, Q96CV9, P41218, P02545, Q96JC9, O75113, Q00978, P29590	0.000666914	0.0141863	44	3529	18025
1	GOTERM_CC_ALL	GO:0043226~organelle	41	P31689, Q8IZH2, Q00403, P09913, Q969Q5, O00571, P30405, Q9UDY2, Q92985, P16615, Q8WXG1, Q96CV9, Q96JC9, Q460N5, Q9BQE4, Q8IY21, O75410, Q7Z2W4, O94925, Q9HB58, O60318, P43304, P55265, Q13501, P17844, Q8IYM9, P19838, P20020, Q8TDB6, P07204, P15848, P41218, Q9H930, P02545, Q9P2E3, O75113, Q92930, O60315, Q00978, P02795, P29590	0.000739402	0.0145164	44	13036	18025
1	GOTERM_CC_ALL	GO:0005654~nucleoplasm	18	Q00403, O60318, O00571, P55265, Q13501, P17844, Q9UDY2, Q8IYM9, P19838, Q8TDB6, Q92985, Q96CV9, P41218, P02545, Q96JC9, O75113, Q00978, P29590	0.000234678	0.0149667	44	2948	18025
1	GOTERM_CC_ALL	GO:0044424~intracellular part	42	P31689, Q8IZH2, Q00403, P09913, Q969Q5, O00571, P30405, Q9UDY2, Q92985, P16615, Q8WXG1, Q96CV9, P48507, Q96JC9, Q460N5, Q9BQE4, Q8IY21, O75410, Q7Z2W4, O94925, Q9HB58, O60318, P43304, P55265, Q13501, P17844, Q8IYM9, P19838, P20020, Q8TDB6, P07204, P15848, P41218, Q9H930, P02545, Q9P2E3, O75113, Q92930, O60315, Q00978, P02795, P29590	0.000862856	0.0157215	44	13740	18025
1	GOTERM_CC_ALL	GO:0016607~nuclear speck	5	P02545, Q96JC9, O00571, Q8IYM9, P41218	0.00129396	0.0219399	44	200	18025
1	GOTERM_CC_ALL	GO:0005622~intracellular	42	P31689, Q8IZH2, Q00403, P09913, Q969Q5, O00571, P30405, Q9UDY2, Q92985, P16615, Q8WXG1, Q96CV9, P48507, Q96JC9, Q460N5, Q9BQE4, Q8IY21, O75410, Q7Z2W4, O94925, Q9HB58, O60318, P43304, P55265, Q13501, P17844, Q8IYM9, P19838, P20020, Q8TDB6, P07204, P15848, P41218, Q9H930, P02545, Q9P2E3, O75113, Q92930, O60315, Q00978, P02795, P29590	0.00207493	0.0328127	44	14089	18025
1	GOTERM_CC_ALL	GO:0044428~nuclear part	19	Q00403, O60318, Q9HB58, O00571, P55265, Q13501, P17844, Q9UDY2, Q8IYM9, P19838, Q8TDB6, Q92985, Q96CV9, P41218, P02545, Q96JC9, O75113, Q00978, P29590	0.00236085	0.0351018	44	3917	18025
1	GOTERM_CC_ALL	GO:0044446~intracellular organelle part	30	P31689, Q00403, O00571, P30405, Q9UDY2, Q92985, P16615, Q8WXG1, Q96CV9, Q96JC9, Q9BQE4, O75410, O94925, Q9HB58, O60318, P43304, Q13501, P55265, P17844, Q8IYM9, P19838, Q8TDB6, P15848, P07204, P41218, P02545, O75113, Q92930, Q00978, P29590	0.00274935	0.0385462	44	8158	18025
	Category	Term	Count	Genes	PValue	Benjamini	List Total	Pop Hits	Pop Total
2	GOTERM_CC_ALL	GO:0005737~cytoplasm	95	P00973, P07355, P19474, P08567, Q8IV20, P01892, Q9H0P0, Q14142, P04222, Q13287, P61769, Q8IXQ6, Q5TEJ8, Q8IVG5, Q03169, O15553, Q96PP9, Q9Y3I0, Q5EBM0, Q16666, Q9BQE5, Q9BYX4, P50281, O14657, Q9NSI8, Q9NUQ6, Q53G44, Q9Y6N5, P13995, P83111, P48163, Q9UII4, P20592, Q9Y305, P04839, P49662, Q8N1G2, P52630, Q9NUL5, O95786, P04179, P02792, Q9P2R3, P98082, P54920, Q9Y6K5, Q96RQ9, P41226, Q9UNH7, P09914,…	1.79267e-14	5.46962e-12	102	10716	18025
2	GOTERM_CC_ALL	GO:0044444~cytoplasmic part	82	P00973, P07355, P08567, P19474, Q8IV20, P01892, Q9H0P0, P04222, Q8IXQ6, P61769, Q8IVG5, Q03169, O15553, Q96PP9, Q9Y3I0, Q5EBM0, Q16666, Q9BQE5, Q9BYX4, P50281, O14657, Q9NSI8, Q9Y6N5, P13995, P83111, Q9UII4, P48163, P20592, Q9Y305, P04839, P49662, P52630, O95786, P04179, P02792, Q9P2R3, P98082, P54920, Q9Y6K5, Q96RQ9, P41226, Q9UNH7, P09914, Q03519, P07711, Q03518, Q9HCE1, P14598, P29728, P53004,…	2.52794e-13	3.86781e-11	102	8062	18025
2	GOTERM_CC_ALL	GO:0005829~cytosol	48	P07355, Q9Y6K5, P00973, P08567, P19474, Q9UNH7, P41226, P09914, Q9H0P0, P14598, Q9HCE1, P53004, P29728, Q8IXQ6, P43490, P20591, P80217, Q9NRD1, O15553, Q5EBM0, O95544, Q16666, P08631, P19971, Q6ZUJ8, Q9BYX4, P05161, Q14258, Q9NSI8, P13995, O14879, P19525, Q9UII4, P48163, P20592, P49662, P32456, P52630, P32455, O95786, Q15646, Q16719, P02792, Q9P2R3, O00178, P54920, P40763, P23381	1.87668e-10	1.91422e-08	102	3390	18025
2	GOTERM_CC_ALL	GO:0044424~intracellular part	100	P00973, P08567, P19474, Q8IV20, P01892, Q9H0P0, Q14142, P04222, P61769, Q8IXQ6, Q13287, Q5TEJ8, Q8IVG5, Q96PP9, Q9BQE5, P50281, O14657, Q9NUQ6, P13995, Q9BYK8, P48163, P20592, Q8N1G2, Q9NUL5, P52630, O95786, P98082, P41226, Q9UNH7, P09914, P14598, P29728, P33121, P53004, Q9H223, P43490, Q8TCS8, P20591, Q5K651, O95544, Q96AZ6, P23497, Q6ZUJ8, Q14258, P25942, O00182, P19525, Q9NZM1, O15533, Q53GL7,…	6.02851e-10	4.61181e-08	102	13740	18025
2	GOTERM_CC_ALL	GO:0005622~intracellular	100	P00973, P08567, P19474, Q8IV20, P01892, Q9H0P0, Q14142, P04222, P61769, Q8IXQ6, Q13287, Q5TEJ8, Q8IVG5, Q96PP9, Q9BQE5, P50281, O14657, Q9NUQ6, P13995, Q9BYK8, P48163, P20592, Q8N1G2, Q9NUL5, P52630, O95786, P98082, P41226, Q9UNH7, P09914, P14598, P29728, P33121, P53004, Q9H223, P43490, Q8TCS8, P20591, Q5K651, O95544, Q96AZ6, P23497, Q6ZUJ8, Q14258, P25942, O00182, P19525, Q9NZM1, O15533, Q53GL7,…	6.19285e-09	3.79002e-07	102	14089	18025
2	GOTERM_CC_ALL	GO:0043231~intracellular membrane-bounded organelle	88	P00973, P07355, P19474, Q8IV20, P01892, Q9H0P0, P04222, Q13287, P61769, Q8IXQ6, Q5TEJ8, Q8IVG5, O15553, Q96PP9, Q9Y3I0, Q5EBM0, Q16666, Q9BQE5, Q9BYX4, P50281, O14657, Q9NSI8, Q9NUQ6, Q53G44, Q9Y6N5, P13995, P83111, Q9BYK8, P48163, Q9UII4, P20592, Q9Y305, P04839, P49662, Q8N1G2, P52630, Q9NUL5, P04179, P02792, Q9P2R3, P98082, P54920, Q9Y6K5, Q96RQ9, P41226, Q9UNH7, Q9H0J9, Q03519, P07711, Q03518,…	1.65877e-08	8.45971e-07	102	10928	18025
2	GOTERM_CC_ALL	GO:0043227~membrane-bounded organelle	91	P00973, P07355, P19474, Q8IV20, P01892, Q9H0P0, P04222, Q13287, P61769, Q8IXQ6, Q5TEJ8, Q8IVG5, O15553, Q96PP9, Q9Y3I0, Q5EBM0, Q16666, Q9BQE5, Q9BYX4, P50281, O14657, Q9NSI8, Q9NUQ6, Q53G44, Q9Y6N5, P13995, P83111, P05362, Q9BYK8, P48163, Q9UII4, P20592, Q9Y305, P04839, P49662, Q8N1G2, P52630, Q9NUL5, P04179, P02792, Q9P2R3, P98082, P54920, Q9Y6K5, Q96RQ9, P41226, Q9UNH7, Q9H0J9, Q03519, P07711,…	2.44097e-07	1.06705e-05	102	12095	18025
2	GOTERM_CC_ALL	GO:0043229~intracellular organelle	90	P00973, P07355, P19474, Q8IV20, P01892, Q9H0P0, P04222, Q13287, P61769, Q8IXQ6, Q5TEJ8, Q8IVG5, O15553, Q96PP9, Q9Y3I0, Q5EBM0, Q16666, Q9BQE5, Q9BYX4, P50281, O14657, Q9NSI8, Q9NUQ6, Q53G44, Q9Y6N5, P13995, P83111, Q9BYK8, P48163, Q9UII4, P20592, Q9Y305, P04839, P49662, Q8N1G2, P52630, Q9NUL5, O95786, P04179, P02792, Q9P2R3, P98082, P54920, Q9Y6K5, Q96RQ9, P41226, Q9UNH7, Q9H0J9, Q03519, P07711,…	5.14871e-07	1.96936e-05	102	11987	18025
2	GOTERM_CC_ALL	GO:0043226~organelle	93	P00973, P07355, P19474, Q8IV20, P01892, Q9H0P0, P04222, Q13287, P61769, Q8IXQ6, Q5TEJ8, Q8IVG5, O15553, Q96PP9, Q9Y3I0, Q5EBM0, Q16666, Q9BQE5, Q9BYX4, P50281, O14657, Q9NSI8, Q9NUQ6, Q53G44, Q9Y6N5, P13995, P83111, P05362, Q9BYK8, P48163, Q9UII4, P20592, Q9Y305, P04839, P49662, Q8N1G2, P52630, Q9NUL5, O95786, P04179, P02792, Q9P2R3, P98082, P54920, Q9Y6K5, Q96RQ9, P41226, Q9UNH7, Q9H0J9, Q03519,…	2.82656e-06	9.60985e-05	102	13036	18025
2	GOTERM_CC_ALL	GO:0005773~vacuole	20	P07355, P19474, Q9UNH7, Q96RQ9, P01892, P07711, P14598, P04222, Q9H223, P61769, Q8IVG5, O15553, P02792, P08631, P07339, Q9P2R3, P98082, P50281, P54920, P07602	3.62397e-05	0.00110834	102	1208	18025
2	GOTERM_CC_ALL	GO:0042825~TAP complex	3	Q03519, Q03518, O15533	9.29229e-05	0.00258173	102	3	18025
2	GOTERM_CC_ALL	GO:0045335~phagocytic vesicle	6	P04222, P61769, P04839, P01892, P16671, P14598	0.000142954	0.00363894	102	89	18025
2	GOTERM_CC_ALL	GO:0042824~MHC class I peptide loading complex	3	Q03519, Q03518, O15533	0.000185166	0.00434943	102	4	18025
2	GOTERM_CC_ALL	GO:0044352~pinosome	3	P07355, Q9P2R3, P50281	0.000459533	0.00875207	102	6	18025
2	GOTERM_CC_ALL	GO:0044354~macropinosome	3	P07355, Q9P2R3, P50281	0.000459533	0.00875207	102	6	18025
2	GOTERM_CC_ALL	GO:0044464~cell part	101	P00973, P08567, P19474, Q8IV20, P01892, Q9H0P0, Q14142, P04222, P61769, Q8IXQ6, Q13287, Q5TEJ8, Q8IVG5, Q96PP9, Q9BQE5, P50281, O14657, Q9NUQ6, P13995, P05362, Q9BYK8, P48163, P20592, Q8N1G2, Q9NUL5, P52630, O95786, P98082, P41226, Q9UNH7, P09914, P14598, P29728, P33121, P53004, Q9H223, P43490, Q8TCS8, P20591, Q5K651, O95544, Q96AZ6, P23497, Q6ZUJ8, Q14258, P25942, O00182, P19525, Q9NZM1, O15533,…	0.000434003	0.00881648	102	16297	18025
2	GOTERM_CC_ALL	GO:0005739~mitochondrion	22	P00973, P13995, Q9Y6N5, P83111, O14879, Q9H0P0, P48163, Q03518, P33121, P29728, Q9Y305, Q8IXQ6, P04839, P49662, Q8TCS8, P09543, P04179, Q16719, Q5EBM0, P28838, P40763, P07602	0.00041016	0.00892668	102	1699	18025
2	GOTERM_CC_ALL	GO:0005623~cell	101	P00973, P08567, P19474, Q8IV20, P01892, Q9H0P0, Q14142, P04222, P61769, Q8IXQ6, Q13287, Q5TEJ8, Q8IVG5, Q96PP9, Q9BQE5, P50281, O14657, Q9NUQ6, P13995, P05362, Q9BYK8, P48163, P20592, Q8N1G2, Q9NUL5, P52630, O95786, P98082, P41226, Q9UNH7, P09914, P14598, P29728, P33121, P53004, Q9H223, P43490, Q8TCS8, P20591, Q5K651, O95544, Q96AZ6, P23497, Q6ZUJ8, Q14258, P25942, O00182, P19525, Q9NZM1, O15533,…	0.000510842	0.00915533	102	16326	18025
2	GOTERM_CC_ALL	GO:0012505~endomembrane system	37	P07355, P00973, Q9UNH7, P01892, P07711, Q03519, Q9H0P0, Q03518, P14598, P29728, P33121, P04222, Q9H223, P61769, Q8IVG5, P20591, Q9NRD1, Q96PP9, Q9Y3I0, P08631, Q9BQE5, P50281, O14657, Q9NZM1, P20592, O15533, Q53GL7, P04839, P49662, P32456, P32455, P16671, Q9P2R3, P98082, Q14764, P28838, P54920	0.00067642	0.0114371	102	3853	18025
2	GOTERM_CC_ALL	GO:0044446~intracellular organelle part	63	P07355, P01892, P04222, Q13287, Q8IXQ6, P61769, Q9Y3I0, Q96PP9, O15553, Q5EBM0, Q16666, Q9BQE5, P50281, O14657, Q9NUQ6, Q53G44, Q9Y6N5, P13995, Q9BYK8, P20592, Q9Y305, P04839, P49662, Q8N1G2, P52630, P04179, P98082, Q9P2R3, P54920, Q9Y6K5, P41226, Q9UNH7, Q03519, P07711, Q03518, P33121, Q9H223, P43490, Q8TCS8, P20591, Q9NRD1, P29966, P08631, Q96AZ6, P23497, P05161, Q14258, Q9NR30, Q9Y3Z3, Q9NZM1,…	0.000788463	0.0126231	102	8158	18025
2	GOTERM_CC_ALL	GO:0098805~whole membrane	18	P07355, Q9UNH7, P01892, P05362, P33121, Q9NZM1, P04222, Q9H223, P61769, P04839, P09543, P08631, P16671, P07339, P98082, Q9P2R3, P54920, P07602	0.00143311	0.0217033	102	1363	18025
2	GOTERM_CC_ALL	GO:0044422~organelle part	63	P07355, P01892, P04222, Q13287, Q8IXQ6, P61769, Q9Y3I0, Q96PP9, O15553, Q5EBM0, Q16666, Q9BQE5, P50281, O14657, Q9NUQ6, Q53G44, Q9Y6N5, P13995, Q9BYK8, P20592, Q9Y305, P04839, P49662, Q8N1G2, P52630, P04179, P98082, Q9P2R3, P54920, Q9Y6K5, P41226, Q9UNH7, Q03519, P07711, Q03518, P33121, Q9H223, P43490, Q8TCS8, P20591, Q9NRD1, P29966, P08631, Q96AZ6, P23497, P05161, Q14258, Q9NR30, Q9Y3Z3, Q9NZM1,…	0.00155681	0.0224469	102	8339	18025
2	GOTERM_CC_ALL	GO:0042612~MHC class I protein complex	3	P04222, P61769, P01892	0.00165441	0.0227672	102	11	18025
2	GOTERM_CC_ALL	GO:0005769~early endosome	8	P07355, Q9H223, P04222, P61769, Q8IVG5, Q9UNH7, P01892, Q9P2R3	0.00180128	0.0237011	102	310	18025
2	GOTERM_CC_ALL	GO:0001726~ruffle	6	P07355, Q9NSI8, P08567, Q13325, O95786, O15553	0.00201121	0.0253421	102	159	18025
2	GOTERM_CC_ALL	GO:0044437~vacuolar part	12	P07355, Q9H223, P04222, P61769, Q9UNH7, P01892, P07339, P07711, P98082, Q9P2R3, P54920, P07602	0.00224687	0.0271571	102	717	18025
2	GOTERM_CC_ALL	GO:0043657~host cell	3	P09914, Q03519, Q03518	0.0031126	0.0334955	102	15	18025
2	GOTERM_CC_ALL	GO:0018995~host	3	P09914, Q03519, Q03518	0.0031126	0.0334955	102	15	18025
2	GOTERM_CC_ALL	GO:0031982~vesicle	34	P07355, P19474, Q9UNH7, P01892, P07711, P14598, P53004, P04222, Q9H223, P61769, P43490, O15553, P29966, P08631, P50281, O14657, P25942, O00182, P05362, Q9NZM1, P04839, P09543, P04179, P07339, P16671, P02792, Q9P2R3, P18510, P98082, Q14764, P28838, P07602, P54920, P23381	0.00293527	0.0340051	102	3709	18025
2	GOTERM_CC_ALL	GO:0048471~perinuclear region of cytoplasm	11	P07355, Q9H223, P04839, P20591, P32456, P09543, Q96PP9, P19525, Q9UII4, Q14764, P29728	0.00306263	0.0341657	102	638	18025
2	GOTERM_CC_ALL	GO:0005764~lysosome	10	P07355, Q96RQ9, P02792, P08631, P07339, P07711, P98082, Q9P2R3, P14598, P07602	0.0034276	0.0355808	102	543	18025
2	GOTERM_CC_ALL	GO:0000323~lytic vacuole	10	P07355, Q96RQ9, P02792, P08631, P07339, P07711, P98082, Q9P2R3, P14598, P07602	0.0034276	0.0355808	102	543	18025
2	GOTERM_CC_ALL	GO:0030670~phagocytic vesicle membrane	4	P04222, P61769, P04839, P01892	0.00463642	0.0434659	102	60	18025
2	GOTERM_CC_ALL	GO:0031901~early endosome membrane	5	Q9H223, P04222, P61769, Q9UNH7, P01892	0.00437423	0.04373	102	118	18025
2	GOTERM_CC_ALL	GO:0097708~intracellular vesicle	16	P07355, P19474, Q9UNH7, P01892, P14598, Q9NZM1, P04222, P61769, P04839, P09543, O15553, P08631, P16671, P07339, P98082, P50281	0.00511322	0.0438293	102	1283	18025
2	GOTERM_CC_ALL	GO:0005783~endoplasmic reticulum	19	P00973, P01892, Q9H0P0, Q03519, Q03518, P14598, P33121, P29728, O15533, P04222, Q9H223, P61769, P04839, P49662, P20591, Q9NRD1, Q9Y3I0, Q9BQE5, O14657	0.00455952	0.0441075	102	1654	18025
2	GOTERM_CC_ALL	GO:0031410~cytoplasmic vesicle	16	P07355, P19474, Q9UNH7, P01892, P14598, Q9NZM1, P04222, P61769, P04839, P09543, O15553, P08631, P16671, P07339, P98082, P50281	0.00504081	0.0444632	102	1281	18025
2	GOTERM_CC_ALL	GO:0044215~other organism	3	P09914, Q03519, Q03518	0.0049957	0.045378	102	19	18025
2	GOTERM_CC_ALL	GO:0044216~other organism cell	3	P09914, Q03519, Q03518	0.0049957	0.045378	102	19	18025
2	GOTERM_CC_ALL	GO:0044217~other organism part	3	P09914, Q03519, Q03518	0.0049957	0.045378	102	19	18025
2	GOTERM_CC_ALL	GO:0005634~nucleus	53	P07355, P00973, P19474, Q13287, Q8IXQ6, Q5TEJ8, Q9Y3I0, Q96PP9, O15553, Q5EBM0, Q16666, Q9BYX4, O14657, Q9NSI8, Q9NUQ6, Q53G44, Q9BYK8, Q9UII4, P20592, P04839, Q8N1G2, P52630, Q9NUL5, P98082, Q9Y6K5, P41226, Q9UNH7, Q9H0J9, P07711, P29728, Q9H223, P43490, P20591, P80217, P29966, P08631, Q96AZ6, P23497, P05161, Q14258, Q9NR30, O00182, P19525, Q9Y3Z3, Q9NZM1, Q53GL7, P09543, Q16719, Q15646, Q14764,…	0.00554045	0.046127	102	6953	18025
2	GOTERM_CC_ALL	GO:0031988~membrane-bounded vesicle	32	P07355, Q9UNH7, P01892, P07711, P14598, P53004, P04222, Q9H223, P61769, P43490, P29966, P08631, P50281, O14657, P25942, O00182, P05362, Q9NZM1, P04839, P09543, P04179, P16671, P02792, P07339, Q9P2R3, P18510, P98082, Q14764, P28838, P07602, P54920, P23381	0.00590832	0.0478268	102	3566	18025
	Category	Term	Count	Genes	PValue	Benjamini	List Total	Pop Hits	Pop Total
3	GOTERM_CC_ALL	GO:0043230~extracellular organelle	41	Q02818, Q06210, P12931, P51153, P14780, P17931, Q6GTX8, P49006, Q13451, Q15181, P16152, Q9UJ70, P08758, P15559, P08962, P28065, P30740, P02786, P08575, P00390, P08571, Q9Y263, O60749, Q9NQE9, P12109, Q96KP4, Q14699, P52209, Q86Y82, P30466, P14384, P55957, Q08380, Q99571, P16070, P15144, O60488, Q08722, Q14108, O60784, P01584	8.02481e-13	8.96091e-11	82	2783	18025
3	GOTERM_CC_ALL	GO:1903561~extracellular vesicle	41	Q02818, Q06210, P12931, P51153, P14780, P17931, Q6GTX8, P49006, Q13451, Q15181, P16152, Q9UJ70, P08758, P15559, P08962, P28065, P30740, P02786, P08575, P00390, P08571, Q9Y263, O60749, Q9NQE9, P12109, Q96KP4, Q14699, P52209, Q86Y82, P30466, P14384, P55957, Q08380, Q99571, P16070, P15144, O60488, Q08722, Q14108, O60784, P01584	7.92983e-13	1.32833e-10	82	2782	18025
3	GOTERM_CC_ALL	GO:0070062~extracellular exosome	41	Q02818, Q06210, P12931, P51153, P14780, P17931, Q6GTX8, P49006, Q13451, Q15181, P16152, Q9UJ70, P08758, P15559, P08962, P28065, P30740, P02786, P08575, P00390, P08571, Q9Y263, O60749, Q9NQE9, P12109, Q96KP4, Q14699, P52209, Q86Y82, P30466, P14384, P55957, Q08380, Q99571, P16070, P15144, O60488, Q08722, Q14108, O60784, P01584	6.71169e-13	2.24828e-10	82	2768	18025
3	GOTERM_CC_ALL	GO:0044421~extracellular region part	46	Q02818, Q06210, P12931, P51153, P17813, P14780, P17931, Q6GTX8, P49006, Q13451, Q15181, P16152, Q9BXX0, Q9UJ70, P08758, P15559, P08962, P28065, P00813, P13501, P30740, P02786, P08575, P00390, P08571, Q96RT1, Q9Y263, O60749, Q9NQE9, P12109, Q96KP4, Q14699, P52209, Q86Y82, P30466, P14384, P55957, Q08380, Q99571, P16070, P15144, O60488, Q08722, Q14108, O60784, P01584	1.35539e-11	1.13514e-09	82	3824	18025
3	GOTERM_CC_ALL	GO:0005576~extracellular region	49	Q06210, P12931, P17813, P14780, Q15181, Q9BXX0, Q9UJ70, P08758, P15559, P28065, P08962, P13501, Q9BZZ2, P02786, P08575, P08571, Q96RT1, O60749, Q9NQE9, P52209, Q86Y82, P55957, P30466, Q99571, O60488, O60784, P01584, Q02818, P29466, P51153, P17931, P49006, Q6GTX8, Q13451, P16152, P00813, P30740, P00390, Q9Y263, Q15046, P12109, Q96KP4, Q14699, P14384, Q08380, P15144, P16070, Q14108, Q08722	8.50448e-11	5.698e-09	82	4551	18025
3	GOTERM_CC_ALL	GO:0031988~membrane-bounded vesicle	42	Q02818, Q06210, P12931, P51153, P14780, P17931, Q6GTX8, P49006, Q13451, Q15181, P16152, Q9UJ70, P08758, P15559, P08962, P28065, P00813, P30740, P02786, P08575, P00390, P08571, Q9Y263, O60749, Q9NQE9, P12109, Q96KP4, Q14699, P52209, Q86Y82, P30466, P14384, P55957, Q08380, Q99571, P16070, P15144, O60488, Q08722, Q14108, O60784, P01584	5.17564e-10	2.88973e-08	82	3566	18025
3	GOTERM_CC_ALL	GO:0031982~vesicle	42	Q02818, Q06210, P12931, P51153, P14780, P17931, Q6GTX8, P49006, Q13451, Q15181, P16152, Q9UJ70, P08758, P15559, P08962, P28065, P00813, P30740, P02786, P08575, P00390, P08571, Q9Y263, O60749, Q9NQE9, P12109, Q96KP4, Q14699, P52209, Q86Y82, P30466, P14384, P55957, Q08380, Q99571, P16070, P15144, O60488, Q08722, Q14108, O60784, P01584	1.78471e-09	8.5411e-08	82	3709	18025
3	GOTERM_CC_ALL	GO:0005737~cytoplasm	70	Q06210, P12931, P23469, P17813, Q15181, Q13188, Q6NYC8, Q9NZT2, Q9UJ70, O95352, Q9Y4E8, Q01432, P08758, P15559, P08962, Q5T1M5, P28065, P13501, Q08J23, O00625, P02786, Q68CZ2, P08571, Q15293, Q96RT1, O00499, A1X283, Q9UKY7, O60749, Q9NQE9, Q9P2E9, P52209, Q86Y82, P30466, P55957, Q99571, O60488, O60784, P01584, P29466, Q02818, Q9UH62, P51153, P17931, P49006, Q13451, P16152, Q9UG63, Q7Z417, Q9Y2J2,…	4.59129e-07	1.92258e-05	82	10716	18025
3	GOTERM_CC_ALL	GO:0098552~side of membrane	12	Q02818, P30273, P12931, P02786, P08575, P00390, P17813, P08571, P30466, P08758, P15144, P00813	4.6005e-06	0.000171227	82	444	18025
3	GOTERM_CC_ALL	GO:0005773~vacuole	19	Q02818, P12931, P02786, P51153, P08571, O60749, P12109, Q14699, O60879, Q86Y82, P30466, Q99571, P08962, Q5T1M5, P15144, P00813, O60784, Q14108, P01584	5.2434e-06	0.000175639	82	1208	18025
3	GOTERM_CC_ALL	GO:0009897~external side of plasma membrane	9	P30273, P02786, P08575, P00390, P17813, P08571, P08758, P15144, P00813	1.46407e-05	0.000445781	82	246	18025
3	GOTERM_CC_ALL	GO:0009986~cell surface	14	P30273, P02786, P08575, P00390, P17813, P08571, Q9Y639, P08758, P14384, P30466, P15144, P16070, P08962, P00813	3.09854e-05	0.000864649	82	758	18025
3	GOTERM_CC_ALL	GO:0005768~endosome	14	Q02818, P12931, P02786, Q14699, P51153, O60879, Q86Y82, P08571, P30466, P08962, Q5T1M5, Q14108, O60784, O60749	5.97834e-05	0.00153943	82	808	18025
3	GOTERM_CC_ALL	GO:0043226~organelle	73	Q06210, P12931, P23469, P17813, P14780, Q15181, Q13188, Q6NYC8, Q9NZT2, P05455, Q9UJ70, O95352, Q9Y4E8, P08758, P15559, P08962, Q5T1M5, P28065, Q08J23, O00625, P02786, P08575, P08571, Q15293, Q96RT1, A1X283, O00499, Q9UKY7, O60749, Q9NQE9, Q9P2E9, P52209, Q86Y82, P30466, P55957, Q99571, O60488, O60784, P01584, P29466, Q02818, Q9UH62, P51153, P17931, P49006, Q6GTX8, Q13451, P16152, Q9UG63, Q9Y639,…	0.000257451	0.00614229	82	13036	18025
3	GOTERM_CC_ALL	GO:0098805~whole membrane	17	Q9UH62, P12931, P02786, P08575, P51153, P08571, O60749, P12109, Q14699, Q86Y82, P55957, P30466, Q99571, P15144, P08962, O60488, Q14108	0.000320561	0.00713476	82	1363	18025
3	GOTERM_CC_ALL	GO:0044444~cytoplasmic part	52	Q06210, P12931, Q15181, Q13188, Q9UJ70, O95352, Q01432, P15559, P08962, Q5T1M5, P28065, Q08J23, P02786, P08571, Q15293, O00499, O60749, Q9P2E9, P52209, Q86Y82, P55957, P30466, Q99571, O60488, O60784, P01584, Q02818, P29466, Q9UH62, P51153, P17931, Q13451, P16152, Q9UG63, Q7Z417, O60879, Q92540, Q99933, P00813, Q16799, Q9BYT8, Q96RP9, P00390, Q92890, Q15046, P12109, Q96KP4, Q14699, Q08380, P16070,…	0.000709966	0.0147602	82	8062	18025
3	GOTERM_CC_ALL	GO:0043227~membrane-bounded organelle	68	Q06210, P12931, P23469, P17813, P14780, Q15181, Q13188, Q9NZT2, P05455, Q9UJ70, Q9Y4E8, P08758, P15559, P08962, Q5T1M5, P28065, Q08J23, O00625, P02786, P08575, P08571, Q15293, Q96RT1, O00499, Q9UKY7, O60749, Q9NQE9, Q9P2E9, P52209, Q86Y82, P30466, P55957, Q99571, O60488, O60784, P01584, P29466, Q02818, Q9UH62, P51153, P17931, P49006, Q6GTX8, Q13451, P16152, Q9UG63, Q7Z417, O60879, Q92540, Q99933,…	0.00127073	0.0247454	82	12095	18025
3	GOTERM_CC_ALL	GO:0005774~vacuolar membrane	10	P12109, P51153, Q86Y82, P08571, P30466, Q99571, P08962, P15144, Q14108, O60749	0.00163615	0.0300157	82	610	18025
	Category	Term	Count	Genes	PValue	Benjamini	List Total	Pop Hits	Pop Total
4	GOTERM_CC_ALL	GO:0009986~cell surface	6	P04083, O95477, Q9NPY3, P26010, O43914, Q10589	8.03107e-05	0.0118955	13	758	18025
	Category	Term	Count	Genes	PValue	Benjamini	List Total	Pop Hits	Pop Total
5	GOTERM_CC_ALL	GO:0044428~nuclear part	24	Q9NVH2, Q5QJE6, Q92797, Q3ZCQ8, Q29RF7, Q6ZMZ3, P09601, O60264, Q14643, P52948, Q93074, Q9NRL2, Q4LE39, Q9ULC5, Q92621, P49792, A8CG34, P49790, Q8NI27, Q8N1F7, Q9BQG0, Q5JTH9, P78347, Q8N201	1.65684e-11	3.54564e-09	29	3917	18025
5	GOTERM_CC_ALL	GO:0031965~nuclear membrane	10	Q92621, P49792, A8CG34, P49790, Q8N1F7, Q5JTH9, Q6ZMZ3, Q14643, P52948, Q8N201	2.80208e-10	1.99882e-08	29	284	18025
5	GOTERM_CC_ALL	GO:0044422~organelle part	29	Q92797, O95140, Q3ZCQ8, O95573, P09601, Q14643, Q93074, Q4LE39, Q9ULC5, Q92621, P49792, A8CG34, P08670, P49790, Q8N1F7, O15321, Q9BQG0, Q5JTH9, Q9NVH2, Q5QJE6, Q29RF7, Q6ZMZ3, O60264, P52948, Q9NRL2, Q8WVM8, Q8NI27, P78347, Q8N201	4.13131e-10	2.21025e-08	29	8339	18025
5	GOTERM_CC_ALL	GO:0044446~intracellular organelle part	29	Q92797, O95140, Q3ZCQ8, O95573, P09601, Q14643, Q93074, Q4LE39, Q9ULC5, Q92621, P49792, A8CG34, P08670, P49790, Q8N1F7, O15321, Q9BQG0, Q5JTH9, Q9NVH2, Q5QJE6, Q29RF7, Q6ZMZ3, O60264, P52948, Q9NRL2, Q8WVM8, Q8NI27, P78347, Q8N201	2.23256e-10	2.38884e-08	29	8158	18025
5	GOTERM_CC_ALL	GO:0031975~envelope	14	O95140, Q3ZCQ8, O95573, Q6ZMZ3, Q14643, P52948, Q92621, Q9ULC5, P49792, A8CG34, P49790, Q8N1F7, Q5JTH9, Q8N201	3.95649e-09	1.41115e-07	29	1146	18025
5	GOTERM_CC_ALL	GO:0031967~organelle envelope	14	O95140, Q3ZCQ8, O95573, Q6ZMZ3, Q14643, P52948, Q92621, Q9ULC5, P49792, A8CG34, P49790, Q8N1F7, Q5JTH9, Q8N201	3.75204e-09	1.60587e-07	29	1141	18025
5	GOTERM_CC_ALL	GO:0005635~nuclear envelope	10	Q92621, P49792, A8CG34, P49790, Q8N1F7, Q5JTH9, Q6ZMZ3, Q14643, P52948, Q8N201	1.06357e-08	3.2515e-07	29	430	18025
5	GOTERM_CC_ALL	GO:0031981~nuclear lumen	20	Q9NVH2, Q5QJE6, Q92797, Q3ZCQ8, Q29RF7, P09601, O60264, Q14643, P52948, Q93074, Q4LE39, Q9ULC5, Q92621, P49790, Q8NI27, Q8N1F7, Q9BQG0, Q5JTH9, P78347, Q8N201	3.69424e-08	9.88208e-07	29	3529	18025
5	GOTERM_CC_ALL	GO:0005643~nuclear pore	6	Q92621, P49792, A8CG34, P49790, Q8N1F7, P52948	1.65711e-07	3.94023e-06	29	83	18025
5	GOTERM_CC_ALL	GO:0070013~intracellular organelle lumen	20	Q9NVH2, Q5QJE6, Q92797, Q3ZCQ8, Q29RF7, P09601, O60264, Q14643, P52948, Q93074, Q4LE39, Q9ULC5, Q92621, P49790, Q8NI27, Q8N1F7, Q9BQG0, Q5JTH9, P78347, Q8N201	8.7027e-07	1.55197e-05	29	4262	18025
5	GOTERM_CC_ALL	GO:0044615~nuclear pore nuclear basket	4	P49792, A8CG34, P49790, P52948	7.31638e-07	1.56569e-05	29	12	18025
5	GOTERM_CC_ALL	GO:0043231~intracellular membrane-bounded organelle	29	Q92797, O95140, Q3ZCQ8, O95573, P09601, Q14643, Q93074, Q4LE39, Q9ULC5, Q92621, P49792, A8CG34, P08670, P49790, Q8N1F7, O15321, Q9BQG0, Q5JTH9, Q9NVH2, Q5QJE6, Q29RF7, Q6ZMZ3, O60264, P52948, Q9NRL2, Q8WVM8, Q8NI27, P78347, Q8N201	8.10418e-07	1.57662e-05	29	10928	18025
5	GOTERM_CC_ALL	GO:0043233~organelle lumen	20	Q9NVH2, Q5QJE6, Q92797, Q3ZCQ8, Q29RF7, P09601, O60264, Q14643, P52948, Q93074, Q4LE39, Q9ULC5, Q92621, P49790, Q8NI27, Q8N1F7, Q9BQG0, Q5JTH9, P78347, Q8N201	1.14592e-06	1.88634e-05	29	4334	18025
5	GOTERM_CC_ALL	GO:0031974~membrane-enclosed lumen	20	Q9NVH2, Q5QJE6, Q92797, Q3ZCQ8, Q29RF7, P09601, O60264, Q14643, P52948, Q93074, Q4LE39, Q9ULC5, Q92621, P49790, Q8NI27, Q8N1F7, Q9BQG0, Q5JTH9, P78347, Q8N201	1.41928e-06	2.16945e-05	29	4391	18025
5	GOTERM_CC_ALL	GO:0031090~organelle membrane	16	O95140, Q3ZCQ8, O95573, Q6ZMZ3, Q14643, P52948, Q9ULC5, Q92621, P49792, A8CG34, Q8WVM8, P49790, Q8N1F7, O15321, Q5JTH9, Q8N201	1.62069e-06	2.31216e-05	29	2636	18025
5	GOTERM_CC_ALL	GO:0005634~nucleus	24	Q9NVH2, Q5QJE6, Q92797, Q3ZCQ8, Q29RF7, Q6ZMZ3, P09601, O60264, Q14643, P52948, Q93074, Q9NRL2, Q4LE39, Q9ULC5, Q92621, P49792, A8CG34, P49790, Q8NI27, Q8N1F7, Q9BQG0, Q5JTH9, P78347, Q8N201	2.95504e-06	3.9523e-05	29	6953	18025
5	GOTERM_CC_ALL	GO:0043228~non-membrane-bounded organelle	18	Q9NVH2, Q5QJE6, Q92797, O95140, Q29RF7, O95573, P09601, O60264, Q14643, P52948, Q93074, Q9ULC5, P49792, P08670, P49790, Q8NI27, Q9BQG0, Q5JTH9	1.10935e-05	0.000131882	29	3970	18025
5	GOTERM_CC_ALL	GO:0043232~intracellular non-membrane-bounded organelle	18	Q9NVH2, Q5QJE6, Q92797, O95140, Q29RF7, O95573, P09601, O60264, Q14643, P52948, Q93074, Q9ULC5, P49792, P08670, P49790, Q8NI27, Q9BQG0, Q5JTH9	1.10935e-05	0.000131882	29	3970	18025
5	GOTERM_CC_ALL	GO:0043229~intracellular organelle	29	Q92797, O95140, Q3ZCQ8, O95573, P09601, Q14643, Q93074, Q4LE39, Q9ULC5, Q92621, P49792, A8CG34, P08670, P49790, Q8N1F7, O15321, Q9BQG0, Q5JTH9, Q9NVH2, Q5QJE6, Q29RF7, Q6ZMZ3, O60264, P52948, Q9NRL2, Q8WVM8, Q8NI27, P78347, Q8N201	1.08341e-05	0.000136374	29	11987	18025
5	GOTERM_CC_ALL	GO:0043227~membrane-bounded organelle	29	Q92797, O95140, Q3ZCQ8, O95573, P09601, Q14643, Q93074, Q4LE39, Q9ULC5, Q92621, P49792, A8CG34, P08670, P49790, Q8N1F7, O15321, Q9BQG0, Q5JTH9, Q9NVH2, Q5QJE6, Q29RF7, Q6ZMZ3, O60264, P52948, Q9NRL2, Q8WVM8, Q8NI27, P78347, Q8N201	1.39311e-05	0.000156897	29	12095	18025
5	GOTERM_CC_ALL	GO:0005730~nucleolus	9	Q9ULC5, Q5QJE6, P49790, Q5JTH9, Q9BQG0, P09601, Q14643, O60264, Q93074	3.801e-05	0.000406632	29	872	18025
5	GOTERM_CC_ALL	GO:0043226~organelle	29	Q92797, O95140, Q3ZCQ8, O95573, P09601, Q14643, Q93074, Q4LE39, Q9ULC5, Q92621, P49792, A8CG34, P08670, P49790, Q8N1F7, O15321, Q9BQG0, Q5JTH9, Q9NVH2, Q5QJE6, Q29RF7, Q6ZMZ3, O60264, P52948, Q9NRL2, Q8WVM8, Q8NI27, P78347, Q8N201	0.000113774	0.00115881	29	13036	18025
5	GOTERM_CC_ALL	GO:0032991~macromolecular complex	18	Q9NVH2, Q92797, Q3ZCQ8, Q29RF7, Q6ZMZ3, O60264, Q14643, P52948, Q93074, Q9NRL2, Q92621, P49792, A8CG34, P49790, Q8WVM8, Q8NI27, Q9BQG0, Q8N201	0.00015761	0.00153207	29	4812	18025
5	GOTERM_CC_ALL	GO:0042405~nuclear inclusion body	3	P49792, P49790, P52948	0.000179595	0.00166977	29	13	18025
5	GOTERM_CC_ALL	GO:0005654~nucleoplasm	14	Q9NVH2, Q92797, Q3ZCQ8, Q29RF7, O60264, P52948, Q93074, Q4LE39, Q92621, P49790, Q8NI27, Q9BQG0, P78347, Q8N201	0.00019063	0.0016985	29	2948	18025
5	GOTERM_CC_ALL	GO:0043234~protein complex	16	Q9NVH2, Q3ZCQ8, Q6ZMZ3, O60264, Q14643, P52948, Q93074, Q9NRL2, Q92621, P49792, A8CG34, P49790, Q8WVM8, Q8NI27, Q9BQG0, Q8N201	0.000343377	0.0029355	29	4065	18025
5	GOTERM_CC_ALL	GO:0044424~intracellular part	29	Q92797, O95140, Q3ZCQ8, O95573, P09601, Q14643, Q93074, Q4LE39, Q9ULC5, Q92621, P49792, A8CG34, P08670, P49790, Q8N1F7, O15321, Q9BQG0, Q5JTH9, Q9NVH2, Q5QJE6, Q29RF7, Q6ZMZ3, O60264, P52948, Q9NRL2, Q8WVM8, Q8NI27, P78347, Q8N201	0.000496909	0.00408261	29	13740	18025
5	GOTERM_CC_ALL	GO:0042175~nuclear outer membrane-endoplasmic reticulum membrane network	8	Q9ULC5, P49792, A8CG34, Q8WVM8, O95573, Q6ZMZ3, P09601, Q14643	0.000759142	0.00600111	29	1021	18025
5	GOTERM_CC_ALL	GO:0034399~nuclear periphery	4	Q92621, P49790, Q8N1F7, P52948	0.00089676	0.00683343	29	123	18025
5	GOTERM_CC_ALL	GO:0005622~intracellular	29	Q92797, O95140, Q3ZCQ8, O95573, P09601, Q14643, Q93074, Q4LE39, Q9ULC5, Q92621, P49792, A8CG34, P08670, P49790, Q8N1F7, O15321, Q9BQG0, Q5JTH9, Q9NVH2, Q5QJE6, Q29RF7, Q6ZMZ3, O60264, P52948, Q9NRL2, Q8WVM8, Q8NI27, P78347, Q8N201	0.00100367	0.0073827	29	14089	18025
5	GOTERM_CC_ALL	GO:0012505~endomembrane system	14	O95573, Q6ZMZ3, P09601, Q14643, P52948, Q9ULC5, Q92621, P49792, A8CG34, Q8WVM8, P49790, Q8N1F7, Q5JTH9, Q8N201	0.00271608	0.0192141	29	3853	18025
5	GOTERM_CC_ALL	GO:0031968~organelle outer membrane	4	Q9ULC5, O95140, O95573, Q6ZMZ3	0.00292931	0.0200477	29	186	18025
5	GOTERM_CC_ALL	GO:0019867~outer membrane	4	Q9ULC5, O95140, O95573, Q6ZMZ3	0.0032037	0.0212305	29	192	18025
5	GOTERM_CC_ALL	GO:0016020~membrane	23	Q92797, O95140, Q3ZCQ8, Q29RF7, O95573, Q6ZMZ3, P09601, Q14643, P52948, Q93074, Q9ULC5, Q92621, P49792, A8CG34, P08670, P49790, Q8WVM8, Q8N1F7, O15321, Q9BQG0, Q5JTH9, P78347, Q8N201	0.00354735	0.0227814	29	9378	18025
5	GOTERM_CC_ALL	GO:0098805~whole membrane	8	Q9ULC5, P49792, O95140, O95573, O15321, Q6ZMZ3, P09601, Q14643	0.00401531	0.0250057	29	1363	18025
5	GOTERM_CC_ALL	GO:0016234~inclusion body	3	P49792, P49790, P52948	0.00571261	0.0344223	29	73	18025
5	GOTERM_CC_ALL	GO:0044614~nuclear pore cytoplasmic filaments	2	P49792, P52948	0.00619964	0.0362932	29	4	18025
	Category	Term	Count	Genes	PValue	Benjamini	List Total	Pop Hits	Pop Total
6	GOTERM_CC_ALL	GO:0005829~cytosol	40	Q92608, P17812, P60228, P46940, Q8NF50, Q14974, P55160, P54136, Q06187, P53621, O95373, Q9Y678, O94973, O94855, Q13616, Q13617, Q00610, Q9HAV4, Q13568, Q8TEQ6, O43747, Q92973, Q9UI12, Q05655, Q7Z6Z7, Q93008, Q9Y262, Q12768, O75044, Q13459, Q14204, P15498, O14980, Q15008, Q14C86, Q99613, O95466, P78344, P20073, P53618	3.16552e-16	9.25926e-14	58	3390	18025
6	GOTERM_CC_ALL	GO:0044444~cytoplasmic part	51	P46940, P17812, P60228, Q8NF50, Q9NX46, Q5VYK3, P55160, O14617, Q06187, P53621, O94855, Q13616, Q13617, Q9HAV4, Q13568, Q8TEQ6, O43747, O94759, Q92973, Q13107, O75064, Q93008, Q12768, Q13459, P15498, Q9BXJ9, Q15008, Q14C86, O95466, O00410, Q92608, Q14974, P54136, Q86VP6, O95373, Q9Y678, O94973, Q8N3C0, Q00610, Q9H2M9, Q9UI12, Q05655, Q7Z6Z7, Q9Y262, O75044, Q14204, O14980, Q99613, P20073, P78344,…	1.47733e-11	2.05349e-09	58	8062	18025
6	GOTERM_CC_ALL	GO:0005737~cytoplasm	56	P46940, P17812, P60228, Q8NF50, Q9NX46, Q5VYK3, Q9C0E2, P55160, O14617, Q06187, P53621, O94855, Q13616, Q13617, Q9HAV4, Q13568, Q8TEQ6, O43747, O94759, Q92973, Q5T4S7, Q13107, Q9BZQ8, O75064, Q93008, Q12768, Q13459, P15498, Q9BXJ9, Q15008, Q14C86, Q9ULT8, O95466, Q96QU8, O00410, Q92608, Q14974, P54136, Q86VP6, O95373, Q9Y678, O94973, Q8N3C0, Q00610, Q9H2M9, Q9UI12, Q05655, Q7Z6Z7, Q9Y262, O75044,…	9.96353e-11	9.23287e-09	58	10716	18025
6	GOTERM_CC_ALL	GO:0030117~membrane coat	8	P53621, Q9Y678, O94973, O94855, Q00610, O14617, O43747, P53618	1.65854e-08	1.15268e-06	58	93	18025
6	GOTERM_CC_ALL	GO:0048475~coated membrane	8	P53621, Q9Y678, O94973, O94855, Q00610, O14617, O43747, P53618	1.65854e-08	1.15268e-06	58	93	18025
6	GOTERM_CC_ALL	GO:0030120~vesicle coat	6	P53621, Q9Y678, O94973, O94855, Q00610, P53618	4.53209e-07	2.51981e-05	58	49	18025
6	GOTERM_CC_ALL	GO:0005622~intracellular	58	P46940, P17812, P60228, Q8NF50, Q9NX46, Q5VYK3, Q9C0E2, P55160, O14617, Q06187, P53621, O14981, O94855, Q13616, Q13617, Q9HAV4, Q13568, Q8TEQ6, O43747, O94759, Q92973, Q5T4S7, Q13107, Q9BZQ8, O75064, Q93008, Q12768, Q13459, P15498, Q9BXJ9, Q15008, Q9ULT8, Q14C86, O95466, Q96QU8, O00410, Q92608, Q66K14, Q14974, P54136, Q86VP6, O95373, Q9Y678, O94973, Q8N3C0, Q00610, Q9H2M9, Q9UI12, Q05655, Q7Z6Z7,…	7.7716e-07	3.60078e-05	58	14089	18025
6	GOTERM_CC_ALL	GO:0044424~intracellular part	57	P46940, P17812, P60228, Q8NF50, Q9NX46, Q5VYK3, Q9C0E2, P55160, O14617, Q06187, P53621, O14981, O94855, Q13616, Q13617, Q9HAV4, Q13568, Q8TEQ6, O43747, O94759, Q92973, Q5T4S7, Q13107, Q9BZQ8, O75064, Q93008, Q12768, Q13459, P15498, Q9BXJ9, Q15008, Q14C86, Q9ULT8, O95466, Q96QU8, O00410, Q92608, Q14974, P54136, Q86VP6, O95373, Q9Y678, O94973, Q8N3C0, Q00610, Q9H2M9, Q9UI12, Q05655, Q7Z6Z7, Q9Y262,…	3.49638e-06	0.000138847	58	13740	18025
6	GOTERM_CC_ALL	GO:0030662~coated vesicle membrane	7	P53621, Q9Y678, O94973, O94855, Q00610, O43747, P53618	5.16618e-06	0.000179509	58	140	18025
6	GOTERM_CC_ALL	GO:0030135~coated vesicle	8	P53621, Q5VYK3, Q9Y678, O94973, O94855, Q00610, O43747, P53618	1.01974e-05	0.000283449	58	240	18025
6	GOTERM_CC_ALL	GO:0043234~protein complex	29	P60228, P46940, Q5VYK3, P55160, O14617, P54136, Q86VP6, P53621, Q9Y678, O94973, Q13616, O94855, Q13617, Q00610, Q9HAV4, Q8TEQ6, O43747, Q9H2M9, Q9UI12, Q12768, Q9Y262, Q13459, Q14204, O14980, Q9BXJ9, Q15008, Q99613, P78344, P53618	9.48683e-06	0.000292996	58	4065	18025
6	GOTERM_CC_ALL	GO:0031982~vesicle	27	Q92608, P60228, P46940, Q5VYK3, Q14974, P55160, P54136, Q06187, Q86VP6, P53621, Q9Y678, O94973, O94855, Q00610, O43747, O94759, Q92973, Q9BZQ8, Q9UI12, Q7Z6Z7, Q05655, O75044, Q14204, Q15008, O95466, P20073, P53618	1.8508e-05	0.000467643	58	3709	18025
6	GOTERM_CC_ALL	GO:0016020~membrane	46	Q92608, P17812, Q66K14, P60228, P46940, Q8NF50, Q5VYK3, Q14974, P55160, O14617, P54136, Q06187, Q86VP6, P53621, O95373, Q9Y678, O94973, Q8N3C0, O94855, Q00610, Q8TEQ6, O43747, O94759, Q92973, Q5T4S7, Q13107, Q9H2M9, Q9BZQ8, Q9UI12, Q05655, Q7Z6Z7, Q93008, Q9Y262, O75044, Q13459, P15498, Q14204, O14980, Q9BXJ9, Q14C86, O95466, Q96QU8, P78344, P20073, P53618, O00410	2.39335e-05	0.000554312	58	9378	18025
6	GOTERM_CC_ALL	GO:0031988~membrane-bounded vesicle	26	Q92608, P60228, P46940, Q5VYK3, Q14974, P55160, P54136, Q86VP6, P53621, Q9Y678, O94973, O94855, Q00610, O43747, O94759, Q92973, Q9BZQ8, Q9UI12, Q7Z6Z7, Q05655, O75044, Q14204, Q15008, O95466, P20073, P53618	3.01438e-05	0.000644416	58	3566	18025
6	GOTERM_CC_ALL	GO:0005654~nucleoplasm	22	P60228, Q9NX46, Q14974, Q5T4S7, Q9C0E2, O14617, Q05655, Q7Z6Z7, P54136, Q86VP6, O75044, Q9Y262, O95373, O14981, Q8N3C0, O14980, Q13616, Q15008, Q13617, Q9HAV4, Q8TEQ6, O00410	0.000149032	0.00275845	58	2948	18025
6	GOTERM_CC_ALL	GO:0030659~cytoplasmic vesicle membrane	9	O94759, P53621, Q9Y678, O94973, O94855, Q00610, O43747, P20073, P53618	0.000146472	0.00290449	58	491	18025
6	GOTERM_CC_ALL	GO:0012506~vesicle membrane	9	O94759, P53621, Q9Y678, O94973, O94855, Q00610, O43747, P20073, P53618	0.000182393	0.00316435	58	507	18025
6	GOTERM_CC_ALL	GO:0032991~macromolecular complex	29	P60228, P46940, Q5VYK3, P55160, O14617, P54136, Q86VP6, P53621, Q9Y678, O94973, Q13616, O94855, Q13617, Q00610, Q9HAV4, Q8TEQ6, O43747, Q9H2M9, Q9UI12, Q12768, Q9Y262, Q13459, Q14204, O14980, Q9BXJ9, Q15008, Q99613, P78344, P53618	0.00024257	0.0037398	58	4812	18025
6	GOTERM_CC_ALL	GO:0098805~whole membrane	14	P46940, O94759, O14617, Q9UI12, Q06187, P53621, Q9Y678, O94973, O14980, O94855, Q00610, P20073, O43747, P53618	0.000263795	0.00385281	58	1363	18025
6	GOTERM_CC_ALL	GO:0031981~nuclear lumen	24	P60228, Q9NX46, Q14974, Q92973, Q5T4S7, Q9C0E2, O14617, Q05655, Q7Z6Z7, P54136, Q86VP6, O75044, Q9Y262, O95373, O14981, Q8N3C0, O14980, Q13616, Q15008, Q13617, Q9HAV4, Q8TEQ6, Q96QU8, O00410	0.000242475	0.00395781	58	3529	18025
6	GOTERM_CC_ALL	GO:0012505~endomembrane system	25	Q92608, Q66K14, Q5VYK3, Q14974, Q92973, Q9C0E2, Q9H2M9, O75064, O14617, Q05655, Q86VP6, Q12768, P53621, O95373, Q9Y678, O94973, Q8N3C0, O14980, O94855, Q00610, Q14C86, O43747, P20073, P53618, O00410	0.000333542	0.00462627	58	3853	18025
6	GOTERM_CC_ALL	GO:0044428~nuclear part	25	P60228, Q9NX46, Q14974, Q92973, Q5T4S7, Q9C0E2, O14617, Q05655, Q7Z6Z7, P54136, Q86VP6, O75044, Q9Y262, O95373, O14981, Q8N3C0, O14980, Q13616, Q15008, Q13617, Q9HAV4, Q8TEQ6, Q96QU8, P20073, O00410	0.000431636	0.00569897	58	3917	18025
6	GOTERM_CC_ALL	GO:0097708~intracellular vesicle	13	O94759, P53621, Q5VYK3, Q9Y678, O94973, O94855, Q00610, O95466, Q06187, O43747, P20073, P53618, O75044	0.000566733	0.00682859	58	1283	18025
6	GOTERM_CC_ALL	GO:0030660~Golgi-associated vesicle membrane	4	P53621, Q9Y678, Q00610, P53618	0.000593624	0.00685459	58	52	18025
6	GOTERM_CC_ALL	GO:0031410~cytoplasmic vesicle	13	O94759, P53621, Q5VYK3, Q9Y678, O94973, O94855, Q00610, O95466, Q06187, O43747, P20073, P53618, O75044	0.000558865	0.00703911	58	1281	18025
6	GOTERM_CC_ALL	GO:0044433~cytoplasmic vesicle part	9	O94759, P53621, Q9Y678, O94973, O94855, Q00610, O43747, P20073, P53618	0.000656315	0.00727403	58	614	18025
6	GOTERM_CC_ALL	GO:0044446~intracellular organelle part	39	P60228, P46940, Q9NX46, Q5VYK3, Q14974, Q9C0E2, O14617, P54136, Q86VP6, P53621, O95373, Q9Y678, O14981, O94973, Q8N3C0, O94855, Q13616, Q13617, Q00610, Q9HAV4, Q8TEQ6, O43747, O94759, Q92973, Q5T4S7, Q9H2M9, Q9UI12, Q05655, Q7Z6Z7, Q9Y262, O75044, Q13459, Q14204, O14980, Q15008, Q96QU8, P20073, P53618, O00410	0.000897255	0.00919997	58	8158	18025
6	GOTERM_CC_ALL	GO:0030126~COPI vesicle coat	3	P53621, Q9Y678, P53618	0.000872523	0.00928994	58	14	18025
6	GOTERM_CC_ALL	GO:0043227~membrane-bounded organelle	50	P46940, P60228, Q9NX46, Q5VYK3, Q9C0E2, P55160, O14617, Q06187, P53621, O14981, Q13616, O94855, Q13617, Q9HAV4, Q8TEQ6, Q13568, O43747, O94759, Q92973, Q5T4S7, Q13107, Q9BZQ8, O75064, Q12768, Q9BXJ9, Q15008, Q9ULT8, Q14C86, O95466, Q96QU8, O00410, Q92608, Q14974, P54136, Q86VP6, O95373, Q9Y678, O94973, Q8N3C0, Q00610, Q9H2M9, Q9UI12, Q7Z6Z7, Q05655, O75044, Q9Y262, Q14204, O14980, P20073, P53618	0.00104367	0.00962974	58	12095	18025
6	GOTERM_CC_ALL	GO:0016023~cytoplasmic, membrane-bounded vesicle	12	O94759, P53621, Q5VYK3, Q9Y678, O94973, O94855, Q00610, O95466, O43747, P20073, P53618, O75044	0.00102512	0.00978391	58	1180	18025
6	GOTERM_CC_ALL	GO:0033290~eukaryotic 48S preinitiation complex	3	P60228, Q99613, Q9Y262	0.00100471	0.00993076	58	15	18025
6	GOTERM_CC_ALL	GO:0016282~eukaryotic 43S preinitiation complex	3	P60228, Q99613, Q9Y262	0.00100471	0.00993076	58	15	18025
6	GOTERM_CC_ALL	GO:0070993~translation preinitiation complex	3	P60228, Q99613, Q9Y262	0.00114592	0.0102295	58	16	18025
6	GOTERM_CC_ALL	GO:0030663~COPI-coated vesicle membrane	3	P53621, Q9Y678, P53618	0.00129607	0.0112037	58	17	18025
6	GOTERM_CC_ALL	GO:0005852~eukaryotic translation initiation factor 3 complex	3	P60228, Q99613, Q9Y262	0.00129607	0.0112037	58	17	18025
6	GOTERM_CC_ALL	GO:0030139~endocytic vesicle	6	Q5VYK3, O94973, Q00610, O95466, O43747, O75044	0.00134176	0.0112472	58	259	18025
6	GOTERM_CC_ALL	GO:0044422~organelle part	39	P60228, P46940, Q9NX46, Q5VYK3, Q14974, Q9C0E2, O14617, P54136, Q86VP6, P53621, O95373, Q9Y678, O14981, O94973, Q8N3C0, O94855, Q13616, Q13617, Q00610, Q9HAV4, Q8TEQ6, O43747, O94759, Q92973, Q5T4S7, Q9H2M9, Q9UI12, Q05655, Q7Z6Z7, Q9Y262, O75044, Q13459, Q14204, O14980, Q15008, Q96QU8, P20073, P53618, O00410	0.00149133	0.0121288	58	8339	18025
6	GOTERM_CC_ALL	GO:0000323~lytic vacuole	8	O94759, O94973, Q13107, Q00610, O14617, Q9UI12, O43747, Q06187	0.00155406	0.0122773	58	543	18025
6	GOTERM_CC_ALL	GO:0005764~lysosome	8	O94759, O94973, Q13107, Q00610, O14617, Q9UI12, O43747, Q06187	0.00155406	0.0122773	58	543	18025
6	GOTERM_CC_ALL	GO:0005794~Golgi apparatus	13	Q5VYK3, O75064, O14617, Q86VP6, P53621, Q9Y678, O94973, Q8N3C0, O94855, Q00610, O43747, O00410, P53618	0.001912	0.0146704	58	1475	18025
6	GOTERM_CC_ALL	GO:0005798~Golgi-associated vesicle	4	P53621, Q9Y678, Q00610, P53618	0.00238283	0.0156669	58	84	18025
6	GOTERM_CC_ALL	GO:0005635~nuclear envelope	7	O95373, Q14974, Q92973, Q9C0E2, O14980, P20073, O00410	0.00231127	0.0159533	58	430	18025
6	GOTERM_CC_ALL	GO:0030137~COPI-coated vesicle	3	P53621, Q9Y678, P53618	0.0023819	0.0160397	58	23	18025
6	GOTERM_CC_ALL	GO:0005643~nuclear pore	4	O95373, Q14974, Q9C0E2, O00410	0.00230286	0.0162999	58	83	18025
6	GOTERM_CC_ALL	GO:0043229~intracellular organelle	49	P46940, P60228, Q9NX46, Q5VYK3, Q9C0E2, O14617, Q06187, P53621, O14981, Q13616, O94855, Q13617, Q9HAV4, Q8TEQ6, Q13568, O43747, O94759, Q92973, Q5T4S7, Q13107, O75064, Q12768, Q13459, Q9BXJ9, Q15008, Q9ULT8, Q14C86, O95466, Q96QU8, O00410, Q92608, Q14974, P54136, Q86VP6, O95373, Q9Y678, O94973, Q8N3C0, Q00610, Q9H2M9, Q9UI12, Q7Z6Z7, Q05655, O75044, Q9Y262, Q14204, O14980, P20073, P53618	0.00224807	0.0163301	58	11987	18025
6	GOTERM_CC_ALL	GO:0098852~lytic vacuole membrane	6	O94759, O94973, Q00610, O14617, Q9UI12, O43747	0.00220195	0.0164263	58	290	18025
6	GOTERM_CC_ALL	GO:0005765~lysosomal membrane	6	O94759, O94973, Q00610, O14617, Q9UI12, O43747	0.00220195	0.0164263	58	290	18025
6	GOTERM_CC_ALL	GO:0043231~intracellular membrane-bounded organelle	46	P60228, P46940, Q9NX46, Q5VYK3, Q14974, Q9C0E2, O14617, P54136, Q06187, Q86VP6, P53621, O95373, O14981, Q9Y678, O94973, Q8N3C0, O94855, Q13616, Q13617, Q00610, Q9HAV4, Q13568, Q8TEQ6, O43747, O94759, Q92973, Q5T4S7, Q13107, Q9H2M9, O75064, Q9UI12, Q05655, Q7Z6Z7, Q9Y262, Q12768, O75044, O14980, Q9BXJ9, Q15008, Q14C86, Q9ULT8, O95466, Q96QU8, P20073, P53618, O00410	0.00258931	0.0166222	58	10928	18025
6	GOTERM_CC_ALL	GO:0044464~cell part	58	P46940, P17812, P60228, Q8NF50, Q9NX46, Q5VYK3, Q9C0E2, P55160, O14617, Q06187, P53621, O14981, O94855, Q13616, Q13617, Q9HAV4, Q13568, Q8TEQ6, O43747, O94759, Q92973, Q5T4S7, Q13107, Q9BZQ8, O75064, Q93008, Q12768, Q13459, P15498, Q9BXJ9, Q15008, Q9ULT8, Q14C86, O95466, Q96QU8, O00410, Q92608, Q66K14, Q14974, P54136, Q86VP6, O95373, Q9Y678, O94973, Q8N3C0, Q00610, Q9H2M9, Q9UI12, Q05655, Q7Z6Z7,…	0.00317074	0.0198651	58	16297	18025
6	GOTERM_CC_ALL	GO:0005623~cell	58	P46940, P17812, P60228, Q8NF50, Q9NX46, Q5VYK3, Q9C0E2, P55160, O14617, Q06187, P53621, O14981, O94855, Q13616, Q13617, Q9HAV4, Q13568, Q8TEQ6, O43747, O94759, Q92973, Q5T4S7, Q13107, Q9BZQ8, O75064, Q93008, Q12768, Q13459, P15498, Q9BXJ9, Q15008, Q9ULT8, Q14C86, O95466, Q96QU8, O00410, Q92608, Q66K14, Q14974, P54136, Q86VP6, O95373, Q9Y678, O94973, Q8N3C0, Q00610, Q9H2M9, Q9UI12, Q05655, Q7Z6Z7,…	0.00350951	0.021485	58	16326	18025
6	GOTERM_CC_ALL	GO:0070013~intracellular organelle lumen	24	P60228, Q9NX46, Q14974, Q92973, Q5T4S7, Q9C0E2, O14617, Q05655, Q7Z6Z7, P54136, Q86VP6, O75044, Q9Y262, O95373, O14981, Q8N3C0, O14980, Q13616, Q15008, Q13617, Q9HAV4, Q8TEQ6, Q96QU8, O00410	0.00369535	0.0221257	58	4262	18025
6	GOTERM_CC_ALL	GO:0043226~organelle	51	P46940, P60228, Q9NX46, Q5VYK3, Q9C0E2, P55160, O14617, Q06187, P53621, O14981, O94855, Q13616, Q13617, Q9HAV4, Q13568, Q8TEQ6, O43747, O94759, Q92973, Q5T4S7, Q13107, Q9BZQ8, O75064, Q12768, Q13459, Q9BXJ9, Q15008, Q14C86, Q9ULT8, O95466, Q96QU8, O00410, Q92608, Q14974, P54136, Q86VP6, O95373, Q9Y678, O94973, Q8N3C0, Q00610, Q9H2M9, Q9UI12, Q05655, Q7Z6Z7, Q9Y262, O75044, Q14204, O14980, P20073,…	0.0044858	0.0242091	58	13036	18025
6	GOTERM_CC_ALL	GO:0005773~vacuole	11	O94759, Q5VYK3, O94973, Q13107, Q00610, O14617, Q9UI12, Q14C86, O43747, Q06187, Q12768	0.00423046	0.0242544	58	1208	18025
6	GOTERM_CC_ALL	GO:0030133~transport vesicle	6	P53621, Q5VYK3, Q9Y678, O94855, Q00610, P53618	0.00468406	0.0243262	58	346	18025
6	GOTERM_CC_ALL	GO:0043230~extracellular organelle	18	Q92608, P46940, P60228, Q14974, Q92973, Q9BZQ8, P55160, Q9UI12, Q05655, Q7Z6Z7, P54136, Q86VP6, P53621, Q14204, Q15008, Q00610, O95466, P20073	0.00442525	0.0243574	58	2783	18025
6	GOTERM_CC_ALL	GO:0043233~organelle lumen	24	P60228, Q9NX46, Q14974, Q92973, Q5T4S7, Q9C0E2, O14617, Q05655, Q7Z6Z7, P54136, Q86VP6, O75044, Q9Y262, O95373, O14981, Q8N3C0, O14980, Q13616, Q15008, Q13617, Q9HAV4, Q8TEQ6, Q96QU8, O00410	0.00461774	0.0244407	58	4334	18025
6	GOTERM_CC_ALL	GO:0070062~extracellular exosome	18	Q92608, P46940, P60228, Q14974, Q92973, Q9BZQ8, P55160, Q9UI12, Q05655, Q7Z6Z7, P54136, Q86VP6, P53621, Q14204, Q15008, Q00610, O95466, P20073	0.00418202	0.0244834	58	2768	18025
6	GOTERM_CC_ALL	GO:1903561~extracellular vesicle	18	Q92608, P46940, P60228, Q14974, Q92973, Q9BZQ8, P55160, Q9UI12, Q05655, Q7Z6Z7, P54136, Q86VP6, P53621, Q14204, Q15008, Q00610, O95466, P20073	0.00440867	0.0247562	58	2782	18025
6	GOTERM_CC_ALL	GO:0005634~nucleus	33	P60228, P46940, Q9NX46, Q5VYK3, Q14974, Q9C0E2, O14617, P54136, Q06187, Q86VP6, O95373, O14981, Q8N3C0, Q13616, Q13617, Q9HAV4, Q13568, Q8TEQ6, Q92973, Q5T4S7, Q13107, O75064, Q05655, Q7Z6Z7, Q9Y262, O75044, O14980, Q9BXJ9, Q15008, Q9ULT8, Q96QU8, P20073, O00410	0.00528678	0.0269203	58	6953	18025
6	GOTERM_CC_ALL	GO:0031974~membrane-enclosed lumen	24	P60228, Q9NX46, Q14974, Q92973, Q5T4S7, Q9C0E2, O14617, Q05655, Q7Z6Z7, P54136, Q86VP6, O75044, Q9Y262, O95373, O14981, Q8N3C0, O14980, Q13616, Q15008, Q13617, Q9HAV4, Q8TEQ6, Q96QU8, O00410	0.00548128	0.0273992	58	4391	18025
6	GOTERM_CC_ALL	GO:0034399~nuclear periphery	4	Q14974, Q92973, Q05655, O00410	0.0069389	0.0339762	58	123	18025
6	GOTERM_CC_ALL	GO:0030119~AP-type membrane coat adaptor complex	3	O94973, O14617, O43747	0.00853581	0.0409475	58	44	18025
6	GOTERM_CC_ALL	GO:0030118~clathrin coat	3	O94973, Q00610, O43747	0.0100962	0.0474742	58	48	18025
	Category	Term	Count	Genes	PValue	Benjamini	List Total	Pop Hits	Pop Total
7	GOTERM_CC_ALL	GO:0042555~MCM complex	3	P33993, P49736, Q14566	0.000136235	0.0255542	30	11	18025
7	GOTERM_CC_ALL	GO:0005737~cytoplasm	26	P04183, Q9NR19, Q92609, P52701, Q86WJ1, Q2M2I8, P49915, Q8TC07, Q12933, O43175, P33993, Q8TE77, Q9H4A3, P33981, P07814, Q8TCU6, Q15052, O95347, P50995, P18858, Q92614, P49736, Q01433, Q8IWI9, P37268, P98171	0.00182455	0.0424454	30	10716	18025
7	GOTERM_CC_ALL	GO:0098687~chromosomal region	5	P33993, P33981, P49736, P43246, Q14566	0.00172607	0.0458085	30	325	18025
7	GOTERM_CC_ALL	GO:0000781~chromosome, telomeric region	4	P33993, P49736, P43246, Q14566	0.00150532	0.0465844	30	142	18025
	Category	Term	Count	Genes	PValue	Benjamini	List Total	Pop Hits	Pop Total
8
	Category	Term	Count	Genes	PValue	Benjamini	List Total	Pop Hits	Pop Total
9	GOTERM_CC_ALL	GO:0005694~chromosome	18	Q96T88, Q9NQS7, P11388, Q12912, Q9BXS6, O75475, O96028, O60341, P49454, Q99661, P14635, P0C0S5, P45973, P16401, Q14683, P46013, P40937, Q13112	5.11648e-12	1.12051e-09	43	901	18025
9	GOTERM_CC_ALL	GO:0044427~chromosomal part	14	Q96T88, Q9NQS7, O75475, O60341, P49454, Q99661, P14635, P0C0S5, Q14683, P45973, P16401, P46013, P40937, Q13112	1.58972e-08	1.74074e-06	43	791	18025
9	GOTERM_CC_ALL	GO:0043232~intracellular non-membrane-bounded organelle	27	O95067, Q96T88, Q07065, Q9NQS7, P11388, Q12912, Q9BXS6, O75475, O96028, Q9ULW0, P49454, O60341, Q99661, P14635, P0C0S5, Q96JY6, Q14683, P16401, P45973, P29372, P46013, Q92766, Q9BW19, P40937, Q96AQ6, Q13112, P49715	2.93392e-08	2.14176e-06	43	3970	18025
9	GOTERM_CC_ALL	GO:0043228~non-membrane-bounded organelle	27	O95067, Q96T88, Q07065, Q9NQS7, P11388, Q12912, Q9BXS6, O75475, O96028, Q9ULW0, P49454, O60341, Q99661, P14635, P0C0S5, Q96JY6, Q14683, P16401, P45973, P29372, P46013, Q92766, Q9BW19, P40937, Q96AQ6, Q13112, P49715	2.93392e-08	2.14176e-06	43	3970	18025
9	GOTERM_CC_ALL	GO:0044446~intracellular organelle part	37	O95067, Q96T88, Q07065, Q9NQS7, P11388, Q8N2G8, Q02252, O75475, Q9BXS6, Q96BZ4, O96028, Q6WKZ4, Q99661, Q9BSJ8, P0C0S5, Q96JY6, P29372, P45973, Q92766, P49715, Q96C36, Q6PL18, Q12912, Q9ULW0, P49454, O60341, P14635, Q14683, P16401, P46013, Q9BW19, Q96CM8, P40937, O00257, Q13112, Q96AQ6, A0FGR8	6.34056e-08	3.47145e-06	43	8158	18025
9	GOTERM_CC_ALL	GO:0044422~organelle part	37	O95067, Q96T88, Q07065, Q9NQS7, P11388, Q8N2G8, Q02252, O75475, Q9BXS6, Q96BZ4, O96028, Q6WKZ4, Q99661, Q9BSJ8, P0C0S5, Q96JY6, P29372, P45973, Q92766, P49715, Q96C36, Q6PL18, Q12912, Q9ULW0, P49454, O60341, P14635, Q14683, P16401, P46013, Q9BW19, Q96CM8, P40937, O00257, Q13112, Q96AQ6, A0FGR8	1.25979e-07	4.59824e-06	43	8339	18025
9	GOTERM_CC_ALL	GO:0044428~nuclear part	26	O95067, Q96T88, Q9NQS7, P11388, Q8N2G8, Q02252, O75475, Q9BXS6, O96028, P0C0S5, P29372, P45973, Q92766, P49715, Q6PL18, Q12912, Q9ULW0, O60341, P49454, P14635, P16401, Q14683, P46013, P40937, Q13112, O00257	1.23546e-07	5.41128e-06	43	3917	18025
9	GOTERM_CC_ALL	GO:0000228~nuclear chromosome	11	P14635, Q96T88, Q9NQS7, P0C0S5, P11388, P16401, P45973, Q14683, O75475, Q13112, O60341	2.39145e-07	7.4818e-06	43	521	18025
9	GOTERM_CC_ALL	GO:0031981~nuclear lumen	24	O95067, Q96T88, Q9NQS7, P11388, Q6PL18, Q02252, Q9BXS6, O75475, Q9ULW0, O96028, O60341, P49454, P14635, P0C0S5, Q14683, P29372, P45973, P16401, P46013, Q92766, P40937, Q13112, O00257, P49715	4.34332e-07	1.18898e-05	43	3529	18025
9	GOTERM_CC_ALL	GO:0070013~intracellular organelle lumen	26	O95067, Q96T88, Q9NQS7, Q96C36, P11388, Q6PL18, Q02252, Q9BXS6, O75475, O96028, Q9ULW0, P49454, O60341, P14635, P0C0S5, Q14683, P16401, P45973, P29372, P46013, Q92766, Q96CM8, P40937, O00257, Q13112, P49715	6.89954e-07	1.51099e-05	43	4262	18025
9	GOTERM_CC_ALL	GO:0005634~nucleus	33	O95067, Q96T88, Q9NQS7, P11388, Q8N2G8, Q02252, O75475, Q9BXS6, Q96BZ4, O96028, Q99661, P0C0S5, Q9P2K3, Q96JY6, P29372, P45973, Q92766, P49715, Q6PL18, Q12912, Q9ULW0, P49454, O60341, Q14005, P14635, Q14683, P16401, P46013, Q9BW19, P40937, Q13112, O00257, Q96AQ6	7.74874e-07	1.54269e-05	43	6953	18025
9	GOTERM_CC_ALL	GO:0000792~heterochromatin	6	Q96T88, Q9NQS7, P0C0S5, P16401, P45973, O75475	6.69644e-07	1.62945e-05	43	72	18025
9	GOTERM_CC_ALL	GO:0043233~organelle lumen	26	O95067, Q96T88, Q9NQS7, Q96C36, P11388, Q6PL18, Q02252, Q9BXS6, O75475, O96028, Q9ULW0, P49454, O60341, P14635, P0C0S5, Q14683, P16401, P45973, P29372, P46013, Q92766, Q96CM8, P40937, O00257, Q13112, P49715	9.65591e-07	1.76219e-05	43	4334	18025
9	GOTERM_CC_ALL	GO:0005720~nuclear heterochromatin	5	Q96T88, P0C0S5, P16401, P45973, O75475	1.12229e-06	1.89061e-05	43	34	18025
9	GOTERM_CC_ALL	GO:0031974~membrane-enclosed lumen	26	O95067, Q96T88, Q9NQS7, Q96C36, P11388, Q6PL18, Q02252, Q9BXS6, O75475, O96028, Q9ULW0, P49454, O60341, P14635, P0C0S5, Q14683, P16401, P45973, P29372, P46013, Q92766, Q96CM8, P40937, O00257, Q13112, P49715	1.25341e-06	1.96067e-05	43	4391	18025
9	GOTERM_CC_ALL	GO:0043231~intracellular membrane-bounded organelle	40	O95067, Q96T88, Q07065, Q9NQS7, P11388, Q8N2G8, Q02252, O75475, Q9BXS6, Q96BZ4, O96028, Q6WKZ4, Q99661, Q9BSJ8, P0C0S5, Q9P2K3, Q96JY6, P29372, P45973, P10153, Q92766, P49715, Q96C36, Q6PL18, Q12912, Q9ULW0, P49454, O60341, Q14005, P14635, Q14683, P16401, P46013, Q96CM8, Q9BW19, P40937, O00257, Q13112, Q96AQ6, A0FGR8	2.57849e-06	3.76453e-05	43	10928	18025
9	GOTERM_CC_ALL	GO:0000775~chromosome, centromeric region	7	Q99661, P14635, Q9NQS7, P45973, Q14683, P46013, P49454	4.70457e-06	6.43919e-05	43	189	18025
9	GOTERM_CC_ALL	GO:0000785~chromatin	9	Q96T88, Q9NQS7, P0C0S5, P16401, P45973, O75475, Q13112, O60341, P49454	6.30351e-06	8.1201e-05	43	436	18025
9	GOTERM_CC_ALL	GO:0000793~condensed chromosome	7	Q99661, P14635, Q9NQS7, P11388, Q14683, P46013, P49454	8.60818e-06	0.000104728	43	210	18025
9	GOTERM_CC_ALL	GO:0098687~chromosomal region	8	Q99661, P14635, Q9NQS7, P45973, Q14683, P46013, O60341, P49454	9.11174e-06	0.00010502	43	325	18025
9	GOTERM_CC_ALL	GO:0044454~nuclear chromosome part	9	P14635, Q96T88, Q9NQS7, P0C0S5, P16401, P45973, O75475, Q13112, O60341	1.36869e-05	0.000142726	43	485	18025
9	GOTERM_CC_ALL	GO:0000776~kinetochore	6	Q99661, P14635, Q9NQS7, P45973, Q14683, P49454	1.3359e-05	0.000146271	43	132	18025
9	GOTERM_CC_ALL	GO:0043229~intracellular organelle	40	O95067, Q96T88, Q07065, Q9NQS7, P11388, Q8N2G8, Q02252, O75475, Q9BXS6, Q96BZ4, O96028, Q6WKZ4, Q99661, Q9BSJ8, P0C0S5, Q9P2K3, Q96JY6, P29372, P45973, P10153, Q92766, P49715, Q96C36, Q6PL18, Q12912, Q9ULW0, P49454, O60341, Q14005, P14635, Q14683, P16401, P46013, Q96CM8, Q9BW19, P40937, O00257, Q13112, Q96AQ6, A0FGR8	6.09526e-05	0.000580225	43	11987	18025
9	GOTERM_CC_ALL	GO:0000790~nuclear chromatin	7	Q96T88, P0C0S5, P16401, P45973, O75475, Q13112, O60341	5.83665e-05	0.000580861	43	295	18025
9	GOTERM_CC_ALL	GO:0005819~spindle	7	P14635, Q9NQS7, Q12912, Q9BW19, Q9BXS6, Q9ULW0, P49454	6.7687e-05	0.000617474	43	303	18025
9	GOTERM_CC_ALL	GO:0043227~membrane-bounded organelle	40	O95067, Q96T88, Q07065, Q9NQS7, P11388, Q8N2G8, Q02252, O75475, Q9BXS6, Q96BZ4, O96028, Q6WKZ4, Q99661, Q9BSJ8, P0C0S5, Q9P2K3, Q96JY6, P29372, P45973, P10153, Q92766, P49715, Q96C36, Q6PL18, Q12912, Q9ULW0, P49454, O60341, Q14005, P14635, Q14683, P16401, P46013, Q96CM8, Q9BW19, P40937, O00257, Q13112, Q96AQ6, A0FGR8	8.23128e-05	0.00072083	43	12095	18025
9	GOTERM_CC_ALL	GO:0000777~condensed chromosome kinetochore	5	Q99661, P14635, Q9NQS7, Q14683, P49454	9.52464e-05	0.000801984	43	103	18025
9	GOTERM_CC_ALL	GO:0000779~condensed chromosome, centromeric region	5	Q99661, P14635, Q9NQS7, Q14683, P49454	0.000131786	0.00106843	43	112	18025
9	GOTERM_CC_ALL	GO:0005654~nucleoplasm	18	O95067, Q9NQS7, P11388, Q6PL18, Q02252, O75475, O96028, Q9ULW0, O60341, P49454, P14635, P45973, P29372, Q14683, Q92766, P40937, Q13112, O00257	0.00016718	0.00126181	43	2948	18025
9	GOTERM_CC_ALL	GO:0015630~microtubule cytoskeleton	11	Q99661, O95067, P14635, Q9NQS7, P11388, Q12912, Q9BW19, Q9BXS6, Q9ULW0, Q96AQ6, P49454	0.000162069	0.00126691	43	1095	18025
9	GOTERM_CC_ALL	GO:0044430~cytoskeletal part	12	Q99661, O95067, P14635, Q9NQS7, Q96JY6, P11388, Q12912, Q9BW19, Q9BXS6, Q9ULW0, Q96AQ6, P49454	0.000609895	0.00444369	43	1540	18025
9	GOTERM_CC_ALL	GO:0043226~organelle	40	O95067, Q96T88, Q07065, Q9NQS7, P11388, Q8N2G8, Q02252, O75475, Q9BXS6, Q96BZ4, O96028, Q6WKZ4, Q99661, Q9BSJ8, P0C0S5, Q9P2K3, Q96JY6, P29372, P45973, P10153, Q92766, P49715, Q96C36, Q6PL18, Q12912, Q9ULW0, P49454, O60341, Q14005, P14635, Q14683, P16401, P46013, Q96CM8, Q9BW19, P40937, O00257, Q13112, Q96AQ6, A0FGR8	0.000956437	0.0067372	43	13036	18025
9	GOTERM_CC_ALL	GO:0044424~intracellular part	41	O95067, Q96T88, Q07065, Q9NQS7, P11388, Q8N2G8, Q02252, O75475, Q9BXS6, Q96BZ4, O96028, Q6WKZ4, Q99661, Q9BSJ8, P0C0S5, Q9P2K3, Q96JY6, P45973, P29372, P10153, Q9Y2X7, Q92766, P49715, Q96C36, Q6PL18, Q12912, Q9ULW0, P49454, O60341, Q14005, P14635, Q14683, P16401, P46013, Q96CM8, Q9BW19, P40937, O00257, Q13112, Q96AQ6, A0FGR8	0.0010839	0.00739449	43	13740	18025
9	GOTERM_CC_ALL	GO:0005856~cytoskeleton	13	O95067, Q99661, P14635, Q07065, Q9NQS7, Q96JY6, P11388, Q12912, Q9BW19, Q9BXS6, Q9ULW0, Q96AQ6, P49454	0.00187869	0.0124019	43	2046	18025
9	GOTERM_CC_ALL	GO:0005874~microtubule	6	Q99661, Q9NQS7, Q9BW19, Q9BXS6, Q9ULW0, Q96AQ6	0.00232235	0.0148645	43	402	18025
9	GOTERM_CC_ALL	GO:0005622~intracellular	41	O95067, Q96T88, Q07065, Q9NQS7, P11388, Q8N2G8, Q02252, O75475, Q9BXS6, Q96BZ4, O96028, Q6WKZ4, Q99661, Q9BSJ8, P0C0S5, Q9P2K3, Q96JY6, P45973, P29372, P10153, Q9Y2X7, Q92766, P49715, Q96C36, Q6PL18, Q12912, Q9ULW0, P49454, O60341, Q14005, P14635, Q14683, P16401, P46013, Q96CM8, Q9BW19, P40937, O00257, Q13112, Q96AQ6, A0FGR8	0.00254279	0.0158046	43	14089	18025
9	GOTERM_CC_ALL	GO:0000922~spindle pole	4	P14635, Q12912, Q9ULW0, P49454	0.00365403	0.0220233	43	133	18025
	Category	Term	Count	Genes	PValue	Benjamini	List Total	Pop Hits	Pop Total
10	GOTERM_CC_ALL	GO:0005819~spindle	7	Q8WWK9, P53350, O43663, Q12834, Q96R06, O60566, Q02241	1.72934e-09	1.64287e-07	10	303	18025
10	GOTERM_CC_ALL	GO:0000922~spindle pole	5	Q8WWK9, P53350, O43663, Q12834, Q96R06	3.46887e-07	1.6477e-05	10	133	18025
10	GOTERM_CC_ALL	GO:0015630~microtubule cytoskeleton	7	Q8WWK9, P53350, O43663, Q12834, Q96R06, O60566, Q02241	3.55377e-06	0.00011253	10	1095	18025
10	GOTERM_CC_ALL	GO:0005815~microtubule organizing center	6	Q8WWK9, P53350, Q12834, Q96R06, O60566, Q02241	6.45891e-06	0.000153388	10	645	18025
10	GOTERM_CC_ALL	GO:0030496~midbody	4	P53350, O43663, Q96R06, Q02241	3.19373e-05	0.000433348	10	133	18025
10	GOTERM_CC_ALL	GO:0005874~microtubule	5	Q8WWK9, P53350, O43663, Q96R06, Q02241	2.81037e-05	0.000444882	10	402	18025
10	GOTERM_CC_ALL	GO:0044430~cytoskeletal part	7	Q8WWK9, P53350, O43663, Q12834, Q96R06, O60566, Q02241	2.58061e-05	0.000490203	10	1540	18025
10	GOTERM_CC_ALL	GO:0005813~centrosome	5	Q8WWK9, P53350, Q12834, Q96R06, Q02241	6.34438e-05	0.000753136	10	495	18025
10	GOTERM_CC_ALL	GO:0005856~cytoskeleton	7	Q8WWK9, P53350, O43663, Q12834, Q96R06, O60566, Q02241	0.000131507	0.00138726	10	2046	18025
10	GOTERM_CC_ALL	GO:0099512~supramolecular fiber	5	Q8WWK9, P53350, O43663, Q96R06, Q02241	0.000244395	0.00231934	10	701	18025
10	GOTERM_CC_ALL	GO:0099513~polymeric cytoskeletal fiber	5	Q8WWK9, P53350, O43663, Q96R06, Q02241	0.000244395	0.00231934	10	701	18025
10	GOTERM_CC_ALL	GO:0005876~spindle microtubule	3	P53350, O43663, Q96R06	0.000373632	0.00322222	10	59	18025
10	GOTERM_CC_ALL	GO:0044444~cytoplasmic part	10	Q8WWK9, P53350, P52790, O43663, Q6P4F7, P36222, Q12834, Q96R06, O60566, Q02241	0.000714554	0.00564293	10	8062	18025
10	GOTERM_CC_ALL	GO:0000777~condensed chromosome kinetochore	3	P53350, Q96R06, O60566	0.00113409	0.00825803	10	103	18025
10	GOTERM_CC_ALL	GO:0000779~condensed chromosome, centromeric region	3	P53350, Q96R06, O60566	0.00133887	0.0090501	10	112	18025
10	GOTERM_CC_ALL	GO:0000776~kinetochore	3	P53350, Q96R06, O60566	0.00185264	0.0116756	10	132	18025
10	GOTERM_CC_ALL	GO:0005829~cytosol	7	P53350, P52790, O43663, Q6P4F7, Q12834, O60566, Q02241	0.00219276	0.0129492	10	3390	18025
10	GOTERM_CC_ALL	GO:0000775~chromosome, centromeric region	3	P53350, Q96R06, O60566	0.003751	0.0207819	10	189	18025
10	GOTERM_CC_ALL	GO:0000793~condensed chromosome	3	P53350, Q96R06, O60566	0.00460816	0.0240823	10	210	18025
10	GOTERM_CC_ALL	GO:0043228~non-membrane-bounded organelle	7	Q8WWK9, P53350, O43663, Q12834, Q96R06, O60566, Q02241	0.00512537	0.0253655	10	3970	18025
10	GOTERM_CC_ALL	GO:0043232~intracellular non-membrane-bounded organelle	7	Q8WWK9, P53350, O43663, Q12834, Q96R06, O60566, Q02241	0.00512537	0.0253655	10	3970	18025
10	GOTERM_CC_ALL	GO:0000778~condensed nuclear chromosome kinetochore	2	P53350, O60566	0.0054802	0.0257648	10	11	18025
10	GOTERM_CC_ALL	GO:0000940~condensed chromosome outer kinetochore	2	P53350, O60566	0.00597707	0.0267558	10	12	18025
10	GOTERM_CC_ALL	GO:0000780~condensed nuclear chromosome, centromeric region	2	P53350, O60566	0.00944901	0.0384552	10	19	18025
10	GOTERM_CC_ALL	GO:0005737~cytoplasm	10	Q8WWK9, P53350, P52790, O43663, Q6P4F7, P36222, Q12834, Q96R06, O60566, Q02241	0.00926456	0.0393955	10	10716	18025
10	GOTERM_CC_ALL	GO:0098687~chromosomal region	3	P53350, Q96R06, O60566	0.0107307	0.0418061	10	325	18025
10	GOTERM_CC_ALL	GO:0005680~anaphase-promoting complex	2	Q12834, O60566	0.0114281	0.0427369	10	23	18025
10	GOTERM_CC_ALL	GO:0051233~spindle midzone	2	P53350, O60566	0.0134037	0.0481106	10	27	18025
	Category	Term	Count	Genes	PValue	Benjamini	List Total	Pop Hits	Pop Total
11	GOTERM_CC_ALL	GO:0005739~mitochondrion	21	P56181, P42765, P53597, P42126, P56385, P09622, P04181, P13073, P30042, P11310, P54819, P10809, Q9Y3B7, P55809, Q9NX40, P13804, P51572, P07954, P50440, Q9BX68, O75251	4.74199e-13	1.14751e-10	34	1699	18025
11	GOTERM_CC_ALL	GO:0044429~mitochondrial part	17	P56181, P42765, P53597, P42126, P56385, P09622, P04181, P13073, P11310, P54819, P10809, Q9Y3B7, P55809, P13804, P07954, P50440, O75251	2.93669e-12	3.55335e-10	34	990	18025
11	GOTERM_CC_ALL	GO:0044446~intracellular organelle part	32	Q12874, Q14978, P42126, P53597, P14866, P09622, Q86UP2, P12270, P54819, P11310, Q96KQ7, P13804, P51572, Q92922, P50440, Q9BX68, P23219, P56181, Q92896, P42765, P56385, P04181, Q99729, P13073, Q13435, P35659, P10809, P55809, Q9Y3B7, P07954, O75251, Q15459	3.43912e-09	2.08067e-07	34	8158	18025
11	GOTERM_CC_ALL	GO:0005759~mitochondrial matrix	11	P11310, P10809, P42126, P53597, P55809, Q9Y3B7, P13804, P07954, P09622, O75251, P04181	2.72408e-09	2.19742e-07	34	425	18025
11	GOTERM_CC_ALL	GO:0044422~organelle part	32	Q12874, Q14978, P42126, P53597, P14866, P09622, Q86UP2, P12270, P54819, P11310, Q96KQ7, P13804, P51572, Q92922, P50440, Q9BX68, P23219, P56181, Q92896, P42765, P56385, P04181, Q99729, P13073, Q13435, P35659, P10809, P55809, Q9Y3B7, P07954, O75251, Q15459	6.56546e-09	2.64807e-07	34	8339	18025
11	GOTERM_CC_ALL	GO:0031974~membrane-enclosed lumen	25	Q12874, P14866, P53597, P42126, Q14978, P09622, P12270, P54819, P11310, Q96KQ7, Q92922, P13804, Q9BX68, P50440, P56181, P04181, Q99729, Q13435, P35659, P10809, P55809, Q9Y3B7, P07954, O75251, Q15459	6.48513e-09	3.1388e-07	34	4391	18025
11	GOTERM_CC_ALL	GO:0005743~mitochondrial inner membrane	11	P56181, P13073, P54819, P10809, P42765, P42126, P53597, Q9Y3B7, P56385, P50440, O75251	1.2625e-08	4.36464e-07	34	499	18025
11	GOTERM_CC_ALL	GO:0019866~organelle inner membrane	11	P56181, P13073, P54819, P10809, P42765, P42126, P53597, Q9Y3B7, P56385, P50440, O75251	3.57294e-08	1.08081e-06	34	557	18025
11	GOTERM_CC_ALL	GO:0043231~intracellular membrane-bounded organelle	34	Q12874, Q14978, P42126, P53597, P14866, P09622, Q86UP2, P12270, P30042, P54819, P11310, Q96KQ7, P13804, Q9NX40, P51572, Q92922, P50440, Q9BX68, P23219, P56181, Q92896, P42765, P56385, P04181, Q99729, P13073, Q13435, P35659, P10809, P55809, Q9Y3B7, P07954, O75251, Q15459	6.60212e-08	1.77524e-06	34	10928	18025
11	GOTERM_CC_ALL	GO:0070013~intracellular organelle lumen	23	P56181, Q12874, Q14978, P53597, P14866, P42126, P09622, P04181, Q99729, P12270, Q13435, P35659, P11310, Q96KQ7, P10809, Q9Y3B7, P55809, P13804, Q92922, P07954, Q9BX68, O75251, Q15459	1.88511e-07	4.56195e-06	34	4262	18025
11	GOTERM_CC_ALL	GO:0031966~mitochondrial membrane	11	P56181, P13073, P54819, P10809, P42765, P42126, P53597, Q9Y3B7, P56385, P50440, O75251	2.67195e-07	5.38841e-06	34	691	18025
11	GOTERM_CC_ALL	GO:0043233~organelle lumen	23	P56181, Q12874, Q14978, P53597, P14866, P42126, P09622, P04181, Q99729, P12270, Q13435, P35659, P11310, Q96KQ7, P10809, Q9Y3B7, P55809, P13804, Q92922, P07954, Q9BX68, O75251, Q15459	2.58417e-07	5.68517e-06	34	4334	18025
11	GOTERM_CC_ALL	GO:0005740~mitochondrial envelope	11	P56181, P13073, P54819, P10809, P42765, P42126, P53597, Q9Y3B7, P56385, P50440, O75251	4.54441e-07	8.45955e-06	34	732	18025
11	GOTERM_CC_ALL	GO:0043229~intracellular organelle	34	Q12874, Q14978, P42126, P53597, P14866, P09622, Q86UP2, P12270, P30042, P54819, P11310, Q96KQ7, P13804, Q9NX40, P51572, Q92922, P50440, Q9BX68, P23219, P56181, Q92896, P42765, P56385, P04181, Q99729, P13073, Q13435, P35659, P10809, P55809, Q9Y3B7, P07954, O75251, Q15459	1.40328e-06	2.42565e-05	34	11987	18025
11	GOTERM_CC_ALL	GO:0043227~membrane-bounded organelle	34	Q12874, Q14978, P42126, P53597, P14866, P09622, Q86UP2, P12270, P30042, P54819, P11310, Q96KQ7, P13804, Q9NX40, P51572, Q92922, P50440, Q9BX68, P23219, P56181, Q92896, P42765, P56385, P04181, Q99729, P13073, Q13435, P35659, P10809, P55809, Q9Y3B7, P07954, O75251, Q15459	1.8874e-06	3.04496e-05	34	12095	18025
11	GOTERM_CC_ALL	GO:0031975~envelope	12	P56181, P12270, P13073, P54819, P10809, P42765, P42126, P53597, Q9Y3B7, P56385, P50440, O75251	3.44867e-06	4.90917e-05	34	1146	18025
11	GOTERM_CC_ALL	GO:0031967~organelle envelope	12	P56181, P12270, P13073, P54819, P10809, P42765, P42126, P53597, Q9Y3B7, P56385, P50440, O75251	3.30541e-06	4.99932e-05	34	1141	18025
11	GOTERM_CC_ALL	GO:0043226~organelle	34	Q12874, Q14978, P42126, P53597, P14866, P09622, Q86UP2, P12270, P30042, P54819, P11310, Q96KQ7, P13804, Q9NX40, P51572, Q92922, P50440, Q9BX68, P23219, P56181, Q92896, P42765, P56385, P04181, Q99729, P13073, Q13435, P35659, P10809, P55809, Q9Y3B7, P07954, O75251, Q15459	2.2439e-05	0.000301638	34	13036	18025
11	GOTERM_CC_ALL	GO:0031090~organelle membrane	15	P56181, Q92896, P42765, P53597, P42126, P56385, P12270, P13073, P54819, P10809, Q9Y3B7, P51572, P50440, P23219, O75251	0.000103463	0.00131699	34	2636	18025
11	GOTERM_CC_ALL	GO:0044424~intracellular part	34	Q12874, Q14978, P42126, P53597, P14866, P09622, Q86UP2, P12270, P30042, P54819, P11310, Q96KQ7, P13804, Q9NX40, P51572, Q92922, P50440, Q9BX68, P23219, P56181, Q92896, P42765, P56385, P04181, Q99729, P13073, Q13435, P35659, P10809, P55809, Q9Y3B7, P07954, O75251, Q15459	0.000127557	0.00154235	34	13740	18025
11	GOTERM_CC_ALL	GO:0005622~intracellular	34	Q12874, Q14978, P42126, P53597, P14866, P09622, Q86UP2, P12270, P30042, P54819, P11310, Q96KQ7, P13804, Q9NX40, P51572, Q92922, P50440, Q9BX68, P23219, P56181, Q92896, P42765, P56385, P04181, Q99729, P13073, Q13435, P35659, P10809, P55809, Q9Y3B7, P07954, O75251, Q15459	0.000292148	0.00336149	34	14089	18025
11	GOTERM_CC_ALL	GO:0044455~mitochondrial membrane part	5	P56181, P13073, P10809, P56385, O75251	0.000485662	0.00532933	34	202	18025
11	GOTERM_CC_ALL	GO:0044444~cytoplasmic part	25	P42126, P53597, P09622, Q86UP2, P30042, P54819, P11310, P51572, P13804, Q9NX40, Q9BX68, P23219, P50440, P56181, Q92896, P42765, P56385, P04181, P13073, P35659, P10809, P55809, Q9Y3B7, P07954, O75251	0.00104458	0.0109363	34	8062	18025
11	GOTERM_CC_ALL	GO:0005737~cytoplasm	29	P42126, P14866, P53597, Q14978, P09622, Q86UP2, P12270, P30042, P54819, P11310, P51572, P13804, Q9NX40, Q9BX68, P23219, P50440, P56181, Q92896, P42765, P56385, P04181, Q99729, P13073, P35659, P10809, P55809, Q9Y3B7, P07954, O75251	0.00160493	0.0160656	34	10716	18025
11	GOTERM_CC_ALL	GO:0098800~inner mitochondrial membrane protein complex	4	P56181, P13073, P56385, O75251	0.00182252	0.0175031	34	133	18025
11	GOTERM_CC_ALL	GO:0032991~macromolecular complex	18	P56181, Q12874, P14866, P42765, P56385, P09622, Q99729, P12270, P13073, Q13435, Q96KQ7, P10809, Q9Y3B7, P51572, Q92922, P07954, O75251, Q15459	0.00206645	0.0190696	34	4812	18025
11	GOTERM_CC_ALL	GO:0043230~extracellular organelle	13	Q92896, P42765, P53597, P14866, P42126, P13073, P11310, P54819, P10809, P13804, P07954, P50440, P23219	0.00265695	0.0212326	34	2783	18025
11	GOTERM_CC_ALL	GO:0070062~extracellular exosome	13	Q92896, P42765, P53597, P14866, P42126, P13073, P11310, P54819, P10809, P13804, P07954, P50440, P23219	0.00253575	0.0217049	34	2768	18025
11	GOTERM_CC_ALL	GO:1903561~extracellular vesicle	13	Q92896, P42765, P53597, P14866, P42126, P13073, P11310, P54819, P10809, P13804, P07954, P50440, P23219	0.00264872	0.0218893	34	2782	18025
11	GOTERM_CC_ALL	GO:0031988~membrane-bounded vesicle	15	Q92896, P53597, P14866, P42126, P42765, P09622, P13073, P11310, P54819, P10809, P51572, P13804, P07954, P50440, P23219	0.00246979	0.0219202	34	3566	18025
11	GOTERM_CC_ALL	GO:0031982~vesicle	15	Q92896, P53597, P14866, P42126, P42765, P09622, P13073, P11310, P54819, P10809, P51572, P13804, P07954, P50440, P23219	0.00362215	0.0270691	34	3709	18025
11	GOTERM_CC_ALL	GO:0098798~mitochondrial protein complex	4	P56181, P13073, P56385, O75251	0.00353375	0.0272566	34	168	18025
	Category	Term	Count	Genes	PValue	Benjamini	List Total	Pop Hits	Pop Total
12	GOTERM_CC_ALL	GO:0005829~cytosol	21	P51965, Q96QK1, Q9UL46, Q8IWB7, Q7L2H7, Q02543, P62140, Q06323, P62495, O43847, Q99873, Q9H074, P61619, P60842, P18085, Q8TAT6, P63244, O95433, O00231, Q6PD74, O00232	6.59417e-10	1.08144e-07	28	3390	18025
12	GOTERM_CC_ALL	GO:0022624~proteasome accessory complex	4	Q9UL46, Q06323, O00231, O00232	6.74382e-06	0.000552842	28	25	18025
12	GOTERM_CC_ALL	GO:0044444~cytoplasmic part	24	P51965, Q96QK1, Q9UL46, P61204, Q8IWB7, Q02543, Q7L2H7, P62140, Q06323, P62495, O43847, Q99873, Q9H074, P61619, P60842, P61221, P18085, Q8TAT6, P63244, O95433, O76003, O00231, Q6PD74, O00232	1.70621e-05	0.000699308	28	8062	18025
12	GOTERM_CC_ALL	GO:0005737~cytoplasm	27	P51965, Q96QK1, Q9UL46, P61204, Q8IWB7, Q02543, Q7L2H7, P62140, Q06323, P62495, O43847, O75663, Q99873, Q96RS6, Q9H074, P61619, P60842, P61221, Q00169, P18085, Q8TAT6, P63244, O95433, O76003, O00231, Q6PD74, O00232	1.53331e-05	0.000837864	28	10716	18025
12	GOTERM_CC_ALL	GO:0000502~proteasome complex	4	Q9UL46, Q06323, O00231, O00232	0.000128792	0.00421573	28	66	18025
12	GOTERM_CC_ALL	GO:0043230~extracellular organelle	13	Q96QK1, Q9UL46, P61204, P62140, Q06323, P60842, P18085, Q00169, P63244, O95433, O76003, O00231, O00232	0.000319988	0.00653933	28	2783	18025
12	GOTERM_CC_ALL	GO:1903561~extracellular vesicle	13	Q96QK1, Q9UL46, P61204, P62140, Q06323, P60842, P18085, Q00169, P63244, O95433, O76003, O00231, O00232	0.000318889	0.00744445	28	2782	18025
12	GOTERM_CC_ALL	GO:0070062~extracellular exosome	13	Q96QK1, Q9UL46, P61204, P62140, Q06323, P60842, P18085, Q00169, P63244, O95433, O76003, O00231, O00232	0.000303838	0.00827176	28	2768	18025
	Category	Term	Count	Genes	PValue	Benjamini	List Total	Pop Hits	Pop Total
13	GOTERM_CC_ALL	GO:0044446~intracellular organelle part	37	Q9NWH9, O14949, Q9BPW8, Q13573, Q9UJZ1, O95571, Q8N163, Q9BWM7, P0C0S8, Q9BY77, P10412, Q15233, P45954, Q6UN15, Q99459, Q9H307, P32322, P49711, O75934, Q9P0M9, Q9Y4W6, P52272, Q92785, Q8TAQ2, Q12824, P18754, Q9UH99, P20674, Q9NX63, O95983, P02649, P38117, Q9UKV3, Q9UKM9, O75947, Q9NZ45, P38159	3.86461e-13	9.62307e-11	37	8158	18025
13	GOTERM_CC_ALL	GO:0044422~organelle part	37	Q9NWH9, O14949, Q9BPW8, Q13573, Q9UJZ1, O95571, Q8N163, Q9BWM7, P0C0S8, Q9BY77, P10412, Q15233, P45954, Q6UN15, Q99459, Q9H307, P32322, P49711, O75934, Q9P0M9, Q9Y4W6, P52272, Q92785, Q8TAQ2, Q12824, P18754, Q9UH99, P20674, Q9NX63, O95983, P02649, P38117, Q9UKV3, Q9UKM9, O75947, Q9NZ45, P38159	8.52954e-13	1.06197e-10	37	8339	18025
13	GOTERM_CC_ALL	GO:0031974~membrane-enclosed lumen	29	Q9NWH9, Q13573, Q9UJZ1, O95571, Q8N163, P0C0S8, Q9BY77, Q15233, P45954, P10412, Q6UN15, Q99459, Q9H307, P32322, P49711, O75934, Q9P0M9, P52272, Q92785, Q8TAQ2, Q12824, P18754, Q9UH99, O95983, P02649, Q9UKV3, P38117, O75947, P38159	2.26211e-11	1.87754e-09	37	4391	18025
13	GOTERM_CC_ALL	GO:0043233~organelle lumen	28	Q9NWH9, Q13573, O95571, Q8N163, P0C0S8, Q9BY77, Q15233, P45954, P10412, Q6UN15, Q99459, Q9H307, P32322, P49711, O75934, Q9P0M9, P52272, Q92785, Q8TAQ2, Q12824, P18754, Q9UH99, O95983, P02649, Q9UKV3, P38117, O75947, P38159	1.62396e-10	1.01091e-08	37	4334	18025
13	GOTERM_CC_ALL	GO:0032991~macromolecular complex	29	O14949, Q13573, Q9UJZ1, Q8N163, P0C0S8, Q9BY77, Q15233, P10412, Q6UN15, Q99459, Q9H307, O75934, Q9P0M9, Q9Y4W6, P52272, Q92785, Q8TAQ2, Q12824, P18754, Q9UH99, P20674, Q9NX63, O95983, P02649, Q9UKV3, P38117, Q9UKM9, O75947, P38159	2.33085e-10	1.16076e-08	37	4812	18025
13	GOTERM_CC_ALL	GO:0070013~intracellular organelle lumen	27	Q9NWH9, Q13573, O95571, Q8N163, P0C0S8, Q9BY77, Q15233, P45954, P10412, Q6UN15, Q99459, Q9H307, P32322, P49711, O75934, Q9P0M9, Q92785, Q8TAQ2, Q12824, P52272, P18754, Q9UH99, O95983, Q9UKV3, P38117, O75947, P38159	9.61606e-10	3.99067e-08	37	4262	18025
13	GOTERM_CC_ALL	GO:0044454~nuclear chromosome part	12	P10412, Q99459, Q12824, Q8TAQ2, Q92785, P18754, Q9UH99, O75934, Q8N163, O95983, P0C0S8, P38159	1.56422e-09	5.56415e-08	37	485	18025
13	GOTERM_CC_ALL	GO:0044427~chromosomal part	14	P10412, Q99459, Q12824, Q8TAQ2, Q92785, Q13573, P18754, Q9UH99, P49711, O75934, Q8N163, O95983, P0C0S8, P38159	1.83822e-09	5.72147e-08	37	791	18025
13	GOTERM_CC_ALL	GO:0044429~mitochondrial part	15	Q9Y4W6, O14949, Q9BPW8, Q9UJZ1, P20674, Q8N163, O95571, Q9NX63, Q9BWM7, P45954, P38117, P32322, O75947, Q9NZ45, Q9P0M9	2.53079e-09	7.00185e-08	37	990	18025
13	GOTERM_CC_ALL	GO:0000228~nuclear chromosome	12	P10412, Q99459, Q12824, Q8TAQ2, Q92785, P18754, Q9UH99, O75934, Q8N163, O95983, P0C0S8, P38159	3.30739e-09	8.23539e-08	37	521	18025
13	GOTERM_CC_ALL	GO:0044428~nuclear part	25	Q9NWH9, Q13573, Q9UJZ1, O95571, Q8N163, P0C0S8, P10412, Q15233, Q9BY77, Q6UN15, Q99459, Q9H307, P49711, O75934, Q12824, Q8TAQ2, Q92785, P52272, P18754, Q9UH99, O95983, Q9UKV3, Q9UKM9, O75947, P38159	8.98587e-09	1.86457e-07	37	3917	18025
13	GOTERM_CC_ALL	GO:0005694~chromosome	14	P10412, Q99459, Q12824, Q8TAQ2, Q92785, Q13573, P18754, Q9UH99, P49711, O75934, Q8N163, O95983, P0C0S8, P38159	8.82912e-09	1.99859e-07	37	901	18025
13	GOTERM_CC_ALL	GO:0043231~intracellular membrane-bounded organelle	37	Q9NWH9, O14949, Q9BPW8, Q13573, Q9UJZ1, O95571, Q8N163, Q9BWM7, P0C0S8, Q9BY77, P10412, Q15233, P45954, Q6UN15, Q99459, Q9H307, P32322, P49711, O75934, Q9P0M9, Q9Y4W6, P52272, Q92785, Q8TAQ2, Q12824, P18754, Q9UH99, P20674, Q9NX63, O95983, P02649, P38117, Q9UKV3, Q9UKM9, O75947, Q9NZ45, P38159	1.46582e-08	2.8076e-07	37	10928	18025
13	GOTERM_CC_ALL	GO:0071013~catalytic step 2 spliceosome	7	Q99459, P52272, Q9UKM9, Q13573, Q9H307, O75934, P38159	2.41584e-08	4.29674e-07	37	91	18025
13	GOTERM_CC_ALL	GO:0005681~spliceosomal complex	8	Q99459, P52272, Q9UKM9, Q13573, Q9H307, O75934, Q8N163, P38159	5.33476e-08	8.30222e-07	37	178	18025
13	GOTERM_CC_ALL	GO:0031981~nuclear lumen	23	Q9NWH9, P52272, Q92785, Q8TAQ2, Q12824, Q13573, P18754, Q9UH99, Q8N163, O95571, O95983, P0C0S8, Q9BY77, Q15233, P10412, Q99459, Q6UN15, Q9UKV3, Q9H307, P49711, O75934, O75947, P38159	5.31535e-08	8.82348e-07	37	3529	18025
13	GOTERM_CC_ALL	GO:0000790~nuclear chromatin	9	P10412, Q12824, Q8TAQ2, Q92785, P18754, Q8N163, O95983, P0C0S8, P38159	9.51589e-08	1.3938e-06	37	295	18025
13	GOTERM_CC_ALL	GO:0000785~chromatin	10	P10412, Q12824, Q8TAQ2, Q92785, Q13573, P18754, Q8N163, O95983, P0C0S8, P38159	1.37663e-07	1.90433e-06	37	436	18025
13	GOTERM_CC_ALL	GO:0043229~intracellular organelle	37	Q9NWH9, O14949, Q9BPW8, Q13573, Q9UJZ1, O95571, Q8N163, Q9BWM7, P0C0S8, Q9BY77, P10412, Q15233, P45954, Q6UN15, Q99459, Q9H307, P32322, P49711, O75934, Q9P0M9, Q9Y4W6, P52272, Q92785, Q8TAQ2, Q12824, P18754, Q9UH99, P20674, Q9NX63, O95983, P02649, P38117, Q9UKV3, Q9UKM9, O75947, Q9NZ45, P38159	4.11538e-07	5.3933e-06	37	11987	18025
13	GOTERM_CC_ALL	GO:0043227~membrane-bounded organelle	37	Q9NWH9, O14949, Q9BPW8, Q13573, Q9UJZ1, O95571, Q8N163, Q9BWM7, P0C0S8, Q9BY77, P10412, Q15233, P45954, Q6UN15, Q99459, Q9H307, P32322, P49711, O75934, Q9P0M9, Q9Y4W6, P52272, Q92785, Q8TAQ2, Q12824, P18754, Q9UH99, P20674, Q9NX63, O95983, P02649, P38117, Q9UKV3, Q9UKM9, O75947, Q9NZ45, P38159	5.68653e-07	6.74258e-06	37	12095	18025
13	GOTERM_CC_ALL	GO:0005654~nucleoplasm	20	Q9NWH9, P52272, Q92785, Q8TAQ2, Q12824, Q13573, P18754, Q8N163, O95571, O95983, Q9BY77, Q15233, Q99459, Q6UN15, Q9UKV3, Q9H307, P49711, O75934, O75947, P38159	5.47107e-07	6.81145e-06	37	2948	18025
13	GOTERM_CC_ALL	GO:0005739~mitochondrion	15	Q9Y4W6, O14949, Q9BPW8, Q9UJZ1, P20674, Q8N163, O95571, Q9NX63, Q9BWM7, P45954, P38117, P32322, O75947, Q9NZ45, Q9P0M9	2.13617e-06	2.41773e-05	37	1699	18025
13	GOTERM_CC_ALL	GO:0043234~protein complex	22	Q9Y4W6, O14949, Q8TAQ2, Q12824, Q13573, Q9UJZ1, Q9UH99, P20674, Q8N163, Q9NX63, O95983, P0C0S8, Q9BY77, Q15233, P10412, Q99459, Q6UN15, P38117, Q9UKV3, Q9H307, O75934, O75947	3.80393e-06	4.11809e-05	37	4065	18025
13	GOTERM_CC_ALL	GO:0031966~mitochondrial membrane	10	Q9Y4W6, O14949, Q9BPW8, Q9UJZ1, P20674, O75947, Q9NZ45, Q9P0M9, Q9NX63, Q9BWM7	6.30426e-06	6.54048e-05	37	691	18025
13	GOTERM_CC_ALL	GO:0031967~organelle envelope	12	Q9Y4W6, O14949, Q9BPW8, P18754, Q9UJZ1, Q9UH99, P20674, O75947, Q9NZ45, Q9P0M9, Q9NX63, Q9BWM7	8.60597e-06	8.24156e-05	37	1141	18025
13	GOTERM_CC_ALL	GO:0031975~envelope	12	Q9Y4W6, O14949, Q9BPW8, P18754, Q9UJZ1, Q9UH99, P20674, O75947, Q9NZ45, Q9P0M9, Q9NX63, Q9BWM7	8.97185e-06	8.27374e-05	37	1146	18025
13	GOTERM_CC_ALL	GO:0043226~organelle	37	Q9NWH9, O14949, Q9BPW8, Q13573, Q9UJZ1, O95571, Q8N163, Q9BWM7, P0C0S8, Q9BY77, P10412, Q15233, P45954, Q6UN15, Q99459, Q9H307, P32322, P49711, O75934, Q9P0M9, Q9Y4W6, P52272, Q92785, Q8TAQ2, Q12824, P18754, Q9UH99, P20674, Q9NX63, O95983, P02649, P38117, Q9UKV3, Q9UKM9, O75947, Q9NZ45, P38159	8.46971e-06	8.43551e-05	37	13036	18025
13	GOTERM_CC_ALL	GO:0005740~mitochondrial envelope	10	Q9Y4W6, O14949, Q9BPW8, Q9UJZ1, P20674, O75947, Q9NZ45, Q9P0M9, Q9NX63, Q9BWM7	1.00361e-05	8.92463e-05	37	732	18025
13	GOTERM_CC_ALL	GO:0019866~organelle inner membrane	9	Q9Y4W6, O14949, Q9BPW8, Q9UJZ1, Q9UH99, P20674, O75947, Q9P0M9, Q9NX63	1.11424e-05	9.56666e-05	37	557	18025
13	GOTERM_CC_ALL	GO:0098798~mitochondrial protein complex	6	Q9Y4W6, O14949, P38117, P20674, O75947, Q9NX63	1.97722e-05	0.000164098	37	168	18025
13	GOTERM_CC_ALL	GO:0005634~nucleus	27	Q9NWH9, Q13573, Q9UJZ1, O95571, Q8N163, P0C0S8, Q9BY77, Q15233, P10412, Q6UN15, Q99459, Q9H307, P49711, O75934, Q92785, Q8TAQ2, Q12824, P52272, P18754, Q9UH99, Q9NX63, O95983, P02649, Q9UKV3, Q9UKM9, O75947, P38159	4.31899e-05	0.000346859	37	6953	18025
13	GOTERM_CC_ALL	GO:0005743~mitochondrial inner membrane	8	Q9Y4W6, O14949, Q9BPW8, Q9UJZ1, P20674, O75947, Q9P0M9, Q9NX63	4.96883e-05	0.000386572	37	499	18025
13	GOTERM_CC_ALL	GO:0043232~intracellular non-membrane-bounded organelle	20	P52272, Q92785, Q8TAQ2, Q12824, Q13573, P18754, Q9UJZ1, Q9UH99, Q8N163, O95983, P0C0S8, Q15233, P10412, Q99459, Q9UKV3, Q9H307, P49711, O75934, Q9P0M9, P38159	5.24769e-05	0.000395894	37	3970	18025
13	GOTERM_CC_ALL	GO:0043228~non-membrane-bounded organelle	20	P52272, Q92785, Q8TAQ2, Q12824, Q13573, P18754, Q9UJZ1, Q9UH99, Q8N163, O95983, P0C0S8, Q15233, P10412, Q99459, Q9UKV3, Q9H307, P49711, O75934, Q9P0M9, P38159	5.24769e-05	0.000395894	37	3970	18025
13	GOTERM_CC_ALL	GO:0044424~intracellular part	37	Q9NWH9, O14949, Q9BPW8, Q13573, Q9UJZ1, O95571, Q8N163, Q9BWM7, P0C0S8, Q9BY77, P10412, Q15233, P45954, Q6UN15, Q99459, Q9H307, P32322, P49711, O75934, Q9P0M9, Q9Y4W6, P52272, Q92785, Q8TAQ2, Q12824, P18754, Q9UH99, P20674, Q9NX63, O95983, P02649, P38117, Q9UKV3, Q9UKM9, O75947, Q9NZ45, P38159	5.6399e-05	0.000412966	37	13740	18025
13	GOTERM_CC_ALL	GO:0044451~nucleoplasm part	9	Q9BY77, Q15233, Q6UN15, Q99459, Q9UKV3, P52272, Q13573, Q9H307, O95983	8.14517e-05	0.000579327	37	736	18025
13	GOTERM_CC_ALL	GO:1990904~ribonucleoprotein complex	9	Q99459, P52272, Q9UKM9, Q13573, Q9H307, O75934, Q8N163, Q9P0M9, P38159	0.000125342	0.000843214	37	783	18025
13	GOTERM_CC_ALL	GO:0030529~intracellular ribonucleoprotein complex	9	Q99459, P52272, Q9UKM9, Q13573, Q9H307, O75934, Q8N163, Q9P0M9, P38159	0.000124237	0.00085899	37	782	18025
13	GOTERM_CC_ALL	GO:0005622~intracellular	37	Q9NWH9, O14949, Q9BPW8, Q13573, Q9UJZ1, O95571, Q8N163, Q9BWM7, P0C0S8, Q9BY77, P10412, Q15233, P45954, Q6UN15, Q99459, Q9H307, P32322, P49711, O75934, Q9P0M9, Q9Y4W6, P52272, Q92785, Q8TAQ2, Q12824, P18754, Q9UH99, P20674, Q9NX63, O95983, P02649, P38117, Q9UKV3, Q9UKM9, O75947, Q9NZ45, P38159	0.000139293	0.000888999	37	14089	18025
13	GOTERM_CC_ALL	GO:0098800~inner mitochondrial membrane protein complex	5	Q9Y4W6, O14949, P20674, O75947, Q9NX63	0.000138952	0.000910153	37	133	18025
13	GOTERM_CC_ALL	GO:0016604~nuclear body	6	Q9BY77, Q15233, Q99459, Q9UKV3, P52272, Q9H307	0.000682847	0.0040415	37	358	18025
13	GOTERM_CC_ALL	GO:0016607~nuclear speck	5	Q9BY77, Q15233, Q99459, Q9UKV3, Q9H307	0.000656113	0.00407731	37	200	18025
13	GOTERM_CC_ALL	GO:0044455~mitochondrial membrane part	5	Q9Y4W6, O14949, P20674, O75947, Q9NX63	0.000681027	0.00412885	37	202	18025
13	GOTERM_CC_ALL	GO:0005759~mitochondrial matrix	6	P45954, P38117, P32322, Q8N163, O95571, Q9P0M9	0.00146889	0.00847602	37	425	18025
13	GOTERM_CC_ALL	GO:0032993~protein-DNA complex	4	P10412, Q99459, O75934, P0C0S8	0.00288216	0.0162013	37	143	18025
13	GOTERM_CC_ALL	GO:0005730~nucleolus	7	Q15233, Q99459, Q9UKV3, Q12824, P52272, P49711, O75934	0.00707344	0.0385174	37	872	18025
	Category	Term	Count	Genes	PValue	Benjamini	List Total	Pop Hits	Pop Total
14	GOTERM_CC_ALL	GO:0043228~non-membrane-bounded organelle	48	O14745, Q9Y6M1, Q96CS2, P33241, Q13185, P49005, P25685, Q9Y230, Q9BXF6, Q9NTJ3, Q6UVJ0, Q14141, Q14331, P15311, Q15054, Q9BWD1, Q92945, Q96B97, Q9H4E7, P12004, Q4J6C6, P16104, A9UHW6, P19793, Q01826, Q13153, Q9NR33, Q9P016, P28289, P25490, O75369, P25205, Q13813, P09972, O95865, P09493, P33991, P16949, Q8N573, P26583, P61586, Q92597, P04792, Q8NBT2, Q9UK76, Q9Y6A5, Q9UNE7, P01034	1.21335e-07	1.16784e-05	105	3970	18025
14	GOTERM_CC_ALL	GO:0043232~intracellular non-membrane-bounded organelle	48	O14745, Q9Y6M1, Q96CS2, P33241, Q13185, P49005, P25685, Q9Y230, Q9BXF6, Q9NTJ3, Q6UVJ0, Q14141, Q14331, P15311, Q15054, Q9BWD1, Q92945, Q96B97, Q9H4E7, P12004, Q4J6C6, P16104, A9UHW6, P19793, Q01826, Q13153, Q9NR33, Q9P016, P28289, P25490, O75369, P25205, Q13813, P09972, O95865, P09493, P33991, P16949, Q8N573, P26583, P61586, Q92597, P04792, Q8NBT2, Q9UK76, Q9Y6A5, Q9UNE7, P01034	1.21335e-07	1.16784e-05	105	3970	18025
14	GOTERM_CC_ALL	GO:0043230~extracellular organelle	39	P16150, O14745, Q99536, Q8NCC3, O15400, P33241, Q9Y230, P25685, Q32P28, P49458, P50897, P10586, P15311, Q9BV40, Q9BWD1, O60449, P12004, P51570, P16104, Q15274, Q02809, P61626, P80303, P30040, O75369, Q13813, P09972, O95865, P26447, P16949, Q07812, O00584, Q7LBR1, P61586, P37108, Q92597, P04792, Q9UNE7, P01034	1.07908e-07	1.38481e-05	105	2783	18025
14	GOTERM_CC_ALL	GO:1903561~extracellular vesicle	39	P16150, O14745, Q99536, Q8NCC3, O15400, P33241, Q9Y230, P25685, Q32P28, P49458, P50897, P10586, P15311, Q9BV40, Q9BWD1, O60449, P12004, P51570, P16104, Q15274, Q02809, P61626, P80303, P30040, O75369, Q13813, P09972, O95865, P26447, P16949, Q07812, O00584, Q7LBR1, P61586, P37108, Q92597, P04792, Q9UNE7, P01034	1.06878e-07	2.05739e-05	105	2782	18025
14	GOTERM_CC_ALL	GO:0070062~extracellular exosome	39	P16150, O14745, Q99536, Q8NCC3, O15400, P33241, Q9Y230, P25685, Q32P28, P49458, P50897, P10586, P15311, Q9BV40, Q9BWD1, O60449, P12004, P51570, P16104, Q15274, Q02809, P61626, P80303, P30040, O75369, Q13813, P09972, O95865, P26447, P16949, Q07812, O00584, Q7LBR1, P61586, P37108, Q92597, P04792, Q9UNE7, P01034	9.33989e-08	3.59579e-05	105	2768	18025
14	GOTERM_CC_ALL	GO:0031988~membrane-bounded vesicle	42	P16150, O14745, Q99536, O15400, Q8NCC3, P33241, Q9Y230, P25685, Q32P28, Q9BXF6, Q14141, P49458, P50897, P10586, P15311, Q9BV40, Q9BWD1, O60449, Q96B97, P12004, P16104, P51570, Q15274, Q02809, P80303, P61626, P30040, O75369, Q13813, P09972, O95865, P26447, P16949, Q07812, O00584, Q7LBR1, P61586, P37108, Q92597, P04792, Q9UNE7, P01034	2.96559e-06	0.000228325	105	3566	18025
14	GOTERM_CC_ALL	GO:0005829~cytosol	40	Q15369, Q9Y6M1, Q96CS2, O75330, P25685, Q9NTJ3, P50897, P49458, P15311, P07902, Q9BV40, Q92945, Q96B97, Q4J6C6, P25098, P51570, Q15274, Q06203, Q13153, P29762, P28289, P80303, O75369, Q13813, Q53QZ3, Q9HA64, P09972, O95865, P09493, Q9GZT9, P16949, P23919, Q07812, Q7LBR1, P61586, P37108, Q92597, P04792, Q8NBT2, Q9UNE7	5.94301e-06	0.000381272	105	3390	18025
14	GOTERM_CC_ALL	GO:0044421~extracellular region part	43	P16150, O14745, Q99536, P98155, O15400, Q8NCC3, P33241, Q9Y230, P25685, Q32P28, P49458, P50897, P10586, P15311, Q9BV40, Q9BWD1, O60449, P12004, P16104, P51570, Q8WXX5, Q15274, Q02809, P80303, P61626, P30040, O75369, Q13813, P09972, O95865, P26447, P16949, Q07812, O00584, Q7LBR1, Q9Y5J9, P26583, P61586, P37108, Q92597, P04792, Q9UNE7, P01034	6.99094e-06	0.000384429	105	3824	18025
14	GOTERM_CC_ALL	GO:0031982~vesicle	42	P16150, O14745, Q99536, O15400, Q8NCC3, P33241, Q9Y230, P25685, Q32P28, Q9BXF6, Q14141, P49458, P50897, P10586, P15311, Q9BV40, Q9BWD1, O60449, Q96B97, P12004, P16104, P51570, Q15274, Q02809, P80303, P61626, P30040, O75369, Q13813, P09972, O95865, P26447, P16949, Q07812, O00584, Q7LBR1, P61586, P37108, Q92597, P04792, Q9UNE7, P01034	8.23684e-06	0.000396321	105	3709	18025
14	GOTERM_CC_ALL	GO:0044446~intracellular organelle part	70	Q15369, O14745, Q15004, Q13185, Q16576, Q9Y230, Q32P28, Q9BPW9, Q9BXF6, Q9NTJ3, Q6UVJ0, Q14141, Q14331, P49458, P15311, Q9BV40, Q96B97, Q14814, A9UHW6, Q13153, Q9P016, P80303, P28289, O75792, O75369, O75717, Q13813, P09493, Q07812, P16949, P23919, Q8N573, Q7LBR1, Q9Y5J9, P61586, P04792, P51825, Q9Y6A5, Q9UK76, Q8NBT2, P01034, Q99536, Q96CS2, O15400, Q9BRX5, P25685, P49005, P50897, Q9BWD1, Q15054,…	1.12174e-05	0.000479744	105	8158	18025
14	GOTERM_CC_ALL	GO:0043226~organelle	94	Q15369, Q9Y6M1, O14745, Q99417, Q15004, Q13185, Q16576, Q9Y230, Q32P28, Q9BXF6, Q9BPW9, Q9NTJ3, Q6UVJ0, Q14141, P49458, Q14331, P15311, Q9BV40, O60449, Q96B97, Q9H4E7, P25098, Q9Y6I3, P51570, Q14814, A9UHW6, Q13153, Q9P016, P28289, P80303, Q9GZU8, O75792, O75717, O75369, Q13813, P09972, P09493, Q9GZT9, Q01543, P26447, Q07812, P23919, P16949, Q8N573, Q7LBR1, P61586, Q9Y5J9, P04792, P51825, Q9Y6A5,…	1.80184e-05	0.000693473	105	13036	18025
14	GOTERM_CC_ALL	GO:0044454~nuclear chromosome part	13	P33991, P19793, Q01826, Q9NR33, Q15054, P26583, Q13185, P49005, Q9Y230, P25490, P12004, P16104, P25205	2.30561e-05	0.000806649	105	485	18025
14	GOTERM_CC_ALL	GO:0044422~organelle part	70	Q15369, O14745, Q15004, Q13185, Q16576, Q9Y230, Q32P28, Q9BPW9, Q9BXF6, Q9NTJ3, Q6UVJ0, Q14141, Q14331, P49458, P15311, Q9BV40, Q96B97, Q14814, A9UHW6, Q13153, Q9P016, P80303, P28289, O75792, O75369, O75717, Q13813, P09493, Q07812, P16949, P23919, Q8N573, Q7LBR1, Q9Y5J9, P61586, P04792, P51825, Q9Y6A5, Q9UK76, Q8NBT2, P01034, Q99536, Q96CS2, O15400, Q9BRX5, P25685, P49005, P50897, Q9BWD1, Q15054,…	2.75404e-05	0.000815298	105	8339	18025
14	GOTERM_CC_ALL	GO:0030894~replisome	5	Q9NR33, Q15054, P49005, P12004, P25205	2.55338e-05	0.000818886	105	30	18025
14	GOTERM_CC_ALL	GO:0005657~replication fork	6	Q9NR33, Q15054, P49005, P12004, P16104, P25205	3.37743e-05	0.000928376	105	64	18025
14	GOTERM_CC_ALL	GO:0044427~chromosomal part	16	P19793, Q01826, Q9NR33, Q13185, P49005, Q9Y230, P25490, Q9NTJ3, Q14141, P25205, P33991, P26583, Q15054, P12004, Q8NBT2, P16104	4.7185e-05	0.00106806	105	791	18025
14	GOTERM_CC_ALL	GO:0043227~membrane-bounded organelle	89	Q15369, Q9Y6M1, O14745, Q99417, Q15004, Q13185, Q16576, Q9Y230, Q32P28, Q9BXF6, Q9BPW9, Q9NTJ3, Q14141, P49458, Q14331, P15311, Q9BV40, O60449, Q96B97, Q9H4E7, Q9Y6I3, P51570, Q14814, A9UHW6, Q13153, Q9P016, P28289, P80303, Q9GZU8, O75792, O75717, O75369, Q13813, P09972, Q01543, P26447, Q9GZT9, Q07812, P23919, P16949, Q8N573, Q7LBR1, P61586, Q9Y5J9, P04792, P51825, Q9UK76, Q8NBT2, P01034, P16150,…	4.1855e-05	0.00107372	105	12095	18025
14	GOTERM_CC_ALL	GO:0000228~nuclear chromosome	13	P33991, P19793, Q01826, Q9NR33, Q15054, P26583, Q13185, P49005, Q9Y230, P25490, P12004, P16104, P25205	4.62978e-05	0.00111345	105	521	18025
14	GOTERM_CC_ALL	GO:0005856~cytoskeleton	27	Q9Y6M1, O14745, Q96CS2, P33241, Q13185, Q9BXF6, Q14141, Q6UVJ0, P15311, Q96B97, Q9H4E7, P12004, Q4J6C6, Q13153, P28289, O75369, Q13813, P25205, P09972, O95865, P09493, P16949, P61586, Q92597, P04792, Q9Y6A5, Q9UNE7	7.46596e-05	0.00159567	105	2046	18025
14	GOTERM_CC_ALL	GO:0043596~nuclear replication fork	5	Q9NR33, Q15054, P49005, P12004, P25205	0.000108551	0.00219728	105	43	18025
14	GOTERM_CC_ALL	GO:0044424~intracellular part	95	Q15369, Q9Y6M1, O14745, Q99417, Q15004, Q13185, Q16576, Q9Y230, Q32P28, Q9BXF6, Q9BPW9, Q9NTJ3, Q6UVJ0, Q14141, P49458, Q14331, P15311, Q9BV40, Q96B97, Q9H4E7, P25098, Q9Y6I3, P51570, Q14814, A9UHW6, Q13153, Q9P016, P28289, P80303, P29762, Q9GZU8, O75792, O75717, O75369, Q13813, P09972, P09493, Q9GZT9, Q01543, P26447, Q07812, P23919, P16949, Q8N573, Q7LBR1, P61586, Q9Y5J9, P04792, P51825, Q9Y6A5,…	0.000177635	0.00310407	105	13740	18025
14	GOTERM_CC_ALL	GO:0005694~chromosome	16	P19793, Q01826, Q9NR33, Q13185, P49005, Q9Y230, P25490, Q9NTJ3, Q14141, P25205, P33991, P26583, Q15054, P12004, Q8NBT2, P16104	0.00020045	0.00321071	105	901	18025
14	GOTERM_CC_ALL	GO:0044444~cytoplasmic part	66	Q15369, Q9Y6M1, O14745, Q99417, Q15004, Q32P28, Q9BPW9, Q9BXF6, Q9NTJ3, Q6UVJ0, Q14141, Q14331, P49458, P15311, Q9BV40, Q96B97, Q9H4E7, P25098, P51570, Q13153, P80303, P29762, P28289, O75369, Q13813, P09972, P09493, P26447, Q9GZT9, Q07812, P16949, P23919, Q8N573, Q7LBR1, Q9Y5J9, P61586, P04792, Q8NBT2, P01034, Q99536, Q96CS2, Q8NCC3, O15400, O75330, P25685, P50897, P07902, Q9BWD1, Q15054, Q92945,…	0.000192648	0.00321987	105	8062	18025
14	GOTERM_CC_ALL	GO:0044428~nuclear part	40	Q15369, Q9BRX5, Q15004, Q13185, Q16576, P49005, P25685, Q9Y230, Q9NTJ3, Q14331, P15311, Q15054, Q9BWD1, Q92945, P12004, P16104, Q14814, A9UHW6, P19793, Q01826, Q13153, Q9NR33, P32519, Q9P016, P28289, P80303, P25490, O75717, O75792, Q9C0B1, P25205, P33991, Q07812, Q8N573, P26583, Q8NBT2, Q9UK76, P51825, Q9UNE7, P01034	0.000176901	0.00323822	105	3917	18025
14	GOTERM_CC_ALL	GO:0043229~intracellular organelle	87	Q15369, Q9Y6M1, O14745, Q99417, Q15004, Q13185, Q16576, Q9Y230, Q32P28, Q9BXF6, Q9BPW9, Q9NTJ3, Q6UVJ0, Q14141, P49458, Q14331, P15311, Q9BV40, Q96B97, Q9H4E7, Q9Y6I3, Q14814, A9UHW6, Q13153, Q9P016, P28289, P80303, Q9GZU8, O75792, O75717, O75369, Q13813, P09972, P09493, Q01543, P26447, Q9GZT9, Q07812, P23919, P16949, Q8N573, Q7LBR1, P61586, Q9Y5J9, P04792, P51825, Q9Y6A5, Q9UK76, Q8NBT2, P01034,…	0.000173129	0.00332748	105	11987	18025
14	GOTERM_CC_ALL	GO:0043292~contractile fiber	8	Q14331, P09493, Q13153, P28289, O75369, P04792, P01034, Q9UNE7	0.000302131	0.00446455	105	222	18025
14	GOTERM_CC_ALL	GO:0005622~intracellular	96	Q15369, Q9Y6M1, O14745, Q99417, Q15004, Q13185, Q16576, Q9Y230, Q32P28, Q9BXF6, Q9BPW9, Q9NTJ3, Q6UVJ0, Q14141, P49458, Q14331, P15311, Q9BV40, Q96B97, Q9H4E7, P25098, Q9Y6I3, P51570, Q14814, A9UHW6, Q13153, Q9P016, P28289, P80303, P29762, Q9GZU8, O75792, O75717, O75369, Q13813, P09972, P09493, Q9GZT9, Q01543, P26447, Q07812, P23919, P16949, Q8N573, Q7LBR1, P61586, Q9Y5J9, P04792, P51825, Q8NBT2,…	0.000301855	0.00463848	105	14089	18025
14	GOTERM_CC_ALL	GO:0031974~membrane-enclosed lumen	42	Q15369, Q9BRX5, Q15004, Q13185, Q16576, P49005, P25685, Q9Y230, Q32P28, Q9NTJ3, Q14331, P50897, P15311, Q15054, Q9BWD1, Q92945, P12004, P16104, Q14814, A9UHW6, P19793, Q01826, Q9NR33, P32519, Q9P016, P25490, P30040, O75717, O75792, Q9C0B1, P25205, P33991, P23919, O00584, Q8N573, P26583, Q9Y5J9, Q9Y6H1, Q8NBT2, Q9UK76, P51825, Q9UNE7	0.000461704	0.00656345	105	4391	18025
14	GOTERM_CC_ALL	GO:0005576~extracellular region	43	P16150, O14745, Q99536, P98155, O15400, Q8NCC3, P33241, Q9Y230, P25685, Q32P28, P49458, P50897, P10586, P15311, Q9BV40, Q9BWD1, O60449, P12004, P16104, P51570, Q8WXX5, Q15274, Q02809, P80303, P61626, P30040, O75369, Q13813, P09972, O95865, P26447, P16949, Q07812, O00584, Q7LBR1, Q9Y5J9, P26583, P61586, P37108, Q92597, P04792, Q9UNE7, P01034	0.000485937	0.00666097	105	4551	18025
14	GOTERM_CC_ALL	GO:0005634~nucleus	58	Q15369, O14745, Q9Y6M1, Q99417, Q15004, Q13185, Q16576, Q9Y230, Q9NTJ3, Q14331, P15311, Q9H4E7, Q9Y6I3, Q14814, A9UHW6, Q13153, Q9P016, P80303, P28289, Q9GZU8, O75717, O75792, P26447, Q01543, Q9GZT9, P23919, Q07812, Q8N573, P04792, Q8NBT2, Q9UK76, P51825, P01034, Q9BRX5, P25685, P49005, Q15059, P50897, Q9BWD1, Q15054, Q92945, P12004, P16104, Q8WXX5, P19793, Q01826, Q9NR33, P32519, P25490, Q9C0B1,…	0.000553275	0.0073203	105	6953	18025
14	GOTERM_CC_ALL	GO:0043601~nuclear replisome	4	Q9NR33, Q15054, P49005, P25205	0.000611318	0.00781694	105	29	18025
14	GOTERM_CC_ALL	GO:0043231~intracellular membrane-bounded organelle	80	Q15369, Q9Y6M1, O14745, Q99417, Q15004, Q13185, Q16576, Q9Y230, Q32P28, Q9BXF6, Q9BPW9, Q9NTJ3, Q14141, P49458, Q14331, P15311, Q9BV40, Q96B97, Q9H4E7, Q9Y6I3, Q14814, A9UHW6, Q13153, Q9P016, P80303, P28289, Q9GZU8, O75792, O75717, Q13813, P09972, Q01543, P26447, Q9GZT9, Q07812, P23919, Q8N573, Q7LBR1, P61586, Q9Y5J9, P04792, P51825, Q9UK76, Q8NBT2, P01034, Q99536, Q8NCC3, O15400, Q9BRX5, P25685,…	0.000686608	0.00849387	105	10928	18025
14	GOTERM_CC_ALL	GO:0030017~sarcomere	7	Q14331, P09493, Q13153, P28289, O75369, P04792, Q9UNE7	0.00075268	0.00901819	105	187	18025
14	GOTERM_CC_ALL	GO:0031981~nuclear lumen	35	Q15369, Q9BRX5, Q15004, Q13185, Q16576, Q9Y230, P49005, P25685, Q9NTJ3, Q14331, P15311, Q15054, Q9BWD1, Q92945, P12004, P16104, Q14814, A9UHW6, P19793, Q01826, Q9NR33, P32519, Q9P016, P25490, O75717, O75792, P25205, Q9C0B1, P33991, Q8N573, P26583, Q8NBT2, P51825, Q9UK76, Q9UNE7	0.00105334	0.0118629	105	3529	18025
14	GOTERM_CC_ALL	GO:0070013~intracellular organelle lumen	40	Q15369, Q9BRX5, Q15004, Q13185, Q16576, P49005, P25685, Q9Y230, Q32P28, Q9NTJ3, Q14331, P50897, P15311, Q15054, Q9BWD1, Q92945, P12004, P16104, Q14814, A9UHW6, P19793, Q01826, Q9NR33, P32519, Q9P016, P25490, P30040, O75717, O75792, P25205, Q9C0B1, P33991, P23919, O00584, Q8N573, P26583, Q8NBT2, Q9UK76, P51825, Q9UNE7	0.00105267	0.0122124	105	4262	18025
14	GOTERM_CC_ALL	GO:0044449~contractile fiber part	7	Q14331, P09493, Q13153, P28289, O75369, P04792, Q9UNE7	0.00118084	0.0129129	105	204	18025
14	GOTERM_CC_ALL	GO:0030016~myofibril	7	Q14331, P09493, Q13153, P28289, O75369, P04792, Q9UNE7	0.00136971	0.0145514	105	210	18025
14	GOTERM_CC_ALL	GO:0043233~organelle lumen	40	Q15369, Q9BRX5, Q15004, Q13185, Q16576, P49005, P25685, Q9Y230, Q32P28, Q9NTJ3, Q14331, P50897, P15311, Q15054, Q9BWD1, Q92945, P12004, P16104, Q14814, A9UHW6, P19793, Q01826, Q9NR33, P32519, Q9P016, P25490, P30040, O75717, O75792, P25205, Q9C0B1, P33991, P23919, O00584, Q8N573, P26583, Q8NBT2, Q9UK76, P51825, Q9UNE7	0.00147083	0.0148022	105	4334	18025
14	GOTERM_CC_ALL	GO:0032993~protein-DNA complex	6	Q9NR33, Q15054, P49005, P12004, P16104, P25205	0.00143602	0.0148419	105	143	18025
14	GOTERM_CC_ALL	GO:0044464~cell part	103	P98155, Q99417, Q15004, Q9Y230, Q32P28, Q9BXF6, Q9NTJ3, Q14141, Q6UVJ0, Q14331, Q9BV40, Q9Y6I3, Q14814, Q13153, Q9P016, P80303, Q9UBG0, O75369, P09493, Q01543, Q07812, Q8N573, P61586, Q8NBT2, Q9Y6A5, Q9UK76, P51825, P16150, Q99536, Q9BRX5, O15400, P33241, P49005, P10586, P07949, Q4J6C6, Q02809, Q15274, Q01826, P30040, Q9HA64, P26583, Q9Y6H1, Q92597, Q5TBB1, Q15369, Q9Y6M1, O14745, Q13185, Q16576,…	0.00198613	0.0194349	105	16297	18025
14	GOTERM_CC_ALL	GO:0005623~cell	103	P98155, Q99417, Q15004, Q9Y230, Q32P28, Q9BXF6, Q9NTJ3, Q14141, Q6UVJ0, Q14331, Q9BV40, Q9Y6I3, Q14814, Q13153, Q9P016, P80303, Q9UBG0, O75369, P09493, Q01543, Q07812, Q8N573, P61586, Q8NBT2, Q9Y6A5, Q9UK76, P51825, P16150, Q99536, Q9BRX5, O15400, P33241, P49005, P10586, P07949, Q4J6C6, Q02809, Q15274, Q01826, P30040, Q9HA64, P26583, Q9Y6H1, Q92597, Q5TBB1, Q15369, Q9Y6M1, O14745, Q13185, Q16576,…	0.00231088	0.0220218	105	16326	18025
14	GOTERM_CC_ALL	GO:0005737~cytoplasm	77	Q15369, Q9Y6M1, O14745, Q99417, Q15004, Q9Y230, Q32P28, Q9BXF6, Q9BPW9, Q9NTJ3, Q6UVJ0, Q14141, P49458, Q14331, P15311, Q9BV40, Q96B97, Q9H4E7, P25098, P51570, Q9Y6I3, Q14814, A9UHW6, Q13153, Q9P016, P80303, P29762, P28289, O75792, O75717, O75369, Q13813, P09972, P09493, P26447, Q9GZT9, Q07812, P16949, P23919, Q8N573, Q7LBR1, P61586, Q9Y5J9, P04792, Q9Y6A5, Q8NBT2, P01034, Q99536, Q8NCC3, Q96CS2,…	0.002578	0.0239479	105	10716	18025
14	GOTERM_CC_ALL	GO:0042575~DNA polymerase complex	3	Q9NR33, Q15054, P49005	0.00286769	0.0259815	105	14	18025
14	GOTERM_CC_ALL	GO:0044430~cytoskeletal part	19	O14745, Q96CS2, Q13153, Q13185, P28289, Q9BXF6, O75369, Q14141, Q13813, P25205, Q6UVJ0, O95865, P09493, P15311, P16949, Q92597, P04792, P12004, Q9Y6A5	0.00295548	0.0261529	105	1540	18025
14	GOTERM_CC_ALL	GO:0048471~perinuclear region of cytoplasm	11	O14745, P15311, O15400, P26447, Q9BV40, Q15004, P26583, Q9H4E7, Q92597, P01034, P25205	0.00378753	0.0326586	105	638	18025
14	GOTERM_CC_ALL	GO:0015630~microtubule cytoskeleton	15	O95865, O14745, P15311, Q96CS2, P16949, Q13185, Q9BXF6, Q92597, P12004, P04792, Q9Y6A5, Q6UVJ0, P25205, Q13813, Q14141	0.00408557	0.0344196	105	1095	18025
14	GOTERM_CC_ALL	GO:0030018~Z disc	5	Q14331, Q13153, O75369, P04792, Q9UNE7	0.00470911	0.0387361	105	117	18025
14	GOTERM_CC_ALL	GO:0032991~macromolecular complex	41	Q15369, P98155, O15400, Q96CS2, Q13185, Q16576, P49005, Q9Y230, Q32P28, Q9NTJ3, Q14141, Q14331, P49458, P15311, Q9BV40, Q15054, Q92945, P12004, P07949, P16104, P19793, Q01826, Q13153, Q9NR33, P28289, P25490, O75792, P25205, P09493, P33991, Q07812, Q7LBR1, Q9Y5J9, P26583, P20702, P37108, P04792, Q8NBT2, P51825, Q9UNE7, Q5TBB1	0.00570515	0.0457862	105	4812	18025
14	GOTERM_CC_ALL	GO:0043234~protein complex	36	Q15369, P98155, Q96CS2, O15400, Q16576, Q9Y230, P49005, Q9NTJ3, Q14141, P49458, P15311, Q9BV40, Q15054, Q92945, P12004, P07949, P16104, P19793, Q13153, Q9NR33, P28289, P25490, O75792, P25205, P09493, P33991, Q07812, Q7LBR1, P26583, P20702, Q9Y5J9, P04792, Q8NBT2, P51825, Q9UNE7, Q5TBB1	0.00618585	0.0485515	105	4065	18025
	Category	Term	Count	Genes	PValue	Benjamini	List Total	Pop Hits	Pop Total
15
	Category	Term	Count	Genes	PValue	Benjamini	List Total	Pop Hits	Pop Total
16
	Category	Term	Count	Genes	PValue	Benjamini	List Total	Pop Hits	Pop Total
17	GOTERM_CC_ALL	GO:0043230~extracellular organelle	48	P80723, P04406, P18206, P07311, Q9HC38, Q02790, P06454, P06733, P04424, P06737, P11586, P12814, P40121, Q9H4A4, P07900, P00492, P50502, P09960, Q6XQN6, Q9HB71, P59998, O43707, P32119, Q99497, P40925, Q9Y617, P50452, P49588, P39019, O60701, P06744, Q9Y5Y6, Q13630, P28072, P23921, Q9NZL9, Q9Y5Z4, P06396, P09211, O75874, Q96BW5, O75131, O75608, P15121, Q9UBQ7, P19338, P00918, P21399	3.0821e-21	3.0821e-19	74	2783	18025
17	GOTERM_CC_ALL	GO:1903561~extracellular vesicle	48	P80723, P04406, P18206, P07311, Q9HC38, Q02790, P06454, P06733, P04424, P06737, P11586, P12814, P40121, Q9H4A4, P07900, P00492, P50502, P09960, Q6XQN6, Q9HB71, P59998, O43707, P32119, Q99497, P40925, Q9Y617, P50452, P49588, P39019, O60701, P06744, Q9Y5Y6, Q13630, P28072, P23921, Q9NZL9, Q9Y5Z4, P06396, P09211, O75874, Q96BW5, O75131, O75608, P15121, Q9UBQ7, P19338, P00918, P21399	3.03523e-21	4.55284e-19	74	2782	18025
17	GOTERM_CC_ALL	GO:0070062~extracellular exosome	48	P80723, P04406, P18206, P07311, Q9HC38, Q02790, P06454, P06733, P04424, P06737, P11586, P12814, P40121, Q9H4A4, P07900, P00492, P50502, P09960, Q6XQN6, Q9HB71, P59998, O43707, P32119, Q99497, P40925, Q9Y617, P50452, P49588, P39019, O60701, P06744, Q9Y5Y6, Q13630, P28072, P23921, Q9NZL9, Q9Y5Z4, P06396, P09211, O75874, Q96BW5, O75131, O75608, P15121, Q9UBQ7, P19338, P00918, P21399	2.44751e-21	7.34252e-19	74	2768	18025
17	GOTERM_CC_ALL	GO:0044421~extracellular region part	53	P04406, P07311, P06454, P06733, P06737, P11586, Q9H4A4, P50502, Q6XQN6, Q9HB71, P59998, O43707, P32119, Q99497, P40925, P49588, P39019, O60701, P06744, P54577, P23921, P28072, P09211, P10124, O75131, Q96BW5, P15121, P19338, P00918, P80723, P18206, Q9HC38, Q02790, P04424, P12814, P40121, P07900, P00492, P09960, P51858, Q9Y617, P50452, Q9Y5Y6, Q13630, P48595, Q9NZL9, Q9Y5Z4, P06396, O75874, O75608,…	5.64628e-20	4.23471e-18	74	3824	18025
17	GOTERM_CC_ALL	GO:0031982~vesicle	52	P04406, P07311, P06454, P06733, P06737, P11586, Q9H4A4, P50502, Q6XQN6, Q9HB71, P59998, O43707, P32119, Q99497, P40925, P49588, P39019, O60701, P06744, P23921, P28072, P09211, P10124, P61923, O75131, Q96BW5, P15121, P19338, P00918, Q9BTT0, P80723, P18206, Q9HC38, Q02790, P04424, P12814, P40121, P07900, P00492, P09960, Q9Y617, P50452, Q9Y5Y6, Q13630, Q9NZL9, Q9Y5Z4, P06396, O75874, O75608, Q9UBQ7,…	1.24913e-19	7.49475e-18	74	3709	18025
17	GOTERM_CC_ALL	GO:0031988~membrane-bounded vesicle	51	P04406, P07311, P06454, P06733, P06737, P11586, Q9H4A4, P50502, Q6XQN6, Q9HB71, P59998, O43707, P32119, Q99497, P40925, P49588, P39019, O60701, P06744, P23921, P28072, P09211, P10124, P61923, O75131, Q96BW5, P15121, P19338, P00918, Q9BTT0, P80723, P18206, Q9HC38, Q02790, P04424, P12814, P40121, P07900, P00492, P09960, Q9Y617, P50452, Q9Y5Y6, Q13630, Q9NZL9, Q9Y5Z4, P06396, O75874, O75608, Q9UBQ7,…	1.87939e-19	9.39696e-18	74	3566	18025
17	GOTERM_CC_ALL	GO:0005829~cytosol	47	P04406, P18206, Q02790, P06733, P04424, O14618, P06737, P11586, P12814, P07900, P00492, Q9Y224, P50502, P35573, P09960, Q6XQN6, Q99598, P59998, P32119, Q99497, P40925, Q9Y617, P50452, P49588, P30419, P39019, O60701, P06744, P54577, Q13630, Q9UBE0, P28072, P23921, Q9NZL9, P06396, P09211, O75874, Q9UNN5, O75131, P61923, O75608, P15121, Q9UBQ7, Q53EL6, Q9NQP4, P00918, P21399	9.29932e-17	4.77396e-15	74	3390	18025
17	GOTERM_CC_ALL	GO:0005576~extracellular region	53	P04406, P07311, P06454, P06733, P06737, P11586, Q9H4A4, P50502, Q6XQN6, Q9HB71, P59998, O43707, P32119, Q99497, P40925, P49588, P39019, O60701, P06744, P54577, P23921, P28072, P09211, P10124, O75131, Q96BW5, P15121, P19338, P00918, P80723, P18206, Q9HC38, Q02790, P04424, P12814, P40121, P07900, P00492, P09960, P51858, Q9Y617, P50452, Q9Y5Y6, Q13630, P48595, Q9NZL9, Q9Y5Z4, P06396, O75874, O75608,…	1.68666e-16	8.32667e-15	74	4551	18025
17	GOTERM_CC_ALL	GO:0005737~cytoplasm	71	P04406, P06733, P06454, P31948, O14618, P06737, P11586, Q9H4A4, O95834, Q9H7C9, Q9Y224, P50502, P35573, Q6XQN6, Q99598, Q9HB71, P59998, O43707, P32119, Q99497, Q9NQX3, P40925, P49588, P39019, O60701, P06744, P54577, P28072, P23921, P09211, P35637, P61923, P10124, O75131, P15121, Q9NQP4, P19338, P00918, P80723, Q9BTT0, P18206, Q9HC38, Q02790, P04424, P43487, P12814, P40121, P00492, P07900, P09960,…	6.32195e-13	2.1072e-11	74	10716	18025
17	GOTERM_CC_ALL	GO:0044444~cytoplasmic part	63	P04406, P06733, P31948, O14618, P06737, P11586, Q9H4A4, Q9Y224, P50502, P35573, Q6XQN6, Q99598, Q9HB71, P59998, O43707, P32119, Q99497, P40925, P49588, P39019, O60701, P06744, P54577, P28072, P23921, P09211, P35637, P61923, P10124, O75131, P15121, Q9NQP4, P19338, P00918, Q9BTT0, P18206, Q9HC38, Q02790, P04424, P43487, P12814, P40121, P00492, P07900, P09960, P27695, Q9Y617, P50452, P30419, P52888,…	1.19535e-12	3.58613e-11	74	8062	18025
17	GOTERM_CC_ALL	GO:0043227~membrane-bounded organelle	70	P04406, P07311, P06733, P06454, P31948, O14618, P06737, P11586, Q9H4A4, Q9Y224, P50502, Q6XQN6, Q99598, Q9HB71, P59998, O43707, P32119, Q99497, P40925, P49588, P39019, O60701, P06744, P54577, P28072, P23921, P09211, P35637, Q96BW5, P61923, P10124, O75131, P15121, Q9NQP4, P19338, P00918, P80723, Q9BTT0, P18206, Q9HC38, Q02790, P04424, P43487, P12814, P40121, P00492, P07900, P09960, P51858, P27695,…	1.5143e-08	4.12991e-07	74	12095	18025
17	GOTERM_CC_ALL	GO:0043226~organelle	72	P04406, P07311, P06733, P06454, P31948, O14618, P06737, P11586, Q9H4A4, O95834, Q9Y224, P50502, Q6XQN6, Q99598, Q9HB71, P59998, O43707, P32119, Q99497, Q9NQX3, P40925, P49588, P39019, O60701, P06744, P54577, P28072, P23921, P09211, P35637, Q96BW5, P61923, P10124, O75131, P15121, Q9NQP4, P19338, P00918, P80723, Q9BTT0, P18206, Q9HC38, Q02790, P04424, P43487, P12814, P40121, P00492, P07900, P09960,…	2.10718e-08	5.26795e-07	74	13036	18025
17	GOTERM_CC_ALL	GO:0005912~adherens junction	14	P18206, Q9HC38, P39019, P06733, P43487, O14618, P12814, P40121, P28072, P06396, O75874, O75131, O43707, Q99497	3.19169e-06	7.36518e-05	74	684	18025
17	GOTERM_CC_ALL	GO:0070161~anchoring junction	14	P18206, Q9HC38, P39019, P06733, P43487, O14618, P12814, P40121, P28072, P06396, O75874, O75131, O43707, Q99497	4.17297e-06	8.9417e-05	74	701	18025
17	GOTERM_CC_ALL	GO:0044424~intracellular part	71	P04406, P06733, P06454, P31948, O14618, P06737, P11586, Q9H4A4, O95834, Q9H7C9, Q9Y224, P50502, P35573, Q6XQN6, Q99598, Q9HB71, P59998, O43707, P32119, Q99497, Q9NQX3, P40925, P49588, P39019, O60701, P06744, P54577, P28072, P23921, P09211, P35637, P61923, P10124, O75131, P15121, Q9NQP4, P19338, P00918, P80723, Q9BTT0, P18206, Q9HC38, Q02790, P04424, P43487, P12814, P40121, P00492, P07900, P09960,…	5.20139e-06	0.000104023	74	13740	18025
17	GOTERM_CC_ALL	GO:0005913~cell-cell adherens junction	10	P12814, P40121, P28072, P18206, O75874, Q9HC38, P06733, O14618, P43487, Q99497	5.89473e-06	0.00011052	74	322	18025
17	GOTERM_CC_ALL	GO:0030054~cell junction	18	Q9NQX3, P80723, P18206, Q9HC38, P30419, P39019, P06733, O14618, P43487, P12814, P40121, P28072, P06396, O75874, O75131, P15121, O43707, Q99497	2.50537e-05	0.000417479	74	1369	18025
17	GOTERM_CC_ALL	GO:0005622~intracellular	71	P04406, P06733, P06454, P31948, O14618, P06737, P11586, Q9H4A4, O95834, Q9H7C9, Q9Y224, P50502, P35573, Q6XQN6, Q99598, Q9HB71, P59998, O43707, P32119, Q99497, Q9NQX3, P40925, P49588, P39019, O60701, P06744, P54577, P28072, P23921, P09211, P35637, P61923, P10124, O75131, P15121, Q9NQP4, P19338, P00918, P80723, Q9BTT0, P18206, Q9HC38, Q02790, P04424, P43487, P12814, P40121, P00492, P07900, P09960,…	2.38191e-05	0.000420254	74	14089	18025
17	GOTERM_CC_ALL	GO:0005911~cell-cell junction	12	P12814, P40121, P28072, P18206, O75874, Q9HC38, P06733, P15121, O14618, O43707, P43487, Q99497	4.58141e-05	0.000723135	74	634	18025
17	GOTERM_CC_ALL	GO:0005615~extracellular space	17	P40925, P50452, P06733, P54577, Q9Y5Y6, P06744, P48595, P12814, Q9H4A4, P06396, P09211, P10124, P51858, P15121, O43707, P09429, P00918	0.000151424	0.00226895	74	1426	18025
17	GOTERM_CC_ALL	GO:0048471~perinuclear region of cytoplasm	11	P27695, P07900, P04406, Q9UNN5, P35637, Q9Y224, Q02790, P15121, Q99598, O43707, Q99497	0.000239289	0.00341299	74	638	18025
17	GOTERM_CC_ALL	GO:0043234~protein complex	30	P80723, P04406, Q9BTT0, P18206, Q02790, P06733, P31948, P40121, P07900, O95834, Q9Y224, P50502, P35573, P51858, Q9HB71, P59998, O43707, Q99497, P27695, Q9UBE0, Q14157, P23921, P28072, Q9NZL9, P06396, P09211, Q9UNN5, P61923, Q9NQP4, P09429	0.00072115	0.00936556	74	4065	18025
17	GOTERM_CC_ALL	GO:0043209~myelin sheath	6	P07900, P40925, P31948, P15121, P06744, P00918	0.000699612	0.0094981	74	174	18025
17	GOTERM_CC_ALL	GO:0032991~macromolecular complex	33	P80723, P04406, Q9BTT0, P18206, Q02790, P06733, P31948, P40121, P07900, O95834, Q9Y224, P50502, P35573, P51858, Q9HB71, P59998, O43707, Q99497, P27695, P39019, Q9UBE0, Q14157, P28072, P23921, Q9NZL9, P06396, P09211, Q9UNN5, P35637, P61923, Q9NQP4, P09429, P19338	0.00115103	0.014293	74	4812	18025
17	GOTERM_CC_ALL	GO:0043005~neuron projection	12	Q9NQX3, P07900, P80723, P35637, Q02790, Q9HB71, P06744, P09429, O43707, P43487, Q99497, P00918	0.0016524	0.0196495	74	965	18025
17	GOTERM_CC_ALL	GO:0005654~nucleoplasm	23	P27695, P80723, P39019, Q02790, P06454, O60701, P06744, Q9UBE0, Q14157, P40121, P23921, P07900, P28072, P35637, Q9Y224, P09960, P51858, Q9HB71, Q53EL6, P15121, P09429, P19338, Q99497	0.0023935	0.0272716	74	2948	18025
17	GOTERM_CC_ALL	GO:0031974~membrane-enclosed lumen	30	P80723, Q9BTT0, Q02790, P06454, P12814, P40121, P07900, Q9Y224, P09960, P51858, Q9HB71, O43707, Q99497, P27695, P39019, O60701, P52888, P06744, Q9UBE0, Q14157, P23921, P28072, O75874, P35637, P10124, Q53EL6, Q9UBQ7, P15121, P09429, P19338	0.00258248	0.0283226	74	4391	18025
17	GOTERM_CC_ALL	GO:0005739~mitochondrion	16	P27695, P40925, P49588, Q9HC38, P30419, Q02790, P52888, P11586, Q9NZL9, Q9Y5Z4, P09211, O75874, O75608, Q9NQP4, Q99497, P21399	0.00295459	0.0312059	74	1699	18025
17	GOTERM_CC_ALL	GO:0044428~nuclear part	27	P04406, Q9BTT0, P80723, Q02790, P06454, P43487, P40121, P07900, Q9Y224, P09960, P51858, Q9HB71, Q99497, P27695, P39019, O60701, P06744, Q9UBE0, Q14157, P23921, P28072, Q9UNN5, P35637, Q53EL6, P15121, P09429, P19338	0.00454101	0.0444933	74	3917	18025
17	GOTERM_CC_ALL	GO:0043233~organelle lumen	29	Q9BTT0, P80723, Q02790, P06454, P12814, P40121, P07900, Q9Y224, P09960, P51858, Q9HB71, O43707, Q99497, P27695, P39019, O60701, P06744, Q9UBE0, Q14157, P23921, P28072, O75874, P35637, P10124, Q53EL6, Q9UBQ7, P15121, P09429, P19338	0.00447099	0.0452973	74	4334	18025
17	GOTERM_CC_ALL	GO:0043229~intracellular organelle	60	P04406, P06733, P06454, P31948, O14618, P11586, Q9H4A4, O95834, Q9Y224, Q6XQN6, Q99598, Q9HB71, P59998, O43707, Q99497, Q9NQX3, P40925, P49588, P39019, O60701, P06744, P54577, P28072, P23921, P09211, P35637, P61923, P10124, O75131, P15121, Q9NQP4, P19338, P80723, Q9BTT0, P18206, Q9HC38, Q02790, P43487, P12814, P40121, P07900, P09960, P51858, P27695, P30419, P52888, Q9UBE0, Q14157, P48595, Q9NZL9,…	0.00510104	0.0482865	74	11987	18025
	Category	Term	Count	Genes	PValue	Benjamini	List Total	Pop Hits	Pop Total
18	GOTERM_CC_ALL	GO:0043230~extracellular organelle	30	O75351, P52565, P04075, Q9BR76, P37802, Q15102, P29218, O60493, Q9BUH6, O95336, O95372, Q15075, Q16543, P05556, P18669, Q9NQR4, P26038, P22314, Q15019, Q04760, P34949, P35754, O00764, P06753, P49189, P00558, P09525, O60869, O15067, Q16181	5.45219e-14	4.63352e-12	45	2783	18025
18	GOTERM_CC_ALL	GO:1903561~extracellular vesicle	30	O75351, P52565, P04075, Q9BR76, P37802, Q15102, P29218, O60493, Q9BUH6, O95336, O95372, Q15075, Q16543, P05556, P18669, Q9NQR4, P26038, P22314, Q15019, Q04760, P34949, P35754, O00764, P06753, P49189, P00558, P09525, O60869, O15067, Q16181	5.40531e-14	6.8936e-12	45	2782	18025
18	GOTERM_CC_ALL	GO:0070062~extracellular exosome	30	O75351, P52565, P04075, Q9BR76, P37802, Q15102, P29218, O60493, Q9BUH6, O95336, O95372, Q15075, Q16543, P05556, P18669, Q9NQR4, P26038, P22314, Q15019, Q04760, P34949, P35754, O00764, P06753, P49189, P00558, P09525, O60869, O15067, Q16181	4.7252e-14	1.20604e-11	45	2768	18025
18	GOTERM_CC_ALL	GO:0031988~membrane-bounded vesicle	30	O75351, P52565, P04075, Q9BR76, P37802, Q15102, P29218, O60493, Q9BUH6, O95336, O95372, Q15075, Q16543, P05556, P18669, Q9NQR4, P26038, P22314, Q15019, Q04760, P34949, P35754, O00764, P06753, P49189, P00558, P09525, O60869, O15067, Q16181	3.50258e-11	2.2329e-09	45	3566	18025
18	GOTERM_CC_ALL	GO:0031982~vesicle	30	O75351, P52565, P04075, Q9BR76, P37802, Q15102, P29218, O60493, Q9BUH6, O95336, O95372, Q15075, Q16543, P05556, P18669, Q9NQR4, P26038, P22314, Q15019, Q04760, P34949, P35754, O00764, P06753, P49189, P00558, P09525, O60869, O15067, Q16181	9.5436e-11	4.86724e-09	45	3709	18025
18	GOTERM_CC_ALL	GO:0044421~extracellular region part	30	O75351, P52565, P04075, Q9BR76, P37802, Q15102, P29218, O60493, Q9BUH6, O95336, O95372, Q15075, Q16543, P05556, P18669, Q9NQR4, P26038, P22314, Q15019, Q04760, P34949, P35754, O00764, P06753, P49189, P00558, P09525, O60869, O15067, Q16181	2.06832e-10	8.79038e-09	45	3824	18025
18	GOTERM_CC_ALL	GO:0005576~extracellular region	30	O75351, P52565, P04075, Q9BR76, P37802, Q15102, P29218, O60493, Q9BUH6, O95336, O95372, Q15075, Q16543, P05556, P18669, Q9NQR4, P26038, P22314, Q15019, Q04760, P34949, P35754, O00764, P06753, P49189, P00558, P09525, O60869, O15067, Q16181	1.54681e-08	5.63482e-07	45	4551	18025
18	GOTERM_CC_ALL	GO:0005829~cytosol	24	O43805, P08397, Q16543, O75351, P18669, P52565, P22314, P04075, Q9BR76, Q04760, P34949, Q15102, P29218, P20962, O60493, P35754, O00764, O95336, P06753, P49189, P00558, O15067, Q15075, Q16181	6.20481e-07	1.97776e-05	45	3390	18025
18	GOTERM_CC_ALL	GO:0005913~cell-cell adherens junction	8	Q9UHD8, P05556, O95372, P04075, Q15019, Q9BR76, P37802, Q16181	1.18169e-05	0.000301287	45	322	18025
18	GOTERM_CC_ALL	GO:0043226~organelle	44	O43805, O75351, Q86XP3, Q8WW12, Q9UHD8, P39687, P52565, P04075, Q9BR76, Q15102, P37802, P20962, P29218, Q15785, O60493, Q9BUH6, O95336, O95372, P45974, Q6JBY9, Q15075, Q16543, P05556, P18669, Q9NQR4, P22314, P26038, O95218, Q99471, Q15019, Q04760, P34949, Q9H3P2, P35754, O00764, P06753, Q99733, P00558, P49189, P09525, O60869, O15067, Q9BT09, Q16181	1.12676e-05	0.000319198	45	13036	18025
18	GOTERM_CC_ALL	GO:0005737~cytoplasm	40	O43805, O75351, Q9UHD8, Q86XP3, P39687, P52565, P04075, Q9BR76, Q15102, P20962, P29218, Q15785, O60493, O95336, O95372, P45974, Q15075, Q16543, P08397, P05556, P18669, Q9NQR4, P22314, P26038, Q99471, Q15019, Q04760, P34949, Q9H3P2, P35754, O00764, P06753, Q99733, P00558, P49189, P09525, O60869, O15067, Q9BT09, Q16181	2.20503e-05	0.000511042	45	10716	18025
18	GOTERM_CC_ALL	GO:0044444~cytoplasmic part	34	O43805, O75351, Q9UHD8, P39687, P52565, P04075, Q9BR76, Q15102, P20962, P29218, Q15785, O60493, O95336, P45974, Q15075, Q16543, P08397, P05556, P18669, Q9NQR4, P26038, P22314, Q15019, Q04760, P34949, P35754, O00764, P06753, P00558, P49189, P09525, O15067, Q9BT09, Q16181	4.35308e-05	0.000792586	45	8062	18025
18	GOTERM_CC_ALL	GO:0043227~membrane-bounded organelle	42	O43805, O75351, Q8WW12, Q86XP3, P39687, P52565, P04075, Q9BR76, Q15102, P37802, P20962, P29218, Q15785, O60493, Q9BUH6, O95336, O95372, P45974, Q15075, Q16543, P05556, P18669, Q9NQR4, P22314, P26038, O95218, Q99471, Q15019, Q04760, P34949, Q9H3P2, P35754, O00764, P06753, Q99733, P00558, P49189, P09525, O60869, O15067, Q9BT09, Q16181	4.23584e-05	0.000830548	45	12095	18025
18	GOTERM_CC_ALL	GO:0070161~anchoring junction	10	Q9UHD8, P05556, O95372, P26038, P22314, P04075, Q15019, Q9BR76, P37802, Q16181	4.03643e-05	0.00085739	45	701	18025
18	GOTERM_CC_ALL	GO:0031105~septin complex	3	Q9UHD8, Q15019, Q16181	5.79655e-05	0.000984956	45	5	18025
18	GOTERM_CC_ALL	GO:0032156~septin cytoskeleton	3	Q9UHD8, Q15019, Q16181	8.68132e-05	0.00138269	45	6	18025
18	GOTERM_CC_ALL	GO:0044424~intracellular part	44	O43805, O75351, Q86XP3, Q8WW12, Q9UHD8, P39687, P52565, P04075, Q9BR76, Q15102, P20962, P29218, Q15785, O60493, Q9BUH6, O95336, O95372, P45974, Q6JBY9, Q15075, Q16543, P08397, P05556, P18669, Q9NQR4, P22314, P26038, O95218, Q99471, Q15019, Q04760, P34949, Q9H3P2, P35754, O00764, P06753, Q99733, P00558, P49189, P09525, O60869, O15067, Q9BT09, Q16181	9.441e-05	0.00141521	45	13740	18025
18	GOTERM_CC_ALL	GO:0005911~cell-cell junction	9	Q9UHD8, P05556, O95372, P22314, P04075, Q15019, Q9BR76, P37802, Q16181	0.000129555	0.00183379	45	634	18025
18	GOTERM_CC_ALL	GO:0005912~adherens junction	9	Q9UHD8, P05556, O95372, P26038, P04075, Q15019, Q9BR76, P37802, Q16181	0.000217959	0.00292128	45	684	18025
18	GOTERM_CC_ALL	GO:0005622~intracellular	44	O43805, O75351, Q86XP3, Q8WW12, Q9UHD8, P39687, P52565, P04075, Q9BR76, Q15102, P20962, P29218, Q15785, O60493, Q9BUH6, O95336, O95372, P45974, Q6JBY9, Q15075, Q16543, P08397, P05556, P18669, Q9NQR4, P22314, P26038, O95218, Q99471, Q15019, Q04760, P34949, Q9H3P2, P35754, O00764, P06753, Q99733, P00558, P49189, P09525, O60869, O15067, Q9BT09, Q16181	0.00025743	0.00327727	45	14089	18025
18	GOTERM_CC_ALL	GO:0001725~stress fiber	4	Q9UHD8, P06753, Q9BR76, Q16181	0.000291942	0.00353925	45	53	18025
18	GOTERM_CC_ALL	GO:0097517~contractile actin filament bundle	4	Q9UHD8, P06753, Q9BR76, Q16181	0.000291942	0.00353925	45	53	18025
18	GOTERM_CC_ALL	GO:0032432~actin filament bundle	4	Q9UHD8, P06753, Q9BR76, Q16181	0.000401023	0.00463836	45	59	18025
18	GOTERM_CC_ALL	GO:0042641~actomyosin	4	Q9UHD8, P06753, Q9BR76, Q16181	0.000509605	0.00563547	45	64	18025
18	GOTERM_CC_ALL	GO:0015629~actin cytoskeleton	7	Q9UHD8, P06753, P04075, Q6JBY9, Q15019, Q9BR76, Q16181	0.000877396	0.00928307	45	465	18025
18	GOTERM_CC_ALL	GO:0048471~perinuclear region of cytoplasm	7	Q9UHD8, P05556, P09525, P26038, P39687, Q15019, Q9BR76	0.00431416	0.0431414	45	638	18025
18	GOTERM_CC_ALL	GO:0030054~cell junction	10	Q9UHD8, P05556, O95372, P26038, P22314, P04075, Q15019, Q9BR76, P37802, Q16181	0.00512968	0.0491888	45	1369	18025
	Category	Term	Count	Genes	PValue	Benjamini	List Total	Pop Hits	Pop Total
19
	Category	Term	Count	Genes	PValue	Benjamini	List Total	Pop Hits	Pop Total
20	GOTERM_CC_ALL	GO:0005829~cytosol	24	P53582, P34932, P37837, P51452, O15143, P29144, P62942, P29401, P62195, P26641, P61160, P62993, O14818, P47756, P62424, O75083, P17980, P49591, P55072, P49407, P63241, P40429, P39023, P62847	6.27719e-10	1.41864e-07	35	3390	18025
20	GOTERM_CC_ALL	GO:0043230~extracellular organelle	20	P34932, P37837, P51452, O15143, P62942, P29401, P62195, P26641, P61160, P62993, O14818, P47756, P62424, O75083, Q8N8N7, P49591, P55072, P63241, P39023, P13612	6.40309e-08	3.61774e-06	35	2783	18025
20	GOTERM_CC_ALL	GO:1903561~extracellular vesicle	20	P34932, P37837, P51452, O15143, P62942, P29401, P62195, P26641, P61160, P62993, O14818, P47756, P62424, O75083, Q8N8N7, P49591, P55072, P63241, P39023, P13612	6.36522e-08	4.79512e-06	35	2782	18025
20	GOTERM_CC_ALL	GO:0070062~extracellular exosome	20	P34932, P37837, P51452, O15143, P62942, P29401, P62195, P26641, P61160, P62993, O14818, P47756, P62424, O75083, Q8N8N7, P49591, P55072, P63241, P39023, P13612	5.8565e-08	6.61782e-06	35	2768	18025
20	GOTERM_CC_ALL	GO:0031982~vesicle	22	P34932, P37837, P51452, Q9ULV4, O15143, P62942, P29401, P62195, P26641, P61160, P62993, O14818, P47756, P62424, O75083, Q8N8N7, P49591, P55072, P49407, P63241, P39023, P13612	2.01658e-07	9.1149e-06	35	3709	18025
20	GOTERM_CC_ALL	GO:0044421~extracellular region part	22	P34932, P37837, P51452, O15143, P62942, P29401, Q00341, P62195, P26641, P61160, P62993, O14818, P47756, P62424, O75083, Q8N8N7, P49591, P55072, P63241, P39023, Q4V328, P13612	3.47727e-07	1.30976e-05	35	3824	18025
20	GOTERM_CC_ALL	GO:0031988~membrane-bounded vesicle	21	P34932, P37837, P51452, O15143, P62942, P29401, P62195, P26641, P61160, P62993, O14818, P47756, P62424, O75083, Q8N8N7, P49591, P55072, P49407, P63241, P39023, P13612	6.20694e-07	2.00394e-05	35	3566	18025
20	GOTERM_CC_ALL	GO:0005912~adherens junction	10	P26641, P61160, P47756, Q9ULV4, P62424, O15143, P40429, P39023, Q00341, P13612	3.46191e-06	9.77942e-05	35	684	18025
20	GOTERM_CC_ALL	GO:0070161~anchoring junction	10	P26641, P61160, P47756, Q9ULV4, P62424, O15143, P40429, P39023, Q00341, P13612	4.23028e-06	0.000106222	35	701	18025
20	GOTERM_CC_ALL	GO:0044445~cytosolic part	7	P53582, P62424, P17980, P40429, P39023, P62847, P62195	4.90996e-06	0.000110959	35	238	18025
20	GOTERM_CC_ALL	GO:0005737~cytoplasm	33	P34932, Q9ULV4, P62942, O75312, Q96DE0, P29401, P62195, Q00341, P61160, P62993, P62424, O75083, P17980, Q8N8N7, P55072, Q4V328, P53582, P37837, P51452, O43399, O15143, P29144, Q08752, P26641, O14818, Q08945, P47756, P49591, P49407, P63241, P40429, P39023, P62847	5.88433e-06	0.000120889	35	10716	18025
20	GOTERM_CC_ALL	GO:0005576~extracellular region	22	P34932, P37837, P51452, O15143, P62942, P29401, Q00341, P62195, P26641, P61160, P62993, O14818, P47756, P62424, O75083, Q8N8N7, P49591, P55072, P63241, P39023, Q4V328, P13612	7.17497e-06	0.00013512	35	4551	18025
20	GOTERM_CC_ALL	GO:0030054~cell junction	12	P26641, P61160, P62993, P47756, Q9ULV4, P62424, O15143, O75083, P40429, P39023, Q00341, P13612	2.60025e-05	0.000451948	35	1369	18025
20	GOTERM_CC_ALL	GO:0022626~cytosolic ribosome	5	P53582, P62424, P40429, P39023, P62847	8.43333e-05	0.00112056	35	124	18025
20	GOTERM_CC_ALL	GO:0030055~cell-substrate junction	7	P61160, Q9ULV4, P62424, O15143, P40429, P39023, P13612	9.01333e-05	0.00113108	35	399	18025
20	GOTERM_CC_ALL	GO:0005924~cell-substrate adherens junction	7	P61160, Q9ULV4, P62424, O15143, P40429, P39023, P13612	8.40875e-05	0.00118708	35	394	18025
20	GOTERM_CC_ALL	GO:0005925~focal adhesion	7	P61160, Q9ULV4, P62424, O15143, P40429, P39023, P13612	8.06187e-05	0.00121397	35	391	18025
20	GOTERM_CC_ALL	GO:0043228~non-membrane-bounded organelle	19	P53582, Q9ULV4, O15143, O75312, P62942, Q96DE0, Q08752, P61160, P62993, Q08945, P47756, P62424, O75083, P17980, P55072, P49407, P40429, P39023, P62847	7.8232e-05	0.00126214	35	3970	18025
20	GOTERM_CC_ALL	GO:0043232~intracellular non-membrane-bounded organelle	19	P53582, Q9ULV4, O15143, O75312, P62942, Q96DE0, Q08752, P61160, P62993, Q08945, P47756, P62424, O75083, P17980, P55072, P49407, P40429, P39023, P62847	7.8232e-05	0.00126214	35	3970	18025
20	GOTERM_CC_ALL	GO:0044444~cytoplasmic part	27	P34932, O75312, P62942, P29401, P62195, P61160, P62993, P62424, O75083, P17980, P55072, Q4V328, P53582, P37837, P51452, O43399, O15143, P29144, P26641, P47756, O14818, P49591, P49407, P40429, P63241, P62847, P39023	0.000166535	0.00197909	35	8062	18025
20	GOTERM_CC_ALL	GO:0043227~membrane-bounded organelle	33	P34932, Q9ULV4, P62942, O75312, Q96DE0, P29401, P62195, Q00341, P61160, P62993, P62424, O75083, P17980, Q8N8N7, P55072, Q4V328, P53582, P37837, P51452, O15143, P29144, Q08752, P26641, O14818, P47756, Q08945, P49591, P49407, P63241, P40429, P39023, P62847, P13612	0.000193941	0.00218934	35	12095	18025
20	GOTERM_CC_ALL	GO:0000502~proteasome complex	4	O14818, P17980, P55072, P62195	0.000258703	0.00278062	35	66	18025
20	GOTERM_CC_ALL	GO:0032991~macromolecular complex	20	P53582, Q9ULV4, O15143, O75312, Q00341, P62195, Q9H6T3, P61160, P62993, O14818, P47756, P62424, O75083, P17980, P55072, P49407, P40429, P39023, P62847, P13612	0.000298379	0.00306093	35	4812	18025
20	GOTERM_CC_ALL	GO:0044428~nuclear part	17	P51452, O75312, Q96DE0, Q08752, P29401, P62195, P62993, O14818, Q08945, P62424, P17980, P55072, P49407, P63241, P40429, P39023, P62847	0.000912524	0.00893052	35	3917	18025
20	GOTERM_CC_ALL	GO:0031981~nuclear lumen	16	P51452, O75312, Q96DE0, Q08752, P29401, P62195, P62993, O14818, Q08945, P62424, P17980, P55072, P49407, P40429, P39023, P62847	0.000963211	0.00903356	35	3529	18025
20	GOTERM_CC_ALL	GO:0005730~nucleolus	8	P62993, Q08945, P62424, O75312, Q96DE0, P40429, Q08752, P39023	0.00103439	0.00931213	35	872	18025
20	GOTERM_CC_ALL	GO:0005840~ribosome	5	P53582, P62424, P40429, P39023, P62847	0.00122587	0.0106056	35	251	18025
20	GOTERM_CC_ALL	GO:0043226~organelle	33	P34932, Q9ULV4, P62942, O75312, Q96DE0, P29401, P62195, Q00341, P61160, P62993, P62424, O75083, P17980, Q8N8N7, P55072, Q4V328, P53582, P37837, P51452, O15143, P29144, Q08752, P26641, O14818, P47756, Q08945, P49591, P49407, P63241, P40429, P39023, P62847, P13612	0.00156668	0.0130382	35	13036	18025
20	GOTERM_CC_ALL	GO:0005654~nucleoplasm	14	P51452, O75312, Q96DE0, P29401, Q08752, P62195, P62993, O14818, Q08945, P17980, P55072, P49407, P62847, P39023	0.00180027	0.0144386	35	2948	18025
20	GOTERM_CC_ALL	GO:0044391~ribosomal subunit	4	P62424, P40429, P39023, P62847	0.0052681	0.03901	35	188	18025
20	GOTERM_CC_ALL	GO:0005634~nucleus	22	P53582, P37837, P51452, P29144, O75312, Q96DE0, Q08752, P29401, Q00341, P62195, P26641, P62993, O14818, Q08945, P62424, P17980, P55072, P49407, P63241, P40429, P39023, P62847	0.00515712	0.039493	35	6953	18025
20	GOTERM_CC_ALL	GO:0044424~intracellular part	33	P34932, Q9ULV4, P62942, O75312, Q96DE0, P29401, P62195, Q00341, P61160, P62993, P62424, O75083, P17980, Q8N8N7, P55072, Q4V328, P53582, P37837, P51452, O43399, O15143, P29144, Q08752, P26641, O14818, Q08945, P47756, P49591, P49407, P63241, P40429, P39023, P62847	0.00645624	0.0447145	35	13740	18025
20	GOTERM_CC_ALL	GO:0005911~cell-cell junction	6	P26641, P62993, P47756, P62424, O75083, Q00341	0.00633338	0.0452629	35	634	18025
20	GOTERM_CC_ALL	GO:0070013~intracellular organelle lumen	16	P51452, O75312, Q96DE0, Q08752, P29401, P62195, P62993, O14818, Q08945, P62424, P17980, P55072, P49407, P40429, P39023, P62847	0.00678741	0.0455709	35	4262	18025
20	GOTERM_CC_ALL	GO:0022625~cytosolic large ribosomal subunit	3	P62424, P40429, P39023	0.00727765	0.047392	35	68	18025
	Category	Term	Count	Genes	PValue	Benjamini	List Total	Pop Hits	Pop Total
21	GOTERM_CC_ALL	GO:0005829~cytosol	15	Q92888, Q92619, Q9Y490, Q9UPN7, Q14289, Q8WUM4, Q96BN8, P05771, O43432, Q9NRA8, Q13418, P50748, Q7Z6I6, Q13557, O60645	1.96059e-05	0.00406976	25	3390	18025
	Category	Term	Count	Genes	PValue	Benjamini	List Total	Pop Hits	Pop Total
22	GOTERM_CC_ALL	GO:0005829~cytosol	16	O00186, Q9UHD2, O60610, P55060, P30153, Q9Y6D6, P49327, Q5JSL3, Q05823, Q6P2E9, A5YKK6, P42356, P42858, Q92538, Q9P2J5, Q99570	5.62348e-07	0.000106278	23	3390	18025
22	GOTERM_CC_ALL	GO:0044444~cytoplasmic part	20	Q6PGP7, O00186, Q9UHD2, O60610, P55060, Q92616, P30153, Q5JSL3, Q9Y6D6, P49327, Q8NHU6, Q05823, Q13315, Q6P2E9, A5YKK6, P42356, P42858, Q92538, Q9P2J5, Q99570	6.69023e-05	0.00630254	23	8062	18025
22	GOTERM_CC_ALL	GO:0005737~cytoplasm	22	Q6PGP7, O00186, Q9UHD2, O60610, P55060, Q9UIA9, Q92616, P30153, Q5JSL3, Q9Y6D6, Q9Y5L0, P49327, Q8NHU6, Q05823, Q13315, Q6P2E9, A5YKK6, P42356, P42858, Q92538, Q9P2J5, Q99570	0.000170895	0.0107095	23	10716	18025
	Category	Term	Count	Genes	PValue	Benjamini	List Total	Pop Hits	Pop Total
23
	Category	Term	Count	Genes	PValue	Benjamini	List Total	Pop Hits	Pop Total
24
	Category	Term	Count	Genes	PValue	Benjamini	List Total	Pop Hits	Pop Total
25
	Category	Term	Count	Genes	PValue	Benjamini	List Total	Pop Hits	Pop Total
26	GOTERM_CC_ALL	GO:0044444~cytoplasmic part	15	Q9NWS8, O15120, Q9Y2Z4, P56134, Q96IX5, Q12931, Q6DD88, P46977, P05141, Q16706, Q96DZ1, O43169, Q9Y3A6, O15260, Q00839	0.000100831	0.0117284	16	8090	18224
26	GOTERM_CC_ALL	GO:0019866~organelle inner membrane	5	P05141, O43169, P56134, Q96IX5, Q12931	0.000900752	0.0208663	16	557	18224
26	GOTERM_CC_ALL	GO:0005737~cytoplasm	16	Q9NWS8, O15120, Q9Y2Z4, P56134, Q96IX5, Q12931, Q6DD88, P46977, P05141, Q9HBI0, Q16706, Q96DZ1, O43169, Q9Y3A6, O15260, Q00839	0.000375727	0.0217443	16	10775	18224
26	GOTERM_CC_ALL	GO:0044446~intracellular organelle part	14	O15120, Q9Y2Z4, P56134, Q96IX5, Q12931, Q6DD88, P46977, P05141, Q16706, Q96DZ1, O43169, Q9Y3A6, O15260, Q00839	0.00115375	0.0222597	16	8233	18224
26	GOTERM_CC_ALL	GO:0043229~intracellular organelle	16	Q9NWS8, O15120, Q9Y2Z4, P56134, Q96IX5, Q12931, Q6DD88, P46977, P05141, Q9HBI0, Q16706, Q96DZ1, O43169, Q9Y3A6, O15260, Q00839	0.00213953	0.0225237	16	12099	18224
26	GOTERM_CC_ALL	GO:0005739~mitochondrion	7	Q9NWS8, P05141, Q9Y2Z4, O43169, P56134, Q96IX5, Q12931	0.00155807	0.0225465	16	1700	18224
26	GOTERM_CC_ALL	GO:0005743~mitochondrial inner membrane	5	P05141, O43169, P56134, Q96IX5, Q12931	0.000596167	0.0229891	16	499	18224
26	GOTERM_CC_ALL	GO:0031966~mitochondrial membrane	5	P05141, O43169, P56134, Q96IX5, Q12931	0.00200199	0.0231741	16	691	18224
26	GOTERM_CC_ALL	GO:0005740~mitochondrial envelope	5	P05141, O43169, P56134, Q96IX5, Q12931	0.00247204	0.0238433	16	732	18224
26	GOTERM_CC_ALL	GO:0044422~organelle part	14	O15120, Q9Y2Z4, P56134, Q96IX5, Q12931, Q6DD88, P46977, P05141, Q16706, Q96DZ1, O43169, Q9Y3A6, O15260, Q00839	0.00148509	0.0245347	16	8415	18224
26	GOTERM_CC_ALL	GO:0044432~endoplasmic reticulum part	6	O15120, Q96DZ1, O15260, Q9Y3A6, P46977, Q6DD88	0.00193764	0.0248985	16	1177	18224
26	GOTERM_CC_ALL	GO:0044429~mitochondrial part	6	P05141, Q9Y2Z4, O43169, P56134, Q96IX5, Q12931	0.000889977	0.0257072	16	990	18224
26	GOTERM_CC_ALL	GO:0031090~organelle membrane	8	P05141, Q16706, O43169, P56134, O15260, Q9Y3A6, Q96IX5, Q12931	0.00296817	0.0263986	16	2646	18224
26	GOTERM_CC_ALL	GO:0043231~intracellular membrane-bounded organelle	15	Q9NWS8, O15120, Q9Y2Z4, P56134, Q96IX5, Q12931, Q6DD88, P46977, P05141, Q16706, Q96DZ1, O43169, Q9Y3A6, O15260, Q00839	0.0057956	0.0474146	16	11035	18224
	Category	Term	Count	Genes	PValue	Benjamini	List Total	Pop Hits	Pop Total
27	GOTERM_CC_ALL	GO:0005730~nucleolus	7	Q8WTT2, Q9UNX4, Q8IY81, Q9Y3C1, Q99575, O00566, Q9NXV6	4.33892e-05	0.00231146	16	882	18224
27	GOTERM_CC_ALL	GO:0030684~preribosome	4	Q9UNX4, Q8IY81, Q8NEF9, O00566	3.18151e-05	0.00254201	16	77	18224
27	GOTERM_CC_ALL	GO:0044452~nucleolar part	4	Q9UNX4, Q99575, O00566, Q9NXV6	1.82377e-05	0.00291381	16	64	18224
27	GOTERM_CC_ALL	GO:1990904~ribonucleoprotein complex	6	Q9UNX4, Q8WVV9, Q8IY81, Q8NEF9, Q99575, O00566	0.000310087	0.00823616	16	787	18224
27	GOTERM_CC_ALL	GO:0030529~intracellular ribonucleoprotein complex	6	Q9UNX4, Q8WVV9, Q8IY81, Q8NEF9, Q99575, O00566	0.000308261	0.00981738	16	786	18224
27	GOTERM_CC_ALL	GO:0030686~90S preribosome	3	Q9UNX4, Q8NEF9, O00566	0.000271432	0.0108	16	30	18224
27	GOTERM_CC_ALL	GO:0070013~intracellular organelle lumen	11	Q6P1J9, Q8WTT2, Q9HCC0, Q9UNX4, Q8IY81, Q9Y3C1, O43837, Q99575, O00566, Q9NXV6, O00461	0.000508431	0.0115569	16	4328	18224
27	GOTERM_CC_ALL	GO:0031974~membrane-enclosed lumen	11	Q6P1J9, Q8WTT2, Q9HCC0, Q9UNX4, Q8IY81, Q9Y3C1, O43837, Q99575, O00566, Q9NXV6, O00461	0.000655004	0.0115808	16	4457	18224
27	GOTERM_CC_ALL	GO:0043233~organelle lumen	11	Q6P1J9, Q8WTT2, Q9HCC0, Q9UNX4, Q8IY81, Q9Y3C1, O43837, Q99575, O00566, Q9NXV6, O00461	0.000586291	0.0116607	16	4400	18224
27	GOTERM_CC_ALL	GO:0005634~nucleus	13	Q96TC7, Q8WVV9, Q8IY81, Q8NEF9, O43837, O00566, Q9NXV6, O00461, Q8WTT2, Q6P1J9, Q9UNX4, Q9Y3C1, Q99575	0.00135637	0.0214826	16	7048	18224
27	GOTERM_CC_ALL	GO:0043232~intracellular non-membrane-bounded organelle	10	Q6P1J9, Q8WTT2, Q9UNX4, Q96TC7, Q8IY81, Q9Y3C1, Q99575, O00566, Q9NXV6, P78536	0.00166757	0.0239836	16	4026	18224
27	GOTERM_CC_ALL	GO:0043228~non-membrane-bounded organelle	10	Q6P1J9, Q8WTT2, Q9UNX4, Q96TC7, Q8IY81, Q9Y3C1, Q99575, O00566, Q9NXV6, P78536	0.00166757	0.0239836	16	4026	18224
	Category	Term	Count	Genes	PValue	Benjamini	List Total	Pop Hits	Pop Total
28	GOTERM_CC_ALL	GO:0031974~membrane-enclosed lumen	14	Q8IX01, Q9UIG0, Q96T58, P78406, Q9P2N5, P38432, O00567, P51532, Q96JM3, Q9BXY0, O95299, Q9H7B2, Q96T37, Q8WYP5	9.43562e-06	0.00028303	18	4457	18224
28	GOTERM_CC_ALL	GO:0043233~organelle lumen	14	Q8IX01, Q9UIG0, Q96T58, P78406, Q9P2N5, P38432, O00567, P51532, Q96JM3, Q9BXY0, O95299, Q9H7B2, Q96T37, Q8WYP5	8.09991e-06	0.000323945	18	4400	18224
28	GOTERM_CC_ALL	GO:0031981~nuclear lumen	13	Q8IX01, Q9UIG0, Q96T58, P78406, Q9P2N5, P38432, O00567, P51532, Q96JM3, Q9BXY0, Q9H7B2, Q96T37, Q8WYP5	7.72542e-06	0.000463419	18	3592	18224
28	GOTERM_CC_ALL	GO:0044428~nuclear part	13	Q8IX01, Q9UIG0, Q96T58, P78406, Q9P2N5, P38432, O00567, P51532, Q96JM3, Q9BXY0, Q9H7B2, Q96T37, Q8WYP5	2.35509e-05	0.000565068	18	3981	18224
28	GOTERM_CC_ALL	GO:0005634~nucleus	16	Q9UIG0, Q8IX01, Q9P2N5, Q96T58, P78406, P38432, O00567, P51532, Q9BXY0, Q96JM3, Q9H7B2, Q9HCD5, Q96T37, P78332, Q8WYP5, Q9BTC0	3.55586e-05	0.000710932	18	7048	18224
28	GOTERM_CC_ALL	GO:0070013~intracellular organelle lumen	14	Q8IX01, Q9UIG0, Q96T58, P78406, Q9P2N5, P38432, O00567, P51532, Q96JM3, Q9BXY0, O95299, Q9H7B2, Q96T37, Q8WYP5	6.6581e-06	0.000798656	18	4328	18224
28	GOTERM_CC_ALL	GO:0043231~intracellular membrane-bounded organelle	18	O94826, Q9UIG0, Q8IX01, P78406, Q9P2N5, Q96T58, P38432, O00567, P51532, Q96JM3, Q9BXY0, Q9H7B2, O95299, Q9HCD5, Q96T37, P78332, Q8WYP5, Q9BTC0	0.000196822	0.00336874	18	11035	18224
28	GOTERM_CC_ALL	GO:0044446~intracellular organelle part	16	O94826, Q9UIG0, Q8IX01, P78406, Q9P2N5, Q96T58, P38432, O00567, P51532, Q9BXY0, Q96JM3, Q9H7B2, O95299, Q96T37, Q8WYP5, Q9BTC0	0.000300127	0.00449245	18	8233	18224
28	GOTERM_CC_ALL	GO:0044422~organelle part	16	O94826, Q9UIG0, Q8IX01, P78406, Q9P2N5, Q96T58, P38432, O00567, P51532, Q9BXY0, Q96JM3, Q9H7B2, O95299, Q96T37, Q8WYP5, Q9BTC0	0.000403378	0.00536502	18	8415	18224
28	GOTERM_CC_ALL	GO:0005654~nucleoplasm	10	Q96JM3, Q9UIG0, Q8IX01, Q96T58, Q96T37, Q9P2N5, O00567, P38432, Q8WYP5, P51532	0.00059357	0.00709963	18	2996	18224
28	GOTERM_CC_ALL	GO:0043232~intracellular non-membrane-bounded organelle	11	Q9BXY0, Q96JM3, Q9H7B2, Q9UIG0, Q9HCD5, P78406, O00567, P38432, Q8WYP5, Q9BTC0, P51532	0.00112789	0.00962646	18	4026	18224
28	GOTERM_CC_ALL	GO:0043228~non-membrane-bounded organelle	11	Q9BXY0, Q96JM3, Q9H7B2, Q9UIG0, Q9HCD5, P78406, O00567, P38432, Q8WYP5, Q9BTC0, P51532	0.00112789	0.00962646	18	4026	18224
28	GOTERM_CC_ALL	GO:0005730~nucleolus	6	Q9BXY0, Q9H7B2, P78406, O00567, P38432, P51532	0.000997776	0.00993308	18	882	18224
28	GOTERM_CC_ALL	GO:0043227~membrane-bounded organelle	18	O94826, Q9UIG0, Q8IX01, P78406, Q9P2N5, Q96T58, P38432, O00567, P51532, Q96JM3, Q9BXY0, Q9H7B2, O95299, Q9HCD5, Q96T37, P78332, Q8WYP5, Q9BTC0	0.00109906	0.0100994	18	12209	18224
28	GOTERM_CC_ALL	GO:0043229~intracellular organelle	18	O94826, Q9UIG0, Q8IX01, P78406, Q9P2N5, Q96T58, P38432, O00567, P51532, Q96JM3, Q9BXY0, Q9H7B2, O95299, Q9HCD5, Q96T37, P78332, Q8WYP5, Q9BTC0	0.000942228	0.010231	18	12099	18224
28	GOTERM_CC_ALL	GO:0043226~organelle	18	O94826, Q9UIG0, Q8IX01, P78406, Q9P2N5, Q96T58, P38432, O00567, P51532, Q96JM3, Q9BXY0, Q9H7B2, O95299, Q9HCD5, Q96T37, P78332, Q8WYP5, Q9BTC0	0.00390652	0.0308282	18	13154	18224
	Category	Term	Count	Genes	PValue	Benjamini	List Total	Pop Hits	Pop Total
29	GOTERM_CC_ALL	GO:0005829~cytosol	14	P52434, P32019, Q15833, P17987, P41252, P63010, Q99832, P52306, Q15021, Q13085, P27708, O15397, P50991, Q9H4A6	1.02947e-07	1.95597e-05	17	3399	18224
29	GOTERM_CC_ALL	GO:0002199~zona pellucida receptor complex	3	P17987, P50991, Q99832	2.59234e-05	0.00245973	17	9	18224
29	GOTERM_CC_ALL	GO:0005832~chaperonin-containing T-complex	3	P17987, P50991, Q99832	2.59234e-05	0.00245973	17	9	18224
29	GOTERM_CC_ALL	GO:0031988~membrane-bounded vesicle	11	P52306, P32019, Q13085, Q15833, O00203, P17987, P27708, P41252, P50991, P63010, Q99832	0.000226669	0.0107103	17	3611	18224
29	GOTERM_CC_ALL	GO:0031982~vesicle	11	P52306, P32019, Q13085, Q15833, O00203, P17987, P27708, P41252, P50991, P63010, Q99832	0.000317518	0.0119951	17	3754	18224
29	GOTERM_CC_ALL	GO:0005737~cytoplasm	17	Q15813, P52434, P32019, Q15833, O00203, P17987, P41252, P63010, Q99832, P52306, Q15021, Q13085, P27708, O15397, Q14139, P50991, Q9H4A6	0.000222023	0.0139646	17	10775	18224
29	GOTERM_CC_ALL	GO:0044444~cytoplasmic part	15	P52434, P32019, Q15833, P17987, O00203, P41252, P63010, Q99832, P52306, Q15021, Q13085, P27708, O15397, P50991, Q9H4A6	0.000473789	0.0148948	17	8090	18224
29	GOTERM_CC_ALL	GO:0044446~intracellular organelle part	15	Q15813, P52434, P32019, Q15833, P17987, O00203, P41252, P63010, Q99832, Q15021, Q13085, P27708, O15397, P50991, Q9H4A6	0.000590654	0.0159089	17	8233	18224
29	GOTERM_CC_ALL	GO:0044422~organelle part	15	Q15813, P52434, P32019, Q15833, P17987, O00203, P41252, P63010, Q99832, Q15021, Q13085, P27708, O15397, P50991, Q9H4A6	0.000776869	0.0182885	17	8415	18224
29	GOTERM_CC_ALL	GO:0043229~intracellular organelle	17	Q15813, P52434, P32019, Q15833, O00203, P17987, P41252, P63010, Q99832, P52306, Q15021, Q13085, P27708, O15397, Q14139, P50991, Q9H4A6	0.00141985	0.0295506	17	12099	18224
	Category	Term	Count	Genes	PValue	Benjamini	List Total	Pop Hits	Pop Total
30
	Category	Term	Count	Genes	PValue	Benjamini	List Total	Pop Hits	Pop Total
31
	Category	Term	Count	Genes	PValue	Benjamini	List Total	Pop Hits	Pop Total
32
	Category	Term	Count	Genes	PValue	Benjamini	List Total	Pop Hits	Pop Total
33
	Category	Term	Count	Genes	PValue	Benjamini	List Total	Pop Hits	Pop Total
34
	Category	Term	Count	Genes	PValue	Benjamini	List Total	Pop Hits	Pop Total
35
	Category	Term	Count	Genes	PValue	Benjamini	List Total	Pop Hits	Pop Total
36
	Category	Term	Count	Genes	PValue	Benjamini	List Total	Pop Hits	Pop Total
37
	Category	Term	Count	Genes	PValue	Benjamini	List Total	Pop Hits	Pop Total
38
	Category	Term	Count	Genes	PValue	Benjamini	List Total	Pop Hits	Pop Total
39	GOTERM_CC_ALL	GO:0005829~cytosol	9	P35998, P61289, Q969U7, P08238, P19623, Q9BY44, P05109, Q92598, Q2NL82	4.56091e-05	0.00518606	11	3399	18224
39	GOTERM_CC_ALL	GO:0044444~cytoplasmic part	11	P35998, P61289, Q969U7, P08238, P19623, Q9BY44, Q92696, P05109, Q96GA7, Q92598, Q2NL82	0.000296281	0.0167487	11	8090	18224
39	GOTERM_CC_ALL	GO:0000502~proteasome complex	3	P35998, P61289, Q969U7	0.000570517	0.0214524	11	66	18224
	Category	Term	Count	Genes	PValue	Benjamini	List Total	Pop Hits	Pop Total
40
	Category	Term	Count	Genes	PValue	Benjamini	List Total	Pop Hits	Pop Total
41	GOTERM_CC_ALL	GO:0044429~mitochondrial part	5	P06576, Q5JRX3, P25705, O95202, Q9Y2Q3	8.65912e-06	0.000554033	5	990	18224
41	GOTERM_CC_ALL	GO:0005743~mitochondrial inner membrane	4	P06576, P25705, O95202, Q9Y2Q3	7.99702e-05	0.00127876	5	499	18224
41	GOTERM_CC_ALL	GO:0019866~organelle inner membrane	4	P06576, P25705, O95202, Q9Y2Q3	0.000111021	0.00142014	5	557	18224
41	GOTERM_CC_ALL	GO:0005759~mitochondrial matrix	4	P06576, Q5JRX3, P25705, Q9Y2Q3	4.95092e-05	0.00158308	5	425	18224
41	GOTERM_CC_ALL	GO:0005739~mitochondrion	5	P06576, Q5JRX3, P25705, O95202, Q9Y2Q3	7.54797e-05	0.001609	5	1700	18224
41	GOTERM_CC_ALL	GO:0031966~mitochondrial membrane	4	P06576, P25705, O95202, Q9Y2Q3	0.000210994	0.00224831	5	691	18224
41	GOTERM_CC_ALL	GO:0005740~mitochondrial envelope	4	P06576, P25705, O95202, Q9Y2Q3	0.00025045	0.00228749	5	732	18224
41	GOTERM_CC_ALL	GO:0031975~envelope	4	P06576, P25705, O95202, Q9Y2Q3	0.000965182	0.00684331	5	1154	18224
41	GOTERM_CC_ALL	GO:0031967~organelle envelope	4	P06576, P25705, O95202, Q9Y2Q3	0.000952886	0.00759771	5	1149	18224
41	GOTERM_CC_ALL	GO:0045261~proton-transporting ATP synthase complex, catalytic core F(1)	2	P06576, P25705	0.0013164	0.00839509	5	6	18224
41	GOTERM_CC_ALL	GO:0033178~proton-transporting two-sector ATPase complex, catalytic domain	2	P06576, P25705	0.00372643	0.0214873	5	17	18224
41	GOTERM_CC_ALL	GO:0045259~proton-transporting ATP synthase complex	2	P06576, P25705	0.00547644	0.0266728	5	25	18224
41	GOTERM_CC_ALL	GO:0005753~mitochondrial proton-transporting ATP synthase complex	2	P06576, P25705	0.00525781	0.0277241	5	24	18224
41	GOTERM_CC_ALL	GO:0016469~proton-transporting two-sector ATPase complex	2	P06576, P25705	0.011148	0.0467062	5	51	18224
41	GOTERM_CC_ALL	GO:0031090~organelle membrane	4	P06576, P25705, O95202, Q9Y2Q3	0.0109008	0.0488712	5	2646	18224
	Category	Term	Count	Genes	PValue	Benjamini	List Total	Pop Hits	Pop Total
42	GOTERM_CC_ALL	GO:0043230~extracellular organelle	25	P10619, P14868, P00338, P07741, P41250, P07195, P23528, P46926, P23526, P08133, P62158, O75223, P52907, Q15435, P27348, O43776, P62258, Q9UBQ0, Q96G03, P55786, Q15370, P62269, Q15382, Q6IBS0, P13796	1.00767e-13	7.05658e-12	33	2826	18224
42	GOTERM_CC_ALL	GO:1903561~extracellular vesicle	25	P10619, P14868, P00338, P07741, P41250, P07195, P23528, P46926, P23526, P08133, P62158, O75223, P52907, Q15435, P27348, O43776, P62258, Q9UBQ0, Q96G03, P55786, Q15370, P62269, Q15382, Q6IBS0, P13796	1.0001e-13	1.05033e-11	33	2825	18224
42	GOTERM_CC_ALL	GO:0070062~extracellular exosome	25	P10619, P14868, P00338, P07741, P41250, P07195, P23528, P46926, P23526, P08133, P62158, O75223, P52907, Q15435, P27348, O43776, P62258, Q9UBQ0, Q96G03, P55786, Q15370, P62269, Q15382, Q6IBS0, P13796	8.93205e-14	1.87683e-11	33	2811	18224
42	GOTERM_CC_ALL	GO:0031988~membrane-bounded vesicle	25	P10619, P14868, P00338, P07741, P41250, P07195, P23528, P46926, P23526, P08133, P62158, O75223, P52907, Q15435, P27348, O43776, P62258, Q9UBQ0, Q96G03, P55786, Q15370, P62269, Q15382, Q6IBS0, P13796	2.48376e-11	1.30398e-09	33	3611	18224
42	GOTERM_CC_ALL	GO:0031982~vesicle	25	P10619, P14868, P00338, P07741, P41250, P07195, P23528, P46926, P23526, P08133, P62158, O75223, P52907, Q15435, P27348, O43776, P62258, Q9UBQ0, Q96G03, P55786, Q15370, P62269, Q15382, Q6IBS0, P13796	5.8724e-11	2.46641e-09	33	3754	18224
42	GOTERM_CC_ALL	GO:0005829~cytosol	24	P14868, P00338, P07741, P41250, P07195, P46926, P23526, P62158, O75223, P52907, Q9ULC4, P27348, O43776, P62258, Q9UBQ0, Q96G03, Q15370, P55786, P62269, Q13564, Q15382, Q0VDF9, P13796, Q9Y266	7.65545e-11	2.67941e-09	33	3399	18224
42	GOTERM_CC_ALL	GO:0044421~extracellular region part	25	P10619, P14868, P00338, P07741, P41250, P07195, P23528, P46926, P23526, P08133, P62158, O75223, P52907, Q15435, P27348, O43776, P62258, Q9UBQ0, Q96G03, P55786, Q15370, P62269, Q15382, Q6IBS0, P13796	1.20298e-10	3.60893e-09	33	3878	18224
42	GOTERM_CC_ALL	GO:0005576~extracellular region	25	P10619, P14868, P00338, P07741, P41250, P07195, P23528, P46926, P23526, P08133, P62158, O75223, P52907, Q15435, P27348, O43776, P62258, Q9UBQ0, Q96G03, P55786, Q15370, P62269, Q15382, Q6IBS0, P13796	5.51875e-09	1.44867e-07	33	4623	18224
42	GOTERM_CC_ALL	GO:0005912~adherens junction	11	P52907, Q96SB3, P27348, P62258, P62269, Q6IBS0, P00338, P23528, Q9Y266, P13796, P08133	1.81385e-07	4.23232e-06	33	694	18224
42	GOTERM_CC_ALL	GO:0070161~anchoring junction	11	P52907, Q96SB3, P27348, P62258, P62269, Q6IBS0, P00338, P23528, Q9Y266, P13796, P08133	2.27007e-07	4.76713e-06	33	711	18224
42	GOTERM_CC_ALL	GO:0044444~cytoplasmic part	29	Q9Y606, P14868, P07741, P46926, P23526, P62158, P08133, O75223, P52907, Q9ULC4, P27348, Q15370, P55786, P62269, Q13564, Q15382, Q0VDF9, Q9Y266, P10619, Q96SB3, P00338, P41250, P07195, O43776, P62258, Q9UBQ0, Q96G03, Q6IBS0, P13796	5.02308e-07	9.58947e-06	33	8090	18224
42	GOTERM_CC_ALL	GO:0005737~cytoplasm	32	Q9Y606, P14868, P07741, P23528, P46926, P23526, P62158, P08133, O75223, P52907, Q9ULC4, P27348, Q15370, P55786, P62269, Q13564, Q15382, Q0VDF9, Q9Y266, P10619, Q96SB3, P00338, P41250, P07195, Q15435, O43776, P62258, Q9UBQ0, Q96G03, P61758, Q6IBS0, P13796	1.13188e-06	1.98076e-05	33	10775	18224
42	GOTERM_CC_ALL	GO:0043226~organelle	33	Q9Y606, P14868, P07741, P23528, P46926, P23526, P62158, P08133, O75223, P52907, Q9ULC4, P27348, P55786, Q15370, P62269, Q13564, Q15382, Q0VDF9, Q6P1N9, Q9Y266, P10619, Q96SB3, P00338, P41250, P07195, Q15435, O43776, P62258, Q9UBQ0, Q96G03, P61758, Q6IBS0, P13796	2.91535e-05	0.000470836	33	13154	18224
42	GOTERM_CC_ALL	GO:0030054~cell junction	11	P52907, Q96SB3, P27348, P62258, P62269, Q6IBS0, P00338, P23528, Q9Y266, P13796, P08133	8.20254e-05	0.00122967	33	1379	18224
42	GOTERM_CC_ALL	GO:0044424~intracellular part	33	Q9Y606, P14868, P07741, P23528, P46926, P23526, P62158, P08133, O75223, P52907, Q9ULC4, P27348, P55786, Q15370, P62269, Q13564, Q15382, Q0VDF9, Q6P1N9, Q9Y266, P10619, Q96SB3, P00338, P41250, P07195, Q15435, O43776, P62258, Q9UBQ0, Q96G03, P61758, Q6IBS0, P13796	0.000155632	0.00217664	33	13860	18224
42	GOTERM_CC_ALL	GO:0043227~membrane-bounded organelle	31	Q9Y606, P14868, P07741, P23528, P46926, P23526, P62158, P08133, O75223, P52907, P27348, Q15370, P55786, P62269, Q13564, Q15382, Q6P1N9, Q9Y266, P10619, Q96SB3, P00338, P41250, P07195, Q15435, O43776, P62258, Q9UBQ0, Q96G03, P61758, Q6IBS0, P13796	0.000368569	0.00454339	33	12209	18224
42	GOTERM_CC_ALL	GO:0005622~intracellular	33	Q9Y606, P14868, P07741, P23528, P46926, P23526, P62158, P08133, O75223, P52907, Q9ULC4, P27348, P55786, Q15370, P62269, Q13564, Q15382, Q0VDF9, Q6P1N9, Q9Y266, P10619, Q96SB3, P00338, P41250, P07195, Q15435, O43776, P62258, Q9UBQ0, Q96G03, P61758, Q6IBS0, P13796	0.000350705	0.00459323	33	14216	18224
42	GOTERM_CC_ALL	GO:0005924~cell-substrate adherens junction	6	P27348, P62258, P62269, P23528, P13796, P08133	0.000573158	0.00631669	33	394	18224
42	GOTERM_CC_ALL	GO:0030055~cell-substrate junction	6	P27348, P62258, P62269, P23528, P13796, P08133	0.000606882	0.00635392	33	399	18224
42	GOTERM_CC_ALL	GO:0005925~focal adhesion	6	P27348, P62258, P62269, P23528, P13796, P08133	0.000553615	0.0064398	33	391	18224
42	GOTERM_CC_ALL	GO:0005913~cell-cell adherens junction	5	P52907, P62258, Q6IBS0, P00338, Q9Y266	0.00260049	0.0257027	33	332	18224
	Category	Term	Count	Genes	PValue	Benjamini	List Total	Pop Hits	Pop Total
43
	Category	Term	Count	Genes	PValue	Benjamini	List Total	Pop Hits	Pop Total
44	GOTERM_CC_ALL	GO:0043230~extracellular organelle	22	Q16531, Q13200, P68036, O15144, Q08623, P26639, P05388, P50570, Q9Y2Q5, Q9BXS5, Q99460, P07108, O75368, P11908, P30041, P50395, O15498, P21266, P22392, Q9BRF8, Q9Y376, P23396	6.30776e-14	4.51938e-12	26	2826	18224
44	GOTERM_CC_ALL	GO:1903561~extracellular vesicle	22	Q16531, Q13200, P68036, O15144, Q08623, P26639, P05388, P50570, Q9Y2Q5, Q9BXS5, Q99460, P07108, O75368, P11908, P30041, P50395, O15498, P21266, P22392, Q9BRF8, Q9Y376, P23396	6.25292e-14	6.71929e-12	26	2825	18224
44	GOTERM_CC_ALL	GO:0070062~extracellular exosome	22	Q16531, Q13200, P68036, O15144, Q08623, P26639, P05388, P50570, Q9Y2Q5, Q9BXS5, Q99460, P07108, O75368, P11908, P30041, P50395, O15498, P21266, P22392, Q9BRF8, Q9Y376, P23396	5.65996e-14	1.21736e-11	26	2811	18224
44	GOTERM_CC_ALL	GO:0031988~membrane-bounded vesicle	22	Q16531, Q13200, P68036, O15144, Q08623, P26639, P05388, P50570, Q9Y2Q5, Q9BXS5, Q99460, P07108, O75368, P11908, P30041, P50395, O15498, P21266, P22392, Q9BRF8, Q9Y376, P23396	9.04464e-12	4.8615e-10	26	3611	18224
44	GOTERM_CC_ALL	GO:0031982~vesicle	22	Q16531, Q13200, P68036, O15144, Q08623, P26639, P05388, P50570, Q9Y2Q5, Q9BXS5, Q99460, P07108, O75368, P11908, P30041, P50395, O15498, P21266, P22392, Q9BRF8, Q9Y376, P23396	1.97453e-11	8.49049e-10	26	3754	18224
44	GOTERM_CC_ALL	GO:0044421~extracellular region part	22	Q16531, Q13200, P68036, O15144, Q08623, P26639, P05388, P50570, Q9Y2Q5, Q9BXS5, Q99460, P07108, O75368, P11908, P30041, P50395, O15498, P21266, P22392, Q9BRF8, Q9Y376, P23396	3.78925e-11	1.35782e-09	26	3878	18224
44	GOTERM_CC_ALL	GO:0005576~extracellular region	22	Q16531, Q13200, P68036, O15144, Q08623, P26639, P05388, P50570, Q9Y2Q5, Q9BXS5, Q99460, P07108, O75368, P11908, P30041, P50395, O15498, P21266, P22392, Q9BRF8, Q9Y376, P23396	1.25303e-09	3.84859e-08	26	4623	18224
44	GOTERM_CC_ALL	GO:0005829~cytosol	18	Q13200, O15144, Q08623, O75821, P26639, P05388, P50570, Q9BXS5, Q14240, Q99460, P30041, P50395, P21266, O15498, P22392, Q9Y376, P31150, P23396	8.98191e-08	2.41389e-06	26	3399	18224
44	GOTERM_CC_ALL	GO:0005737~cytoplasm	25	Q16531, Q13200, Q9H2J4, P68036, O15144, Q08623, P05388, P26639, O75821, P50570, Q9Y2Q5, Q9BXS5, Q99460, Q14240, P07108, O75368, P30041, P21266, P50395, O15498, Q9BRF8, P22392, Q9Y376, P31150, P23396	3.56743e-05	0.00069704	26	10775	18224
44	GOTERM_CC_ALL	GO:0005912~adherens junction	8	P30041, P50395, O15498, P22392, O15144, P05388, P50570, P23396	2.97203e-05	0.000709744	26	694	18224
44	GOTERM_CC_ALL	GO:0070161~anchoring junction	8	P30041, P50395, O15498, P22392, O15144, P05388, P50570, P23396	3.47057e-05	0.000745907	26	711	18224
44	GOTERM_CC_ALL	GO:0030055~cell-substrate junction	6	P50395, P22392, O15144, P05388, P50570, P23396	0.000181585	0.00278499	26	399	18224
44	GOTERM_CC_ALL	GO:0005924~cell-substrate adherens junction	6	P50395, P22392, O15144, P05388, P50570, P23396	0.000171222	0.00282799	26	394	18224
44	GOTERM_CC_ALL	GO:0005925~focal adhesion	6	P50395, P22392, O15144, P05388, P50570, P23396	0.000165226	0.00295617	26	391	18224
44	GOTERM_CC_ALL	GO:0032991~macromolecular complex	16	Q16531, Q13200, P68036, O15144, O75821, P05388, P50570, Q9Y2Q5, Q9BXS5, Q14240, Q99460, P11908, O15498, Q9Y376, P31150, P23396	0.000466156	0.00666085	26	4868	18224
44	GOTERM_CC_ALL	GO:0043227~membrane-bounded organelle	25	Q16531, Q13200, Q9H2J4, P68036, O15144, Q08623, P05388, P26639, O75821, P50570, Q9Y2Q5, Q9BXS5, Q99460, P07108, O75368, P30041, P11908, P21266, P50395, O15498, Q9BRF8, P22392, Q9Y376, P31150, P23396	0.000592341	0.00793033	26	12209	18224
44	GOTERM_CC_ALL	GO:0043234~protein complex	14	Q16531, Q13200, P68036, O15144, O75821, P50570, Q9Y2Q5, Q9BXS5, Q14240, Q99460, P11908, O15498, Q9Y376, P31150	0.00125689	0.0157801	26	4118	18224
44	GOTERM_CC_ALL	GO:0044444~cytoplasmic part	20	Q13200, O15144, Q08623, O75821, P26639, P05388, P50570, Q9Y2Q5, Q9BXS5, Q14240, Q99460, P07108, P30041, P50395, O15498, P21266, P22392, Q9Y376, P31150, P23396	0.00133756	0.0158599	26	8090	18224
44	GOTERM_CC_ALL	GO:0030054~cell junction	8	P30041, P50395, O15498, P22392, O15144, P05388, P50570, P23396	0.00199827	0.0223804	26	1379	18224
44	GOTERM_CC_ALL	GO:0034515~proteasome storage granule	2	Q13200, Q99460	0.00274183	0.0290838	26	2	18224
44	GOTERM_CC_ALL	GO:0043226~organelle	25	Q16531, Q13200, Q9H2J4, P68036, O15144, Q08623, P05388, P26639, O75821, P50570, Q9Y2Q5, Q9BXS5, Q99460, P07108, O75368, P30041, P11908, P21266, P50395, O15498, Q9BRF8, P22392, Q9Y376, P31150, P23396	0.00305552	0.0308449	26	13154	18224
44	GOTERM_CC_ALL	GO:0044445~cytosolic part	4	Q13200, P05388, Q99460, P23396	0.00413938	0.0397264	26	239	18224
	Category	Term	Count	Genes	PValue	Benjamini	List Total	Pop Hits	Pop Total
45	GOTERM_CC_ALL	GO:0005839~proteasome core complex	4	P25786, P28070, Q14997, P28066	1.57424e-07	1.81036e-05	11	21	18224
45	GOTERM_CC_ALL	GO:0000502~proteasome complex	4	P25786, P28070, Q14997, P28066	5.34649e-06	0.000307376	11	66	18224
45	GOTERM_CC_ALL	GO:0032991~macromolecular complex	10	O43684, P25786, P05387, P28070, Q9UBS8, Q14997, P11021, Q15121, Q9Y5K6, P28066	5.23327e-05	0.00200413	11	4868	18224
45	GOTERM_CC_ALL	GO:0043234~protein complex	9	O43684, P25786, P28070, Q9UBS8, Q14997, P11021, Q15121, Q9Y5K6, P28066	0.000194616	0.00558012	11	4118	18224
45	GOTERM_CC_ALL	GO:0005829~cytosol	8	O43684, P25786, P05387, P28070, Q14997, P30086, Q15121, P28066	0.000550836	0.0125928	11	3399	18224
45	GOTERM_CC_ALL	GO:0043230~extracellular organelle	7	P25786, P05387, P28070, P11021, P30086, Q9Y5K6, P28066	0.00164981	0.0234562	11	2826	18224
45	GOTERM_CC_ALL	GO:1903561~extracellular vesicle	7	P25786, P05387, P28070, P11021, P30086, Q9Y5K6, P28066	0.00164667	0.0267114	11	2825	18224
45	GOTERM_CC_ALL	GO:0070062~extracellular exosome	7	P25786, P05387, P28070, P11021, P30086, Q9Y5K6, P28066	0.00160307	0.0302822	11	2811	18224
45	GOTERM_CC_ALL	GO:0019773~proteasome core complex, alpha-subunit complex	2	P25786, P28066	0.00438223	0.0492522	11	8	18224

## Sheet: GOMF all clusters
Temporal Cluster No.	Category	Term	Count	Genes	PValue	Benjamini	List Total	Pop Hits	Pop Total
1
	Category	Term	Count	Genes	PValue	Benjamini	List Total	Pop Hits	Pop Total
2	GOTERM_MF_ALL	GO:0046977~TAP binding	5	P04222, P01892, Q03519, Q03518, O15533	4.33119e-08	2.00965e-05	102	7	16718
2	GOTERM_MF_ALL	GO:0003725~double-stranded RNA binding	8	Q9Y6K5, P00973, Q9NR30, O95786, P19525, Q15646, P29728, Q9BYX4	1.24378e-07	2.88553e-05	102	65	16718
2	GOTERM_MF_ALL	GO:0003723~RNA binding	29	P07355, P00973, Q9Y6K5, P19474, P01892, P09914, Q9H0J9, Q9HCE1, P29728, Q8TCS8, Q9Y3I0, Q16666, Q96AZ6, Q9BYX4, Q14258, Q9NUQ6, Q9NSI8, Q9NR30, O14879, Q9BYK8, Q9Y3Z3, P19525, Q9UII4, P09543, Q13325, Q9NUL5, O95786, Q15646, O00178	2.45074e-07	3.7904e-05	102	1634	16718
2	GOTERM_MF_ALL	GO:0001730~2'-5'-oligoadenylate synthetase activity	4	Q9Y6K5, P00973, Q15646, P29728	8.52369e-07	9.887e-05	102	4	16718
2	GOTERM_MF_ALL	GO:0017076~purine nucleotide binding	30	P00973, Q9Y6K5, P41226, Q03519, Q03518, Q9HCE1, P29728, P33121, Q9H223, P20591, Q96PP9, Q9Y3I0, Q5EBM0, O95544, P08631, Q9BYX4, O14657, Q53G44, Q9NR30, Q9BYK8, Q9Y3Z3, P19525, P48163, P20592, P32456, P32455, O95786, Q15646, O00178, P23381	1.35336e-06	0.000125584	102	1886	16718
2	GOTERM_MF_ALL	GO:0097367~carbohydrate derivative binding	33	P00973, Q9Y6K5, P41226, P07711, Q03519, Q03518, Q9HCE1, P29728, P33121, Q9H223, P61769, P20591, Q9NRD1, Q96PP9, Q9Y3I0, Q5EBM0, O95544, P08631, Q9BYX4, O14657, Q53G44, Q9NR30, Q9BYK8, Q9Y3Z3, P19525, P48163, P20592, P32456, P32455, O95786, Q15646, O00178, P23381	1.44993e-06	0.000112122	102	2230	16718
2	GOTERM_MF_ALL	GO:0000166~nucleotide binding	34	P00973, Q9Y6K5, P41226, Q03519, Q9H0P0, Q03518, Q9HCE1, P29728, P33121, Q9H223, P20591, Q96PP9, Q9Y3I0, Q5EBM0, O95544, P08631, Q9BYX4, O14657, Q53G44, Q9NR30, Q9BYK8, Q9Y3Z3, P19525, P48163, P20592, Q53GL7, P04839, P32456, P09543, P32455, O95786, Q15646, O00178, P23381	1.91395e-06	0.00012686	102	2375	16718
2	GOTERM_MF_ALL	GO:1901265~nucleoside phosphate binding	34	P00973, Q9Y6K5, P41226, Q03519, Q9H0P0, Q03518, Q9HCE1, P29728, P33121, Q9H223, P20591, Q96PP9, Q9Y3I0, Q5EBM0, O95544, P08631, Q9BYX4, O14657, Q53G44, Q9NR30, Q9BYK8, Q9Y3Z3, P19525, P48163, P20592, Q53GL7, P04839, P32456, P09543, P32455, O95786, Q15646, O00178, P23381	1.93215e-06	0.000112058	102	2376	16718
2	GOTERM_MF_ALL	GO:0032550~purine ribonucleoside binding	29	P00973, Q9Y6K5, P41226, Q03519, Q03518, Q9HCE1, P29728, P33121, Q9H223, P20591, Q96PP9, Q9Y3I0, Q5EBM0, O95544, P08631, Q9BYX4, O14657, Q53G44, Q9NR30, Q9BYK8, P19525, P48163, P20592, P32456, P32455, O95786, Q15646, O00178, P23381	2.66324e-06	0.000137296	102	1839	16718
2	GOTERM_MF_ALL	GO:0001883~purine nucleoside binding	29	P00973, Q9Y6K5, P41226, Q03519, Q03518, Q9HCE1, P29728, P33121, Q9H223, P20591, Q96PP9, Q9Y3I0, Q5EBM0, O95544, P08631, Q9BYX4, O14657, Q53G44, Q9NR30, Q9BYK8, P19525, P48163, P20592, P32456, P32455, O95786, Q15646, O00178, P23381	2.74986e-06	0.000127586	102	1842	16718
2	GOTERM_MF_ALL	GO:0032549~ribonucleoside binding	29	P00973, Q9Y6K5, P41226, Q03519, Q03518, Q9HCE1, P29728, P33121, Q9H223, P20591, Q96PP9, Q9Y3I0, Q5EBM0, O95544, P08631, Q9BYX4, O14657, Q53G44, Q9NR30, Q9BYK8, P19525, P48163, P20592, P32456, P32455, O95786, Q15646, O00178, P23381	2.74986e-06	0.000127586	102	1842	16718
2	GOTERM_MF_ALL	GO:0001882~nucleoside binding	29	P00973, Q9Y6K5, P41226, Q03519, Q03518, Q9HCE1, P29728, P33121, Q9H223, P20591, Q96PP9, Q9Y3I0, Q5EBM0, O95544, P08631, Q9BYX4, O14657, Q53G44, Q9NR30, Q9BYK8, P19525, P48163, P20592, P32456, P32455, O95786, Q15646, O00178, P23381	2.96219e-06	0.000124943	102	1849	16718
2	GOTERM_MF_ALL	GO:0036094~small molecule binding	35	P00973, Q9Y6K5, P41226, Q03519, Q9H0P0, Q03518, Q9HCE1, P29728, P33121, Q9H223, P20591, Q96PP9, Q9Y3I0, Q5EBM0, O95544, P08631, Q9BYX4, O14657, Q53G44, Q9NR30, O00182, Q9BYK8, Q9Y3Z3, P19525, P48163, P20592, Q53GL7, P04839, P32456, P09543, P32455, O95786, Q15646, O00178, P23381	3.40537e-06	0.000131666	102	2557	16718
2	GOTERM_MF_ALL	GO:0032555~purine ribonucleotide binding	29	P00973, Q9Y6K5, P41226, Q03519, Q03518, Q9HCE1, P29728, P33121, Q9H223, P20591, Q96PP9, Q9Y3I0, Q5EBM0, O95544, P08631, Q9BYX4, O14657, Q53G44, Q9NR30, Q9BYK8, P19525, P48163, P20592, P32456, P32455, O95786, Q15646, O00178, P23381	3.81057e-06	0.000135999	102	1873	16718
2	GOTERM_MF_ALL	GO:0032553~ribonucleotide binding	29	P00973, Q9Y6K5, P41226, Q03519, Q03518, Q9HCE1, P29728, P33121, Q9H223, P20591, Q96PP9, Q9Y3I0, Q5EBM0, O95544, P08631, Q9BYX4, O14657, Q53G44, Q9NR30, Q9BYK8, P19525, P48163, P20592, P32456, P32455, O95786, Q15646, O00178, P23381	4.49518e-06	0.000148972	102	1889	16718
2	GOTERM_MF_ALL	GO:0035639~purine ribonucleoside triphosphate binding	28	P00973, Q9Y6K5, P41226, Q03519, Q9HCE1, Q03518, P29728, P33121, Q9H223, P20591, Q96PP9, Q9Y3I0, Q5EBM0, O95544, P08631, Q9BYX4, O14657, Q53G44, Q9NR30, Q9BYK8, P19525, P20592, P32456, P32455, O95786, Q15646, O00178, P23381	7.67933e-06	0.00023752	102	1830	16718
2	GOTERM_MF_ALL	GO:0003824~catalytic activity	58	P00973, P19474, Q9H0P0, Q8IXQ6, Q9Y3I0, Q96PP9, Q5EBM0, P50281, Q9BYX4, O14657, P13995, Q9Y6N5, P83111, Q9BYK8, P48163, Q9UII4, P20592, Q9Y305, P04839, P49662, Q8N1G2, P04179, O95786, Q9Y6K5, Q96RQ9, P41226, Q9H0J9, Q03519, P07711, Q03518, P14598, Q9HCE1, P53004, P33121, P29728, P43490, Q8TCS8, P20591, Q9NRD1, O95544, P08631, Q96AZ6, P19971, Q14258, Q9NR30, P19525, Q9Y3Z3, O15533, Q53GL7, P32456,…	1.7122e-05	0.000496418	102	5978	16718
2	GOTERM_MF_ALL	GO:0015433~peptide antigen-transporting ATPase activity	3	Q03519, Q03518, O15533	0.00010799	0.0029433	102	3	16718
2	GOTERM_MF_ALL	GO:0046978~TAP1 binding	3	Q03519, Q03518, O15533	0.000215127	0.00553074	102	4	16718
2	GOTERM_MF_ALL	GO:0015440~peptide-transporting ATPase activity	3	Q03519, Q03518, O15533	0.000215127	0.00553074	102	4	16718
2	GOTERM_MF_ALL	GO:0017111~nucleoside-triphosphatase activity	15	Q9NR30, Q9BYK8, Q03519, Q03518, Q9HCE1, P20592, O15533, P32456, P20591, O95786, P32455, Q96PP9, O00178, Q9BYX4, O14657	0.000221924	0.00540555	102	773	16718
2	GOTERM_MF_ALL	GO:0032559~adenyl ribonucleotide binding	22	Q9Y6K5, P00973, Q9NR30, P41226, Q9BYK8, P19525, Q03519, Q9HCE1, P48163, Q03518, P33121, P29728, Q9H223, O95786, Q9Y3I0, O95544, Q15646, Q5EBM0, P08631, Q9BYX4, O14657, P23381	0.000260006	0.00601476	102	1524	16718
2	GOTERM_MF_ALL	GO:1901363~heterocyclic compound binding	54	P07355, P00973, P19474, P01892, Q9H0P0, Q9Y3I0, Q96PP9, Q5EBM0, Q16666, Q9BYX4, O14657, Q53G44, Q9NSI8, Q9NUQ6, Q9BYK8, Q9UII4, P48163, P20592, P04839, Q8N1G2, Q9NUL5, P52630, P04179, O95786, Q9Y6K5, P41226, P09914, Q9H0J9, Q03519, Q9HCE1, Q03518, P33121, P29728, Q9H223, Q8TCS8, P20591, O95544, P08631, Q96AZ6, P23497, Q14258, Q9NR30, O14879, P19525, Q9Y3Z3, Q53GL7, P32456, P09543, Q13325, P32455,…	0.000272237	0.00599791	102	5888	16718
2	GOTERM_MF_ALL	GO:0030554~adenyl nucleotide binding	22	Q9Y6K5, P00973, Q9NR30, P41226, Q9BYK8, P19525, Q03519, Q9HCE1, P48163, Q03518, P33121, P29728, Q9H223, O95786, Q9Y3I0, O95544, Q15646, Q5EBM0, P08631, Q9BYX4, O14657, P23381	0.000286816	0.00603181	102	1535	16718
2	GOTERM_MF_ALL	GO:0016462~pyrophosphatase activity	15	Q9NR30, Q9BYK8, Q03519, Q03518, Q9HCE1, P20592, O15533, P32456, P20591, O95786, P32455, Q96PP9, O00178, Q9BYX4, O14657	0.000394275	0.00792408	102	818	16718
2	GOTERM_MF_ALL	GO:0070566~adenylyltransferase activity	4	Q9Y6K5, P00973, Q15646, P29728	0.000395003	0.00760913	102	24	16718
2	GOTERM_MF_ALL	GO:0097159~organic cyclic compound binding	54	P07355, P00973, P19474, P01892, Q9H0P0, Q9Y3I0, Q96PP9, Q5EBM0, Q16666, Q9BYX4, O14657, Q53G44, Q9NSI8, Q9NUQ6, Q9BYK8, Q9UII4, P48163, P20592, P04839, Q8N1G2, Q9NUL5, P52630, P04179, O95786, Q9Y6K5, P41226, P09914, Q9H0J9, Q03519, Q9HCE1, Q03518, P33121, P29728, Q9H223, Q8TCS8, P20591, O95544, P08631, Q96AZ6, P23497, Q14258, Q9NR30, O14879, P19525, Q9Y3Z3, Q53GL7, P32456, P09543, Q13325, P32455,…	0.000399743	0.00739324	102	5969	16718
2	GOTERM_MF_ALL	GO:0016818~hydrolase activity, acting on acid anhydrides, in phosphorus-containing anhydrides	15	Q9NR30, Q9BYK8, Q03519, Q03518, Q9HCE1, P20592, O15533, P32456, P20591, O95786, P32455, Q96PP9, O00178, Q9BYX4, O14657	0.000404055	0.00718635	102	820	16718
2	GOTERM_MF_ALL	GO:0016817~hydrolase activity, acting on acid anhydrides	15	Q9NR30, Q9BYK8, Q03519, Q03518, Q9HCE1, P20592, O15533, P32456, P20591, O95786, P32455, Q96PP9, O00178, Q9BYX4, O14657	0.000414043	0.00709161	102	822	16718
2	GOTERM_MF_ALL	GO:0016763~transferase activity, transferring pentosyl groups	5	Q8IXQ6, Q53GL7, P43490, Q9H0J9, P19971	0.000414513	0.00684695	102	58	16718
2	GOTERM_MF_ALL	GO:0005488~binding	98	P00973, P08567, P19474, Q8IV20, P01892, Q9H0P0, Q14142, P04222, Q8IXQ6, P61769, Q13287, Q5TEJ8, Q96PP9, Q9BQE5, P50281, O14657, Q9NUQ6, P13995, P05362, Q9BYK8, P48163, P20592, Q8N1G2, Q9NUL5, P52630, O95786, P98082, Q9UNH7, P41226, P09914, P14598, P53004, P33121, P29728, Q9H223, P43490, Q8TCS8, P20591, Q5K651, O95544, Q96AZ6, P23497, Q6ZUJ8, Q14258, P25942, O00182, P19525, Q9NZM1, O15533, Q53GL7,…	0.000458269	0.00730715	102	14253	16718
2	GOTERM_MF_ALL	GO:0005524~ATP binding	21	Q9Y6K5, P00973, Q9NR30, P41226, Q9BYK8, P19525, Q03519, Q9HCE1, Q03518, P33121, P29728, Q9H223, O95786, Q9Y3I0, O95544, Q15646, Q5EBM0, P08631, Q9BYX4, O14657, P23381	0.000516175	0.00795377	102	1488	16718
2	GOTERM_MF_ALL	GO:0042605~peptide antigen binding	4	P04222, P01892, Q03518, O15533	0.000628234	0.00936209	102	28	16718
2	GOTERM_MF_ALL	GO:0005515~protein binding	81	P00973, P07355, P08567, P19474, Q8IV20, P01892, P04222, Q13287, P61769, Q8IXQ6, Q5TEJ8, Q03169, O15553, Q9Y3I0, Q16666, Q9BQE5, Q96EQ0, Q9BYX4, P50281, O14657, Q9NSI8, O94885, P05362, Q9BYK8, Q9UII4, P20592, P04839, P52630, Q9NUL5, O95786, P04179, P02792, Q9P2R3, P98082, P54920, Q9Y6K5, P41226, Q9UNH7, P09914, Q03519, P07711, Q03518, Q9HCE1, P14598, P29728, P53004, Q9H223, P43490, Q8TCS8, P20591,…	0.000753227	0.0108664	102	10727	16718
2	GOTERM_MF_ALL	GO:0016787~hydrolase activity	29	P07711, Q9H0P0, Q03519, Q9HCE1, Q03518, Q8TCS8, P20591, Q96PP9, Q96AZ6, Q9BYX4, P50281, O14657, Q9NR30, P13995, P83111, Q9BYK8, Q9Y3Z3, P20592, O15533, Q9Y305, P49662, P32456, P09543, P32455, O95786, Q16719, P07339, O00178, P28838	0.00112043	0.0156392	102	2583	16718
2	GOTERM_MF_ALL	GO:0044822~poly(A) RNA binding	17	P07355, Q9NSI8, Q9NUQ6, Q9NR30, P01892, Q9BYK8, P19525, Q9H0J9, Q9UII4, Q9HCE1, Q8TCS8, Q13325, Q9Y3I0, Q15646, Q16666, O00178, Q14258	0.00177493	0.0239526	102	1176	16718
2	GOTERM_MF_ALL	GO:0042802~identical protein binding	18	P08567, P19474, Q9UNH7, O14879, Q03518, Q13287, P61769, P43490, P52630, O95786, P32455, P04179, Q16719, P02792, P23497, Q14764, Q6ZUJ8, P40763	0.00297964	0.0387882	102	1355	16718
2	GOTERM_MF_ALL	GO:0019001~guanyl nucleotide binding	9	Q9H223, Q53G44, P20591, P32456, P32455, Q96PP9, Q9Y3Z3, O00178, P20592	0.00300933	0.0381006	102	402	16718
	Category	Term	Count	Genes	PValue	Benjamini	List Total	Pop Hits	Pop Total
3
	Category	Term	Count	Genes	PValue	Benjamini	List Total	Pop Hits	Pop Total
4
	Category	Term	Count	Genes	PValue	Benjamini	List Total	Pop Hits	Pop Total
5	GOTERM_MF_ALL	GO:0017056~structural constituent of nuclear pore	5	Q92621, A8CG34, P49790, Q8N1F7, P52948	2.7012e-08	5.64549e-06	27	21	16718
	Category	Term	Count	Genes	PValue	Benjamini	List Total	Pop Hits	Pop Total
6	GOTERM_MF_ALL	GO:0017016~Ras GTPase binding	15	P46940, Q66K14, Q14974, Q92973, Q9C0E2, Q9H2M9, O75044, O95373, Q13459, O14980, Q9HAV4, O95466, O43747, Q96QU8, O00410	2.02616e-13	5.08565e-11	58	269	16881
6	GOTERM_MF_ALL	GO:0031267~small GTPase binding	15	P46940, Q66K14, Q14974, Q92973, Q9C0E2, Q9H2M9, O75044, O95373, Q13459, O14980, Q9HAV4, O95466, O43747, Q96QU8, O00410	5.93086e-13	7.44317e-11	58	291	16881
6	GOTERM_MF_ALL	GO:0008565~protein transporter activity	11	O95373, Q14974, Q92973, O94973, Q9C0E2, O14980, O14617, Q9HAV4, O43747, Q96QU8, O00410	1.15162e-12	9.63534e-11	58	100	16881
6	GOTERM_MF_ALL	GO:0051020~GTPase binding	15	P46940, Q66K14, Q14974, Q92973, Q9C0E2, Q9H2M9, O75044, O95373, Q13459, O14980, Q9HAV4, O95466, O43747, Q96QU8, O00410	1.81605e-12	1.1396e-10	58	316	16881
6	GOTERM_MF_ALL	GO:0008536~Ran GTPase binding	8	O95373, Q14974, Q92973, Q9C0E2, O14980, Q9HAV4, Q96QU8, O00410	6.5497e-12	3.28792e-10	58	30	16881
6	GOTERM_MF_ALL	GO:0030695~GTPase regulator activity	10	Q92608, P46940, Q66K14, O95373, Q13459, Q9H2M9, P55160, Q14C86, O00410, O75044	8.77579e-07	3.67114e-05	58	310	16881
6	GOTERM_MF_ALL	GO:0060589~nucleoside-triphosphatase regulator activity	10	Q92608, P46940, Q66K14, O95373, Q13459, Q9H2M9, P55160, Q14C86, O00410, O75044	2.02568e-06	7.26327e-05	58	343	16881
6	GOTERM_MF_ALL	GO:0005515~protein binding	53	P46940, P17812, P60228, Q8NF50, Q5VYK3, Q9C0E2, P55160, Q06187, P53621, O94855, Q13616, Q13617, Q9HAV4, Q13568, Q8TEQ6, O43747, Q92973, Q5T4S7, Q13107, Q9BZQ8, Q93008, Q12768, Q13459, P15498, Q9BXJ9, Q15008, Q14C86, Q9ULT8, O95466, Q96QU8, O00410, Q92608, Q66K14, Q14974, P54136, Q86VP6, O95373, Q9Y678, O94973, Q8N3C0, Q00610, Q9H2M9, Q9UI12, Q05655, Q7Z6Z7, Q9Y262, O75044, Q14204, O14980, Q99613,…	2.46353e-06	7.72904e-05	58	10806	16881
6	GOTERM_MF_ALL	GO:0019899~enzyme binding	20	P46940, Q66K14, Q14974, Q92973, Q9C0E2, Q9H2M9, Q05655, O75044, O95373, Q13459, O94973, O14980, Q13616, Q13617, Q00610, Q9HAV4, O95466, O43747, Q96QU8, O00410	3.31863e-06	9.25489e-05	58	1789	16881
6	GOTERM_MF_ALL	GO:0044822~poly(A) RNA binding	15	P60228, Q14974, Q92973, Q7Z6Z7, Q9Y262, Q14204, Q8N3C0, Q9BXJ9, Q00610, Q9HAV4, Q8TEQ6, Q99613, P20073, P78344, O00410	3.19814e-05	0.000802423	58	1196	16881
6	GOTERM_MF_ALL	GO:0005096~GTPase activator activity	8	Q92608, P46940, Q66K14, Q13459, Q9H2M9, P55160, Q14C86, O75044	4.0759e-05	0.000929634	58	279	16881
6	GOTERM_MF_ALL	GO:0003723~RNA binding	17	P60228, Q14974, Q92973, Q7Z6Z7, P54136, Q9Y262, Q14204, Q8N3C0, O14980, Q9BXJ9, Q00610, Q9HAV4, Q8TEQ6, Q99613, P20073, P78344, O00410	8.01915e-05	0.001676	58	1656	16881
6	GOTERM_MF_ALL	GO:0098772~molecular function regulator	15	Q92608, P46940, Q66K14, Q8NF50, Q9H2M9, P55160, O75064, Q9UI12, Q05655, O75044, O95373, Q13459, P15498, Q14C86, O00410	0.00017159	0.0033078	58	1397	16881
6	GOTERM_MF_ALL	GO:0008047~enzyme activator activity	9	Q92608, P46940, Q66K14, Q13459, Q9H2M9, P55160, Q05655, Q14C86, O75044	0.000238125	0.00426066	58	494	16881
6	GOTERM_MF_ALL	GO:0005049~nuclear export signal receptor activity	3	Q9C0E2, O14980, Q9HAV4	0.00030959	0.00516787	58	8	16881
6	GOTERM_MF_ALL	GO:0022892~substrate-specific transporter activity	13	O94759, O95373, Q14974, Q92973, O94973, Q9C0E2, O14980, O14617, Q9HAV4, Q9UI12, O43747, Q96QU8, O00410	0.000343204	0.00537047	58	1137	16881
6	GOTERM_MF_ALL	GO:0030234~enzyme regulator activity	12	Q92608, P46940, Q66K14, O95373, Q13459, Q9H2M9, P55160, Q9UI12, Q05655, Q14C86, O00410, O75044	0.000430354	0.00633527	58	996	16881
6	GOTERM_MF_ALL	GO:0003743~translation initiation factor activity	4	P60228, Q99613, P78344, Q9Y262	0.00114333	0.0158257	58	61	16881
6	GOTERM_MF_ALL	GO:0005215~transporter activity	13	O94759, O95373, Q14974, Q92973, O94973, Q9C0E2, O14980, O14617, Q9HAV4, Q9UI12, O43747, Q96QU8, O00410	0.00135474	0.0177495	58	1327	16881
6	GOTERM_MF_ALL	GO:0017048~Rho GTPase binding	4	P46940, Q13459, O95466, O75044	0.0024945	0.0308589	58	80	16881
6	GOTERM_MF_ALL	GO:0005085~guanyl-nucleotide exchange factor activity	6	Q92608, Q8NF50, P15498, Q9H2M9, O75064, Q14C86	0.00377472	0.0441959	58	308	16881
6	GOTERM_MF_ALL	GO:0008139~nuclear localization sequence binding	3	Q14974, Q92973, O00410	0.0040022	0.0447222	58	28	16881
6	GOTERM_MF_ALL	GO:0005487~nucleocytoplasmic transporter activity	3	Q9C0E2, O14980, Q9HAV4	0.00458584	0.0489233	58	30	16881
	Category	Term	Count	Genes	PValue	Benjamini	List Total	Pop Hits	Pop Total
7	GOTERM_MF_ALL	GO:0005524~ATP binding	16	P04183, Q9NR19, P52701, Q86WJ1, Q2M2I8, P49915, P33993, P07814, P33981, Q9H4A3, O95347, Q92614, P18858, P49736, P43246, Q14566	1.99694e-09	4.13367e-07	29	1488	16718
7	GOTERM_MF_ALL	GO:0032559~adenyl ribonucleotide binding	16	P04183, Q9NR19, P52701, Q86WJ1, Q2M2I8, P49915, P33993, P07814, P33981, Q9H4A3, O95347, Q92614, P18858, P49736, P43246, Q14566	2.78248e-09	2.87987e-07	29	1524	16718
7	GOTERM_MF_ALL	GO:0030554~adenyl nucleotide binding	16	P04183, Q9NR19, P52701, Q86WJ1, Q2M2I8, P49915, P33993, P07814, P33981, Q9H4A3, O95347, Q92614, P18858, P49736, P43246, Q14566	3.07402e-09	2.12108e-07	29	1535	16718
7	GOTERM_MF_ALL	GO:0035639~purine ribonucleoside triphosphate binding	16	P04183, Q9NR19, P52701, Q86WJ1, Q2M2I8, P49915, P33993, P07814, P33981, Q9H4A3, O95347, Q92614, P18858, P49736, P43246, Q14566	3.42829e-08	1.77414e-06	29	1830	16718
7	GOTERM_MF_ALL	GO:0032550~purine ribonucleoside binding	16	P04183, Q9NR19, P52701, Q86WJ1, Q2M2I8, P49915, P33993, P07814, P33981, Q9H4A3, O95347, Q92614, P18858, P49736, P43246, Q14566	3.6644e-08	1.51706e-06	29	1839	16718
7	GOTERM_MF_ALL	GO:0032549~ribonucleoside binding	16	P04183, Q9NR19, P52701, Q86WJ1, Q2M2I8, P49915, P33993, P07814, P33981, Q9H4A3, O95347, Q92614, P18858, P49736, P43246, Q14566	3.74635e-08	1.29249e-06	29	1842	16718
7	GOTERM_MF_ALL	GO:0001883~purine nucleoside binding	16	P04183, Q9NR19, P52701, Q86WJ1, Q2M2I8, P49915, P33993, P07814, P33981, Q9H4A3, O95347, Q92614, P18858, P49736, P43246, Q14566	3.74635e-08	1.29249e-06	29	1842	16718
7	GOTERM_MF_ALL	GO:0001882~nucleoside binding	16	P04183, Q9NR19, P52701, Q86WJ1, Q2M2I8, P49915, P33993, P07814, P33981, Q9H4A3, O95347, Q92614, P18858, P49736, P43246, Q14566	3.94416e-08	1.16634e-06	29	1849	16718
7	GOTERM_MF_ALL	GO:0032555~purine ribonucleotide binding	16	P04183, Q9NR19, P52701, Q86WJ1, Q2M2I8, P49915, P33993, P07814, P33981, Q9H4A3, O95347, Q92614, P18858, P49736, P43246, Q14566	4.69735e-08	1.21544e-06	29	1873	16718
7	GOTERM_MF_ALL	GO:0017076~purine nucleotide binding	16	P04183, Q9NR19, P52701, Q86WJ1, Q2M2I8, P49915, P33993, P07814, P33981, Q9H4A3, O95347, Q92614, P18858, P49736, P43246, Q14566	5.15831e-08	1.18641e-06	29	1886	16718
7	GOTERM_MF_ALL	GO:0032553~ribonucleotide binding	16	P04183, Q9NR19, P52701, Q86WJ1, Q2M2I8, P49915, P33993, P07814, P33981, Q9H4A3, O95347, Q92614, P18858, P49736, P43246, Q14566	5.27041e-08	1.09098e-06	29	1889	16718
7	GOTERM_MF_ALL	GO:0000166~nucleotide binding	17	P04183, Q9NR19, P52701, Q86WJ1, Q2M2I8, P49915, O43175, P33993, P07814, P33981, Q9H4A3, O95347, Q92614, P18858, P49736, P43246, Q14566	1.4549e-07	2.73786e-06	29	2375	16718
7	GOTERM_MF_ALL	GO:1901265~nucleoside phosphate binding	17	P04183, Q9NR19, P52701, Q86WJ1, Q2M2I8, P49915, O43175, P33993, P07814, P33981, Q9H4A3, O95347, Q92614, P18858, P49736, P43246, Q14566	1.46363e-07	2.52476e-06	29	2376	16718
7	GOTERM_MF_ALL	GO:0036094~small molecule binding	17	P04183, Q9NR19, P52701, Q86WJ1, Q2M2I8, P49915, O43175, P33993, P07814, P33981, Q9H4A3, O95347, Q92614, P18858, P49736, P43246, Q14566	4.12971e-07	6.57576e-06	29	2557	16718
7	GOTERM_MF_ALL	GO:0097367~carbohydrate derivative binding	16	P04183, Q9NR19, P52701, Q86WJ1, Q2M2I8, P49915, P33993, P07814, P33981, Q9H4A3, O95347, Q92614, P18858, P49736, P43246, Q14566	4.84662e-07	7.16605e-06	29	2230	16718
7	GOTERM_MF_ALL	GO:0003678~DNA helicase activity	4	P33993, Q86WJ1, P49736, Q14566	0.0001099	0.00151555	29	56	16718
7	GOTERM_MF_ALL	GO:0016462~pyrophosphatase activity	8	P33993, P52701, Q86WJ1, Q92614, P49915, P49736, P43246, Q14566	0.000313868	0.00405307	29	818	16718
7	GOTERM_MF_ALL	GO:0016818~hydrolase activity, acting on acid anhydrides, in phosphorus-containing anhydrides	8	P33993, P52701, Q86WJ1, Q92614, P49915, P49736, P43246, Q14566	0.000318578	0.00387226	29	820	16718
7	GOTERM_MF_ALL	GO:0016817~hydrolase activity, acting on acid anhydrides	8	P33993, P52701, Q86WJ1, Q92614, P49915, P49736, P43246, Q14566	0.000323345	0.00371217	29	822	16718
7	GOTERM_MF_ALL	GO:0008094~DNA-dependent ATPase activity	4	P33993, Q86WJ1, Q92614, Q14566	0.000328921	0.00357768	29	81	16718
7	GOTERM_MF_ALL	GO:1901363~heterocyclic compound binding	20	P04183, Q9NR19, P52701, Q86WJ1, Q2M2I8, P49915, O43175, P33993, Q8TE77, P07814, P33981, Q9H4A3, P50995, O95347, Q92614, P18858, P49736, P43246, Q8IWI9, Q14566	0.000438908	0.00453339	29	5888	16718
7	GOTERM_MF_ALL	GO:0097159~organic cyclic compound binding	20	P04183, Q9NR19, P52701, Q86WJ1, Q2M2I8, P49915, O43175, P33993, Q8TE77, P07814, P33981, Q9H4A3, P50995, O95347, Q92614, P18858, P49736, P43246, Q8IWI9, Q14566	0.000535336	0.00526439	29	5969	16718
7	GOTERM_MF_ALL	GO:0003824~catalytic activity	20	P04183, Q9NR19, P52701, Q86WJ1, Q2M2I8, P49915, O43175, Q12933, P33993, Q8TE77, P07814, P33981, Q9H4A3, Q92614, P18858, Q01433, P49736, P43246, P37268, Q14566	0.000547148	0.00513633	29	5978	16718
7	GOTERM_MF_ALL	GO:0016887~ATPase activity	6	P33993, P52701, Q86WJ1, Q92614, P43246, Q14566	0.00069851	0.00626905	29	435	16718
7	GOTERM_MF_ALL	GO:0005096~GTPase activator activity	5	Q92609, Q8TCU6, Q15052, Q8TC07, P98171	0.00108898	0.00935352	29	276	16718
7	GOTERM_MF_ALL	GO:0008047~enzyme activator activity	6	Q92609, Q9H4A3, Q8TCU6, Q15052, Q8TC07, P98171	0.00120274	0.0099152	29	491	16718
7	GOTERM_MF_ALL	GO:0032403~protein complex binding	7	Q92609, P52701, P50995, Q92614, Q2M2I8, P43246, Q12933	0.00134383	0.010649	29	756	16718
7	GOTERM_MF_ALL	GO:0043531~ADP binding	3	P52701, Q92614, P43246	0.00138313	0.0105552	29	33	16718
7	GOTERM_MF_ALL	GO:0017111~nucleoside-triphosphatase activity	7	P33993, P52701, Q86WJ1, Q92614, P49736, P43246, Q14566	0.00150654	0.0110841	29	773	16718
7	GOTERM_MF_ALL	GO:0030695~GTPase regulator activity	5	Q92609, Q8TCU6, Q15052, Q8TC07, P98171	0.00161223	0.0114512	29	307	16718
7	GOTERM_MF_ALL	GO:0004003~ATP-dependent DNA helicase activity	3	P33993, Q86WJ1, Q14566	0.00183205	0.0125731	29	38	16718
7	GOTERM_MF_ALL	GO:0004386~helicase activity	4	P33993, Q86WJ1, P49736, Q14566	0.00224039	0.0148652	29	157	16718
7	GOTERM_MF_ALL	GO:0060589~nucleoside-triphosphatase regulator activity	5	Q92609, Q8TCU6, Q15052, Q8TC07, P98171	0.00233966	0.0150382	29	340	16718
7	GOTERM_MF_ALL	GO:0032143~single thymine insertion binding	2	P52701, P43246	0.00334698	0.0208103	29	2	16718
7	GOTERM_MF_ALL	GO:0016874~ligase activity	5	Q9NR19, P07814, P18858, P49915, Q12933	0.00453952	0.0273205	29	409	16718
7	GOTERM_MF_ALL	GO:0032142~single guanine insertion binding	2	P52701, P43246	0.00501641	0.0293052	29	3	16718
7	GOTERM_MF_ALL	GO:0032137~guanine/thymine mispair binding	2	P52701, P43246	0.00668315	0.0378232	29	4	16718
7	GOTERM_MF_ALL	GO:0032138~single base insertion or deletion binding	2	P52701, P43246	0.00668315	0.0378232	29	4	16718
7	GOTERM_MF_ALL	GO:0019899~enzyme binding	9	Q92609, P07814, Q9H4A3, Q8TCU6, P49736, P43246, Q12933, Q8TC07, P98171	0.00715756	0.0393908	29	1779	16718
7	GOTERM_MF_ALL	GO:0005089~Rho guanyl-nucleotide exchange factor activity	3	Q8TCU6, Q15052, P98171	0.00750935	0.040229	29	78	16718
7	GOTERM_MF_ALL	GO:0032357~oxidized purine DNA binding	2	P52701, P43246	0.0083472	0.0435151	29	5	16718
7	GOTERM_MF_ALL	GO:0032356~oxidized DNA binding	2	P52701, P43246	0.0083472	0.0435151	29	5	16718
	Category	Term	Count	Genes	PValue	Benjamini	List Total	Pop Hits	Pop Total
8
	Category	Term	Count	Genes	PValue	Benjamini	List Total	Pop Hits	Pop Total
9	GOTERM_MF_ALL	GO:0003682~chromatin binding	13	Q96T88, P0C0S5, P11388, P16401, Q6PL18, P45973, Q14683, O75475, O96028, Q13112, O00257, O60341, P49454	1.40564e-09	3.72494e-07	42	494	16718
9	GOTERM_MF_ALL	GO:0044877~macromolecular complex binding	14	Q96T88, P11388, Q6PL18, O75475, O96028, O60341, P49454, P0C0S5, P45973, P16401, Q14683, Q9Y2X7, O00257, Q13112	7.74908e-06	0.00102623	42	1296	16718
9	GOTERM_MF_ALL	GO:0003677~DNA binding	16	Q96T88, P11388, Q9BXS6, O75475, O96028, O60341, Q99661, Q9P2K3, P0C0S5, P16401, P29372, P46013, Q92766, P40937, O00257, P49715	0.000550347	0.047464	42	2507	16718
9	GOTERM_MF_ALL	GO:0042393~histone binding	5	Q96T88, Q6PL18, P45973, Q13112, O00257	0.000635753	0.0412568	42	161	16718
	Category	Term	Count	Genes	PValue	Benjamini	List Total	Pop Hits	Pop Total
10
	Category	Term	Count	Genes	PValue	Benjamini	List Total	Pop Hits	Pop Total
11	GOTERM_MF_ALL	GO:0044822~poly(A) RNA binding	14	P56181, Q12874, P53597, P14866, Q14978, P42765, Q86UP2, Q99729, P12270, Q13435, P35659, P10809, Q9Y3B7, Q15459	9.50544e-08	2.09117e-05	33	1176	16718
11	GOTERM_MF_ALL	GO:0003723~RNA binding	14	P56181, Q12874, P53597, P14866, Q14978, P42765, Q86UP2, Q99729, P12270, Q13435, P35659, P10809, Q9Y3B7, Q15459	4.1432e-06	0.000455649	33	1634	16718
11	GOTERM_MF_ALL	GO:0048037~cofactor binding	6	P11310, P53597, P13804, P09622, O75251, P04181	0.000149181	0.0108812	33	270	16718
11	GOTERM_MF_ALL	GO:1901363~heterocyclic compound binding	22	P56181, Q12874, P42765, Q14978, P53597, P14866, P09622, Q86UP2, Q99729, P12270, Q13435, P35659, P11310, P54819, Q96KQ7, P10809, Q9Y3B7, P13804, Q92922, P23219, Q9BX68, Q15459	0.000441292	0.0239841	33	5888	16718
11	GOTERM_MF_ALL	GO:0097159~organic cyclic compound binding	22	P56181, Q12874, P42765, Q14978, P53597, P14866, P09622, Q86UP2, Q99729, P12270, Q13435, P35659, P11310, P54819, Q96KQ7, P10809, Q9Y3B7, P13804, Q92922, P23219, Q9BX68, Q15459	0.000545466	0.0237212	33	5969	16718
	Category	Term	Count	Genes	PValue	Benjamini	List Total	Pop Hits	Pop Total
12
	Category	Term	Count	Genes	PValue	Benjamini	List Total	Pop Hits	Pop Total
13	GOTERM_MF_ALL	GO:0044822~poly(A) RNA binding	14	Q9NWH9, P52272, Q13573, Q8N163, Q15233, P10412, Q9BY77, Q99459, Q6UN15, Q9UKV3, Q9UKM9, Q9H307, Q9P0M9, P38159	4.84896e-07	0.000104247	37	1176	16718
13	GOTERM_MF_ALL	GO:0031490~chromatin DNA binding	6	P10412, Q12824, Q8TAQ2, P18754, P49711, O95983	1.5721e-06	0.000168986	37	93	16718
13	GOTERM_MF_ALL	GO:0043566~structure-specific DNA binding	6	P10412, Q12824, Q8TAQ2, P18754, P49711, O95983	9.1385e-06	0.000654714	37	133	16718
13	GOTERM_MF_ALL	GO:0003723~RNA binding	14	Q9NWH9, P52272, Q13573, Q8N163, Q15233, P10412, Q9BY77, Q99459, Q6UN15, Q9UKV3, Q9UKM9, Q9H307, Q9P0M9, P38159	1.89706e-05	0.00101916	37	1634	16718
13	GOTERM_MF_ALL	GO:0003676~nucleic acid binding	21	Q9NWH9, P52272, Q92785, Q8TAQ2, Q12824, Q13573, P18754, Q8N163, O95983, P0C0S8, Q9BY77, Q15233, P10412, Q99459, Q6UN15, Q9UKV3, Q9UKM9, Q9H307, P49711, Q9P0M9, P38159	4.88282e-05	0.00209746	37	4025	16718
13	GOTERM_MF_ALL	GO:0031492~nucleosomal DNA binding	4	Q12824, Q8TAQ2, P18754, O95983	6.23524e-05	0.00223187	37	36	16718
13	GOTERM_MF_ALL	GO:0003682~chromatin binding	8	P10412, Q15233, Q12824, Q8TAQ2, P18754, P49711, O95983, P38159	7.47825e-05	0.00229434	37	494	16718
13	GOTERM_MF_ALL	GO:0031491~nucleosome binding	4	Q12824, Q8TAQ2, P18754, O95983	0.00021092	0.00565304	37	54	16718
13	GOTERM_MF_ALL	GO:0000980~RNA polymerase II distal enhancer sequence-specific DNA binding	4	Q15233, Q12824, Q8TAQ2, O95983	0.000365444	0.00869364	37	65	16718
13	GOTERM_MF_ALL	GO:0097159~organic cyclic compound binding	24	Q9Y4W6, Q9NWH9, P52272, Q92785, Q8TAQ2, Q12824, Q13573, P18754, Q8N163, O95983, P0C0S8, Q9BY77, Q15233, P45954, P10412, Q6UN15, Q99459, P02649, Q9UKV3, Q9UKM9, Q9H307, P49711, Q9P0M9, P38159	0.000530261	0.0113389	37	5969	16718
13	GOTERM_MF_ALL	GO:0001158~enhancer sequence-specific DNA binding	4	Q15233, Q12824, Q8TAQ2, O95983	0.000748555	0.0145297	37	83	16718
13	GOTERM_MF_ALL	GO:0035326~enhancer binding	4	Q15233, Q12824, Q8TAQ2, O95983	0.00114194	0.0202633	37	96	16718
13	GOTERM_MF_ALL	GO:1901363~heterocyclic compound binding	23	Q9Y4W6, Q9NWH9, P52272, Q92785, Q8TAQ2, Q12824, Q13573, P18754, Q8N163, O95983, P0C0S8, Q9BY77, Q15233, P45954, P10412, Q6UN15, Q99459, Q9UKV3, Q9UKM9, Q9H307, P49711, Q9P0M9, P38159	0.00134482	0.0220104	37	5888	16718
13	GOTERM_MF_ALL	GO:0044877~macromolecular complex binding	10	P10412, Q15233, P02649, Q12824, Q8TAQ2, P18754, P49711, Q8N163, O95983, P38159	0.0013608	0.0206952	37	1296	16718
13	GOTERM_MF_ALL	GO:0044212~transcription regulatory region DNA binding	8	Q15233, Q99459, Q12824, Q8TAQ2, Q92785, P49711, O95983, P38159	0.00188304	0.026654	37	844	16718
13	GOTERM_MF_ALL	GO:0000975~regulatory region DNA binding	8	Q15233, Q99459, Q12824, Q8TAQ2, Q92785, P49711, O95983, P38159	0.0019216	0.0255151	37	847	16718
13	GOTERM_MF_ALL	GO:0001067~regulatory region nucleic acid binding	8	Q15233, Q99459, Q12824, Q8TAQ2, Q92785, P49711, O95983, P38159	0.00193459	0.0241931	37	848	16718
	Category	Term	Count	Genes	PValue	Benjamini	List Total	Pop Hits	Pop Total
14	GOTERM_MF_ALL	GO:0005515~protein binding	83	Q15369, P98155, Q9Y6M1, O14745, Q99417, Q15004, Q13185, Q16576, Q9Y230, Q32P28, Q9BXF6, Q9NTJ3, Q6UVJ0, Q14141, P49458, Q14331, P15311, Q9BV40, Q96B97, Q9H4E7, P25098, Q9Y6I3, Q14814, A9UHW6, Q13153, P28289, Q9UBG0, P80303, P29762, Q9GZU8, O75717, O75369, Q13813, P09972, P09493, Q01543, P26447, Q9GZT9, Q07812, P16949, Q7LBR1, P20702, P61586, P04792, P51825, Q9Y6A5, Q8NBT2, P01034, Q96CS2, O15400,…	3.41413e-05	0.0143046	100	10727	16718
14	GOTERM_MF_ALL	GO:0044877~macromolecular complex binding	20	Q15369, O14745, P19793, P98155, Q01826, Q13153, Q15004, Q9Y230, O60234, Q9UBG0, P28289, Q32P28, Q14331, Q15059, P09493, P10586, P49458, P15311, Q01543, P12004	0.000188483	0.038993	100	1296	16718
	Category	Term	Count	Genes	PValue	Benjamini	List Total	Pop Hits	Pop Total
15
	Category	Term	Count	Genes	PValue	Benjamini	List Total	Pop Hits	Pop Total
16
	Category	Term	Count	Genes	PValue	Benjamini	List Total	Pop Hits	Pop Total
17	GOTERM_MF_ALL	GO:0044822~poly(A) RNA binding	20	P27695, P39019, Q02790, P06733, P31948, P54577, Q13442, Q14157, P07900, P35637, Q9Y224, P09960, O75131, P51858, Q99598, P09429, O43707, P19338, Q99497, P21399	5.61137e-07	0.000253041	75	1176	16718
17	GOTERM_MF_ALL	GO:0003723~RNA binding	23	P27695, P49588, P39019, Q02790, P06733, P31948, P54577, Q13442, Q14157, P12814, P07900, P35637, Q9Y224, O75131, P09960, P51858, Q99598, Q53EL6, P09429, O43707, P19338, Q99497, P21399	1.28631e-06	0.000290021	75	1634	16718
17	GOTERM_MF_ALL	GO:0016491~oxidoreductase activity	14	P27695, P04406, P40925, O60701, Q13630, O14618, P11586, P23921, P09211, O75874, Q9UBQ7, P15121, P32119, Q99497	2.265e-05	0.00339929	75	751	16718
17	GOTERM_MF_ALL	GO:0050839~cell adhesion molecule binding	11	P12814, P40121, P28072, P18206, O75874, Q9HC38, P06733, O14618, O43707, P43487, Q99497	2.83361e-05	0.00318984	75	451	16718
17	GOTERM_MF_ALL	GO:0098641~cadherin binding involved in cell-cell adhesion	9	P40121, P28072, P18206, O75874, Q9HC38, P06733, O14618, P43487, Q99497	3.24346e-05	0.00292137	75	280	16718
17	GOTERM_MF_ALL	GO:0098632~protein binding involved in cell-cell adhesion	9	P40121, P28072, P18206, O75874, Q9HC38, P06733, O14618, P43487, Q99497	4.26318e-05	0.00319943	75	291	16718
17	GOTERM_MF_ALL	GO:0098631~protein binding involved in cell adhesion	9	P40121, P28072, P18206, O75874, Q9HC38, P06733, O14618, P43487, Q99497	4.80833e-05	0.00309322	75	296	16718
17	GOTERM_MF_ALL	GO:0045296~cadherin binding	9	P40121, P28072, P18206, O75874, Q9HC38, P06733, O14618, P43487, Q99497	4.92406e-05	0.00277216	75	297	16718
17	GOTERM_MF_ALL	GO:0051287~NAD binding	5	P40925, P04406, O75874, O60701, Q9UBQ7	8.78843e-05	0.00439449	75	53	16718
17	GOTERM_MF_ALL	GO:0016616~oxidoreductase activity, acting on the CH-OH group of donors, NAD or NADP as acceptor	6	P40925, O75874, O60701, P15121, Q9UBQ7, Q13630	0.000168874	0.00758794	75	117	16718
17	GOTERM_MF_ALL	GO:0016829~lyase activity	7	P27695, P06733, P04424, P09429, Q99497, P00918, P21399	0.000178189	0.00727978	75	187	16718
17	GOTERM_MF_ALL	GO:0016835~carbon-oxygen lyase activity	5	P27695, P06733, Q99497, P00918, P21399	0.000289793	0.0108339	75	72	16718
17	GOTERM_MF_ALL	GO:0016614~oxidoreductase activity, acting on CH-OH group of donors	6	P40925, O75874, O60701, P15121, Q9UBQ7, Q13630	0.000351598	0.0121258	75	137	16718
17	GOTERM_MF_ALL	GO:0003824~catalytic activity	42	P04406, P07311, Q02790, P06733, P04424, O14618, P06737, P11586, Q9H4A4, P07900, P00492, P35573, P09960, Q6XQN6, P32119, Q99497, Q9NQX3, P27695, P40925, Q9Y617, P49588, P30419, O60701, P52888, Q9Y5Y6, P54577, P06744, Q13630, Q9UBE0, Q8N806, P28072, P23921, P09211, O75874, Q96BW5, O75131, O75608, P15121, Q9UBQ7, P09429, P00918, P21399	0.00042525	0.0136086	75	5978	16718
17	GOTERM_MF_ALL	GO:0042802~identical protein binding	16	P04406, P39019, P04424, P06737, P12814, P00492, P07900, O75874, P35637, Q9Y224, P50502, Q9UBQ7, Q9HB71, O43707, P19338, Q99497	0.000754137	0.0224276	75	1355	16718
17	GOTERM_MF_ALL	GO:0048037~cofactor binding	7	P40925, P04406, O75874, O60701, Q9UBQ7, Q13630, P06737	0.00124094	0.0343954	75	270	16718
17	GOTERM_MF_ALL	GO:0050662~coenzyme binding	6	P40925, P04406, O75874, O60701, Q9UBQ7, Q13630	0.00133364	0.0347849	75	184	16718
17	GOTERM_MF_ALL	GO:0016836~hydro-lyase activity	4	P06733, Q99497, P00918, P21399	0.00148848	0.0366346	75	51	16718
	Category	Term	Count	Genes	PValue	Benjamini	List Total	Pop Hits	Pop Total
18	GOTERM_MF_ALL	GO:0098641~cadherin binding involved in cell-cell adhesion	8	Q9UHD8, P05556, O95372, P04075, Q15019, Q9BR76, P37802, Q16181	9.02832e-06	0.0022095	46	280	16718
18	GOTERM_MF_ALL	GO:0098632~protein binding involved in cell-cell adhesion	8	Q9UHD8, P05556, O95372, P04075, Q15019, Q9BR76, P37802, Q16181	1.15994e-05	0.00141993	46	291	16718
18	GOTERM_MF_ALL	GO:0098631~protein binding involved in cell adhesion	8	Q9UHD8, P05556, O95372, P04075, Q15019, Q9BR76, P37802, Q16181	1.29543e-05	0.00105739	46	296	16718
18	GOTERM_MF_ALL	GO:0045296~cadherin binding	8	Q9UHD8, P05556, O95372, P04075, Q15019, Q9BR76, P37802, Q16181	1.32405e-05	0.000810657	46	297	16718
18	GOTERM_MF_ALL	GO:0050839~cell adhesion molecule binding	9	Q9UHD8, P05556, O95372, P26038, P04075, Q15019, Q9BR76, P37802, Q16181	2.3645e-05	0.00115795	46	451	16718
	Category	Term	Count	Genes	PValue	Benjamini	List Total	Pop Hits	Pop Total
19
	Category	Term	Count	Genes	PValue	Benjamini	List Total	Pop Hits	Pop Total
20	GOTERM_MF_ALL	GO:0003723~RNA binding	13	P26641, P62993, Q08945, O43399, P62424, Q96DE0, P49591, P55072, P40429, P63241, P39023, Q00341, P62847	5.15975e-05	0.0136315	35	1634	16718
20	GOTERM_MF_ALL	GO:0044822~poly(A) RNA binding	11	P62993, Q08945, O43399, P62424, Q96DE0, P55072, P40429, P63241, P39023, Q00341, P62847	7.86574e-05	0.0104073	35	1176	16718
20	GOTERM_MF_ALL	GO:0051015~actin filament binding	5	P61160, P47756, Q9ULV4, O15143, O75083	0.000143307	0.0126271	35	132	16718
20	GOTERM_MF_ALL	GO:0032403~protein complex binding	8	P61160, P47756, Q9ULV4, O15143, O75083, P62942, P49407, P55072	0.000694041	0.0451202	35	756	16718
20	GOTERM_MF_ALL	GO:0044877~macromolecular complex binding	10	P61160, Q08945, P47756, Q9ULV4, O15143, O75083, P62942, P49407, P55072, P63241	0.000872616	0.0453814	35	1296	16718
	Category	Term	Count	Genes	PValue	Benjamini	List Total	Pop Hits	Pop Total
21
	Category	Term	Count	Genes	PValue	Benjamini	List Total	Pop Hits	Pop Total
22
	Category	Term	Count	Genes	PValue	Benjamini	List Total	Pop Hits	Pop Total
23
	Category	Term	Count	Genes	PValue	Benjamini	List Total	Pop Hits	Pop Total
24
	Category	Term	Count	Genes	PValue	Benjamini	List Total	Pop Hits	Pop Total
25
	Category	Term	Count	Genes	PValue	Benjamini	List Total	Pop Hits	Pop Total
26
	Category	Term	Count	Genes	PValue	Benjamini	List Total	Pop Hits	Pop Total
27	GOTERM_MF_ALL	GO:0003723~RNA binding	10	Q8WTT2, Q9UNX4, Q8WVV9, Q8IY81, Q9Y3C1, Q8NEF9, Q13206, Q99575, O00566, Q9NXV6	2.38124e-06	0.000266663	16	1656	16881
27	GOTERM_MF_ALL	GO:0044822~poly(A) RNA binding	9	Q8WTT2, Q9UNX4, Q8WVV9, Q8IY81, Q9Y3C1, Q8NEF9, Q13206, Q99575, O00566	2.54538e-06	0.000142531	16	1196	16881
	Category	Term	Count	Genes	PValue	Benjamini	List Total	Pop Hits	Pop Total
28	GOTERM_MF_ALL	GO:0044822~poly(A) RNA binding	10	Q9BXY0, Q9H7B2, Q8IX01, Q9HCD5, Q96T58, Q96T37, Q9P2N5, P78332, O00567, Q9BTC0	6.30771e-07	8.32583e-05	18	1196	16881
28	GOTERM_MF_ALL	GO:0003723~RNA binding	11	Q9BXY0, Q9H7B2, Q8IX01, Q9HCD5, Q96T58, Q96T37, Q9P2N5, P78406, P78332, O00567, Q9BTC0	8.1878e-07	5.4038e-05	18	1656	16881
28	GOTERM_MF_ALL	GO:0003676~nucleic acid binding	14	Q8IX01, Q9P2N5, Q96T58, P78406, O00567, P51532, Q9BXY0, Q96JM3, Q9H7B2, Q9HCD5, Q96T37, P78332, Q8WYP5, Q9BTC0	8.60803e-06	0.000378683	18	4097	16881
28	GOTERM_MF_ALL	GO:1901363~heterocyclic compound binding	15	Q9UIG0, Q8IX01, Q9P2N5, Q96T58, P78406, O00567, P51532, Q9BXY0, Q96JM3, Q9H7B2, Q9HCD5, Q96T37, P78332, Q8WYP5, Q9BTC0	9.76451e-05	0.00321726	18	5971	16881
28	GOTERM_MF_ALL	GO:0097159~organic cyclic compound binding	15	Q9UIG0, Q8IX01, Q9P2N5, Q96T58, P78406, O00567, P51532, Q9BXY0, Q96JM3, Q9H7B2, Q9HCD5, Q96T37, P78332, Q8WYP5, Q9BTC0	0.000115607	0.00304754	18	6052	16881
	Category	Term	Count	Genes	PValue	Benjamini	List Total	Pop Hits	Pop Total
29
	Category	Term	Count	Genes	PValue	Benjamini	List Total	Pop Hits	Pop Total
30
	Category	Term	Count	Genes	PValue	Benjamini	List Total	Pop Hits	Pop Total
31
	Category	Term	Count	Genes	PValue	Benjamini	List Total	Pop Hits	Pop Total
32
	Category	Term	Count	Genes	PValue	Benjamini	List Total	Pop Hits	Pop Total
33
	Category	Term	Count	Genes	PValue	Benjamini	List Total	Pop Hits	Pop Total
34
	Category	Term	Count	Genes	PValue	Benjamini	List Total	Pop Hits	Pop Total
35
	Category	Term	Count	Genes	PValue	Benjamini	List Total	Pop Hits	Pop Total
36
	Category	Term	Count	Genes	PValue	Benjamini	List Total	Pop Hits	Pop Total
37
	Category	Term	Count	Genes	PValue	Benjamini	List Total	Pop Hits	Pop Total
38
	Category	Term	Count	Genes	PValue	Benjamini	List Total	Pop Hits	Pop Total
39
	Category	Term	Count	Genes	PValue	Benjamini	List Total	Pop Hits	Pop Total
40
	Category	Term	Count	Genes	PValue	Benjamini	List Total	Pop Hits	Pop Total
41
	Category	Term	Count	Genes	PValue	Benjamini	List Total	Pop Hits	Pop Total
42
	Category	Term	Count	Genes	PValue	Benjamini	List Total	Pop Hits	Pop Total
43
	Category	Term	Count	Genes	PValue	Benjamini	List Total	Pop Hits	Pop Total
44
	Category	Term	Count	Genes	PValue	Benjamini	List Total	Pop Hits	Pop Total
45	GOTERM_MF_ALL	GO:0004298~threonine-type endopeptidase activity	3	P25786, P28070, P28066	6.593e-05	0.00696445	11	21	16881
45	GOTERM_MF_ALL	GO:0070003~threonine-type peptidase activity	3	P25786, P28070, P28066	6.593e-05	0.00696445	11	21	16881

## Sheet: headers key
Column header	Description
Category	original database / resource where the terms originate
Term	enriched terms associated with the gene list
Count	number of genes involved in this term
Genes	accession numbers of genes involved in this term
PValue	modified fisher exact p-value
Benjamini	Adjusted p-values by using the method of Benjamini and Hochberg (1995) Controlling the False Discovery Rate: A Practical and Powerful Approach to Multiple Testing. Journal of the Royal Statistical Society. Series B (Methodological). Vol. 57, No. 1
List Total	total genes in the gene list
Pop Hits	genes associated with that term
Pop Total	total hits in the background population
