# Supplementary material for: Spatiotemporal proteomic profiling of the pro-inflammatory response to lipopolysaccharide in the THP-1 human leukaemia cell line
Source: Nat Commun. 2021 Oct 1;12:5773. doi: 10.1038/s41467-021-26000-9 (PMC8486773; doi:10.1038/s41467-021-26000-9)
Supplement: Supplementary file 8 — Supplementary data 5 [file 41467_2021_26000_MOESM8_ESM.xlsx]

## Sheet: Unstimulated_LOPIT_protein - un
Supplementary Data 05 - Spatial Proteomics data
Accession	unstim_rep1_set1_126_cyto	unstim_rep1_set1_127N_F1.4	unstim_rep1_set1_127C_F7	unstim_rep1_set1_128N_F9	unstim_rep1_set1_128C_F11	unstim_rep1_set1_129N_F13	unstim_rep1_set1_129C_F15	unstim_rep1_set1_130N_F17	unstim_rep1_set1_130C_F19	unstim_rep1_set1_131_F21	unstim_rep1_set2_126_F5.6	unstim_rep1_set2_127N_F8	unstim_rep1_set2_127C_F10	unstim_rep1_set2_128N_F12	unstim_rep1_set2_128C_F14	unstim_rep1_set2_129N_F16	unstim_rep1_set2_129C_F18	unstim_rep1_set2_130N_F20	unstim_rep1_set2_130C_F22	unstim_rep1_set2_131_F24	unstim_rep2_set1_126_cyto	unstim_rep2_set1_127N_F1.6	unstim_rep2_set1_127C_F9.10	unstim_rep2_set1_128N_F12	unstim_rep2_set1_128C_F14	unstim_rep2_set1_129N_F16	unstim_rep2_set1_129C_F18	unstim_rep2_set1_130N_F20	unstim_rep2_set1_130C_F22	unstim_rep2_set1_131_F24	unstim_rep2_set2_127N_F7.8	unstim_rep2_set2_127C_F11.12	unsti_rep2_set2_128N_F13	unstim_rep2_set2_128C_F15	unstim_rep2_set2_129N_F17	unstim_rep2_set2_129C_F19	unstim_rep2_set2_130N_F21	unstim_rep2_set2_130C_F23	unstim_rep2_set2_131_F25	unstim_rep3_set1_126_cyto	unstim_rep3_set1_127N_F1.6	unstim_rep3_set1_127C_F9	unstim_rep3_set1_128N_F11	unstim_rep3_set1_128C_F13	unstim_rep3_set1_129N_F15	unstim_rep3_set1_129C_F17	unstim_rep3_set1_130N_F19	unstim_rep3_set1_130C_F21	unstim_rep3_set1_131_F23
A0AVT1	0.826835	0.00717263	0.0147776	0.0113794	0.0115347	0.0154553	0.0148319	0.0189463	0.026088	0.0397978	0.0356248	0.0357357	0.0826746	0.0696308	0.0798351	0.091058	0.127857	0.157609	0.145242	0.157209	0.88069	0.00435323	0.00812175	0.00881075	0.00814015	0.0158405	0.0177469	0.0210522	0.0164044	0.0121445	0.046545	0.0234655	0.0870095	0.0755617	0.219405	0.160992	0.115516	0.11095	0.0937128	0.570167	0.00437869	0.0253781	0.0240273	0.0251057	0.0578156	0.055553	0.0625938	0.0763087	0.0972984
A0FGR8-2	0.0233271	0.00740389	0.00935486	0.0156498	0.0340003	0.0504535	0.113466	0.185907	0.219913	0.326502	0.00760043	0.00730406	0.0193695	0.0339911	0.0742833	0.10455	0.171731	0.23491	0.176605	0.163556	0.0180553	0.0126695	0.0183986	0.0746038	0.13894	0.22579	0.20572	0.132665	0.103776	0.0485193	0.0181533	0.0512636	0.102629	0.109797	0.263478	0.196886	0.114369	0.0815661	0.0619958	0.00340086	0.00563223	0.0377689	0.0510298	0.0770832	0.146832	0.16556	0.217079	0.13773	0.150626
A0JNW5	0.394144	0.00756908	0.00676987	0.0155225	0.0333885	0.0325414	0.0397059	0.0654184	0.0995471	0.305393	0.013071	0.014368	0.037369	0.0530307	0.0624471	0.0584798	0.123888	0.176488	0.254225	0.235045	0.41596	0.0141287	0.0208784	0.0357844	0.043009	0.0748895	0.0729983	0.0679581	0.102517	0.0609613	0.0308308	0.0730564	0.112268	0.0771683	0.156146	0.129624	0.156122	0.150209	0.114576	0.107364	0.0105536	0.0347947	0.0766415	0.0658685	0.151948	0.14643	0.129407	0.125467	0.110133
A0MZ66-3	0.769746	0.00842545	0.0375078	0.0118578	0.0155455	0.0196211	0.0237155	0.0284708	0.0326021	0.0569564	0.0647752	0.0720227	0.0918003	0.105726	0.0978641	0.0919964	0.117871	0.144334	0.108922	0.104688	0.741235	0.0117185	0.0315541	0.0180917	0.0233006	0.0339403	0.0343398	0.0318655	0.0311416	0.019397	0.0898634	0.0882321	0.171903	0.0797749	0.132788	0.146004	0.0938922	0.103161	0.0943813	0.459003	0.0313492	0.0403903	0.0669425	0.067358	0.0879061	0.0541509	0.065138	0.0546331	0.0711069
A1L0T0	0.0138979	0.00448873	0.0076597	0.0114034	0.0293665	0.039224	0.0896653	0.181422	0.22488	0.399987	0.00944423	0.00792144	0.0253132	0.0277426	0.0651403	0.0908963	0.169844	0.237254	0.175733	0.162432	0.0150949	0.00798947	0.0169051	0.0695622	0.111521	0.217396	0.221298	0.140919	0.102589	0.0586097	0.0170272	0.056873	0.0911242	0.101693	0.27301	0.20932	0.108217	0.0828475	0.0546603	0.00281934	0.00629088	0.0428167	0.0658565	0.0653801	0.110444	0.142431	0.191159	0.174621	0.171683
A1L170-2	0.0299127	0.042396	0.0432964	0.0688383	0.0814008	0.119039	0.196371	0.202181	0.147392	0.0691733	0.0441101	0.0458029	0.0762472	0.0768964	0.132887	0.260764	0.189252	0.0812944	0.0446369	0.0481086	0.00243238	0.0546874	0.0481676	0.084857	0.214801	0.24458	0.157718	0.0852691	0.0633466	0.0441405	0.0468668	0.0801167	0.121033	0.254261	0.194743	0.143791	0.0623365	0.0565807	0.0402704	0.0981808	0.00682184	0.0194286	0.033798	0.0351878	0.0993561	0.337154	0.160726	0.114484	0.0948625
A1X283	0.124688	0.0342628	0.0334284	0.0449502	0.042056	0.0592083	0.0700873	0.0974304	0.145103	0.348785	0.0214832	0.0245025	0.0352604	0.0400412	0.0593848	0.0634201	0.107824	0.183396	0.237915	0.23505	0.00671979	0.0478015	0.0497296	0.0869921	0.0911159	0.106209	0.114147	0.128329	0.180086	0.188871	0.0619375	0.0343958	0.0833333	0.0706999	0.126997	0.133797	0.142133	0.147106	0.16239	0.156819	0.0324643	0.0632591	0.0658227	0.0783443	0.0963918	0.108822	0.171086	0.0931118	0.142993
A2RRP1	0.0223608	0.0055788	0.00907541	0.0159995	0.0346326	0.0538544	0.0966894	0.191336	0.22559	0.331221	0.00538926	0.00628713	0.0190767	0.0316852	0.0790715	0.0947164	0.173436	0.242086	0.1815	0.160126	0.0159442	0.00759045	0.0158274	0.070306	0.130622	0.217401	0.23256	0.135809	0.110656	0.056622	0.0138405	0.046723	0.0988434	0.11028	0.296191	0.202772	0.111137	0.0789083	0.0520823	0.00351121	0.00364537	0.0269555	0.0409652	0.0430383	0.115907	0.179816	0.205936	0.191842	0.182369
A2RUS2	0.204319	0.0277174	0.0243875	0.0395186	0.0432154	0.0741897	0.0698348	0.127103	0.132151	0.22165	0.0254335	0.0210941	0.0383611	0.0416479	0.0692034	0.0742619	0.119283	0.178396	0.188445	0.242115	0.501384	0.00919894	0.0192392	0.0422682	0.0521275	0.0856317	0.107278	0.0855284	0.0654682	0.0436507	0.0324014	0.0259044	0.0810112	0.110094	0.217767	0.168767	0.146743	0.119005	0.095894	0.0806177	0.0198291	0.0402493	0.0606118	0.0636267	0.115209	0.129274	0.171084	0.131488	0.157147
A2VDJ0-5	0.0120275	0.0100606	0.0145298	0.0282892	0.0449143	0.0971591	0.112958	0.205638	0.220211	0.27882	0.0141352	0.0177885	0.0365983	0.0519858	0.0845537	0.121365	0.179082	0.197848	0.143902	0.141003	0.0285889	0.0133527	0.0269773	0.0728571	0.101363	0.17822	0.203602	0.13584	0.172493	0.0667054	0.0193331	0.0586073	0.0956883	0.121016	0.240226	0.19692	0.119876	0.079362	0.0689706	0.00471552	0.00696334	0.0213653	0.0480152	0.0537697	0.0991566	0.127039	0.200811	0.207998	0.210844
A3KMH1	0.0445153	0.0023447	0.00931534	0.012871	0.024363	0.0424152	0.0739717	0.125088	0.212474	0.369032	0.00784037	0.00474745	0.0143758	0.0252703	0.0378316	0.0622021	0.147935	0.287753	0.216556	0.189656	0.0803239	0.00923434	0.0160737	0.0565235	0.0591763	0.117928	0.197406	0.210465	0.166496	0.0863736	0.0173445	0.0310902	0.06759	0.04747	0.177302	0.274189	0.185664	0.121498	0.0778528	0.00461406	0.00317314	0.0140171	0.0209363	0.0289413	0.0726882	0.08131	0.311617	0.216867	0.227357
A3KN83	0.565948	0.0078873	0.0166976	0.0145522	0.0190619	0.0272248	0.0374583	0.0572363	0.071315	0.16451	0.0138346	0.014368	0.0215277	0.0281989	0.0449599	0.0506231	0.0917439	0.176781	0.2588	0.28464	0.678242	0.00993759	0.103974	0.0172031	0.015081	0.0260766	0.0382714	0.0240695	0.0544652	0.0326791	0.0231214	0.0391781	0.069083	0.0973557	0.13529	0.188181	0.136095	0.143387	0.0976578	0.475383	0.00974154	0.061668	0.0335975	0.0369737	0.0738965	0.0484045	0.0937857	0.0615216	0.105621
A4D1E9	0.0084392	0.00196521	0.00751875	0.0113175	0.0198844	0.0329359	0.0527393	0.0942837	0.214985	0.445574	0.00234025	0.00369605	0.0108986	0.0168698	0.0364381	0.0691769	0.162982	0.27387	0.220032	0.203696	0.0035967	0.00258179	0.00790871	0.0487385	0.0449118	0.113932	0.224491	0.281131	0.189346	0.0941084	0.011385	0.0439098	0.035084	0.034711	0.166692	0.273572	0.169777	0.156361	0.0814957	0.0013005	0.00277575	0.003568	0.0118465	0.0153405	0.0537589	0.0904734	0.362195	0.196363	0.2003
A4D1P6	0.585236	0.0124591	0.0280949	0.0220812	0.0299762	0.0450303	0.0424731	0.0602607	0.0651198	0.105798	0.0332652	0.0376236	0.0711232	0.0677779	0.0989818	0.0929469	0.111641	0.17197	0.131453	0.167139	0.687287	0.00844339	0.00650905	0.034668	0.0398231	0.056703	0.0640894	0.0445702	0.0397587	0.0229762	0.0334989	0.0676137	0.117701	0.11205	0.172357	0.151878	0.144694	0.102623	0.113064	0.164423	0.0116761	0.0373516	0.061476	0.0676534	0.14082	0.118654	0.128912	0.0966089	0.117162
A5YKK6	0.0850699	0.01484	0.0206735	0.0300328	0.0496918	0.0656982	0.0961978	0.169035	0.197232	0.273832	0.0171484	0.0170279	0.0386562	0.0466262	0.068652	0.0949473	0.176658	0.19817	0.149989	0.180655	0.0551476	0.0169395	0.0250131	0.0650039	0.0997253	0.158716	0.203324	0.145169	0.124903	0.0802773	0.0200217	0.0534818	0.078576	0.089547	0.226586	0.188415	0.125391	0.107584	0.0908685	0.00782065	0.00475918	0.0271353	0.0446887	0.0431397	0.0990296	0.148696	0.187296	0.204758	0.211873
A6NC98	0.245788	0.0347547	0.054495	0.0661453	0.0662641	0.0831859	0.0831977	0.0867301	0.110859	0.111942	0.0381316	0.0492674	0.0569102	0.0700709	0.0961564	0.104072	0.125026	0.1509	0.146656	0.153959	0.449037	0.0401972	0.0230083	0.0601823	0.0587685	0.0737415	0.0725018	0.0720763	0.081434	0.0799497	0.0489602	0.0717726	0.105047	0.0982134	0.123552	0.152602	0.132146	0.142615	0.140324	0.315396	0.0210613	0.0155075	0.0283784	0.0586213	0.0882764	0.0984093	0.0953196	0.0976217	0.110617
A6NDG6	0.801837	0.00933483	0.0214856	0.0127878	0.0151148	0.0212297	0.0224443	0.0335279	0.0344919	0.0294072	0.0668156	0.0727388	0.162072	0.137117	0.139824	0.111	0.105097	0.0807637	0.0632862	0.0612854	0.898554	0.00743027	0.00652951	0.0118196	0.0106275	0.0143976	0.0168441	0.0145109	0.0121484	0.00931155	0.0422609	0.0887082	0.128694	0.0866296	0.158377	0.147994	0.0917408	0.101689	0.153906	0.619014	0.00617712	0.0239011	0.052244	0.0472515	0.0638893	0.0364936	0.0355015	0.0377338	0.0382369
A6NHR9	0.0495349	0.00583172	0.00910884	0.00981647	0.0140168	0.0217152	0.0374352	0.0896526	0.166286	0.574035	0.00331845	0.00504779	0.0139913	0.0180257	0.027182	0.0476782	0.0973622	0.20916	0.287689	0.276586	0.0230153	0.00559105	0.0118348	0.0407451	0.052988	0.105233	0.130774	0.202467	0.246389	0.169593	0.0278707	0.0479104	0.0524687	0.0503129	0.140669	0.16963	0.162822	0.171514	0.139977	0.0130275	0.00651753	0.0218077	0.0411094	0.0511204	0.0980183	0.0880977	0.223622	0.191906	0.25886
A6NI72	0.455972	0.00994363	0.0300344	0.0138565	0.0191588	0.0274203	0.0360326	0.0812393	0.0861655	0.163565	0.0151481	0.0162113	0.035471	0.0488627	0.0603392	0.0728516	0.103518	0.189092	0.225416	0.247261	0.467572	0.017979	0.0241251	0.0447254	0.0498414	0.082701	0.0746439	0.0724593	0.0783987	0.0581021	0.0365152	0.0660766	0.0885257	0.0761293	0.148177	0.14878	0.128179	0.127229	0.126483	0.158019	0.0190275	0.0564097	0.0541823	0.0745284	0.111063	0.0941086	0.150433	0.0887678	0.117765
A6NJ78	0.0192755	0.0053065	0.0123436	0.0233535	0.0394576	0.0632102	0.0870634	0.144416	0.298727	0.278718	0.00407569	0.00700963	0.0185354	0.0290394	0.048376	0.0708779	0.161977	0.258495	0.210799	0.185874	0.0219012	0.00624093	0.0142381	0.0499398	0.0576654	0.106309	0.199033	0.253035	0.193614	0.0950257	0.0116022	0.0377309	0.0391292	0.045103	0.156838	0.264781	0.199741	0.146536	0.0900175	0.0080265	0.00454349	0.0208409	0.0276612	0.0477173	0.0824175	0.070071	0.344529	0.193465	0.15431
A8MVS5	0.00536686	0.085125	0.101255	0.125273	0.137127	0.171605	0.138603	0.110408	0.079114	0.046123	0.0786804	0.0731211	0.160353	0.138154	0.141417	0.141809	0.102284	0.0720361	0.0501796	0.0419653	0.00688001	0.168801	0.154075	0.174007	0.177737	0.108189	0.0886324	0.0479209	0.0434591	0.0302984	0.14727	0.182281	0.181124	0.156771	0.125187	0.0797889	0.0617146	0.0423699	0.0234942	0.00945961	0.139319	0.103202	0.147776	0.154841	0.17446	0.135574	0.0790994	0.0485027	0.0381959
A8MVW0	0.013897	0.0734705	0.073278	0.088498	0.0949379	0.118533	0.128142	0.150564	0.119702	0.0991282	0.0859875	0.0620194	0.140351	0.147223	0.134903	0.143523	0.134038	0.0629326	0.0468816	0.0421408	0.00547281	0.185521	0.0919057	0.130893	0.172722	0.146045	0.117262	0.0694026	0.0422919	0.0384856	0.162173	0.126475	0.175868	0.185999	0.136589	0.0871241	0.0406714	0.0350928	0.0500073	0.0217944	0.197699	0.111117	0.139026	0.144833	0.15598	0.0815175	0.0721973	0.0243833	0.0287707
A8MXV4	0.0416255	0.00299007	0.00903014	0.0142444	0.0297614	0.0387259	0.0570006	0.139832	0.236342	0.423666	0.0051419	0.00563428	0.0207678	0.0270168	0.0533348	0.0684177	0.136012	0.256218	0.20936	0.198804	0.103964	0.00487966	0.0117951	0.0564252	0.063514	0.139272	0.193522	0.184425	0.14342	0.0702066	0.0147448	0.0357216	0.068111	0.070994	0.249641	0.266705	0.150303	0.0975019	0.0572068	0.00493788	0.003873	0.0144954	0.0306554	0.0328089	0.0671965	0.0885418	0.316003	0.170606	0.252637
B0I1T2	0.0132031	0.0524265	0.0328014	0.0445467	0.0784635	0.0962277	0.149373	0.176988	0.146923	0.158434	0.0443511	0.0282419	0.0580924	0.0742166	0.137242	0.148002	0.156902	0.153808	0.0979565	0.0819353	0.0216133	0.0681208	0.0333883	0.12097	0.221736	0.194657	0.133472	0.0813744	0.0534334	0.0274348	0.0550671	0.10411	0.190749	0.173874	0.196553	0.13255	0.062402	0.0425881	0.0279485	0.00376589	0.0263333	0.0652647	0.0952092	0.113708	0.189882	0.187828	0.121604	0.0639193	0.0610569
B7ZBB8	0.350609	0.0429086	0.0570128	0.0591349	0.056376	0.0840162	0.0708154	0.0942825	0.0920229	0.0928212	0.0238161	0.0344423	0.0646028	0.0598165	0.06035	0.0702465	0.120225	0.160265	0.171873	0.234364	0.642398	0.00962168	0.0237326	0.0234836	0.0263805	0.0391973	0.0562748	0.0567933	0.068906	0.0532122	0.0301699	0.0797657	0.0660443	0.0728105	0.109412	0.150639	0.134142	0.213673	0.143344	0.230354	0.0502485	0.113224	0.144682	0.127168	0.0927234	0.0261059	0.110468	0.0417032	0.0633226
C9JLW8	0.12321	0.00981683	0.0180673	0.0154068	0.0247097	0.0293765	0.0494114	0.0958798	0.158324	0.429282	0.00800462	0.00510292	0.0125077	0.0210749	0.033571	0.0459358	0.108998	0.230108	0.282521	0.254971	0.132961	0.0151975	0.0185313	0.0505215	0.0650865	0.116474	0.16615	0.145856	0.16874	0.120481	0.0102392	0.0267225	0.0735802	0.0697951	0.146521	0.225068	0.113469	0.129183	0.205422	0.141574	0.00418226	0.0222303	0.0271134	0.0360124	0.0796283	0.112289	0.171205	0.189226	0.21654
E9PAV3	0.907476	0.00483493	0.0298207	0.00135178	0.00305026	0.00699842	0.0114362	0.0108728	0.0242386	0.022348	0.0284879	0.0282646	0.0378153	0.0394807	0.0659831	0.0714447	0.102426	0.181312	0.20999	0.234795	0.932429	0.00205958	0.000220034	0.00310902	0.00106042	0.00450722	0.00749093	0.0174921	0.0199042	0.0123483	0.0583845	0.240027	0.0858729	0.0384596	0.166629	0.174776	0.11234	0.0713871	0.0521239	0.644272	0.00689993	0.007817	0.0121001	0.0185343	0.0458798	0.0691202	0.0571745	0.066706	0.0706976
E9PRG8	0.101213	0.007855	0.021884	0.0300051	0.0434049	0.0702949	0.133966	0.193822	0.218247	0.179308	0.0103205	0.0164582	0.0357597	0.0691229	0.100581	0.126622	0.186201	0.146634	0.116623	0.191678	0.194099	0.00584161	0.0253894	0.0553962	0.061476	0.150788	0.165248	0.137662	0.106313	0.0977864	0.00886263	0.0683133	0.0498498	0.0732042	0.201992	0.151924	0.109734	0.118145	0.217975	0.0177823	0.009749	0.0473626	0.0778622	0.0839666	0.127631	0.121217	0.275151	0.0875959	0.151682
F5H4A9	0.0291438	0.0343293	0.0533647	0.0835806	0.0994427	0.134437	0.154404	0.1586	0.144658	0.108041	0.0301017	0.0452165	0.101325	0.133093	0.124949	0.132455	0.15246	0.118251	0.0826192	0.079529	0.00812442	0.0335261	0.0642578	0.124612	0.167806	0.16343	0.196768	0.0953404	0.0984596	0.0476752	0.0483897	0.0940587	0.146768	0.149358	0.161593	0.149992	0.113073	0.0718847	0.0648829	0.0133977	0.017983	0.112561	0.12016	0.090767	0.106817	0.128185	0.116733	0.14067	0.152727
H3BSY2	0.0242903	0.0418259	0.0356467	0.0419762	0.07032	0.0924238	0.152952	0.184384	0.171126	0.185055	0.0203677	0.01357	0.0267148	0.0510908	0.0942463	0.107096	0.174732	0.233691	0.174511	0.10398	0.10667	0.0628142	0.0413294	0.108879	0.163412	0.197456	0.114195	0.0935285	0.0673797	0.0443364	0.0508203	0.043971	0.113825	0.136907	0.176351	0.174813	0.146942	0.0931423	0.063228	0.00481145	0.00806489	0.0306184	0.0560093	0.0845387	0.2249	0.234555	0.18644	0.0785951	0.0786689
O00115	0.0167799	0.00644383	0.0184631	0.0365432	0.0697021	0.125136	0.140542	0.198992	0.189939	0.18728	0.0102554	0.0191127	0.0442722	0.0792342	0.126053	0.126539	0.180209	0.178662	0.120469	0.104182	0.0107774	0.0136138	0.0501016	0.143646	0.190058	0.185924	0.194129	0.113917	0.0706242	0.0367825	0.0275498	0.107405	0.169762	0.127552	0.209473	0.166838	0.093285	0.0598986	0.040588	0.00573039	0.0147764	0.0853053	0.141057	0.129168	0.159474	0.139928	0.135419	0.0877094	0.0692352
O00116	0.00586169	0.0065409	0.0124739	0.0164592	0.0316882	0.0456972	0.0667048	0.152333	0.234817	0.38798	0.00802099	0.00800359	0.0225067	0.0285007	0.0499712	0.0708537	0.145867	0.236264	0.197232	0.214292	0.0145482	0.00836957	0.0157434	0.0604905	0.0853457	0.193598	0.239207	0.17325	0.131886	0.0642391	0.0130252	0.0441283	0.0664382	0.0764775	0.256357	0.228998	0.134184	0.101027	0.0628492	0.00303937	0.00408505	0.0186829	0.0358431	0.0431811	0.0816822	0.0956146	0.235384	0.164928	0.296253
O00124	0.129004	0.00261384	0.0227036	0.0196259	0.018817	0.0452047	0.0878373	0.169023	0.211822	0.29335	0.00782504	0.0235057	0.042896	0.0355886	0.0749163	0.0981258	0.211014	0.209893	0.151191	0.145045	0.00172228	0.00647876	0.0160387	0.071395	0.147659	0.230913	0.280923	0.12469	0.0809626	0.039218	0.0535673	0.080099	0.110964	0.116953	0.227807	0.170586	0.0954372	0.0739941	0.0705927	0.00424834	0.00378375	0.0120191	0.0226847	0.0509688	0.108113	0.194211	0.221906	0.204541	0.181827
O00142	0.0134301	0.00207543	0.00348864	0.0033452	0.0119172	0.0176671	0.0304521	0.0742038	0.208565	0.590385	0.00344397	0.00458819	0.00821795	0.0126144	0.0259629	0.0464812	0.113511	0.319689	0.257768	0.188029	0.0330628	0.00761169	0.0235911	0.054975	0.0556223	0.125434	0.198138	0.217973	0.168633	0.0778728	0.0119903	0.0326299	0.044959	0.0541383	0.140964	0.310249	0.19503	0.121755	0.0614424	0.0185669	0.00310159	0.0144051	0.0315507	0.0288292	0.0670774	0.0911431	0.266755	0.259282	0.219289
O00148	0.659053	0.0047478	0.0142104	0.00405762	0.00842351	0.0107599	0.0155449	0.0350325	0.0631837	0.156895	0.00672793	0.00773299	0.0124338	0.0162961	0.0333847	0.0418041	0.0780896	0.17026	0.257607	0.375663	0.887915	0.0052174	0.0345138	0.00597698	0.00528334	0.0108911	0.0138602	0.0138842	0.0166486	0.0127075	0.0499164	0.0992467	0.0649725	0.0429737	0.1108	0.128322	0.147915	0.162304	0.181009	0.422532	0.00414754	0.0331726	0.0359746	0.0328128	0.0535539	0.0558309	0.0774806	0.116064	0.16843
O00151	0.465148	0.0283447	0.0441754	0.0286436	0.0325169	0.0524543	0.0620598	0.0754173	0.0708381	0.0522966	0.0712924	0.0657943	0.0847096	0.100548	0.11815	0.11037	0.138613	0.128747	0.0930006	0.0757759	0.290084	0.0822339	0.0710098	0.0865603	0.0574588	0.0854021	0.0561268	0.0348157	0.0265997	0.0219577	0.129896	0.137923	0.18851	0.140654	0.12747	0.0996602	0.0618406	0.0585898	0.0547103	0.272303	0.0236915	0.0358291	0.0585277	0.0633013	0.104424	0.121973	0.0853458	0.076221	0.0626058
O00154-7	0.813427	0.00503662	0.0236539	0.0156914	0.0168265	0.0178249	0.0154074	0.0239409	0.0227103	0.0371721	0.0302605	0.0330085	0.0551835	0.0605068	0.0746538	0.0612208	0.107957	0.173291	0.183604	0.209629	0.896096	0.00355497	0.0095987	0.00949918	0.00763165	0.013969	0.0195884	0.0170788	0.0178911	0.0128062	0.0431773	0.109167	0.0831951	0.0722256	0.157805	0.154887	0.121409	0.151654	0.115818	0.523307	0.00618347	0.0279256	0.0375662	0.0411328	0.065799	0.0570099	0.0627309	0.0609609	0.0792552
O00159-3	0.0354371	0.0673314	0.0477524	0.0643793	0.0889817	0.115746	0.125071	0.143889	0.124917	0.152204	0.0592063	0.0364505	0.0709234	0.0869971	0.12927	0.1131	0.129774	0.136262	0.111519	0.113105	0.109298	0.0820322	0.0353983	0.126368	0.135679	0.127741	0.125579	0.0857286	0.0777666	0.0409311	0.0737289	0.122556	0.172082	0.113406	0.168262	0.146411	0.0847906	0.0674488	0.0526625	0.0235483	0.0191353	0.0598431	0.0876478	0.0805724	0.179519	0.189649	0.126589	0.0896494	0.0888581
O00160	0.598019	0.0126712	0.02472	0.0185173	0.027335	0.031349	0.041388	0.0580615	0.0559	0.0853645	0.0422381	0.0367391	0.0596633	0.0720542	0.0994937	0.0913557	0.121687	0.146199	0.146177	0.175683	0.776924	0.00878067	0.0149235	0.0218003	0.0235714	0.0318357	0.0323561	0.0363334	0.0384523	0.0194816	0.0420942	0.0853687	0.101967	0.0786412	0.160076	0.15983	0.120904	0.135322	0.0987312	0.33252	0.0131554	0.056633	0.0638153	0.0652046	0.100589	0.083512	0.0887568	0.0776362	0.102593
O00161	0.0364936	0.0673296	0.0492289	0.0561733	0.0952138	0.111697	0.15034	0.156205	0.113663	0.160915	0.0645482	0.0387796	0.0823951	0.0973971	0.142182	0.143396	0.140317	0.126884	0.0941842	0.0649911	0.038795	0.101754	0.0576883	0.141744	0.196973	0.172432	0.128362	0.0790849	0.049612	0.0270311	0.0764333	0.135215	0.181293	0.180312	0.164716	0.129684	0.0572673	0.0368405	0.024138	0.00429282	0.027964	0.0444348	0.0487809	0.0652018	0.180243	0.240803	0.124897	0.0818963	0.0756332
O00165-2	0.0225668	0.00225213	0.0128857	0.0163943	0.0275362	0.0405364	0.0669865	0.13278	0.262332	0.387833	0.00343574	0.00591022	0.0195051	0.0229121	0.0403121	0.0763783	0.155348	0.271481	0.224862	0.173451	0.0127394	0.00838932	0.0224805	0.0635772	0.0562764	0.103548	0.200728	0.231562	0.182058	0.102033	0.0130173	0.0333197	0.0467246	0.0513118	0.172673	0.284167	0.196	0.131393	0.0693626	0.00315662	0.00303876	0.0156626	0.0283826	0.0260043	0.0665168	0.0992228	0.242129	0.268337	0.209562
O00170	0.756304	0.013276	0.012537	0.0142919	0.0200364	0.0248146	0.020774	0.0281304	0.033182	0.0565997	0.0455058	0.0413596	0.0774356	0.0831816	0.0945611	0.0975504	0.109333	0.150546	0.151079	0.140467	0.844967	0.00780251	0.0206835	0.0130004	0.01548	0.0170749	0.0195637	0.0176865	0.0225621	0.0134516	0.0489931	0.11561	0.0920133	0.0668451	0.127701	0.157123	0.127781	0.157717	0.10572	0.523574	0.0189293	0.0322594	0.0368301	0.0473549	0.0752242	0.0504103	0.0569353	0.0654979	0.0830799
O00178	0.519941	0.00590626	0.0110927	0.0156105	0.0222507	0.0254424	0.0396304	0.0774847	0.112498	0.233161	0.0136142	0.0138317	0.0226449	0.0342509	0.0467808	0.0700993	0.120254	0.176763	0.221144	0.234632	0.467804	0.00944862	0.0420463	0.0350277	0.0521484	0.0692177	0.0852602	0.0782243	0.0922503	0.0784898	0.0257861	0.0565276	0.0676591	0.0651745	0.154686	0.165872	0.139142	0.157883	0.132802	0.143124	0.0147085	0.039412	0.0663368	0.0603049	0.104454	0.107762	0.17525	0.131597	0.163268
O00182	0.0398769	0.0534426	0.0451312	0.0513609	0.0815277	0.122402	0.158339	0.186591	0.138044	0.116545	0.0433647	0.0350099	0.0728037	0.0932907	0.158922	0.159284	0.157057	0.118085	0.0819899	0.0593729	0.0176532	0.0819712	0.0469767	0.12972	0.239934	0.193962	0.132933	0.0716262	0.0543591	0.0262072	0.0631154	0.11115	0.201216	0.147773	0.19509	0.128608	0.0645464	0.0420996	0.0270313	0.0101862	0.0715448	0.107534	0.133338	0.130621	0.178136	0.156409	0.0975226	0.0700043	0.0555586
O00186	0.0199117	0.031165	0.0244302	0.0307112	0.0626816	0.0773347	0.134238	0.166261	0.159273	0.237407	0.0333411	0.0211063	0.0458949	0.0633765	0.121925	0.137662	0.158252	0.179114	0.12794	0.111191	0.00955808	0.0677042	0.0464892	0.126556	0.211715	0.180826	0.136861	0.0864153	0.0665079	0.0379399	0.0516605	0.0889408	0.171386	0.154558	0.18891	0.144219	0.0818483	0.0515786	0.0366803	0.00241392	0.00951738	0.032689	0.0489767	0.0613569	0.214871	0.248803	0.19111	0.0930847	0.0924106
O00193	0.8246	0.010613	0.0249392	0.0102236	0.0118712	0.0105163	0.023223	0.0241032	0.0209902	0.0199238	0.0501413	0.0450567	0.0809002	0.102428	0.0982251	0.0848499	0.124629	0.13268	0.141225	0.13482	0.794396	0.011179	0.0399456	0.0177289	0.0228066	0.0238829	0.0318554	0.0234136	0.0212823	0.0164064	0.0555967	0.103697	0.143034	0.10548	0.162093	0.164022	0.096067	0.0949516	0.075059	0.648475	0.0088507	0.0310642	0.049116	0.0362948	0.0458227	0.0477343	0.0412225	0.040027	0.0513927
O00203	0.800812	0.00711596	0.0033967	0.00829478	0.0103766	0.0155602	0.0192075	0.0237581	0.0314512	0.0601956	0.0277927	0.0302756	0.0679714	0.0887726	0.1115	0.0955896	0.113055	0.15285	0.141618	0.170889	0.902365	0.00447142	0.00104683	0.00800162	0.0087077	0.0135059	0.0130544	0.0178147	0.0166706	0.00962429	0.0416785	0.115766	0.102897	0.0699839	0.144978	0.155282	0.111234	0.127305	0.0821432	0.41356	0.00595966	0.0158217	0.0361156	0.0339411	0.0885096	0.0976883	0.116671	0.0812567	0.107758
O00214-2	0.00839559	0.0608382	0.046321	0.0611412	0.0888058	0.125136	0.163783	0.179022	0.135224	0.114857	0.0516808	0.038491	0.0643802	0.0844941	0.159762	0.153391	0.162893	0.131442	0.0773515	0.0715478	0.0317922	0.0973426	0.0434489	0.12028	0.203754	0.178861	0.119189	0.072313	0.0510269	0.0280825	0.076719	0.123009	0.186548	0.168265	0.191402	0.125108	0.0606535	0.0415209	0.0250359	0.00380783	0.0282964	0.067825	0.0907609	0.105875	0.196711	0.17477	0.114599	0.0887975	0.0705657
O00217	0.00865473	0.00236373	0.00687797	0.0178693	0.0284714	0.043764	0.0633217	0.127816	0.276321	0.419035	0.00345762	0.00742387	0.0159089	0.0219087	0.0304172	0.0592924	0.152353	0.290276	0.218861	0.189141	0.00344679	0.00674578	0.0189707	0.0553053	0.0605606	0.105628	0.200185	0.250889	0.18841	0.100937	0.0120455	0.0354539	0.0468111	0.0547325	0.14845	0.267101	0.198961	0.149171	0.0937746	0.00258089	0.00608651	0.0135485	0.017883	0.0252275	0.0698434	0.0891224	0.241967	0.220959	0.239052
O00221	0.573346	0.0176961	0.0246985	0.0277925	0.0299469	0.0411374	0.0460788	0.0659858	0.0557647	0.059119	0.0673304	0.0767493	0.109907	0.109919	0.106185	0.079005	0.105432	0.126794	0.113294	0.105384	0.458626	0.0122613	0.0220871	0.0293761	0.0267744	0.0537441	0.0624229	0.0514184	0.0594862	0.0318846	0.0492111	0.156567	0.0665272	0.0890662	0.0983154	0.144685	0.11236	0.186589	0.0966783	0.297741	0.0251844	0.0665069	0.0826651	0.0548195	0.0909503	0.0665394	0.106444	0.0939796	0.11517
O00231-2	0.893612	0.00358079	0.00588493	0.00351049	0.00371643	0.00714707	0.00698982	0.0115822	0.0151899	0.0320275	0.0308174	0.0281987	0.0424404	0.0474575	0.0782134	0.0822237	0.113124	0.155322	0.183556	0.238648	0.897256	0.00377197	0.000964274	0.00611129	0.00702652	0.0148186	0.0141533	0.0169698	0.0166787	0.011225	0.0421336	0.0440038	0.0837098	0.0750182	0.164345	0.162749	0.133375	0.171984	0.112978	0.436685	0.00879842	0.0212196	0.0321469	0.0378999	0.0633072	0.0708217	0.0734691	0.102536	0.118058
O00232	0.85054	0.00671749	0.0059693	0.00776153	0.0106932	0.012574	0.0142156	0.0146094	0.020042	0.0310063	0.0572644	0.0494163	0.0926545	0.09958	0.0941706	0.0945697	0.0942384	0.112836	0.11748	0.18779	0.906191	0.00343442	0.00266868	0.00670223	0.0054425	0.0120676	0.0117498	0.014728	0.0158442	0.00836889	0.0305441	0.0217247	0.0841778	0.0740003	0.173846	0.174276	0.174048	0.143884	0.119594	0.536109	0.00496047	0.0079068	0.0196678	0.0157878	0.0424975	0.0700858	0.072902	0.0974456	0.104515
O00241	0.00605101	0.0871354	0.0854742	0.0894303	0.115918	0.154938	0.17051	0.129302	0.0922744	0.0689666	0.0345769	0.0269799	0.0837148	0.0931823	0.152791	0.158788	0.166919	0.114185	0.0715283	0.0687419	0.0148946	0.0463032	0.0296123	0.124751	0.160144	0.188542	0.19819	0.113033	0.0820322	0.0424972	0.0679281	0.0889719	0.1473	0.146042	0.187368	0.152965	0.0954985	0.0587268	0.0552003	0.0109889	0.0232852	0.0340924	0.0626765	0.074771	0.121297	0.197434	0.147607	0.124479	0.108761
O00264	0.010905	0.00713661	0.0135697	0.0145299	0.0324286	0.0566234	0.125394	0.202578	0.25078	0.301135	0.00405093	0.00616663	0.0161559	0.0293266	0.0605471	0.0780619	0.17572	0.253382	0.206686	0.165019	0.016631	0.0100612	0.0206936	0.0622474	0.122793	0.203191	0.25367	0.15391	0.10785	0.0539733	0.0140014	0.0567352	0.0865569	0.0903199	0.223048	0.237295	0.131797	0.0946137	0.0635584	0.00240749	0.00693665	0.0429611	0.0608799	0.0605378	0.122761	0.155345	0.177788	0.180456	0.172981
O00291	0.0331826	0.0181143	0.0194461	0.0222837	0.0422439	0.0746519	0.13918	0.25268	0.195333	0.16007	0.0192	0.0121532	0.0306319	0.0454376	0.100569	0.157984	0.216089	0.168061	0.115345	0.112945	0.180349	0.0437922	0.031809	0.0739166	0.15319	0.203759	0.154616	0.095897	0.0630937	0.0342771	0.0301314	0.0695578	0.120503	0.210601	0.231414	0.158129	0.0834108	0.0587642	0.0450261	0.00520575	0.0149844	0.0388569	0.0581243	0.0648868	0.169087	0.249245	0.164415	0.105207	0.103
O00299	0.698256	0.0170216	0.0238097	0.0179655	0.0257423	0.0302987	0.0327092	0.0420634	0.0312609	0.0363566	0.0510359	0.0389329	0.0763999	0.0841886	0.115151	0.0954785	0.133845	0.149629	0.117317	0.131248	0.831384	0.00827897	0.0212347	0.0132767	0.0152017	0.0212676	0.024918	0.0204223	0.0215665	0.0131763	0.0534731	0.0922778	0.104621	0.0679207	0.152898	0.16132	0.114742	0.12155	0.0952692	0.612239	0.00667023	0.0121288	0.03494	0.0217428	0.0525472	0.0598278	0.046935	0.0519907	0.0602176
O00303	0.871095	0.00478972	0.0177114	0.00473542	0.00467972	0.00779566	0.0102763	0.0141482	0.0190028	0.0420234	0.0219038	0.0211377	0.0468148	0.0540412	0.0757841	0.0947147	0.114622	0.174034	0.163132	0.219876	0.908436	0.00358162	0.00295416	0.00458753	0.00461335	0.0106034	0.0124573	0.00866893	0.0142687	0.00584782	0.0508126	0.0111709	0.062994	0.086824	0.170614	0.164366	0.15369	0.122789	0.140485	0.311656	0.00515604	0.0253024	0.0384235	0.0432083	0.0863463	0.0887876	0.0964756	0.137518	0.171257
O00308	0.069297	0.0225851	0.0406129	0.0510797	0.0735156	0.096789	0.0939613	0.128187	0.160325	0.240176	0.0350814	0.0360648	0.0965358	0.10453	0.118999	0.101384	0.122133	0.12148	0.133048	0.136298	0.0504036	0.0333731	0.0563331	0.138744	0.139189	0.149706	0.131189	0.110943	0.107684	0.0717624	0.0646973	0.127115	0.14417	0.126174	0.123635	0.120447	0.0957092	0.104232	0.087392	0.00548601	0.0403817	0.0597371	0.103313	0.121106	0.201264	0.133156	0.142296	0.0767665	0.0893153
O00329	0.328515	0.0203487	0.0151275	0.0249852	0.0383203	0.048378	0.0637819	0.0877288	0.117145	0.261609	0.017263	0.0163602	0.0341202	0.0345455	0.0591923	0.0672867	0.126125	0.18282	0.222355	0.239714	0.420952	0.0280019	0.0277397	0.0534002	0.0596437	0.0777718	0.0816992	0.0861573	0.0759972	0.0658511	0.0379854	0.106145	0.0797027	0.0573694	0.147544	0.159873	0.115437	0.121188	0.104683	0.0886102	0.00710603	0.0420869	0.0632742	0.0705171	0.10137	0.131065	0.1407	0.156406	0.185976
O00330	0.0119814	0.00317965	0.00833072	0.0129789	0.022276	0.0319275	0.0509536	0.118768	0.273405	0.476162	0.00297173	0.00506651	0.015093	0.0179466	0.0315131	0.0664807	0.154595	0.289941	0.22468	0.187003	0.0322188	0.00396133	0.0130358	0.044145	0.0508419	0.109665	0.191957	0.264755	0.198824	0.0827256	0.00894204	0.0220428	0.0422148	0.0435607	0.169901	0.28302	0.215779	0.128194	0.0756552	0.0024877	0.00486443	0.0152511	0.0341739	0.0388747	0.0660895	0.0800366	0.225863	0.258469	0.222406
O00391	0.0296268	0.0134202	0.0298374	0.0514983	0.0744082	0.0836192	0.0922107	0.124498	0.166772	0.265437	0.0167278	0.0203758	0.0425601	0.0586013	0.0837759	0.0948249	0.137387	0.190439	0.169711	0.153735	0.0713188	0.035063	0.0657271	0.103726	0.110762	0.141226	0.156595	0.140819	0.123379	0.0708746	0.0725263	0.101446	0.133586	0.105738	0.192237	0.166492	0.102952	0.0840925	0.06038	0.00651543	0.0126259	0.0567082	0.0934109	0.0799992	0.142783	0.167414	0.16476	0.127504	0.106043
O00399	0.547052	0.0127156	0.0173481	0.0289344	0.0325237	0.0464843	0.0498365	0.0694021	0.0814859	0.11536	0.0212297	0.0302451	0.0558089	0.0721262	0.100702	0.0940074	0.123429	0.133799	0.152361	0.216291	0.715173	0.00372351	0.011551	0.0295456	0.0211768	0.0354247	0.0565189	0.0530314	0.0521683	0.0350916	0.0206943	0.0751128	0.0838426	0.0588362	0.143254	0.169734	0.125244	0.155995	0.128726	0.361908	0.0174903	0.0544238	0.0716851	0.0743467	0.0699879	0.0760045	0.0853672	0.0894918	0.0992951
O00400	0.0870015	0.0146995	0.0217537	0.0242305	0.0474353	0.0597571	0.106266	0.171312	0.191896	0.275649	0.0107777	0.0130932	0.0184529	0.0325973	0.0825048	0.0978849	0.15125	0.216033	0.204037	0.173369	0.011834	0.0126253	0.0265912	0.0845006	0.122097	0.204886	0.213922	0.140927	0.110217	0.0672475	0.0145743	0.0571115	0.096827	0.107746	0.256772	0.20369	0.109742	0.0969037	0.0566335	0.00178366	0.00541409	0.0343491	0.0576126	0.0526365	0.103971	0.15242	0.196456	0.198913	0.17155
O00410-3	0.645336	0.00581192	0.0222051	0.00779635	0.0144682	0.0221885	0.0385433	0.0538509	0.0607986	0.0809832	0.0251636	0.0268096	0.0444235	0.0464465	0.0705515	0.0720581	0.127171	0.21888	0.196881	0.184168	0.906876	0.0050322	0.00918214	0.00752887	0.00663107	0.0121979	0.0120689	0.0117078	0.00974986	0.00482993	0.0289977	0.0842118	0.083847	0.0676478	0.163062	0.197852	0.123876	0.12283	0.0793963	0.332735	0.00407571	0.0088638	0.0229413	0.0236968	0.0550563	0.0893834	0.135347	0.167213	0.153572
O00411	0.00987221	0.00136667	0.00849007	0.0140385	0.023111	0.0350313	0.0541931	0.119352	0.285244	0.446645	0.00519904	0.0075678	0.0147579	0.0206924	0.0337987	0.062056	0.148137	0.273144	0.232218	0.194612	0.0309392	0.00310166	0.0092306	0.0477755	0.0460647	0.106996	0.198319	0.253751	0.196012	0.0914719	0.0168902	0.0471862	0.0538867	0.0523358	0.155809	0.263216	0.186495	0.131885	0.080292	0.00449328	0.00390722	0.0224043	0.0398453	0.0494187	0.0749607	0.0849114	0.296738	0.206587	0.200862
O00422	0.625471	0.00588908	0.00329813	0.0072978	0.0127793	0.0190779	0.0379555	0.0574161	0.0720988	0.120935	0.00244239	0.00514053	0.0112394	0.0128732	0.0320681	0.041046	0.076409	0.129542	0.174661	0.51774	0.810418	0.00306732	0.00100521	0.00743457	0.00715151	0.0190754	0.0261801	0.0352902	0.0446073	0.0328732	0.0129709	0.013564	0.0401084	0.0313993	0.0941925	0.158593	0.115479	0.153282	0.240695	0.0728506	0.00698299	0.0196864	0.0442247	0.0561119	0.110557	0.0941443	0.207414	0.126058	0.251386
O00442-2	0.754591	0.00516292	0.0110233	0.00629938	0.00685411	0.0102348	0.0156564	0.0360389	0.0426512	0.0895321	0.0193416	0.0212061	0.0482576	0.0439532	0.0698784	0.078461	0.12542	0.171414	0.182283	0.245436	0.921442	0.00479018	0.000464305	0.00554824	0.0049557	0.00871433	0.0150171	0.0162334	0.0182726	0.00881686	0.0403657	0.251657	0.0705791	0.0447218	0.112558	0.150077	0.118724	0.104848	0.106471	0.401962	0.00466394	0.00528373	0.0345049	0.0378232	0.0818615	0.068823	0.101707	0.11288	0.143937
O00443	0.0752923	0.0134517	0.0144782	0.0169648	0.035091	0.0426134	0.111022	0.207426	0.190749	0.296651	0.0145526	0.0100428	0.0205171	0.0315802	0.0705089	0.119303	0.16962	0.198138	0.175877	0.18453	0.112581	0.0144513	0.030614	0.0702031	0.120185	0.163763	0.170332	0.10242	0.11731	0.0773061	0.018307	0.0489606	0.0978473	0.163634	0.224737	0.162426	0.109489	0.0760615	0.0971898	0.0121801	0.0130126	0.0310623	0.0481043	0.0629808	0.128151	0.227191	0.172822	0.144739	0.130749
O00461	0.00672936	0.00800997	0.0119151	0.017527	0.033168	0.0399835	0.074301	0.122129	0.161432	0.438336	0.00759264	0.0116959	0.0204216	0.0296359	0.059442	0.0636484	0.122	0.217414	0.255202	0.198222	0.00689839	0.00937435	0.0218944	0.0679174	0.107983	0.143161	0.172617	0.191016	0.162232	0.0994518	0.0208491	0.0509905	0.0884527	0.098181	0.154778	0.20419	0.169575	0.130767	0.08081	0.00439714	0.0039675	0.0220434	0.0344967	0.0401424	0.113719	0.237291	0.1856	0.160872	0.14606
O00468	0.0806032	0.0187754	0.0280912	0.0475913	0.0615678	0.0892266	0.112262	0.167615	0.186594	0.1863	0.0158697	0.0239268	0.0475239	0.06212	0.095127	0.107327	0.166621	0.180996	0.148504	0.133061	0.0444954	0.0211678	0.0368477	0.0801358	0.106915	0.168144	0.200081	0.140711	0.118972	0.0860906	0.0373134	0.0666415	0.0910391	0.0979428	0.192517	0.18	0.118292	0.11751	0.0947139	0.0116175	0.0188926	0.0606994	0.0859575	0.0988028	0.134303	0.125594	0.191357	0.132265	0.12605
O00471	0.0632425	0.073057	0.0636521	0.0755299	0.0963493	0.0994866	0.119074	0.11454	0.104915	0.0939199	0.0294955	0.0173607	0.0525335	0.0703407	0.10055	0.106737	0.142042	0.168906	0.151051	0.142563	0.184309	0.0305466	0.0285978	0.0598817	0.114029	0.123791	0.133452	0.115524	0.118308	0.0915604	0.054849	0.0720851	0.101984	0.0969553	0.180643	0.167226	0.0953758	0.0820363	0.0581697	0.00589739	0.00439298	0.0139481	0.0149878	0.0284197	0.15327	0.354981	0.152508	0.139209	0.113184
O00483	0.00237633	0.00110908	0.00416417	0.00558644	0.0156105	0.0165298	0.039834	0.0635291	0.291596	0.560379	0.00223073	0.00317792	0.00634702	0.0121218	0.0206923	0.0409362	0.107129	0.305908	0.269366	0.219977	0.00637931	0.00467609	0.00933645	0.0520309	0.0485626	0.11742	0.206648	0.269446	0.195232	0.0825597	0.00953849	0.021152	0.0446778	0.039601	0.155592	0.307303	0.205976	0.133007	0.0679405	0.00244895	0.0036901	0.0100826	0.0239896	0.0342497	0.0737042	0.0832567	0.377348	0.191533	0.184545
O00487	0.906088	0.00434302	0.00192172	0.00377479	0.00446378	0.0065226	0.0101835	0.0132631	0.0163655	0.0346317	0.0210569	0.0135821	0.0305474	0.0381297	0.0638564	0.0486754	0.0940347	0.190568	0.203651	0.295898	0.871129	0.00610365	0.00624346	0.0091549	0.010284	0.019638	0.0225123	0.019017	0.0186134	0.010807	0.035399	0.0706869	0.0873368	0.0416847	0.155112	0.180496	0.127893	0.115188	0.116387	0.498978	0.00208947	0.00702172	0.0320256	0.0334752	0.053968	0.05859	0.0742967	0.100933	0.120647
O00522	0.0179837	0.0696973	0.0619733	0.0637009	0.0821848	0.112618	0.113609	0.125987	0.141818	0.209843	0.0861243	0.0604059	0.100846	0.102558	0.146675	0.116247	0.106524	0.0849054	0.100287	0.0996385	0.0807132	0.0948934	0.058846	0.117862	0.148718	0.130083	0.116028	0.0922599	0.0992912	0.0567804	0.144179	0.0967048	0.140093	0.115734	0.149763	0.119461	0.122063	0.0810984	0.0848964	0.00908779	0.0471048	0.0869671	0.107595	0.0997397	0.191962	0.154148	0.118442	0.0774242	0.075913
O00541	0.876436	0.00277574	0.000651944	0.00268679	0.00633467	0.0104243	0.0119588	0.0169391	0.0243913	0.0579028	0.00534909	0.0062469	0.0205378	0.0218059	0.0405201	0.0516239	0.0847603	0.102077	0.0994314	0.566881	0.367597	0.0188419	0.0272682	0.046873	0.0712639	0.08409	0.0983181	0.0975648	0.102501	0.0856818	0.022329	0.0805644	0.0518727	0.0720041	0.138426	0.134511	0.0916651	0.0934133	0.325274	0.320966	0.00741579	0.0181886	0.0308968	0.0307336	0.0725038	0.101676	0.168299	0.107164	0.148443
O00559-2	0.050222	0.00889494	0.0203566	0.0324774	0.0495567	0.0824778	0.131085	0.180454	0.192361	0.223018	0.00897311	0.0134051	0.0346998	0.0448282	0.0780231	0.12437	0.172798	0.203067	0.163117	0.154268	0.00207487	0.00988247	0.0204364	0.0747665	0.128408	0.188613	0.208732	0.158316	0.134517	0.0742542	0.0197305	0.0526406	0.0939676	0.110956	0.220347	0.193962	0.135607	0.0997892	0.0676253	0.00324973	0.0232514	0.0603374	0.0820044	0.11189	0.145161	0.14657	0.1708	0.115227	0.11482
O00566	0.394036	0.00381428	0.0251512	0.00647845	0.018763	0.0182144	0.0380551	0.0623282	0.146218	0.286941	0.00247881	0.00244786	0.00753478	0.0121389	0.0220269	0.0268111	0.060876	0.121321	0.128148	0.616217	0.596132	0.00382234	0.00627306	0.0287358	0.0328837	0.0721654	0.0665134	0.0823384	0.054631	0.0565048	0.00801088	0.0182718	0.035331	0.0388091	0.114323	0.105084	0.0751901	0.0733944	0.554113	0.0465953	0.00808631	0.0115868	0.0262577	0.0436904	0.0853544	0.11943	0.299509	0.153676	0.205814
O00567	0.188118	0.00460877	0.0158828	0.0149503	0.0269009	0.0420447	0.0605956	0.0988153	0.147857	0.347049	0.00595143	0.00575158	0.014043	0.0188328	0.0294551	0.0438911	0.0752317	0.118678	0.138392	0.564388	0.364093	0.00636363	0.0155991	0.0418573	0.0496655	0.0866305	0.0889811	0.101211	0.110213	0.083038	0.0216691	0.0358479	0.0481039	0.0381194	0.124916	0.127697	0.109021	0.112754	0.318186	0.0435737	0.00462149	0.0217998	0.0416826	0.0597434	0.100806	0.108787	0.235659	0.170148	0.210873
O00571	0.129383	0.027902	0.0429561	0.0489523	0.0483742	0.0841396	0.106036	0.126213	0.171791	0.182314	0.019346	0.0212175	0.0368744	0.0419095	0.0656069	0.0872229	0.117996	0.161107	0.152494	0.274	0.370364	0.0188789	0.0195445	0.0600612	0.0607506	0.0907027	0.107114	0.101024	0.104156	0.0815619	0.0249211	0.0406406	0.0731017	0.0698826	0.170904	0.171448	0.124652	0.131677	0.194243	0.0305973	0.00715941	0.0316882	0.0354185	0.0406255	0.10399	0.120807	0.278196	0.133691	0.21287
O00584	0.00764507	0.00451273	0.0162457	0.0306719	0.0571464	0.103038	0.15332	0.183101	0.202151	0.171951	0.00695331	0.0105815	0.0366527	0.0581783	0.103617	0.125848	0.17108	0.194771	0.139967	0.1209	0.0232377	0.0105237	0.0408418	0.11498	0.157509	0.172507	0.183582	0.122679	0.0800401	0.0465387	0.0220337	0.0911878	0.147396	0.11356	0.237708	0.175223	0.0889037	0.0689368	0.0469915	0.00539377	0.00598046	0.0366824	0.0752332	0.0940638	0.183194	0.164875	0.183403	0.0921258	0.0749188
O00629	0.736343	0.0132159	0.0505557	0.0153905	0.0184131	0.0237573	0.0286301	0.0286094	0.0427576	0.0423403	0.0453553	0.0517197	0.0859227	0.0838064	0.091162	0.0896741	0.105636	0.124736	0.147361	0.174627	0.692976	0.00844821	0.0230279	0.0145411	0.0360409	0.0340529	0.0379096	0.0406361	0.053998	0.0359987	0.149828	0.143186	0.14245	0.0863505	0.0886482	0.102498	0.0584646	0.0718215	0.156753	0.733896	0.00387525	0.0178332	0.0100074	0.00739187	0.0182002	0.0393742	0.0443661	0.0679487	0.0615742
O00635	0.619199	0.00918917	0.00367455	0.0230764	0.0225171	0.0385177	0.032364	0.0491752	0.0533066	0.0821489	0.0184875	0.024465	0.0483101	0.0580524	0.084075	0.0866049	0.115792	0.157804	0.162281	0.244128	0.611889	0.00831624	0.0134118	0.0248715	0.0561148	0.0770502	0.0561983	0.0671612	0.08265	0.0325852	0.0415421	0.0856143	0.0568685	0.0552303	0.161602	0.17109	0.107961	0.176602	0.143489	0.374153	0.0062265	0.0116492	0.0393072	0.0414838	0.0693315	0.0926308	0.123861	0.114744	0.122479
O00743-3	0.881902	0.00693049	0.013791	0.00501137	0.00407022	0.0110157	0.0104381	0.017302	0.0252015	0.0302092	0.052606	0.035411	0.096961	0.086035	0.0956341	0.0790516	0.113472	0.13712	0.142294	0.161416	0.925637	0.003663	0.00155915	0.00627477	0.00452312	0.00919766	0.0112226	0.0108956	0.00879959	0.00750185	0.0477608	0.160083	0.0950015	0.0737777	0.144369	0.158171	0.110602	0.129793	0.101435	0.520381	0.00466634	0.0164335	0.0338628	0.0280572	0.0630304	0.0769044	0.0648447	0.0881002	0.102963
O00748	0.0825625	0.00989876	0.0218601	0.0277017	0.0470914	0.0743867	0.0993338	0.199281	0.210876	0.225363	0.0133971	0.0160968	0.0449987	0.0623329	0.0963946	0.107973	0.20034	0.184619	0.125733	0.127474	0.149299	0.0152254	0.019397	0.0561628	0.100776	0.19	0.20637	0.127488	0.0905984	0.0446835	0.0214377	0.0468931	0.0965161	0.104473	0.312112	0.202396	0.0995526	0.067248	0.0493716	0.0555324	0.0129186	0.0322852	0.0542758	0.0577451	0.0882805	0.187769	0.171022	0.151933	0.122029
O00754	0.014392	0.0047512	0.0140179	0.02118	0.056172	0.0889449	0.125594	0.182693	0.190032	0.2391	0.00643926	0.0101692	0.031806	0.0561607	0.112244	0.112356	0.172226	0.204949	0.152272	0.130707	0.0607254	0.0116493	0.0331218	0.121011	0.161733	0.192098	0.172467	0.116957	0.082054	0.0423577	0.0252315	0.0963811	0.166362	0.125341	0.221443	0.175628	0.0938637	0.0612764	0.0384982	0.00383953	0.00548579	0.0619503	0.108558	0.0985664	0.168661	0.162455	0.151264	0.100391	0.080597
O00762	0.766359	0.0118846	0.0219384	0.0173747	0.0173493	0.0299667	0.0196956	0.0317209	0.0395059	0.0551829	0.027492	0.0321199	0.048766	0.0583098	0.0838021	0.0882007	0.108672	0.15633	0.194386	0.201922	0.704284	0.0077245	0.00456145	0.0186968	0.0327947	0.0349089	0.0392567	0.0528861	0.0628224	0.0420639	0.0101125	0.089371	0.0964842	0.0520359	0.127074	0.135773	0.132903	0.186212	0.170034	0.36957	0.0275559	0.0643592	0.0848774	0.0659275	0.0771403	0.0482738	0.0861875	0.0757275	0.100381
O00764	0.849713	0.00642628	0.00901318	0.00992234	0.0123814	0.018639	0.0190366	0.0197841	0.021731	0.0320778	0.0501809	0.0681421	0.115569	0.0975637	0.103458	0.092081	0.107239	0.116287	0.112151	0.137328	0.885426	0.00648591	0.0102311	0.00964317	0.0114675	0.0139709	0.0164299	0.0158612	0.0183623	0.0079507	0.0317136	0.0291367	0.0700704	0.0655193	0.14923	0.186721	0.180824	0.139095	0.0947718	0.531245	0.00584762	0.050501	0.0504591	0.0375976	0.0617502	0.050658	0.0537784	0.0668077	0.081218
O00767	0.0505908	0.016056	0.0224849	0.0337766	0.0466669	0.0685761	0.105871	0.187077	0.196425	0.272476	0.0216859	0.0259986	0.0544582	0.0686604	0.104806	0.130726	0.180573	0.157508	0.121772	0.133811	0.0133344	0.014051	0.0167342	0.0796754	0.133112	0.226961	0.218202	0.14599	0.0969687	0.0549706	0.0209483	0.0868593	0.110206	0.0945905	0.245623	0.194018	0.0990826	0.0823734	0.0550275	0.00587215	0.0303921	0.0304087	0.0413109	0.0439613	0.084972	0.159354	0.20467	0.194676	0.204383
O14497	0.0837624	0.00629685	0.00787163	0.0135918	0.0224286	0.0322119	0.0587447	0.103076	0.166198	0.533841	0.00472567	0.00858221	0.0160849	0.0169938	0.0265252	0.0505462	0.103491	0.190375	0.272392	0.292448	0.0749276	0.00724338	0.0153093	0.0385234	0.0448506	0.0935098	0.112382	0.175336	0.235497	0.193603	0.0251486	0.0618034	0.0426221	0.0517164	0.10881	0.144911	0.144734	0.178279	0.169677	0.14926	0.00781797	0.00975421	0.0102264	0.0317633	0.075142	0.0936553	0.15903	0.237745	0.254213
O14523	0.0243367	0.00820992	0.0193253	0.0334511	0.0390627	0.0738449	0.116497	0.202796	0.220309	0.254266	0.0099021	0.0121304	0.0220476	0.0376123	0.0869935	0.0956907	0.178556	0.210788	0.178316	0.1468	0.01317	0.0129122	0.0255173	0.0744863	0.135328	0.210407	0.220734	0.142058	0.101962	0.0600411	0.015927	0.0566144	0.0976181	0.111254	0.24981	0.213437	0.104726	0.093525	0.0517311	0.00521726	0.00737564	0.0306502	0.0475099	0.0615899	0.13236	0.147731	0.231146	0.135706	0.158297
O14545	0.657186	0.0197273	0.0378289	0.0273526	0.0325313	0.0308407	0.0364796	0.0434962	0.0477155	0.0668421	0.0330584	0.0330872	0.0617238	0.0779916	0.0995613	0.111808	0.154429	0.142147	0.155061	0.131133	0.728483	0.0117727	0.0177313	0.0244426	0.0309366	0.0360425	0.035158	0.0429616	0.0422032	0.0280637	0.0345042	0.0875066	0.100095	0.0815867	0.124377	0.169938	0.11655	0.166065	0.119377	0.384034	0.0348178	0.056416	0.0737746	0.0677523	0.0938791	0.0518924	0.0693415	0.0672384	0.0726458
O14578-4	0.0353419	0.0356617	0.0300766	0.0353118	0.0527695	0.0868545	0.151062	0.192407	0.176593	0.155615	0.0301257	0.0209785	0.0423644	0.0544627	0.115454	0.14448	0.176395	0.155085	0.109702	0.131943	0.0583824	0.0534901	0.0287576	0.0791025	0.152783	0.155953	0.154158	0.128839	0.115869	0.0726656	0.0481573	0.0295271	0.101692	0.152729	0.203881	0.145864	0.109763	0.109471	0.0989163	0.00504101	0.00872763	0.033449	0.0472348	0.0656547	0.15217	0.211373	0.148539	0.144159	0.170309
O14579	0.734977	0.00600208	0.0218464	0.0124991	0.0138158	0.0223594	0.0261555	0.0477916	0.0446418	0.0672181	0.0208763	0.0186544	0.0357413	0.0487887	0.0759015	0.0803884	0.124629	0.207482	0.188795	0.199724	0.750916	0.00536798	0.0254962	0.0188666	0.0203913	0.0285189	0.0445533	0.0414108	0.0382719	0.0246915	0.0333805	0.124217	0.0964231	0.0895849	0.175147	0.159517	0.122415	0.106858	0.0869221	0.370632	0.00414915	0.00845288	0.0159393	0.0160457	0.0512604	0.112741	0.111986	0.150357	0.147853
O14617-5	0.801101	0.00684607	0.00805462	0.00680927	0.0117019	0.0150503	0.0188731	0.0270804	0.0339747	0.047839	0.0376367	0.0200908	0.0619392	0.0830417	0.102267	0.0983607	0.12271	0.135708	0.162747	0.18861	0.826053	0.00903239	0.0130731	0.0193998	0.0201646	0.0236111	0.0268107	0.0219644	0.0216801	0.0150262	0.0394628	0.089546	0.105249	0.0739643	0.138273	0.151934	0.126646	0.12494	0.120303	0.426979	0.00357165	0.0136113	0.0319412	0.0257759	0.0664268	0.115347	0.0990112	0.107339	0.100298
O14618	0.496413	0.0177008	0.0295684	0.0299505	0.0452646	0.0590167	0.0553275	0.0814932	0.0701759	0.0641698	0.0435228	0.0519161	0.0971122	0.0984347	0.0946746	0.0926621	0.125303	0.137536	0.118968	0.117385	0.709867	0.0081672	0.00387911	0.0322244	0.0282454	0.0442796	0.0536226	0.0435892	0.039031	0.0235629	0.0318976	0.0409663	0.0684738	0.0811988	0.151038	0.203196	0.155278	0.157056	0.110895	0.482541	0.0106125	0.0455283	0.0570113	0.0596044	0.0569921	0.0477621	0.074399	0.0692019	0.0960073
O14647	0.0795474	0.00763627	0.0143768	0.00979631	0.016238	0.0215243	0.038509	0.0843352	0.156889	0.571148	0.00613933	0.00815645	0.0172954	0.0203228	0.0317913	0.0448518	0.102866	0.202129	0.294783	0.269885	0.0703778	0.00542065	0.0177678	0.0409284	0.0420592	0.0910174	0.120431	0.170741	0.238704	0.202553	0.0244792	0.0276771	0.0650607	0.0580492	0.146803	0.180128	0.156813	0.150733	0.143343	0.0546937	0.0175449	0.0296331	0.0477744	0.0618489	0.0971588	0.116878	0.186132	0.183499	0.204837
O14653-2	0.0116136	0.0324061	0.0452935	0.0613184	0.065216	0.075895	0.111454	0.164082	0.179428	0.253293	0.0030612	0.00438372	0.0167117	0.0241446	0.0609461	0.0784209	0.171394	0.245647	0.209747	0.185544	0.0505453	0.0145084	0.0336105	0.0774907	0.124249	0.172552	0.196445	0.148393	0.111099	0.0711062	0.0180194	0.0672818	0.106687	0.123341	0.263915	0.19876	0.0974418	0.0812856	0.0432683	0.0292986	0.0107898	0.0411564	0.0583905	0.0954686	0.176216	0.145054	0.202514	0.11956	0.121553
O14656	0.101521	0.0126066	0.0209405	0.0324281	0.0450573	0.0594251	0.0929702	0.133841	0.196543	0.30714	0.00802497	0.00854118	0.0240669	0.0287983	0.0806179	0.103945	0.159538	0.212478	0.163935	0.173986	0.0242081	0.0161499	0.0265133	0.0882275	0.140693	0.220195	0.220076	0.128693	0.0879283	0.0471548	0.023148	0.0695607	0.114699	0.123043	0.250965	0.196499	0.120283	0.0777889	0.0470072	0.0073527	0.0040898	0.0191178	0.0319615	0.0354208	0.112728	0.198003	0.219642	0.197386	0.167629
O14657	0.101647	0.007675	0.0127837	0.0265699	0.0461098	0.0653279	0.104635	0.174673	0.182541	0.278038	0.0112418	0.0135912	0.0296377	0.0429601	0.0861163	0.107549	0.166478	0.21979	0.173458	0.149178	0.244975	0.0104173	0.0246142	0.0699991	0.0940192	0.176705	0.163563	0.103509	0.0772908	0.034908	0.0265065	0.0512477	0.10248	0.136226	0.261195	0.202971	0.107779	0.0680794	0.0435146	0.0282398	0.00332184	0.0158456	0.0281643	0.0354794	0.117295	0.173475	0.306066	0.140809	0.151625
O14672	0.00949435	0.0350555	0.0298018	0.040662	0.0710427	0.0850089	0.126274	0.170442	0.160675	0.238402	0.044903	0.0371931	0.0703097	0.0651904	0.109175	0.130954	0.157749	0.154699	0.124008	0.108947	0.0154845	0.0751026	0.0482756	0.117781	0.171977	0.19859	0.147503	0.0951872	0.074493	0.039691	0.0613184	0.101883	0.14056	0.144247	0.198453	0.152401	0.0902343	0.0559274	0.0383528	0.00232564	0.0267811	0.0448381	0.0736737	0.0737662	0.168971	0.182867	0.158886	0.117634	0.111654
O14681	0.0213788	0.00473959	0.0119098	0.0129213	0.0244186	0.0364956	0.0778855	0.175998	0.242824	0.362053	0.00533104	0.00955681	0.0290134	0.0439418	0.0957106	0.137005	0.195161	0.192108	0.142797	0.145085	0.00198514	0.00701275	0.018787	0.0734949	0.118268	0.222313	0.246635	0.14868	0.108256	0.0537449	0.00894674	0.0340357	0.0918975	0.0723412	0.28633	0.225476	0.108441	0.0895936	0.0594558	0.00142561	0.00671443	0.0432926	0.0596024	0.0705969	0.10967	0.137638	0.203136	0.154633	0.177357
O14683	0.0174597	0.0131291	0.0322529	0.0358724	0.0582312	0.0896332	0.14079	0.191418	0.19632	0.161389	0.0191111	0.0199917	0.0468629	0.0626751	0.11796	0.151432	0.169986	0.173692	0.135335	0.104349	0.00372481	0.0108744	0.0225659	0.0908246	0.119279	0.214063	0.228038	0.137046	0.118634	0.0603619	0.0177674	0.0591069	0.101487	0.118998	0.258536	0.199959	0.10392	0.0862647	0.0539606	0.00205395	0.0230047	0.0687554	0.0921024	0.0748759	0.127564	0.136307	0.180408	0.136785	0.160108
O14732	0.857308	0.00511942	0.000600049	0.00991946	0.0153045	0.0176695	0.0142386	0.0215343	0.025047	0.0332592	0.0704546	0.0685583	0.146225	0.10173	0.125125	0.0799034	0.0992652	0.103475	0.101452	0.103811	0.861113	0.00794027	0.00342964	0.0162661	0.0111085	0.0195139	0.0257141	0.0182759	0.0205475	0.00763119	0.0624121	0.128524	0.0669325	0.064186	0.175921	0.185081	0.118409	0.112215	0.0863194	0.593622	0.00466625	0.0142915	0.022821	0.0202659	0.0574335	0.0751754	0.0727313	0.0656897	0.0733034
O14734	0.0169237	0.00685869	0.0144851	0.0216212	0.0314003	0.0490549	0.0741023	0.176585	0.222307	0.377439	0.00775723	0.0136217	0.0270761	0.0334717	0.0584735	0.0822861	0.158743	0.218007	0.188589	0.198364	0.0238723	0.00866364	0.0195587	0.0619368	0.088443	0.184793	0.229782	0.160292	0.134124	0.0723926	0.0105555	0.038692	0.0689854	0.0754846	0.25507	0.221706	0.1317	0.108118	0.0738311	0.00799636	0.00321807	0.0149546	0.0241744	0.0304048	0.0623376	0.110036	0.197263	0.207577	0.298668
O14735	0.024707	0.00353671	0.00734275	0.011613	0.0343544	0.0335343	0.0771875	0.119315	0.212256	0.476154	0.00776169	0.00927411	0.0242611	0.031973	0.0757405	0.09878	0.168705	0.236135	0.182038	0.165331	0.0445917	0.00798499	0.0134989	0.0696601	0.101208	0.254674	0.196395	0.13378	0.124596	0.0536106	0.0145196	0.00442267	0.104901	0.0977893	0.247918	0.235722	0.129786	0.0960644	0.0688773	0.00261581	0.00351372	0.0202195	0.0399904	0.039256	0.0949242	0.200668	0.213206	0.198805	0.182667
O14737	0.861126	0.00639721	0.0134565	0.00957904	0.00873823	0.0125854	0.0143828	0.0234703	0.027131	0.0268429	0.0399247	0.0456965	0.0481619	0.0745546	0.0838164	0.0776592	0.140428	0.211121	0.138695	0.10834	0.935219	0.00249897	0.00115322	0.00619098	0.00435959	0.00746575	0.00799319	0.00609044	0.00465572	0.00294666	0.0680037	0.0913273	0.176362	0.0974173	0.19292	0.192533	0.0802431	0.0619119	0.050953	0.618599	0.0107139	0.0252809	0.0418205	0.0321695	0.0818135	0.052632	0.0519445	0.0451725	0.0525027
O14744	0.784136	0.0112483	0.0272255	0.0166427	0.01637	0.0237447	0.0173925	0.0255429	0.0259448	0.0263828	0.0501006	0.0372024	0.0852836	0.0731192	0.0912518	0.0990781	0.125653	0.14429	0.127224	0.166798	0.915706	0.00425069	0.0137252	0.00683207	0.0065786	0.00982798	0.0114181	0.012611	0.0116275	0.00585369	0.0441357	0.0997652	0.103605	0.0609058	0.163534	0.152145	0.130185	0.137474	0.0805093	0.501034	0.00729326	0.0214455	0.0423382	0.0439103	0.0684099	0.0651287	0.0636148	0.0756813	0.0903719
O14745	0.388467	0.0289868	0.0400265	0.0387693	0.0531749	0.0529428	0.0628334	0.0812064	0.100713	0.148074	0.0664473	0.0510576	0.0739119	0.0980763	0.121032	0.0972696	0.131949	0.153273	0.112477	0.0889333	0.549761	0.0821985	0.0394183	0.0666558	0.0789435	0.0703813	0.0504517	0.0307972	0.0241701	0.0111009	0.13314	0.145968	0.200458	0.120931	0.133076	0.115322	0.0616802	0.0434666	0.0311973	0.129021	0.0139545	0.0533115	0.0628748	0.0716651	0.198229	0.152278	0.109342	0.0941936	0.0719976
O14773	0.0150932	0.00629252	0.0176773	0.022503	0.0489452	0.0909014	0.120093	0.188301	0.183794	0.268692	0.00524497	0.00893657	0.0289044	0.049067	0.117717	0.117885	0.168867	0.220418	0.150895	0.128547	0.0316116	0.0127761	0.0294117	0.112923	0.172903	0.199249	0.187135	0.124919	0.0846742	0.0347109	0.0219787	0.0805486	0.14615	0.106324	0.24667	0.180199	0.0903775	0.0693424	0.0401621	0.00412513	0.0071926	0.0660143	0.108975	0.117913	0.187905	0.15745	0.137885	0.10995	0.0767656
O14776	0.106472	0.00785963	0.0105836	0.0128985	0.025835	0.0483816	0.0582723	0.114994	0.156704	0.373146	0.00875181	0.00683244	0.016658	0.0212902	0.0375702	0.0544333	0.110273	0.186631	0.236429	0.293743	0.0777183	0.0145009	0.0282943	0.0681411	0.0766928	0.12164	0.137734	0.14286	0.179483	0.127131	0.0180785	0.0336149	0.0600155	0.0632629	0.149636	0.174167	0.141788	0.155174	0.150068	0.0191466	0.0102147	0.0394686	0.052081	0.0704869	0.126395	0.115557	0.250471	0.115594	0.178476
O14777	0.179472	0.0392671	0.0444031	0.059738	0.0623318	0.0804326	0.0756621	0.0926791	0.124069	0.197779	0.0266389	0.0296812	0.0538517	0.048285	0.0588431	0.0696302	0.099434	0.154311	0.187836	0.250223	0.178462	0.0400437	0.0348647	0.0465055	0.0553474	0.0938715	0.10269	0.103791	0.179996	0.164429	0.0468305	0.0464917	0.0701591	0.064577	0.120888	0.119225	0.15723	0.175074	0.199525	0.0864267	0.0796436	0.0736064	0.0995317	0.092749	0.115268	0.0999299	0.135475	0.0942782	0.123092
O14786	0.0102077	0.061226	0.0560354	0.0566211	0.0841109	0.144971	0.14197	0.158915	0.11821	0.115764	0.0672061	0.0478762	0.103453	0.106089	0.143622	0.145106	0.139458	0.114303	0.0830906	0.0657388	0.0059485	0.131483	0.0715838	0.160625	0.198931	0.152041	0.131149	0.0700362	0.0542812	0.0308963	0.107004	0.140032	0.158864	0.162925	0.124117	0.107311	0.088289	0.0606829	0.0507755	0.00758508	0.123273	0.116846	0.150104	0.134025	0.157551	0.120921	0.0793519	0.0507471	0.0722467
O14787-2	0.879793	0.00430486	0.0264553	0.00587194	0.00573747	0.0126863	0.018388	0.0196898	0.015622	0.0114513	0.0686108	0.0651281	0.0505328	0.0730589	0.0957647	0.0752442	0.0939962	0.145085	0.203821	0.128758	0.751448	0.0151656	0.0276959	0.0173576	0.027023	0.0329917	0.0509539	0.033113	0.025925	0.0183263	0.0351741	0.120684	0.0846702	0.0840736	0.119467	0.141401	0.119215	0.146729	0.148586	0.583473	0.0289887	0.0551652	0.0523219	0.0336947	0.0205393	0.0330338	0.0520539	0.0648109	0.0759186
O14818	0.885508	0.00733172	0.0212362	0.0090965	0.00844989	0.012627	0.0123579	0.0158017	0.0144149	0.0207076	0.0499201	0.0381877	0.0748456	0.0912151	0.0965812	0.0946798	0.112838	0.12762	0.124005	0.182875	0.936834	0.00413995	0.0107695	0.00675189	0.0049941	0.00792039	0.00987456	0.00701387	0.00704304	0.0039707	0.0605291	0.0511149	0.137268	0.0980727	0.192822	0.179999	0.127648	0.0929455	0.0868933	0.693382	0.00256862	0.0328927	0.0161489	0.0170403	0.0535566	0.0595118	0.054881	0.0383847	0.0531393
O14841	0.694148	0.00937243	0.0270006	0.0182875	0.0245708	0.0281693	0.0328843	0.0390651	0.0448534	0.0480364	0.0499345	0.0594564	0.105344	0.0971292	0.105722	0.103607	0.120165	0.126662	0.106161	0.12582	0.840517	0.0054619	0.0119754	0.0141209	0.0172586	0.0237131	0.0253621	0.0245876	0.0169173	0.0197736	0.0485937	0.107476	0.13903	0.109181	0.174767	0.147921	0.10615	0.108778	0.0834866	0.526764	0.00747217	0.038741	0.0478705	0.0440202	0.0602235	0.0595264	0.0668787	0.0667835	0.0698503
O14867	0.256131	0.0505996	0.035024	0.050369	0.0734873	0.0808905	0.0675397	0.104459	0.128172	0.153327	0.0314924	0.0384266	0.0507192	0.0481892	0.0566967	0.0712681	0.107988	0.181469	0.22066	0.19309	0.512386	0.0138023	0.0203527	0.0324432	0.0452599	0.0678932	0.0800173	0.0825866	0.082097	0.063162	0.0607492	0.0598047	0.11454	0.0994932	0.125726	0.139046	0.119961	0.144447	0.136234	0.374017	0.00977733	0.035543	0.0381127	0.0530491	0.0812441	0.0797774	0.0981762	0.116097	0.115791
O14874	0.0145861	0.00547712	0.0156419	0.021282	0.0414031	0.0440728	0.072556	0.123421	0.251622	0.36648	0.00400888	0.00821629	0.0169655	0.021604	0.0404964	0.0693351	0.152424	0.26241	0.216236	0.187433	0.00653277	0.0100963	0.0220477	0.0637909	0.0617725	0.126912	0.202158	0.228736	0.190119	0.0933297	0.00883379	0.028973	0.0489532	0.0502985	0.160032	0.291296	0.189279	0.12533	0.0783626	0.00553205	0.00660163	0.0260772	0.048559	0.0631792	0.0827206	0.0776873	0.321991	0.148472	0.167592
O14879	0.705672	0.0174445	0.015003	0.0287637	0.0326111	0.0293057	0.0349353	0.0391386	0.0433249	0.0538006	0.0763487	0.0833606	0.104739	0.110127	0.0893443	0.0708053	0.0904881	0.121188	0.130267	0.123332	0.773458	0.00964637	0.016356	0.0144404	0.0150317	0.0291754	0.0308271	0.0237304	0.0252781	0.0163612	0.0498854	0.241433	0.0597928	0.0369122	0.123613	0.145024	0.110918	0.131217	0.101204	0.496538	0.00325617	0.0132492	0.0332646	0.0285441	0.0669526	0.0598253	0.0709992	0.09922	0.122889
O14880	0.00802279	0.00520713	0.0100729	0.0118228	0.0252502	0.0325265	0.0588065	0.120268	0.234296	0.459992	0.00782639	0.0106157	0.0209677	0.0234854	0.0409638	0.0605161	0.129554	0.278682	0.205369	0.199512	0.00476118	0.00467133	0.0108424	0.059545	0.0689957	0.143533	0.203402	0.220982	0.198511	0.0804438	0.0144264	0.0469622	0.0559938	0.0604428	0.174635	0.291683	0.160086	0.127368	0.0646486	0.00193312	0.00256683	0.0188566	0.0358344	0.0426724	0.0719676	0.0994212	0.232084	0.250466	0.229774
O14908	0.147163	0.0925634	0.110345	0.117107	0.103098	0.117312	0.0941309	0.085877	0.075278	0.0571261	0.111382	0.0986747	0.139622	0.131555	0.127178	0.108875	0.0928836	0.0630776	0.0599155	0.0592678	0.224234	0.131551	0.0930507	0.131601	0.117683	0.10687	0.0821606	0.0465714	0.0378552	0.0284237	0.135481	0.160176	0.194956	0.122273	0.11897	0.0749235	0.0636393	0.0589004	0.0706804	0.126371	0.0511432	0.0759526	0.0910325	0.0963806	0.134097	0.114208	0.155616	0.0725472	0.0905068
O14910	0.0200784	0.0782165	0.0496678	0.0459625	0.0606867	0.120186	0.169563	0.169142	0.14831	0.126305	0.0151465	0.0130387	0.0224297	0.0395771	0.0853173	0.0969528	0.194682	0.239026	0.160765	0.126393	0.0244491	0.102858	0.0576571	0.119237	0.219201	0.202571	0.119851	0.0639744	0.0521329	0.0380691	0.0599499	0.0746616	0.142096	0.170933	0.182624	0.181571	0.0839772	0.0627431	0.0414448	0.00712984	0.00491838	0.0184538	0.0485152	0.0490264	0.212854	0.17538	0.195704	0.065454	0.0772153
O14920	0.540772	0.0239859	0.0312889	0.0273252	0.0368496	0.0537062	0.0461461	0.0655508	0.0817202	0.120418	0.0225378	0.0244876	0.0537094	0.0641205	0.077715	0.0921597	0.130455	0.154513	0.164218	0.21203	0.807225	0.00737701	0.0154027	0.0142135	0.0195188	0.034602	0.0260877	0.0272974	0.0302718	0.0181061	0.0294635	0.0755884	0.124948	0.0667944	0.204277	0.163943	0.1023	0.147099	0.0855868	0.31978	0.0128269	0.0520347	0.0593177	0.0669423	0.0790242	0.0876847	0.0781548	0.106912	0.140718
O14925	0.0114307	0.00787638	0.0131805	0.022477	0.0282533	0.0466204	0.0755787	0.109948	0.245759	0.419163	0.00199551	0.00369889	0.00594355	0.0111282	0.0210534	0.0458815	0.12056	0.309179	0.25556	0.213942	0.00923304	0.0036763	0.0115582	0.0538892	0.0514109	0.113153	0.224534	0.261615	0.192649	0.0870216	0.0119798	0.0308322	0.0441233	0.0466866	0.170376	0.313132	0.196135	0.131203	0.0647377	0.00228692	0.00420801	0.0577994	0.0603163	0.118912	0.054271	0.106112	0.213473	0.15613	0.153418
O14933	0.756511	0.00868263	0.0144951	0.013324	0.0178882	0.0230995	0.0283075	0.0320005	0.0428417	0.0603277	0.037097	0.0364591	0.0661934	0.0739204	0.0964793	0.0832789	0.126227	0.153127	0.154096	0.173122	0.753597	0.00795234	0.000465053	0.0204103	0.022893	0.0337553	0.0386458	0.0425064	0.0482051	0.0315699	0.0532769	0.0797952	0.12268	0.0826246	0.137294	0.141536	0.0979979	0.0718508	0.0819836	0.562325	0.00264635	0.0166954	0.0261893	0.0223663	0.0568949	0.0472907	0.0981157	0.0696199	0.0978559
O14949	0.0027409	0.0016561	0.00802317	0.0147318	0.0233499	0.033803	0.0672649	0.123816	0.283593	0.431992	0.0034395	0.00863796	0.0168545	0.0272569	0.0420105	0.0709031	0.145789	0.274511	0.214989	0.196555	0.00598018	0.00354806	0.0118807	0.0527794	0.0535272	0.118285	0.209119	0.270769	0.184745	0.0890701	0.0129897	0.034513	0.0541391	0.0600728	0.16338	0.282598	0.197928	0.123932	0.0698918	0.0016883	0.00329402	0.0277975	0.0550026	0.0543124	0.0752297	0.0726332	0.286935	0.19294	0.204073
O14950	0.626237	0.0100297	0.024347	0.0133906	0.0185666	0.0190503	0.0260225	0.0337513	0.048847	0.129377	0.0371685	0.0271328	0.0525801	0.0526295	0.0839652	0.0812083	0.100715	0.18631	0.180579	0.156308	0.422089	0.00717197	0.016186	0.0392476	0.0455778	0.0529028	0.0995089	0.106891	0.1074	0.0580075	0.0266268	0.0964526	0.0710337	0.0679572	0.144791	0.181902	0.140495	0.158589	0.086193	0.310637	0.0407981	0.0463521	0.0811813	0.089981	0.102447	0.0631971	0.088141	0.0740322	0.114332
O14964	0.582945	0.0150174	0.00771637	0.0165211	0.0274363	0.0370588	0.048355	0.0555594	0.0657107	0.0889268	0.0274883	0.0348704	0.0747975	0.10271	0.136721	0.107673	0.135489	0.155713	0.115315	0.107695	0.728297	0.0116036	0.0131354	0.0348549	0.0370593	0.0525887	0.031852	0.0325053	0.0280486	0.0184061	0.0486967	0.105652	0.164079	0.106633	0.180815	0.146938	0.0937396	0.0876138	0.0696533	0.0829173	0.0154916	0.0461127	0.0783808	0.0871341	0.16431	0.133623	0.14048	0.0770351	0.0898869
O14966	0.0719872	0.00666971	0.0105956	0.0147636	0.0333452	0.0453236	0.0690667	0.12488	0.18674	0.436629	0.0128109	0.013257	0.0332521	0.0545818	0.0980703	0.127484	0.138794	0.168107	0.151371	0.143689	0.0060753	0.0202571	0.0190498	0.085093	0.134494	0.196066	0.234169	0.151117	0.100341	0.0533375	0.0107386	0.0688962	0.108078	0.0970253	0.259604	0.196946	0.108026	0.0860806	0.0646054	0.00511823	0.00497654	0.0277857	0.045646	0.0562504	0.131377	0.207907	0.194888	0.161603	0.164632
O14967	0.0103639	0.0270733	0.0484341	0.044656	0.05672	0.0882467	0.125465	0.151697	0.173641	0.273703	0.0138251	0.0144591	0.0273529	0.0374472	0.0706967	0.0864167	0.148366	0.235298	0.190025	0.176113	0.0100881	0.0167277	0.0208365	0.0854273	0.123258	0.208781	0.245265	0.149974	0.090342	0.0493	0.0733729	0.104938	0.179357	0.146495	0.184367	0.144564	0.070345	0.0601035	0.0364572	0.00490141	0.0114133	0.053322	0.0788318	0.0693471	0.108077	0.145776	0.162991	0.182903	0.171882
O14972	0.12856	0.00979328	0.0188974	0.0249132	0.10039	0.10743	0.09861	0.106499	0.11433	0.209832	0.0127602	0.0109499	0.0451557	0.071026	0.132094	0.113635	0.16165	0.17054	0.139715	0.142474	0.129381	0.0117221	0.0372594	0.15157	0.194298	0.162482	0.120813	0.0749527	0.0700119	0.0422951	0.0263501	0.125405	0.179342	0.122124	0.194805	0.139264	0.0785792	0.0659546	0.0580883	0.00386522	0.00352004	0.0260479	0.0559639	0.0768715	0.216403	0.206044	0.171244	0.128313	0.107625
O14975	0.0122935	0.0150479	0.0385216	0.0689698	0.0869092	0.130639	0.160122	0.178445	0.150655	0.158397	0.0179542	0.0228976	0.0343422	0.0470797	0.0835373	0.0956788	0.159815	0.222453	0.166865	0.154073	0.0356633	0.0184479	0.0253464	0.0759779	0.121509	0.224002	0.201594	0.139423	0.105402	0.0526341	0.022748	0.0585119	0.10774	0.0967915	0.247917	0.190538	0.110195	0.0933962	0.0562261	0.00361491	0.00364933	0.0266929	0.0435514	0.0494608	0.124039	0.180781	0.175393	0.176336	0.170267
O14976	0.488593	0.0167731	0.0216675	0.0238493	0.0351309	0.049742	0.0595017	0.0881967	0.0843819	0.094733	0.0298051	0.0253361	0.0602233	0.0669574	0.0907762	0.0976637	0.123342	0.145531	0.156593	0.177213	0.566117	0.0170764	0.0255031	0.0353602	0.0369159	0.056933	0.0763764	0.0678032	0.0746217	0.0474109	0.0326049	0.0542186	0.0941805	0.104305	0.18838	0.169674	0.134527	0.0809762	0.0729926	0.140392	0.0109279	0.0309947	0.0353159	0.0498005	0.107262	0.133245	0.148544	0.162824	0.180938
O14980	0.903612	0.00354774	0.00145758	0.00281882	0.00136737	0.00477067	0.00659091	0.00816788	0.0124016	0.0282308	0.0135245	0.0127564	0.0211048	0.025574	0.0472378	0.04279	0.0998362	0.196096	0.254836	0.286153	0.875294	0.00536779	0.0237155	0.00829486	0.00775682	0.0168467	0.0143988	0.0127902	0.0140934	0.00854715	0.0419135	0.0740644	0.0579535	0.0477327	0.135779	0.154087	0.152081	0.124627	0.098768	0.656621	0.00318953	0.00822759	0.0106315	0.00994785	0.035467	0.0456004	0.0498559	0.0815581	0.0915315
O14981	0.18077	0.00360328	0.0124725	0.00836624	0.0166118	0.0304541	0.0474832	0.0938625	0.147432	0.415911	0.00287624	0.00357553	0.00854451	0.0126115	0.0261481	0.0470054	0.0876149	0.202855	0.300202	0.308643	0.34978	0.00715212	0.0233002	0.0374968	0.0373732	0.0680217	0.0807634	0.087344	0.181577	0.130576	0.0304068	0.173341	0.0596803	0.050439	0.139109	0.14884	0.133357	0.169158	0.106465	0.268487	0.0202383	0.0563534	0.0569328	0.0621082	0.0548532	0.0602203	0.114851	0.12913	0.166422
O14994	0.17359	0.026988	0.0353194	0.0579193	0.0535436	0.0753343	0.0823482	0.0958231	0.0814566	0.194197	0.0493025	0.0597119	0.0901797	0.0874135	0.0763934	0.108303	0.121803	0.125979	0.128947	0.151478	0.191464	0.0224739	0.0236112	0.0724917	0.0700787	0.11772	0.159571	0.124173	0.158846	0.103525	0.0314726	0.0592601	0.0700709	0.0697659	0.130987	0.169883	0.140065	0.152155	0.162391	0.13858	0.0276971	0.0500391	0.0612392	0.068819	0.116002	0.0725615	0.19918	0.0996258	0.152551
O15014	0.149965	0.00219	0.00385597	0.0128161	0.0210429	0.021697	0.0396162	0.103756	0.190095	0.454966	0.00309003	0.00333245	0.00786189	0.010601	0.0220143	0.038032	0.0956896	0.183239	0.337163	0.298977	0.131166	0.0250892	0.0182747	0.0212535	0.0414738	0.104954	0.124598	0.151736	0.233911	0.147544	0.0437081	0.0553015	0.108442	0.0980161	0.14028	0.147443	0.129224	0.127081	0.150506	0.02545	0.0189501	0.0540235	0.0587441	0.0744476	0.134699	0.147252	0.166806	0.173784	0.145845
O15027-5	0.358826	0.00504815	0.0168115	0.0112899	0.0168885	0.0229975	0.0359454	0.0705668	0.123792	0.25801	0.0113727	0.0147769	0.0233778	0.0337118	0.0550131	0.073216	0.141521	0.22043	0.230114	0.199654	0.534145	0.00866797	0.0146579	0.0350701	0.0423041	0.0573957	0.0787969	0.0797836	0.0755275	0.0510412	0.0290706	0.0404421	0.078728	0.0855559	0.16293	0.189246	0.14836	0.138421	0.12115	0.146004	0.00585159	0.020468	0.0357431	0.0430526	0.113022	0.150913	0.162513	0.14578	0.141294
O15031	0.00810124	0.0529405	0.0379945	0.0508484	0.0800588	0.105488	0.133913	0.178238	0.152944	0.169527	0.0460312	0.0313546	0.0699006	0.0858979	0.124461	0.122968	0.149082	0.161738	0.109359	0.0888905	0.0139196	0.0984154	0.0499839	0.136372	0.185923	0.166215	0.136454	0.0858814	0.0570385	0.032658	0.0813784	0.118117	0.177662	0.147051	0.1772	0.132538	0.0737992	0.0573556	0.0354015	0.00421882	0.0329704	0.0654893	0.103483	0.104271	0.181432	0.171281	0.110381	0.0913651	0.0841193
O15042	0.43669	0.0124444	0.0353593	0.0193126	0.0280723	0.0334375	0.0382558	0.0524787	0.0983769	0.206447	0.00430228	0.00622961	0.0117802	0.0168634	0.0272138	0.033928	0.0770239	0.166215	0.260897	0.395299	0.626654	0.00860911	0.0229855	0.023262	0.034207	0.0409001	0.0539065	0.0452853	0.0512102	0.0462225	0.0342966	0.115148	0.0813407	0.0687037	0.144206	0.166146	0.097847	0.123606	0.170111	0.197299	0.00849264	0.0259256	0.0402483	0.0269576	0.0610129	0.0951621	0.197247	0.134641	0.189978
O15056	0.20378	0.0327649	0.0425204	0.0533006	0.0550071	0.0715875	0.0603621	0.0941322	0.12466	0.295089	0.0210438	0.0217309	0.0354371	0.0449492	0.044653	0.0596621	0.0929359	0.172325	0.272627	0.237843	0.154875	0.0278523	0.0243146	0.0442541	0.0744913	0.0925441	0.0968451	0.132809	0.191814	0.160201	0.033254	0.0524115	0.059594	0.0566065	0.12268	0.142704	0.15843	0.166428	0.111986	0.168675	0.0617585	0.0734082	0.0902871	0.100436	0.105	0.0580994	0.15725	0.0742318	0.110853
O15085-2	0.134225	0.0519126	0.0427953	0.0470318	0.0749856	0.101629	0.114142	0.131038	0.108241	0.120062	0.0554513	0.0338046	0.0623592	0.0794235	0.11798	0.11591	0.138924	0.148532	0.131067	0.102155	0.191689	0.0810408	0.0460792	0.10105	0.13044	0.119357	0.103176	0.0667475	0.0527155	0.0352715	0.0932556	0.136977	0.176274	0.137604	0.129779	0.114141	0.0895309	0.0592919	0.0631453	0.181253	0.048652	0.0935448	0.102983	0.125943	0.159966	0.102094	0.0920332	0.0572245	0.0671678
O15091	0.00164963	0.0010379	0.00529046	0.011735	0.0179109	0.0299918	0.0557607	0.133356	0.297159	0.44625	0.00565949	0.00599063	0.0173829	0.0205961	0.0343988	0.0627377	0.145113	0.28188	0.233856	0.189832	0.0233317	0.00830018	0.0174865	0.0487493	0.0598915	0.113217	0.189217	0.236591	0.165586	0.0740338	0.00840787	0.029625	0.0472042	0.0440784	0.179409	0.296529	0.181631	0.134712	0.0784036	0.00435026	0.00378517	0.0196877	0.0373411	0.0381597	0.0723654	0.0826002	0.333568	0.193343	0.199906
O15118	0.0125622	0.00850065	0.0124551	0.0285925	0.0690127	0.124394	0.151731	0.190817	0.171536	0.163951	0.011851	0.0138002	0.0493246	0.0772937	0.153649	0.138196	0.172744	0.156961	0.107395	0.102913	0.0276115	0.0145157	0.0369936	0.122818	0.157874	0.169145	0.178189	0.108556	0.0731121	0.0379774	0.0326945	0.10751	0.175738	0.113066	0.198883	0.158541	0.089521	0.0478476	0.0367754	0.00189537	0.00403499	0.0238303	0.0470256	0.0571148	0.127632	0.27976	0.152127	0.129678	0.104117
O15120	0.00443723	0.00406843	0.00856851	0.0130604	0.0286865	0.0386004	0.0908416	0.180359	0.211301	0.431687	0.0102043	0.00981922	0.0256117	0.0350289	0.0664889	0.090621	0.163194	0.231803	0.199854	0.168308	0.0098614	0.0127521	0.0274853	0.0887886	0.124132	0.213453	0.194365	0.143942	0.118025	0.0619921	0.0357179	0.0623741	0.0961512	0.117206	0.221633	0.156532	0.103898	0.090549	0.0711828	0.0019636	0.00228079	0.0146759	0.0318355	0.0403277	0.120809	0.187468	0.207739	0.212179	0.202148
O15121	0.0128012	0.00678085	0.0176572	0.027823	0.033863	0.057453	0.106836	0.175146	0.239604	0.307666	0.00523106	0.0073055	0.014802	0.0251686	0.0654147	0.0838581	0.184358	0.245644	0.173853	0.166583	0.0154281	0.0113655	0.0183828	0.0647148	0.109138	0.211092	0.250872	0.158185	0.113324	0.0474975	0.0118638	0.0519715	0.0943139	0.0897222	0.306601	0.217234	0.0995004	0.0756154	0.0409093	0.00165729	0.00318752	0.0314143	0.0435039	0.0514485	0.0950464	0.178704	0.171011	0.20913	0.19265
O15126	0.0349114	0.0203969	0.0285842	0.0380468	0.0778209	0.113317	0.145467	0.155218	0.137996	0.201979	0.0215745	0.0281579	0.0671084	0.0973514	0.145691	0.136478	0.145551	0.134536	0.105565	0.0933863	0.0191821	0.0400577	0.0875779	0.178137	0.177937	0.172485	0.117398	0.0766019	0.0571671	0.0310167	0.0592054	0.156424	0.186391	0.159805	0.141995	0.126075	0.0735655	0.0568446	0.0460737	0.00524161	0.00766375	0.0546387	0.0943788	0.107814	0.217417	0.216722	0.133635	0.0834398	0.0870496
O15127	0.00941481	0.0214989	0.0429818	0.0713238	0.12708	0.186356	0.147522	0.161121	0.107325	0.0912351	0.0582229	0.0776308	0.159485	0.160508	0.130259	0.132763	0.0906318	0.0533857	0.0387302	0.0386854	0.00347167	0.0306815	0.0629959	0.195009	0.208206	0.181816	0.134388	0.0870433	0.0554588	0.0333752	0.0547782	0.182839	0.205053	0.154482	0.197997	0.116057	0.0463087	0.0423989	0.0370842	0.0027327	0.00988968	0.0869793	0.110542	0.133529	0.200291	0.0823149	0.0985484	0.0907432	0.069544
O15143	0.237286	0.0199808	0.0266854	0.0302558	0.0384176	0.0527069	0.0605295	0.110844	0.139338	0.211685	0.020708	0.0193176	0.0329729	0.0367913	0.0566622	0.068441	0.113929	0.184462	0.206368	0.251118	0.715496	0.0148498	0.0299703	0.0283395	0.0255824	0.0362911	0.041572	0.03587	0.0428877	0.0342716	0.0439233	0.0749613	0.0897983	0.0689544	0.151861	0.147333	0.119741	0.122748	0.143628	0.120016	0.0116547	0.0237645	0.0352939	0.0348401	0.123612	0.143291	0.176816	0.133405	0.168599
O15144	0.693866	0.0104782	0.00541324	0.0100469	0.020974	0.0178636	0.0250692	0.0381919	0.0491245	0.136564	0.0212728	0.022565	0.0380226	0.0394933	0.0587125	0.0680105	0.103409	0.175088	0.168361	0.255407	0.830087	0.00586331	0.00623733	0.0129067	0.0155546	0.0260924	0.0258223	0.0221144	0.0264748	0.0135167	0.0432686	0.0373931	0.0790152	0.0635445	0.175679	0.175238	0.126201	0.102803	0.105597	0.138133	0.00825675	0.0226481	0.0213074	0.0317782	0.0691063	0.153931	0.186388	0.130895	0.160391
O15145	0.551113	0.0215961	0.028669	0.021292	0.0324024	0.0293446	0.0380684	0.049456	0.065613	0.153247	0.0296261	0.0193949	0.0333702	0.0362964	0.0480853	0.0638807	0.121862	0.194783	0.178708	0.261063	0.683395	0.0101042	0.0145838	0.030211	0.0316147	0.0494188	0.0371499	0.0467265	0.0454203	0.0358819	0.0370286	0.0698419	0.0915502	0.0800705	0.138723	0.137077	0.109347	0.126209	0.179984	0.082125	0.0142056	0.0370555	0.0657961	0.0582735	0.12419	0.123738	0.146654	0.138654	0.161966
O15160	0.552006	0.00754285	0.014514	0.0135577	0.0170406	0.0260784	0.025559	0.0539234	0.0642693	0.182248	0.00647939	0.00647968	0.0165708	0.0162173	0.0334141	0.0405442	0.0892929	0.199212	0.280846	0.295977	0.355577	0.0089544	0.0221769	0.0431968	0.0654427	0.11663	0.131954	0.0917043	0.0841284	0.0607393	0.0418532	0.0823401	0.0635755	0.0698885	0.168628	0.152352	0.135932	0.145874	0.149822	0.213135	0.0103022	0.0476362	0.0256241	0.0505756	0.0948029	0.0665198	0.207116	0.132006	0.152282
O15173-2	0.0346418	0.00432935	0.00705877	0.0178316	0.0276423	0.0420458	0.0901033	0.150568	0.230156	0.349763	0.00390178	0.00487413	0.0108311	0.0233594	0.0486941	0.0676851	0.175822	0.265189	0.212897	0.185077	0.0145731	0.0112705	0.0217152	0.0716149	0.104727	0.19571	0.221665	0.152931	0.120825	0.062657	0.0193054	0.0541036	0.087906	0.0897311	0.250021	0.225121	0.117743	0.0849547	0.0559834	0.00315119	0.00736516	0.0461607	0.0647017	0.071516	0.112689	0.157263	0.189998	0.179724	0.162413
O15212	0.740553	0.0072477	0.0136002	0.0091388	0.0137348	0.0187306	0.028728	0.0432283	0.0563162	0.0602795	0.0315941	0.0258982	0.0383679	0.0571041	0.0706465	0.0696156	0.154915	0.206251	0.161895	0.183714	0.934764	0.0026259	0.000422389	0.00712327	0.00616487	0.0142971	0.0142706	0.00843982	0.00975067	0.00404006	0.0406832	0.163282	0.0868185	0.0549231	0.203653	0.19084	0.101045	0.0754109	0.0833445	0.675173	0.00318685	0.00175348	0.0189881	0.0106573	0.0478757	0.062007	0.0540166	0.0578754	0.061919
O15226-2	0.147955	0.00776198	0.0123205	0.0225447	0.0439757	0.0627279	0.100581	0.150876	0.195241	0.256017	0.00786378	0.00901901	0.0188827	0.0249139	0.0514871	0.0585154	0.105377	0.122386	0.107733	0.486156	0.0431496	0.0180306	0.0569076	0.0837435	0.106545	0.141381	0.150566	0.117234	0.153328	0.129114	0.0206104	0.0399647	0.0592194	0.0648694	0.12749	0.12168	0.0942496	0.103939	0.366718	0.0410279	0.0306793	0.0568898	0.0754683	0.0870894	0.110927	0.100927	0.213325	0.11352	0.170146
O15228	0.0314453	0.00881031	0.013674	0.0226637	0.0365462	0.0482919	0.0607501	0.119529	0.190922	0.416078	0.00881963	0.010128	0.0202224	0.0247986	0.0489988	0.0662607	0.121177	0.240572	0.246621	0.221282	0.0033205	0.00713127	0.0204157	0.0630895	0.0940497	0.21546	0.248558	0.152336	0.124258	0.0713808	0.0130697	0.0493853	0.0775618	0.0829184	0.252709	0.226361	0.126777	0.0896213	0.0628075	0.00298859	0.00347135	0.00543752	0.021702	0.0181488	0.0518917	0.129084	0.187801	0.224934	0.317313
O15254	0.0113937	0.00837738	0.0142623	0.0193296	0.0328306	0.0460773	0.0688172	0.166106	0.256536	0.378561	0.00722292	0.00950539	0.0191072	0.0295806	0.0534871	0.0715575	0.142754	0.23928	0.221558	0.205378	0.0138038	0.00858746	0.0181761	0.0604473	0.0868476	0.186789	0.254561	0.180466	0.123449	0.0637861	0.0151574	0.0409522	0.0641011	0.0818325	0.283038	0.233283	0.131702	0.0955304	0.0614578	0.00349371	0.00401809	0.0308049	0.0469884	0.053698	0.0686899	0.10243	0.18383	0.188292	0.307625
O15260	0.0229054	0.00592984	0.0123056	0.017409	0.0405601	0.0551027	0.106019	0.165962	0.221137	0.328832	0.0137274	0.00959595	0.0325329	0.0427467	0.116058	0.109541	0.156037	0.211076	0.153666	0.168697	0.00772399	0.00979875	0.016796	0.0781217	0.133183	0.215872	0.203354	0.146254	0.120175	0.0687207	0.0235714	0.0524337	0.126344	0.0890514	0.270465	0.199738	0.111779	0.0769748	0.0496427	0.00124151	0.00385073	0.037455	0.054769	0.0628028	0.115652	0.201441	0.175676	0.172601	0.159022
O15269	0.0154065	0.00566105	0.0103	0.0157206	0.0344427	0.0453499	0.085013	0.166038	0.216226	0.364796	0.00931473	0.0105726	0.0301253	0.0440339	0.0876889	0.116524	0.170268	0.224318	0.152153	0.140005	0.0351831	0.0182436	0.0282111	0.0832691	0.122702	0.187556	0.210243	0.133303	0.100205	0.0511518	0.0185428	0.0675971	0.108611	0.119413	0.265141	0.187306	0.0996629	0.0731395	0.0509193	0.00187777	0.0037384	0.0312051	0.060603	0.0568222	0.111291	0.154733	0.198743	0.185059	0.183005
O15270	0.0140095	0.0048333	0.00712779	0.014836	0.0300936	0.0539572	0.10663	0.193462	0.223575	0.316822	0.00801273	0.00975568	0.0222468	0.0375287	0.083746	0.116537	0.178678	0.216517	0.163667	0.142319	0.00511628	0.0168778	0.031002	0.0977444	0.142072	0.2001	0.221951	0.129939	0.090901	0.0616778	0.012456	0.0533938	0.0995784	0.1219	0.287443	0.206155	0.097103	0.0746691	0.0499263	0.00524997	0.00617923	0.0329281	0.0452569	0.0628224	0.106091	0.156254	0.231743	0.17706	0.167494
O15294	0.511836	0.012409	0.00634708	0.0122709	0.0216584	0.0223305	0.0367851	0.0475903	0.0831573	0.234873	0.0121477	0.012767	0.0211103	0.0307934	0.0455866	0.0478433	0.0963631	0.206089	0.261396	0.270797	0.722277	0.00887553	0.00166931	0.018528	0.0231296	0.0433808	0.0397262	0.0455598	0.0600031	0.0351108	0.0302538	0.00903636	0.0776988	0.071871	0.145175	0.189583	0.145199	0.129514	0.132672	0.178684	0.00355382	0.0216162	0.0404569	0.0442925	0.0844867	0.0940097	0.147592	0.157536	0.175948
O15320-8	0.0188016	0.011759	0.0169194	0.023696	0.0373534	0.0564209	0.116624	0.195964	0.242148	0.271265	0.00837125	0.0114712	0.0234807	0.0421832	0.0759238	0.10914	0.181465	0.222904	0.164512	0.147742	0.0222822	0.011372	0.0248386	0.0754369	0.111927	0.201591	0.248171	0.140217	0.100696	0.0642328	0.0186375	0.0471175	0.0906229	0.107593	0.257324	0.205244	0.121962	0.0789224	0.0640494	0.00289536	0.00755457	0.0230783	0.0437053	0.0522047	0.128451	0.1527	0.207416	0.170379	0.179269
O15321	0.00841703	0.0177413	0.0196881	0.0258927	0.0458239	0.0488635	0.0755048	0.0987599	0.170074	0.457956	0.0143964	0.0161125	0.033676	0.0360596	0.0774716	0.0742928	0.111742	0.216267	0.221762	0.184123	0.0458633	0.0297369	0.0209904	0.100035	0.143135	0.162567	0.158481	0.146277	0.136489	0.0564244	0.0230491	0.0770057	0.123204	0.092619	0.203547	0.194411	0.12769	0.110584	0.0478913	0.00524867	0.00609651	0.0214172	0.0279805	0.0357412	0.136118	0.253612	0.18861	0.163509	0.143007
O15347	0.0554265	0.00228493	0.00253728	0.00421397	0.00534905	0.0114297	0.0266837	0.0652648	0.12691	0.650474	0.00488785	0.00636541	0.0134811	0.0164087	0.022442	0.0353121	0.0782824	0.219248	0.371303	0.234647	0.244691	0.00555622	0.0127392	0.0294489	0.0348898	0.07745	0.102289	0.151831	0.204125	0.112545	0.0320957	0.0958827	0.0428789	0.0421986	0.0976236	0.148374	0.169237	0.187619	0.119262	0.136096	0.00260678	0.0173731	0.0334124	0.0437065	0.0914246	0.068868	0.261579	0.124773	0.220352
O15355	0.874441	0.00445207	0.0023044	0.0045888	0.00684284	0.00932244	0.0111206	0.0132391	0.0164175	0.0281613	0.0214141	0.0207346	0.0319015	0.0323842	0.0495424	0.0582311	0.102792	0.202078	0.240473	0.266871	0.82582	0.00611032	0.0195874	0.012597	0.0114492	0.0195988	0.0255948	0.0241115	0.0242713	0.0190397	0.0380281	0.0599721	0.0554128	0.0416927	0.127921	0.153824	0.138598	0.198917	0.155266	0.765511	0.00598409	0.0158873	0.0198959	0.0185124	0.0356757	0.0245881	0.0423191	0.0326802	0.0546315
O15357	0.322255	0.0248581	0.0394079	0.0397625	0.0394911	0.0487397	0.071512	0.0862035	0.107055	0.160476	0.0329462	0.0260257	0.0432092	0.0549365	0.0712395	0.070324	0.107963	0.171261	0.191723	0.228821	0.537782	0.0174108	0.0328598	0.0349704	0.0398325	0.0539981	0.0658647	0.0733336	0.0748434	0.0612929	0.0448221	0.0717037	0.0982023	0.0727053	0.121181	0.136585	0.116655	0.120934	0.151218	0.193231	0.0133425	0.0398007	0.058876	0.0501439	0.119612	0.11308	0.126724	0.117558	0.139212
O15371	0.70764	0.0113131	0.0127402	0.0218099	0.0268755	0.0333003	0.0351478	0.047838	0.0506826	0.0739445	0.0236533	0.0242707	0.0510865	0.0524827	0.0771915	0.0954158	0.130359	0.157186	0.15889	0.206178	0.686129	0.00815338	0.0157725	0.0260508	0.0255122	0.0410859	0.0440575	0.0452579	0.0432071	0.0300996	0.0312636	0.0758728	0.087216	0.0723344	0.151533	0.164892	0.131293	0.146756	0.130801	0.234973	0.0115007	0.0512011	0.0633993	0.0572623	0.101544	0.0795795	0.130284	0.103659	0.163811
O15372	0.654934	0.0131733	0.033811	0.0183942	0.0300469	0.0291897	0.0434759	0.0418493	0.0474587	0.0637257	0.0267891	0.0255346	0.0523567	0.0506718	0.074414	0.0771774	0.113018	0.170645	0.164916	0.240297	0.802912	0.00575706	0.0136589	0.015134	0.0195484	0.0294144	0.0297824	0.0312835	0.0351293	0.0165416	0.0325591	0.0792574	0.0912535	0.0655836	0.143258	0.187724	0.114334	0.137862	0.125756	0.344969	0.00762841	0.0260529	0.0264075	0.0267301	0.0845302	0.0977015	0.109572	0.112383	0.156337
O15382	0.030883	0.00172565	0.00555792	0.00676248	0.0156647	0.023729	0.0499768	0.102737	0.241896	0.487462	0.00312917	0.00338535	0.00871492	0.0168143	0.0341408	0.0577186	0.140442	0.301955	0.224831	0.198996	0.07186	0.00385215	0.0116865	0.0508851	0.0474008	0.111834	0.209727	0.255204	0.163656	0.0661305	0.010302	0.0365829	0.0475319	0.0484886	0.17191	0.295834	0.188261	0.121511	0.053884	0.00508116	0.00412916	0.0120176	0.0343623	0.0371243	0.0696548	0.0812346	0.315574	0.239001	0.196129
O15394	0.0173361	0.0698568	0.0431864	0.0622667	0.0934684	0.124106	0.149182	0.162307	0.129252	0.13417	0.0786328	0.0463405	0.0818019	0.102391	0.151864	0.133946	0.139434	0.113255	0.0856474	0.0760915	0.0242288	0.139141	0.0587113	0.143622	0.196644	0.152439	0.121001	0.0672434	0.0424934	0.0205968	0.106272	0.12845	0.204661	0.143471	0.155984	0.126421	0.0604389	0.0384827	0.0272592	0.00291262	0.0181062	0.0374515	0.0486911	0.0492479	0.160488	0.322209	0.111322	0.107345	0.0802857
O15400	0.00694325	0.00836296	0.0187359	0.0181153	0.0449864	0.0727245	0.118108	0.149815	0.150954	0.392214	0.0306462	0.0338145	0.0737378	0.109538	0.159454	0.137577	0.140698	0.12424	0.0901215	0.0858855	0.00857831	0.036894	0.0598596	0.134778	0.171736	0.183575	0.165117	0.0987016	0.0705757	0.0374351	0.0400524	0.118212	0.169212	0.13564	0.176772	0.175017	0.0812584	0.0593672	0.0351948	0.00270772	0.00414809	0.0263632	0.0566151	0.088577	0.260928	0.232711	0.122705	0.0975986	0.0849723
O15427	0.00876929	0.0518607	0.0395846	0.0378021	0.0841667	0.0866577	0.141945	0.137856	0.171286	0.168604	0.055062	0.039921	0.0626622	0.0820542	0.125773	0.146934	0.153371	0.133558	0.0783291	0.0842076	0.00578644	0.099364	0.0552785	0.142147	0.194228	0.178676	0.137025	0.0837068	0.0581785	0.0310322	0.0745544	0.105527	0.170757	0.164277	0.172151	0.150187	0.0888714	0.051673	0.0293585	0.0014599	0.00657773	0.0193002	0.0215887	0.0276563	0.102733	0.428657	0.149663	0.127547	0.0903309
O15439	0.216474	0.0162984	0.0329907	0.0143299	0.0364715	0.0522239	0.111621	0.139594	0.179549	0.177523	0.024195	0.0179427	0.0347378	0.0569284	0.145739	0.156266	0.190367	0.190499	0.104931	0.100606	0.0122968	0.0478247	0.0421728	0.117691	0.223818	0.19498	0.144413	0.0954357	0.0706275	0.0447983	0.0335162	0.0904678	0.154999	0.18847	0.214112	0.160565	0.0708356	0.0543854	0.03422	0.00406753	0.00558248	0.0225859	0.0373604	0.0497466	0.16024	0.298078	0.138663	0.108568	0.0885695
O15446-2	0.0440524	0.0029116	0.012792	0.0155765	0.0180102	0.035921	0.0541807	0.119175	0.195977	0.497772	0.00579586	0.00924405	0.0168335	0.0225286	0.0314608	0.0496438	0.10824	0.198629	0.291683	0.264426	0.0698087	0.00807858	0.0206174	0.0275717	0.0395405	0.0800067	0.108147	0.180106	0.242962	0.200989	0.0141182	0.0377869	0.032772	0.0380072	0.0901409	0.14672	0.175236	0.234195	0.177467	0.0755503	0.012215	0.0313633	0.0815242	0.0705968	0.0934419	0.0694135	0.250206	0.12843	0.187258
O15460	0.0396397	0.00530955	0.0120537	0.0177067	0.0344175	0.0612811	0.105835	0.233219	0.242704	0.235142	0.0059778	0.00707963	0.0270937	0.0334025	0.0718361	0.114636	0.208804	0.237255	0.144641	0.129326	0.127203	0.013184	0.0254398	0.0620326	0.0942487	0.169586	0.198105	0.125594	0.0791303	0.0415469	0.0183036	0.0541542	0.0870407	0.106967	0.295414	0.206555	0.104589	0.0708543	0.0419579	0.0285378	0.00416787	0.0286189	0.0558149	0.0721103	0.143807	0.162378	0.210109	0.148048	0.134181
O15479	0.0798445	0.0122401	0.0174646	0.0267455	0.0285238	0.0415681	0.0798497	0.181494	0.212641	0.323155	0.0153305	0.013897	0.0256026	0.0369832	0.0594607	0.073936	0.156587	0.203651	0.181551	0.220074	0.0639285	0.012336	0.0181163	0.0537398	0.0882384	0.156517	0.205955	0.161017	0.153087	0.083268	0.0172668	0.033655	0.0662645	0.079269	0.21485	0.193268	0.134799	0.119108	0.135349	0.0044134	0.00235191	0.0241964	0.0396625	0.048431	0.102713	0.149399	0.338395	0.127094	0.161245
O15511	0.637567	0.0163007	0.0333994	0.0144198	0.0196431	0.017883	0.0256773	0.0312307	0.0480536	0.0942333	0.0313292	0.027749	0.0320833	0.0528632	0.0568783	0.0687498	0.0895158	0.188002	0.221575	0.236848	0.762165	0.0160123	0.0209696	0.0246164	0.0229504	0.0404222	0.0293271	0.0269339	0.031565	0.0245983	0.0500001	0.154636	0.0792649	0.0620504	0.151076	0.150854	0.107921	0.109464	0.115677	0.155243	0.0099383	0.0192091	0.0330912	0.0397843	0.123083	0.141585	0.147017	0.145528	0.178113
O15523	0.244428	0.0262675	0.0377069	0.0463692	0.0571923	0.0789348	0.0929642	0.109869	0.12982	0.19157	0.013699	0.0110336	0.0198818	0.0316487	0.0508947	0.060159	0.114493	0.178336	0.215596	0.30503	0.188965	0.0151534	0.0290572	0.0603013	0.0707955	0.1172	0.126747	0.112968	0.12053	0.0977511	0.0211409	0.0505622	0.0745625	0.0808581	0.153402	0.139993	0.119824	0.12014	0.190592	0.0176663	0.0166187	0.023075	0.0371522	0.0592643	0.124501	0.108999	0.239861	0.131211	0.209672
O15530	0.584398	0.00991518	0.0113112	0.031615	0.0339274	0.0439213	0.050696	0.0634452	0.0711617	0.107017	0.0359961	0.0544127	0.0894439	0.073913	0.0659157	0.100489	0.112149	0.157706	0.148071	0.161902	0.542146	0.0189938	0.0232937	0.0379804	0.0466396	0.0635678	0.066307	0.0670495	0.0781674	0.055855	0.0339281	0.0514642	0.0946362	0.0739935	0.182482	0.131164	0.163807	0.159752	0.108772	0.184361	0.0743528	0.0931045	0.135704	0.107139	0.0971481	0.0961168	0.0569199	0.0744464	0.0807083
O15533-3	0.00320684	0.00751172	0.0181646	0.0283075	0.0526101	0.111372	0.173075	0.228318	0.225814	0.159503	0.00875418	0.00960307	0.0351714	0.0464168	0.0997154	0.117908	0.203045	0.196033	0.143103	0.132806	0.00567007	0.0069283	0.0141497	0.0686123	0.132174	0.236709	0.243663	0.132813	0.106143	0.0461129	0.0136212	0.0504221	0.0990996	0.118146	0.2637	0.210748	0.109997	0.0824353	0.0505229	0.00234191	0.027774	0.0778328	0.0965229	0.0994376	0.114475	0.136201	0.161747	0.147361	0.135087
O15553	0.12173	0.0249669	0.0342956	0.0372582	0.0433204	0.0506957	0.0568717	0.105845	0.159995	0.366974	0.0212615	0.0229755	0.0496102	0.0423875	0.0586355	0.0727579	0.106702	0.176148	0.207431	0.226085	0.23827	0.0222375	0.0238105	0.0501614	0.0627067	0.0923607	0.0951168	0.139422	0.173192	0.148754	0.0259744	0.0553621	0.0536891	0.0625839	0.112115	0.154938	0.15604	0.195218	0.16491	0.0640484	0.0171641	0.042613	0.0566962	0.0494458	0.104952	0.108964	0.193729	0.151741	0.18501
O43143	0.810319	0.003363	0.0109425	0.00325824	0.0050215	0.00815372	0.0130226	0.0247891	0.0397343	0.0718535	0.00833493	0.00908798	0.0144964	0.0170513	0.0299696	0.0410287	0.0804669	0.161617	0.218375	0.424811	0.865745	0.00348665	0.000647869	0.00796602	0.00903004	0.0177168	0.0235808	0.0251935	0.0248583	0.0169392	0.0259822	0.0334789	0.0549999	0.051693	0.142939	0.151316	0.13383	0.1431	0.17799	0.577986	0.00416185	0.0108968	0.0208855	0.01812	0.0384593	0.0410032	0.0947233	0.0829954	0.115534
O43169	0.0263724	0.00461909	0.00942701	0.0134917	0.0298419	0.0502513	0.0856171	0.142078	0.233296	0.336506	0.00481774	0.00617834	0.0198557	0.0358829	0.0746459	0.0923175	0.180995	0.244635	0.164331	0.16072	0.0561292	0.00886661	0.016249	0.0747556	0.113451	0.190515	0.222651	0.14985	0.0960694	0.0445953	0.0122666	0.0527921	0.0830471	0.0960666	0.280356	0.232673	0.119768	0.0690691	0.0399756	0.00142634	0.00397192	0.00361871	0.00907742	0.0129596	0.0458759	0.195643	0.19791	0.271669	0.220583
O43175	0.676245	0.0110877	0.0236542	0.023486	0.0260312	0.0358593	0.0295128	0.0475542	0.0466368	0.047716	0.0462208	0.0450524	0.0952173	0.0836018	0.104686	0.0942494	0.114798	0.130956	0.1219	0.145182	0.759617	0.0118341	0.0121918	0.0191865	0.0233626	0.0344463	0.03594	0.0322308	0.0318288	0.0233816	0.0421959	0.0770221	0.104614	0.0726198	0.151057	0.149215	0.128039	0.151926	0.123279	0.394371	0.00812408	0.033971	0.0532799	0.051549	0.0876024	0.0825725	0.0758521	0.0826201	0.0983845
O43181	0.00305947	0.00212768	0.0118089	0.0130151	0.0206005	0.0352105	0.0527523	0.0890299	0.262877	0.400771	0.0025446	0.00526924	0.0105854	0.0136522	0.0210018	0.0382437	0.124842	0.296504	0.290243	0.197058	0.0128766	0.00804351	0.0246166	0.0589379	0.0552891	0.102259	0.171859	0.229478	0.171956	0.0915574	0.0135877	0.0354553	0.0446426	0.0591647	0.156708	0.240877	0.196403	0.152241	0.0928534	0.00298155	0.00883184	0.0270476	0.0419208	0.050096	0.0768527	0.0591709	0.385179	0.128462	0.191278
O43237	0.04551	0.0187243	0.0258592	0.02971	0.0386896	0.0525858	0.0677454	0.119115	0.151905	0.401221	0.0110337	0.0116656	0.0208766	0.0262549	0.040921	0.0558616	0.0971468	0.176312	0.249829	0.291315	0.0822779	0.0169295	0.0182741	0.0487999	0.0527018	0.0864179	0.10275	0.147803	0.200649	0.17232	0.0234732	0.06766	0.0549456	0.0442844	0.111214	0.148374	0.162945	0.190026	0.192384	0.094367	0.0275374	0.0752417	0.107834	0.0926408	0.131047	0.0843325	0.10879	0.135811	0.150295
O43242	0.865288	0.00480005	0.0130043	0.0053672	0.00805055	0.0101251	0.0114203	0.0163985	0.0209262	0.0255074	0.0262092	0.0166456	0.0307398	0.044441	0.0524504	0.0544124	0.101323	0.184111	0.19762	0.292048	0.941846	0.00227055	0.000944439	0.00334319	0.00449932	0.00724161	0.00792627	0.00797679	0.0132312	0.0064809	0.0390473	0.0485465	0.0778793	0.0586837	0.164089	0.18692	0.133406	0.146486	0.0839236	0.486667	0.00414528	0.0205725	0.0357182	0.027015	0.0562626	0.0685234	0.075195	0.0993969	0.121084
O43264	0.288584	0.00841725	0.0190837	0.0162977	0.031716	0.0492845	0.06667	0.101728	0.130632	0.179382	0.0100032	0.0118349	0.0275121	0.0340658	0.0901094	0.106623	0.170376	0.202384	0.160776	0.15937	0.396814	0.00860682	0.0213009	0.0516693	0.073849	0.102219	0.134396	0.0765531	0.0772244	0.0367931	0.0231236	0.0723951	0.113619	0.109783	0.205126	0.162605	0.121199	0.0863014	0.0674918	0.0521475	0.00526442	0.026379	0.0363347	0.0378073	0.0999729	0.169473	0.172429	0.193381	0.180323
O43278	0.0302182	0.0406471	0.0359639	0.0569682	0.07184	0.159056	0.144505	0.177073	0.15154	0.132188	0.0331021	0.0655432	0.0761058	0.0954063	0.126027	0.18875	0.110876	0.119143	0.101235	0.0838114	0.00722347	0.0917614	0.06321	0.127348	0.220673	0.200949	0.143658	0.0651322	0.0531787	0.0268663	0.0774284	0.118769	0.17903	0.160611	0.187012	0.129281	0.0699499	0.0494216	0.028498	0.00816626	0.0435277	0.09188	0.115052	0.123479	0.194122	0.167574	0.107556	0.0859026	0.0741604
O43290	0.387193	0.00600135	0.0117827	0.0102455	0.0192864	0.047014	0.0861132	0.106563	0.153558	0.181881	0.00873461	0.0125001	0.026827	0.0465056	0.0631614	0.102649	0.132976	0.152064	0.16499	0.316476	0.315515	0.0108908	0.0226842	0.0362484	0.0551966	0.114139	0.122272	0.0976382	0.112922	0.0894048	0.0152466	0.0450977	0.0578852	0.0684509	0.1424	0.136951	0.108092	0.123695	0.218854	0.115348	0.00958588	0.0291972	0.0494562	0.0574134	0.105924	0.0870627	0.238068	0.10873	0.167005
O43292	0.0124884	0.00871079	0.0124481	0.019798	0.0371464	0.0793181	0.110486	0.192163	0.230899	0.262203	0.00931002	0.0100937	0.0326336	0.0481037	0.0896289	0.117354	0.184444	0.19815	0.140506	0.145429	0.0374821	0.0115243	0.0214497	0.0795501	0.111331	0.221327	0.231369	0.149529	0.101984	0.0544525	0.0167439	0.0615857	0.0876301	0.0875406	0.299362	0.202185	0.102901	0.0858176	0.0502015	0.00437179	0.0052986	0.021102	0.038088	0.0328846	0.099192	0.175595	0.193697	0.207593	0.198638
O43293	0.0143099	0.00956953	0.0189253	0.0193116	0.0289834	0.0577071	0.0840919	0.178162	0.243321	0.345618	0.0160122	0.0149568	0.0375937	0.0337661	0.0684814	0.0873029	0.13415	0.189054	0.195498	0.230331	0.476659	0.00460834	0.0178725	0.0472075	0.0518615	0.0854732	0.0862639	0.0802638	0.0928764	0.0569141	0.0114119	0.00364555	0.0744848	0.0720968	0.212755	0.175301	0.189098	0.144765	0.116442	0.00886798	0.0069958	0.0239892	0.0371047	0.0389715	0.120875	0.135454	0.306765	0.123759	0.197217
O43303	0.229232	0.0149576	0.0368444	0.0410904	0.0462274	0.0819861	0.0914729	0.106855	0.151689	0.149315	0.0156467	0.0144407	0.0302181	0.0439518	0.0647266	0.0858528	0.143656	0.163599	0.191741	0.246167	0.402316	0.0388125	0.0349431	0.0333429	0.0469222	0.0867265	0.108909	0.0901556	0.096859	0.0610135	0.0467033	0.0636423	0.0794783	0.0762588	0.111136	0.146176	0.140385	0.146612	0.189609	0.111078	0.0471575	0.0994723	0.0949233	0.146189	0.127902	0.070111	0.113327	0.0881142	0.101725
O43314	0.307997	0.00876518	0.0159986	0.0331852	0.0317288	0.0414386	0.0508546	0.0843874	0.129349	0.296296	0.017462	0.0163686	0.0243039	0.0296222	0.0516043	0.0628003	0.0976607	0.181239	0.257869	0.255232	0.214721	0.0189796	0.0255301	0.0552975	0.0685198	0.0933356	0.108192	0.136971	0.187551	0.117821	0.0270144	0.0583623	0.0655062	0.0678583	0.132805	0.141934	0.1455	0.179856	0.154001	0.125518	0.0582497	0.056676	0.0738035	0.0824104	0.102245	0.0882538	0.185949	0.0958955	0.131
O43318-2	0.42181	0.0218688	0.0168777	0.0284024	0.0271868	0.045471	0.0729815	0.08993	0.0906344	0.12918	0.0482627	0.0471884	0.096713	0.0759466	0.0926451	0.115683	0.125204	0.109492	0.116229	0.141263	0.387044	0.0397671	0.0391606	0.0614316	0.0780728	0.0813513	0.0974202	0.0717614	0.0707929	0.0650751	0.0298642	0.0918834	0.0817892	0.0910371	0.14454	0.142033	0.115848	0.126357	0.143112	0.145053	0.0326795	0.0712	0.0836394	0.0823988	0.134092	0.115204	0.118672	0.105621	0.105101
O43390	0.695635	0.00398202	0.0125067	0.00919636	0.0141223	0.0240833	0.0312488	0.0454607	0.0527397	0.14219	0.00678335	0.00612977	0.0149352	0.0214365	0.0303971	0.0399559	0.0844563	0.121231	0.206622	0.454254	0.861676	0.00391455	0.0152597	0.00817809	0.00645922	0.0152368	0.0198623	0.0255393	0.0326464	0.0133811	0.0348462	0.186999	0.0470715	0.0247581	0.101677	0.120453	0.122846	0.134887	0.128533	0.116384	0.00423441	0.0162781	0.0284558	0.0324428	0.0707934	0.0689973	0.14662	0.144938	0.34938
O43395	0.415902	0.00418407	0.013857	0.0131919	0.0218794	0.0344311	0.0583264	0.0899638	0.131458	0.220194	0.00417487	0.00532135	0.0105442	0.0199602	0.0403573	0.0710552	0.126146	0.174369	0.206643	0.335327	0.420159	0.00494631	0.0141127	0.0350693	0.0460878	0.0807987	0.0997252	0.0707839	0.119452	0.0874729	0.0279367	0.0400496	0.056592	0.0612217	0.141634	0.151891	0.131866	0.14762	0.208293	0.142228	0.0103608	0.0269294	0.0400292	0.0565766	0.0966328	0.0875976	0.260515	0.101431	0.162814
O43396	0.847197	0.00607304	0.0237355	0.00786978	0.00991749	0.0102783	0.0110594	0.0123292	0.0169329	0.0316282	0.0376103	0.0380048	0.0584334	0.0769796	0.0788235	0.0823885	0.0945367	0.155189	0.172982	0.198399	0.892605	0.00358772	0.0154056	0.00579818	0.00715518	0.0128331	0.0116322	0.0154949	0.0160989	0.0119143	0.024902	0.0673351	0.0766412	0.0588435	0.147863	0.169289	0.134865	0.177293	0.121856	0.481279	0.0101066	0.0294806	0.0443652	0.0495494	0.0579981	0.0567762	0.0543745	0.0786185	0.0956608
O43399-7	0.660389	0.00925596	0.0158765	0.0183883	0.027528	0.0305847	0.0454387	0.0449152	0.0577409	0.0631768	0.0219859	0.030181	0.0704646	0.0602279	0.0825195	0.0811251	0.117107	0.173676	0.178711	0.178929	0.932137	0.0039524	0.0183387	0.00808758	0.00551603	0.00987442	0.0146828	0.00956519	0.0118899	0.00517415	0.056588	0.123526	0.107144	0.0722176	0.14058	0.138768	0.120617	0.107041	0.10422	0.568084	0.00427759	0.0107716	0.0200491	0.0159206	0.0587797	0.0814032	0.0601072	0.0625222	0.0692396
O43402	0.0135638	0.00588652	0.0103068	0.0169533	0.032771	0.0424811	0.0798841	0.189879	0.245957	0.374555	0.011936	0.0167495	0.0372327	0.0410124	0.0777719	0.108425	0.167632	0.20655	0.177723	0.149468	0.0186067	0.00838939	0.0190822	0.0716825	0.113619	0.216977	0.243539	0.142539	0.101056	0.0533175	0.0172441	0.0645743	0.0833924	0.091602	0.252506	0.200323	0.122173	0.0884982	0.0662407	0.00193806	0.00809578	0.0331751	0.052765	0.0610365	0.115678	0.126324	0.247007	0.153909	0.194726
O43427	0.378594	0.0120156	0.0305163	0.0156765	0.0217951	0.0328908	0.0631162	0.0882024	0.105348	0.141291	0.0415261	0.0370333	0.0728252	0.0643259	0.113021	0.100735	0.123097	0.164806	0.142171	0.140461	0.25685	0.00809109	0.0227321	0.0506165	0.0568645	0.0842012	0.137155	0.152219	0.142365	0.0889059	0.0400072	0.0647089	0.0772141	0.0835882	0.141252	0.20777	0.183844	0.0943671	0.107249	0.0676447	0.00611383	0.0404304	0.0604886	0.0679703	0.191639	0.204524	0.169602	0.120646	0.120532
O43432-3	0.204312	0.0274048	0.0300796	0.053259	0.0633995	0.0835416	0.084812	0.0925432	0.121917	0.183598	0.012829	0.00995344	0.0276559	0.0428649	0.0608938	0.0696809	0.134992	0.193556	0.205188	0.265203	0.534979	0.00918138	0.00773963	0.0329721	0.0371139	0.0626389	0.0744613	0.0710124	0.0781148	0.053908	0.0163394	0.0165216	0.060143	0.0630537	0.151989	0.197984	0.159729	0.159841	0.179821	0.101966	0.00666606	0.0157833	0.0330147	0.0413069	0.106248	0.0955781	0.193728	0.14605	0.235376
O43447	0.759095	0.00749113	0.0278287	0.0104719	0.0121223	0.0231092	0.025823	0.0262675	0.0309785	0.0413584	0.0225174	0.0197807	0.0433364	0.0493559	0.066726	0.063591	0.0987766	0.176437	0.199584	0.248591	0.899182	0.00395931	0.0193301	0.00857949	0.00831269	0.0121078	0.013785	0.0166416	0.0189101	0.0104484	0.036079	0.101563	0.0827996	0.0579008	0.131326	0.148113	0.127117	0.130906	0.126125	0.577187	0.00280134	0.00538017	0.020534	0.0259195	0.0440866	0.0523952	0.0758122	0.0731737	0.0993707
O43464	0.101215	0.00855791	0.0382223	0.0106252	0.0188223	0.0227168	0.0411438	0.0903161	0.164377	0.346723	0.00249571	0.00328799	0.00984648	0.018108	0.0337184	0.0587307	0.151003	0.320919	0.229391	0.171686	0.0803388	0.00645972	0.0110973	0.0499476	0.054084	0.120245	0.186791	0.222479	0.157066	0.0681159	0.00965335	0.0426527	0.0569063	0.0457258	0.190383	0.302794	0.196697	0.107381	0.0558719	0.00910651	0.00315039	0.0158985	0.020608	0.031197	0.0814546	0.0954431	0.258736	0.237218	0.17502
O43488	0.332813	0.00975898	0.0215835	0.0280879	0.0359474	0.0525355	0.0544858	0.0924505	0.119203	0.133466	0.0138564	0.0207036	0.0337312	0.0366839	0.0546122	0.0755121	0.150734	0.247496	0.183028	0.164832	0.739397	0.00749112	0.0192504	0.0121782	0.0176038	0.0259097	0.0364088	0.0333078	0.0280814	0.0186879	0.0250488	0.0554369	0.0710806	0.0595976	0.163259	0.234436	0.170439	0.142909	0.0825595	0.249654	0.00952502	0.0364144	0.0625787	0.0651689	0.0730686	0.0562824	0.166144	0.135176	0.137325
O43491	0.0420085	0.0798776	0.0327174	0.0540804	0.0851233	0.0681613	0.136571	0.18242	0.154033	0.165008	0.079786	0.0346682	0.055323	0.0716116	0.130719	0.113059	0.165675	0.164436	0.108667	0.076055	0.19327	0.103514	0.0462912	0.096372	0.165092	0.137521	0.118772	0.0660373	0.0482343	0.0248961	0.0974917	0.112372	0.20704	0.174671	0.161415	0.121818	0.0631466	0.0373748	0.0246703	0.0116776	0.0788616	0.126773	0.143553	0.136836	0.153884	0.140364	0.0720338	0.0533133	0.0311402
O43493	0.0292657	0.0143536	0.0336071	0.0430356	0.127991	0.0934497	0.0985192	0.0889003	0.10564	0.264017	0.0263345	0.0318476	0.0574739	0.0853076	0.0948185	0.0678963	0.0924243	0.2032	0.209767	0.122874	0.058234	0.0204047	0.0340908	0.204256	0.151417	0.150493	0.0996742	0.0857101	0.0843101	0.0530733	0.044003	0.123877	0.225786	0.101057	0.156918	0.123261	0.0811094	0.0720893	0.0521904	0.00242662	0.0028186	0.0203332	0.0218082	0.04077	0.147735	0.339495	0.146356	0.124513	0.125246
O43504	0.130291	0.00349683	0.00748164	0.0175946	0.0517309	0.0578913	0.102881	0.148454	0.161055	0.291459	0.00759735	0.0100355	0.0245895	0.0718216	0.116499	0.0910899	0.163034	0.2289	0.176543	0.113678	0.441973	0.00771955	0.0264849	0.0916671	0.103968	0.114828	0.0948075	0.0652178	0.0336805	0.0196537	0.0461226	0.130688	0.242129	0.136407	0.182908	0.143341	0.0612511	0.0543333	0.0355839	0.00293352	0.00340738	0.0491221	0.109548	0.0989835	0.251593	0.195638	0.127755	0.0899754	0.0698812
O43516	0.169123	0.058046	0.0670873	0.0749603	0.0765335	0.0788294	0.100103	0.104148	0.11603	0.15107	0.0450478	0.0374781	0.0585735	0.0738874	0.0745721	0.0862755	0.111162	0.136709	0.171763	0.171274	0.0310398	0.0674302	0.0464967	0.0819193	0.1014	0.121354	0.13137	0.121495	0.147676	0.139351	0.0575057	0.0786148	0.0919704	0.0951415	0.126251	0.135581	0.126692	0.117811	0.146821	0.0257821	0.0988856	0.076392	0.101962	0.106988	0.129505	0.0778321	0.205723	0.0620706	0.102716
O43566	0.31511	0.0331119	0.0310747	0.0355718	0.054423	0.0624426	0.0708334	0.104024	0.105591	0.15914	0.0466046	0.0380854	0.0734429	0.069701	0.113285	0.108159	0.12704	0.148021	0.125923	0.120734	0.212452	0.0464946	0.0424348	0.0720211	0.0975269	0.0927279	0.0700844	0.0743877	0.0770406	0.0441416	0.0767594	0.121793	0.137776	0.109016	0.141147	0.131744	0.089408	0.0896667	0.0660593	0.0782649	0.0501679	0.0819801	0.10801	0.118038	0.18531	0.103065	0.109433	0.0521482	0.0882038
O43583	0.481346	0.00603826	0.0166996	0.00778099	0.0118548	0.0122149	0.0192984	0.0345195	0.0592428	0.384017	0.0115198	0.0100234	0.0146473	0.0169554	0.0244243	0.0286983	0.090795	0.209343	0.328222	0.248823	0.66254	0.00837718	0.0310805	0.0188818	0.0237947	0.043224	0.0419381	0.0540384	0.0657987	0.0503267	0.0228885	0.166791	0.0561792	0.0387028	0.0897105	0.137632	0.135606	0.159155	0.193335	0.216242	0.00550124	0.011667	0.0217681	0.0292338	0.0708295	0.127241	0.201862	0.145372	0.170283
O43586	0.0648411	0.0351036	0.0287373	0.0406649	0.0588333	0.0775125	0.0737274	0.130084	0.143955	0.350405	0.0203862	0.016638	0.0421911	0.0562911	0.0742882	0.0807481	0.118641	0.177831	0.206609	0.184656	0.410027	0.0306731	0.0179625	0.0581445	0.081141	0.0920402	0.0771729	0.0918137	0.0882906	0.0527347	0.0409333	0.0642129	0.111834	0.0908172	0.144429	0.150646	0.129026	0.13956	0.129531	0.015992	0.0111547	0.0693808	0.128169	0.137819	0.2062	0.142755	0.120549	0.079107	0.0944889
O43597	0.014289	0.0831145	0.0778957	0.0804083	0.11667	0.137752	0.154582	0.128155	0.0984288	0.082591	0.103274	0.0761443	0.137005	0.121178	0.123283	0.133528	0.0942055	0.0832259	0.0662659	0.0521672	0.0152186	0.145468	0.123235	0.128384	0.182679	0.143363	0.0925671	0.0633729	0.0634353	0.0240547	0.0938009	0.133934	0.192666	0.160666	0.143411	0.0929675	0.0653096	0.0557016	0.0615433	0.00529589	0.0237894	0.0363811	0.0770244	0.0846371	0.231765	0.171258	0.166685	0.0886117	0.074054
O43598	0.868905	0.00499106	0.0241455	0.00816978	0.0115813	0.0109568	0.011258	0.0132372	0.0164003	0.0195916	0.0638029	0.0519032	0.0856447	0.0891148	0.122661	0.089572	0.11397	0.139368	0.117699	0.126265	0.89186	0.00507169	0.00294088	0.0130223	0.00743431	0.0171633	0.016445	0.0154907	0.0144249	0.00704908	0.0470441	0.065355	0.128415	0.0718017	0.172834	0.170381	0.123871	0.127949	0.0943122	0.637966	0.00964188	0.0279368	0.0599621	0.0425644	0.0516271	0.0481767	0.0314712	0.0401847	0.0504692
O43615	0.00758837	0.00134445	0.00510693	0.0090992	0.0203369	0.0277817	0.0529719	0.0988125	0.256411	0.500315	0.00364399	0.00318866	0.0113521	0.0144302	0.0333839	0.0576122	0.142904	0.279041	0.21948	0.201244	0.00920486	0.00292157	0.0091663	0.0382512	0.0453474	0.106947	0.207267	0.264081	0.214876	0.0999823	0.0076665	0.0331268	0.0353265	0.0377305	0.160799	0.270598	0.20019	0.132936	0.0766857	0.00210793	0.00302157	0.0116408	0.0282877	0.0286065	0.0769313	0.0807983	0.352811	0.168138	0.201312
O43617	0.787415	0.0048455	0.0197227	0.00907628	0.0115354	0.0203792	0.0238059	0.0300969	0.043932	0.076648	0.0322387	0.0368335	0.0795192	0.105254	0.171604	0.125182	0.116373	0.106741	0.0948618	0.131393	0.733045	0.00827062	0.0358621	0.0203768	0.0253131	0.0345799	0.0270163	0.0249827	0.0262854	0.0119252	0.0475844	0.102727	0.138247	0.0948357	0.153907	0.129257	0.0937291	0.076235	0.0822445	0.124504	0.00257709	0.00572876	0.0177903	0.0217305	0.0529059	0.320575	0.111026	0.158629	0.113556
O43633	0.454543	0.0108807	0.0121943	0.0229464	0.0363897	0.0547848	0.0573431	0.0843034	0.10149	0.177953	0.021091	0.0216888	0.037679	0.0479988	0.0746938	0.0811492	0.118044	0.187233	0.217734	0.195531	0.600144	0.00851633	0.00932332	0.0449825	0.0542024	0.0682811	0.0870455	0.0688894	0.0531457	0.0265204	0.0387888	0.0839275	0.140124	0.108837	0.194589	0.168578	0.112778	0.0926054	0.0588744	0.152824	0.0184804	0.047957	0.06338	0.0732908	0.148756	0.130803	0.193037	0.0627219	0.0955592
O43639	0.226487	0.0454383	0.0536659	0.0628948	0.0701789	0.0912951	0.0868524	0.10386	0.0965108	0.141467	0.0620489	0.0417704	0.0888736	0.0890483	0.119137	0.0904055	0.113889	0.119743	0.136611	0.138474	0.382889	0.0162196	0.0205157	0.0696915	0.0668852	0.0755222	0.0796596	0.092332	0.0746482	0.056515	0.0705681	0.053903	0.107677	0.0729227	0.129095	0.152064	0.10402	0.1523	0.0955834	0.100567	0.100672	0.130791	0.124754	0.109304	0.11805	0.0882914	0.0981508	0.0777127	0.0783918
O43660	0.378711	0.00346105	0.00132371	0.00884321	0.0120611	0.014569	0.0240597	0.0412725	0.100463	0.403949	0.00155747	0.00274124	0.00777971	0.0109166	0.0210736	0.0344773	0.0793528	0.17792	0.23285	0.431331	0.180342	0.00601397	0.0244816	0.0530041	0.0935316	0.131458	0.150685	0.153747	0.116264	0.0904733	0.0396215	0.00632622	0.10332	0.0863389	0.179335	0.148277	0.116282	0.120085	0.115502	0.0451724	0.00619881	0.00373194	0.0219178	0.0222158	0.0784086	0.12712	0.309239	0.140651	0.217929
O43663-4	0.0632544	0.0100608	0.0194438	0.02113	0.0289469	0.0353401	0.0568264	0.108178	0.184759	0.474241	0.00893027	0.0147487	0.0196099	0.0279389	0.0407003	0.0569959	0.106038	0.190114	0.263344	0.247316	0.0642744	0.0292206	0.0341354	0.0657249	0.06875	0.108826	0.116366	0.163907	0.199757	0.149038	0.0296253	0.042536	0.0422233	0.053565	0.104665	0.138339	0.174972	0.196679	0.164684	0.119553	0.0193387	0.0579629	0.0561243	0.0655278	0.11092	0.0778903	0.144244	0.118747	0.229692
O43665-3	0.814726	0.00877948	0.0158327	0.0126532	0.0144789	0.0154493	0.0200967	0.0235787	0.028859	0.0375315	0.0583362	0.0533054	0.0788553	0.0907963	0.111263	0.0940192	0.114892	0.145728	0.110897	0.120053	0.937795	0.00615985	0.0100494	0.00672677	0.00443272	0.00682919	0.00779239	0.00869658	0.00624675	0.00410675	0.0653438	0.251927	0.0608855	0.0310935	0.15732	0.144533	0.0874496	0.104383	0.0631861	0.649538	0.00627869	0.0113914	0.0329913	0.0345672	0.0522267	0.0411109	0.0435557	0.0396362	0.0496738
O43670-4	0.319459	0.00952949	0.0127292	0.0237473	0.0285438	0.0376118	0.0609909	0.0895431	0.125591	0.292255	0.00172822	0.00360108	0.00460396	0.0088311	0.0182408	0.035128	0.104094	0.214021	0.282202	0.32755	0.406553	0.00458579	0.0134728	0.026593	0.0350625	0.0831744	0.0954087	0.103281	0.128592	0.103276	0.0154262	0.0282785	0.0441332	0.0580516	0.133379	0.166356	0.150779	0.158365	0.247108	0.0568257	0.00279274	0.0171993	0.0277744	0.0411232	0.0686024	0.114811	0.294239	0.150135	0.226498
O43674	0.00289502	0.00138615	0.00274999	0.0054411	0.0135422	0.0176166	0.034582	0.0882341	0.238524	0.617457	0.00223256	0.00312196	0.00901531	0.011849	0.0265975	0.0431309	0.116122	0.303254	0.257334	0.208349	0.0520775	0.004155	0.0105977	0.0468892	0.051064	0.112776	0.209707	0.26247	0.170325	0.0799375	0.0128635	0.0728968	0.0453424	0.0356959	0.180208	0.282815	0.203705	0.0999929	0.0592152	0.00126938	0.00147443	0.00296086	0.00507336	0.0122732	0.0380151	0.116275	0.25924	0.291095	0.2351
O43676	0.0293573	0.00150318	0.00712103	0.00564778	0.0119334	0.0159542	0.0348059	0.0894981	0.246261	0.557918	0.00514368	0.00408377	0.0120406	0.0184278	0.0308409	0.0528698	0.131071	0.300642	0.234206	0.210675	0.0202645	0.00346971	0.0122591	0.0463091	0.0526387	0.111156	0.224428	0.296734	0.17014	0.0626009	0.00480701	0.0526524	0.0256627	0.0328412	0.173452	0.30188	0.192269	0.135923	0.0805124	0.00237289	0.00252011	0.0185929	0.0340816	0.0391956	0.0817846	0.0860554	0.30223	0.211454	0.214331
O43678	0.00733668	0.00166345	0.00482675	0.0103088	0.019484	0.0318232	0.0682295	0.151126	0.287365	0.314282	0.00304015	0.00430135	0.0104022	0.0141681	0.0333137	0.0664145	0.15887	0.280208	0.221797	0.186538	0.0367064	0.00462809	0.0126882	0.0512027	0.0510087	0.107079	0.198921	0.249824	0.1868	0.0830125	0.0147643	0.0344481	0.050021	0.0532139	0.137504	0.267997	0.199505	0.145371	0.0887994	0.00267458	0.0023181	0.0179245	0.0395035	0.0387756	0.0817622	0.0735937	0.334682	0.166915	0.204606
O43684-2	0.413917	0.00565898	0.0140323	0.013153	0.0199369	0.0275453	0.0375604	0.0817308	0.111817	0.242024	0.00543727	0.00648111	0.0150004	0.0223506	0.0434991	0.0601203	0.119668	0.206712	0.236844	0.288609	0.529524	0.00548744	0.0235796	0.0332438	0.0305782	0.0543047	0.0688029	0.0772594	0.0770652	0.0406973	0.0291266	0.0598327	0.0596374	0.0578178	0.167929	0.164767	0.121223	0.135693	0.115325	0.0998765	0.00364505	0.0292672	0.0450836	0.0459137	0.0953056	0.109913	0.202157	0.142418	0.205545
O43707	0.70578	0.0153755	0.0328189	0.0150225	0.0232891	0.0341142	0.0452194	0.047676	0.0418349	0.0502832	0.05051	0.038913	0.0715393	0.0880906	0.124191	0.114596	0.141457	0.151749	0.0995756	0.0838924	0.831512	0.0122452	0.0239681	0.0180036	0.0246894	0.0255641	0.0222538	0.0153868	0.011371	0.00586175	0.102499	0.136557	0.200506	0.137747	0.158628	0.132163	0.0665699	0.0403698	0.0262402	0.292686	0.0114517	0.0264874	0.0341224	0.0325081	0.114386	0.183446	0.107331	0.101143	0.0904374
O43708	0.124396	0.00921566	0.0240507	0.0343487	0.0417951	0.0625069	0.0757552	0.127574	0.231441	0.232328	0.0168826	0.0251271	0.0409094	0.0411299	0.0509952	0.0902869	0.135803	0.223514	0.194305	0.181047	0.543276	0.00995681	0.0230277	0.0467823	0.0562559	0.06529	0.0604603	0.0543167	0.0431746	0.0278991	0.0196952	0.0547719	0.063223	0.0670514	0.16434	0.23418	0.179779	0.124657	0.0784345	0.121274	0.00976305	0.0281312	0.0336606	0.0325331	0.0551585	0.074376	0.195183	0.202946	0.18865
O43709	0.450116	0.0137258	0.0169704	0.0256441	0.0358352	0.0433885	0.0549657	0.0732296	0.107917	0.177786	0.00699763	0.00879883	0.0232847	0.0253003	0.0483715	0.0692673	0.118798	0.181526	0.218479	0.299176	0.212509	0.012554	0.00912468	0.0411825	0.065964	0.114539	0.104672	0.141441	0.189702	0.108312	0.0204062	0.0421016	0.0571924	0.0742045	0.143285	0.137863	0.150515	0.16216	0.161604	0.242618	0.0300048	0.0446046	0.0677839	0.0666984	0.0762669	0.0741411	0.167575	0.0949539	0.135353
O43715	0.0233786	0.00241469	0.0061174	0.0124643	0.0158362	0.0245132	0.0526728	0.126362	0.328306	0.429663	0.00174973	0.00430571	0.0109174	0.0192688	0.0344996	0.0647821	0.182347	0.293017	0.207759	0.17057	0.0345308	0.00106963	0.00955109	0.0397457	0.0443751	0.0999027	0.23054	0.282203	0.156889	0.071563	0.0310444	0.0489037	0.0540114	0.0535361	0.143199	0.298614	0.183596	0.114813	0.0722835	0.0113452	0.00264742	0.0358112	0.051761	0.0507377	0.0782026	0.102737	0.22471	0.259499	0.184888
O43716	0.00368087	0.00125658	0.00637827	0.00991181	0.0170257	0.0201841	0.043895	0.114896	0.280078	0.458686	0.00307412	0.00533168	0.0107521	0.0166714	0.0357851	0.0611345	0.1415	0.279101	0.241804	0.178963	0.0319748	0.00495079	0.0149759	0.0423853	0.0506304	0.106782	0.227463	0.273328	0.153864	0.0865301	0.0100082	0.027283	0.052578	0.0466827	0.163152	0.275813	0.195504	0.141899	0.0908309	0.00305823	0.00303858	0.0222333	0.0475656	0.0456306	0.062026	0.0873227	0.222788	0.270808	0.21354
O43719	0.837765	0.00710814	0.00682679	0.00550427	0.00847218	0.0111439	0.016881	0.0257488	0.0263642	0.0329926	0.0334492	0.0404075	0.0590516	0.0732794	0.0745349	0.0819906	0.131138	0.152717	0.161565	0.191866	0.807742	0.00483757	0.000985132	0.011791	0.0135957	0.0218598	0.0310488	0.0382782	0.0332612	0.0241322	0.0242542	0.0442939	0.0502359	0.0618359	0.136245	0.153089	0.149303	0.19083	0.180198	0.537389	0.0106002	0.00326489	0.0088623	0.0129999	0.0302483	0.0392823	0.0625196	0.0566225	0.0816939
O43747	0.433298	0.00723592	0.0178043	0.0142475	0.0319432	0.0475787	0.0635107	0.0878832	0.101621	0.175769	0.0106628	0.0111223	0.0295097	0.0539576	0.114493	0.102301	0.139552	0.181346	0.157752	0.200564	0.81265	0.00522636	0.00753738	0.0181679	0.0291231	0.0322104	0.0246446	0.0236397	0.0236918	0.0159742	0.0280022	0.0667446	0.155881	0.118125	0.219499	0.1725	0.100206	0.0889283	0.0668561	0.0563284	0.00348168	0.0265811	0.0516443	0.0441128	0.140247	0.202108	0.174874	0.139026	0.142917
O43760-2	0.0844433	0.0094861	0.0158003	0.0221322	0.069886	0.114495	0.143922	0.134183	0.180159	0.225492	0.0224138	0.0295817	0.0616175	0.104923	0.144431	0.144146	0.147233	0.144764	0.0956447	0.105245	0.0496765	0.0127366	0.0334548	0.186331	0.208294	0.21894	0.116373	0.0801912	0.0633886	0.0306153	0.0303113	0.124755	0.203407	0.111963	0.224208	0.127653	0.0600037	0.0715694	0.0461301	0.00335592	0.00389801	0.0151825	0.0407829	0.0556117	0.169398	0.357599	0.14896	0.129086	0.0943784
O43765	0.82452	0.0104014	0.033445	0.010649	0.0153924	0.0210339	0.0144441	0.0199064	0.0170857	0.0213771	0.0626396	0.0644028	0.155744	0.119908	0.0960863	0.0970369	0.0957252	0.0993244	0.0645619	0.0852109	0.830157	0.00437623	0.0341683	0.0138346	0.0158299	0.0201395	0.0268611	0.0388116	0.0292777	0.0245041	0.0449426	0.0759521	0.0944015	0.064934	0.120585	0.124581	0.122204	0.162642	0.112211	0.472075	0.0116472	0.0463652	0.0621481	0.0595154	0.0543103	0.0561052	0.0409605	0.067489	0.0719752
O43768	0.599344	0.0246351	0.0420689	0.0453823	0.0414157	0.053463	0.0509253	0.0522676	0.0545308	0.0518072	0.0741699	0.0772431	0.123724	0.125582	0.0881923	0.0819614	0.10391	0.11153	0.0989276	0.100977	0.817637	0.0102995	0.0275306	0.0220096	0.0284945	0.0245482	0.034165	0.0270121	0.0193449	0.0109925	0.0713835	0.180311	0.150065	0.0994266	0.120534	0.118978	0.0965571	0.0716906	0.0534034	0.569343	0.0241432	0.0549664	0.06793	0.0507281	0.0752775	0.0364634	0.0511771	0.0246879	0.036884
O43776	0.927217	0.00368089	0.0136419	0.0029711	0.00373009	0.00633656	0.00655654	0.00782612	0.0133451	0.0215024	0.0476297	0.0386743	0.0731963	0.0766064	0.0875724	0.0742898	0.113683	0.144681	0.140924	0.177828	0.886907	0.00482991	0.0154572	0.00960684	0.00673793	0.0146952	0.0143377	0.0167106	0.0199135	0.0116544	0.047103	0.0845986	0.0917746	0.0702457	0.141867	0.156192	0.127628	0.144312	0.10638	0.628222	0.00512385	0.0115627	0.0142399	0.0153974	0.036401	0.0572592	0.0575593	0.0624136	0.0727458
O43809	0.693331	0.00762463	0.00948584	0.0098329	0.0120084	0.0178296	0.0227254	0.0431195	0.0634237	0.112103	0.00529868	0.00660726	0.0134139	0.0220752	0.0427183	0.0602586	0.0970986	0.152404	0.14857	0.441372	0.867121	0.00257795	0.000624511	0.0106791	0.00803139	0.0182961	0.0217026	0.0210536	0.018222	0.0121128	0.0362703	0.0734827	0.0758071	0.0585701	0.146912	0.150158	0.111709	0.115961	0.173274	0.14824	0.00271165	0.00200927	0.0107761	0.0187236	0.0624855	0.106389	0.272287	0.118749	0.239231
O43813	0.397747	0.00739328	0.0240439	0.0388438	0.0430285	0.0569382	0.0744935	0.0921207	0.0888017	0.168939	0.0171346	0.0146234	0.0303449	0.0439786	0.0730837	0.0743096	0.127815	0.171189	0.17427	0.273251	0.739087	0.014682	0.0123686	0.0226441	0.0274992	0.0350357	0.0461361	0.0261701	0.036175	0.0280577	0.0441492	0.0978181	0.0909445	0.0882176	0.162253	0.172433	0.134225	0.136484	0.110332	0.193159	0.00278467	0.0240318	0.0348651	0.0305239	0.116491	0.146615	0.142063	0.143818	0.160993
O43815	0.336266	0.015365	0.0153157	0.0177523	0.0298497	0.0404781	0.0609594	0.0913723	0.130508	0.214454	0.0312119	0.0239595	0.0343487	0.0503884	0.0866078	0.117497	0.171056	0.187034	0.149158	0.14419	0.464686	0.0122072	0.0183324	0.0411592	0.0589174	0.105255	0.0967738	0.0722721	0.0510823	0.0371205	0.0299458	0.0677647	0.0993233	0.0969072	0.223133	0.191582	0.111924	0.0962662	0.0649174	0.132775	0.0199187	0.0222365	0.0775732	0.074637	0.128755	0.14875	0.142938	0.132963	0.0995363
O43818	0.37695	0.00694471	0.00506987	0.0130142	0.0186807	0.0242575	0.0411902	0.0795312	0.11503	0.321819	0.00309128	0.00328669	0.00801592	0.00994677	0.0195265	0.0400822	0.0651052	0.153972	0.191557	0.488757	0.521013	0.00432859	0.0113779	0.0271522	0.0357761	0.072853	0.0804013	0.0821738	0.105944	0.0690609	0.0128548	0.0315191	0.0306439	0.0367619	0.0817835	0.0981419	0.091367	0.106261	0.508217	0.146086	0.00731392	0.0223961	0.0378645	0.0458308	0.0994185	0.0972037	0.22734	0.120975	0.176963
O43819	0.00698838	0.00168215	0.00477323	0.0121426	0.0215458	0.0303964	0.0601246	0.124962	0.28312	0.420496	0.00204022	0.00359235	0.0140905	0.015511	0.0332583	0.0617876	0.153653	0.284397	0.231203	0.200933	0.00684905	0.00521959	0.0140275	0.05294	0.0602025	0.117709	0.230878	0.251621	0.180335	0.0787837	0.00866595	0.0327613	0.0452061	0.0462774	0.187455	0.296	0.187466	0.125206	0.0646307	0.00180256	0.00403677	0.0300688	0.0590938	0.0640846	0.073656	0.0857565	0.260947	0.218972	0.206595
O43824	0.00997117	0.00686618	0.0162034	0.0224002	0.0373704	0.054891	0.082811	0.136946	0.252613	0.3418	0.00372618	0.00855425	0.0280683	0.0269933	0.0503919	0.0658652	0.154672	0.247791	0.207951	0.188111	0.0122506	0.0116182	0.019878	0.0635145	0.0638256	0.124644	0.19277	0.228727	0.181901	0.10087	0.0277184	0.035788	0.0527594	0.0539523	0.161983	0.261488	0.179929	0.136302	0.0673461	0.00409076	0.00555106	0.024569	0.0482132	0.063357	0.0750573	0.0800308	0.322742	0.189499	0.18903
O43837	0.0105569	0.00129928	0.00409661	0.00855074	0.0181728	0.023944	0.0494037	0.102413	0.284201	0.50802	0.00230607	0.00334918	0.00879144	0.0128644	0.0282599	0.0464111	0.129396	0.311762	0.243234	0.199437	0.0552177	0.00655271	0.0132349	0.05347	0.0514539	0.111871	0.190447	0.236388	0.174826	0.0677451	0.0119389	0.0367435	0.0499077	0.0482266	0.182017	0.301355	0.1897	0.123626	0.0663382	0.00283476	0.00254846	0.0110846	0.025627	0.0320779	0.0729448	0.0771278	0.388795	0.148947	0.202367
O43847-2	0.881867	0.00964611	0.0128673	0.0100023	0.0114415	0.0122914	0.01375	0.0207465	0.0214049	0.0264164	0.0938127	0.128486	0.166988	0.134999	0.0967447	0.0840297	0.0720968	0.0806791	0.058084	0.0545591	0.867095	0.00744993	0.00973776	0.0147551	0.0181094	0.0213163	0.021404	0.0180534	0.0230326	0.0168256	0.0526139	0.125549	0.102927	0.0821595	0.112337	0.149423	0.107088	0.120221	0.0824033	0.524885	0.0104496	0.0265241	0.0571845	0.0459188	0.0685312	0.0571037	0.0536304	0.0614624	0.0659659
O43852-3	0.328033	0.00428434	0.0192574	0.0112285	0.0174017	0.030034	0.0547535	0.115635	0.175935	0.243437	0.00905148	0.0106594	0.0200673	0.0374287	0.0684	0.0965098	0.186931	0.236873	0.182875	0.151204	0.103483	0.00808694	0.0208078	0.0736525	0.120881	0.193794	0.24204	0.133991	0.0759212	0.043136	0.0167906	0.0535809	0.112298	0.113315	0.212854	0.235754	0.102634	0.074585	0.0527452	0.0313722	0.0212474	0.0467655	0.0817993	0.0789021	0.124952	0.165868	0.172303	0.146207	0.12676
O43861	0.0085237	0.0138941	0.0307744	0.0605911	0.111707	0.230439	0.187241	0.15834	0.113096	0.0824628	0.00943106	0.0143788	0.0462266	0.0892244	0.1794	0.143303	0.136267	0.141985	0.111464	0.0902456	0.008539	0.0200979	0.0463337	0.157179	0.221494	0.163026	0.133955	0.0987674	0.0773612	0.0433633	0.0304367	0.133543	0.189865	0.15142	0.179622	0.153799	0.0593849	0.053924	0.0341653	0.00433116	0.00635807	0.039106	0.0700686	0.0930061	0.174353	0.234336	0.124646	0.0982521	0.0869338
O43865	0.469888	0.0129799	0.016262	0.019165	0.0303136	0.0436983	0.0685779	0.112655	0.0904916	0.137417	0.0226257	0.023942	0.0591846	0.0654291	0.119038	0.151042	0.195964	0.14206	0.0956978	0.100998	0.653781	0.00961867	0.017144	0.0360676	0.0482141	0.0686077	0.0589449	0.0435969	0.0365131	0.0275121	0.0306644	0.0665564	0.109771	0.125811	0.202678	0.170987	0.120714	0.108074	0.0647443	0.109004	0.00936426	0.018065	0.0329522	0.0441175	0.153392	0.281329	0.158095	0.122982	0.096775
O43914	0.00332693	0.0385339	0.0409937	0.0534004	0.0805872	0.105121	0.143458	0.169435	0.160906	0.194154	0.0369208	0.0336745	0.0674366	0.0839716	0.116059	0.128772	0.155271	0.156432	0.127838	0.104975	0.00202159	0.0652424	0.0652595	0.139117	0.160359	0.185693	0.160051	0.0967674	0.0699005	0.0464479	0.0636475	0.111379	0.161037	0.151108	0.170416	0.142216	0.0849346	0.0565625	0.0463639	0.00172924	0.0364967	0.060203	0.0933514	0.0847503	0.154201	0.162569	0.149355	0.13562	0.119069
O43920	0.00763883	0.00195454	0.00398974	0.0110836	0.019695	0.0252123	0.0561772	0.114254	0.260845	0.422739	0.00149302	0.00283008	0.0109551	0.0122036	0.0223074	0.0378335	0.106038	0.317638	0.292898	0.192815	0.00757837	0.00322095	0.00865812	0.052375	0.0629837	0.119151	0.247173	0.255665	0.171861	0.0721649	0.00986124	0.026593	0.0517973	0.0403974	0.17457	0.30801	0.170502	0.120028	0.0674837	0.00147266	0.00240088	0.00439288	0.0123611	0.0189004	0.0613323	0.0725632	0.449828	0.135498	0.201672
O60216	0.0593864	0.00766287	0.00969991	0.0138116	0.0212756	0.0382204	0.0509283	0.118219	0.173662	0.472577	0.00269781	0.00339752	0.011069	0.0134663	0.0290138	0.0421788	0.100415	0.199708	0.279657	0.323228	0.119598	0.0135683	0.0174944	0.0434468	0.0416686	0.0922257	0.114184	0.172601	0.219428	0.14485	0.0201011	0.0541016	0.0360431	0.0317221	0.130265	0.17072	0.172315	0.196452	0.171813	0.0805356	0.0118954	0.00700182	0.0224853	0.0345087	0.0337904	0.108084	0.16205	0.266534	0.273115
O60220	0.00499378	0.000812266	0.00837785	0.0139076	0.0169062	0.0470503	0.081211	0.135037	0.289366	0.356432	0.0036744	0.00508348	0.0232204	0.0272212	0.0476095	0.0817927	0.166458	0.25431	0.209925	0.151582	0.0140563	0.00772625	0.0128052	0.0521297	0.0569752	0.116986	0.242466	0.254358	0.162515	0.0820861	0.00833136	0.0269203	0.0532678	0.0566037	0.17823	0.291919	0.180253	0.127021	0.0674891	0.00154774	0.0111377	0.0529896	0.0739973	0.069344	0.064509	0.0871964	0.225978	0.23788	0.17542
O60231	0.281043	0.00949837	0.0123775	0.0219248	0.0268216	0.047393	0.0894085	0.0911248	0.153405	0.267003	0.00803501	0.00884252	0.0180166	0.0202015	0.0611907	0.0628425	0.104404	0.15616	0.187385	0.372923	0.71907	0.0100616	0.0220044	0.0327025	0.0378715	0.0371501	0.0376292	0.033782	0.0412518	0.0342563	0.019986	0.0459211	0.0692354	0.0688498	0.196039	0.21392	0.14573	0.153685	0.0866331	0.256532	0.00329977	0.0124328	0.0284016	0.0475365	0.0961538	0.0978456	0.150066	0.138681	0.169051
O60234	0.910817	0.00592649	0.0333109	0.00254461	0.00318787	0.00399572	0.00472993	0.00801264	0.0106942	0.0234654	0.031168	0.0393559	0.0595987	0.0822862	0.0976118	0.0830536	0.120959	0.173232	0.166508	0.15982	0.880004	0.00650191	0.0254431	0.00899591	0.00600239	0.0139729	0.0151246	0.0160644	0.0121529	0.00964537	0.0483716	0.00774883	0.124433	0.0900816	0.190117	0.165531	0.129286	0.107039	0.0873789	0.69506	0.00167843	0.000472983	0.0172579	0.0137758	0.041851	0.0576731	0.0509133	0.0567458	0.0645723
O60262	0.0222094	0.0633867	0.0453874	0.0586742	0.078563	0.121252	0.148304	0.183224	0.136587	0.142414	0.0510876	0.0344292	0.0647346	0.0812711	0.145233	0.162065	0.145594	0.130832	0.0949491	0.0854356	0.0676901	0.0863764	0.0472149	0.091009	0.164265	0.183294	0.151647	0.0713084	0.0693651	0.0678304	0.0676316	0.108427	0.170273	0.154938	0.207117	0.143995	0.0760927	0.052259	0.0192672	0.00174417	0.068522	0.0968735	0.105472	0.0959316	0.193578	0.167469	0.112842	0.0676696	0.0618595
O60264	0.0970492	0.00282178	0.0050438	0.00765909	0.0134617	0.0186828	0.0376128	0.0719206	0.138549	0.574388	0.00247234	0.00330384	0.00774339	0.0117391	0.0230499	0.0366746	0.0835982	0.203595	0.31703	0.307946	0.353242	0.00358271	0.00844182	0.028449	0.0346893	0.0691344	0.0807841	0.143438	0.160521	0.124192	0.0186447	0.0164719	0.0369005	0.0385309	0.128733	0.173799	0.180921	0.195217	0.161334	0.130082	0.00427683	0.0126501	0.0239214	0.0295823	0.068087	0.091271	0.191818	0.185128	0.23936
O60271	0.883593	0.00585631	0.00176159	0.00649192	0.00797619	0.00950403	0.0126327	0.0156968	0.0182891	0.0306637	0.0450375	0.0447503	0.0920952	0.0934152	0.114493	0.0991718	0.117937	0.13844	0.115502	0.125231	0.864631	0.00666281	0.00709504	0.0136118	0.0122158	0.0177268	0.0226087	0.0212679	0.0203789	0.0124905	0.0163283	0.106586	0.0857822	0.120201	0.173428	0.147214	0.114027	0.135262	0.101171	0.46949	0.00640259	0.0267894	0.0424145	0.0393061	0.0702757	0.0726365	0.0702902	0.0713125	0.0760554
O60306	0.781023	0.00589024	0.00218315	0.00919305	0.0131787	0.0171067	0.014512	0.0283287	0.0412665	0.0873177	0.00202294	0.00511836	0.00441164	0.0138273	0.0247263	0.0294408	0.0607733	0.117347	0.133526	0.608807	0.65523	0.0204645	0.0265427	0.0349423	0.03898	0.0540804	0.0409536	0.0345305	0.030157	0.025826	0.0343686	0.0696792	0.0843041	0.0767491	0.153062	0.156127	0.116642	0.10777	0.164825	0.280276	0.0065009	0.0256692	0.0462171	0.0546479	0.0887314	0.0856176	0.107749	0.137585	0.161718
O60307	0.0396337	0.0236717	0.0511623	0.0511291	0.0559977	0.0894271	0.110742	0.179044	0.19355	0.205642	0.0245748	0.043347	0.0738648	0.0721824	0.0795064	0.0912853	0.0982712	0.133794	0.168243	0.21493	0.405514	0.0242893	0.0143261	0.0412577	0.047161	0.0751298	0.0802337	0.0949691	0.113688	0.103431	0.0416502	0.0633218	0.0819444	0.0692189	0.118432	0.113824	0.127216	0.224384	0.160008	0.0294425	0.0671157	0.134109	0.17314	0.162245	0.144015	0.0467884	0.100723	0.0395615	0.10286
O60313-2	0.00621951	0.00104765	0.00536614	0.00817047	0.018059	0.0260854	0.0470832	0.0980831	0.233561	0.491213	0.00314525	0.00411506	0.0103629	0.014987	0.03141	0.0551927	0.127656	0.297112	0.242059	0.195817	0.015683	0.00520247	0.0151515	0.0526159	0.0592704	0.120038	0.206975	0.249948	0.180819	0.0834847	0.012161	0.0344765	0.0463001	0.048171	0.180635	0.276943	0.194425	0.11837	0.0711272	0.00279438	0.0027901	0.0130551	0.0241247	0.0383912	0.0737775	0.0904651	0.297208	0.213809	0.207234
O60315	0.0673677	0.012195	0.0104722	0.023257	0.0226542	0.038108	0.0552337	0.0907888	0.171987	0.507937	0.00344675	0.00326582	0.00876205	0.0108481	0.0181314	0.0323025	0.0852787	0.192996	0.325593	0.286104	0.36893	0.0109063	0.0261232	0.027466	0.0375157	0.0614511	0.0769099	0.116515	0.169687	0.137936	0.0322886	0.0954628	0.0515019	0.0536809	0.0976924	0.141484	0.164854	0.179638	0.146009	0.273655	0.00302779	0.00201241	0.00453927	0.00536338	0.0292576	0.0859359	0.165382	0.192602	0.238225
O60331-3	0.0247021	0.117728	0.0753761	0.0855711	0.0955994	0.140204	0.143148	0.134179	0.0948501	0.0840504	0.0874881	0.0559719	0.0925965	0.109477	0.149999	0.11608	0.13534	0.102772	0.0727372	0.0681548	0.055927	0.098795	0.04665	0.124727	0.165774	0.140413	0.126312	0.0652864	0.0800133	0.0307122	0.104743	0.154754	0.2062	0.122787	0.156668	0.103228	0.0634314	0.049905	0.0382832	0.0228156	0.0950873	0.117421	0.125247	0.124405	0.159479	0.110365	0.100907	0.0455985	0.0495986
O60337	0.111351	0.0156677	0.0308184	0.0293752	0.0525561	0.0628587	0.119628	0.148691	0.182999	0.246054	0.0206973	0.0194989	0.047156	0.0491512	0.083974	0.118569	0.168013	0.195528	0.155019	0.142395	0.000926505	0.00944574	0.0258842	0.0966557	0.136357	0.196596	0.251648	0.127618	0.0904063	0.055846	0.0131476	0.0714756	0.116829	0.136246	0.260883	0.172417	0.0868024	0.0736695	0.06019	0.0129424	0.00743026	0.0245159	0.0377255	0.0432885	0.0546418	0.198329	0.198758	0.231785	0.177265
O60341	0.229585	0.00625952	0.0101274	0.0133938	0.0188766	0.0393184	0.054473	0.0897646	0.158006	0.334608	0.00459982	0.00494248	0.010784	0.0145318	0.0288342	0.0484644	0.0964417	0.187966	0.269526	0.325437	0.532623	0.00548043	0.0215902	0.0214599	0.0328596	0.0514942	0.0548067	0.0779929	0.100386	0.0789449	0.0268813	0.0330664	0.043022	0.0399335	0.135106	0.15691	0.152054	0.175643	0.14863	0.2225	0.0176934	0.0182214	0.0356908	0.0523973	0.0674065	0.0839376	0.168876	0.156714	0.197496
O60353	0.0365041	0.0494145	0.0464473	0.0616815	0.0679732	0.136482	0.133266	0.198193	0.148196	0.121843	0.0327742	0.0430495	0.0640573	0.0653572	0.115669	0.137557	0.154584	0.147942	0.110638	0.103173	0.0122025	0.07198	0.0537918	0.113848	0.162305	0.18903	0.178257	0.105073	0.0796163	0.0442311	0.0640025	0.0907127	0.14089	0.151949	0.193963	0.145316	0.0902838	0.0637667	0.0396771	0.00749748	0.0472963	0.0650251	0.0856711	0.102939	0.13737	0.126684	0.156044	0.0852916	0.0861045
O60427	0.0149879	0.00558693	0.0126582	0.0175184	0.0346504	0.0557739	0.106799	0.200512	0.224291	0.336935	0.0115176	0.00996155	0.0325152	0.0494695	0.100391	0.110385	0.186258	0.205006	0.148705	0.14787	0.0242313	0.0118527	0.0241967	0.0641216	0.129509	0.207619	0.23526	0.125274	0.0978039	0.0466112	0.0276884	0.0670661	0.100264	0.108526	0.217899	0.191668	0.111098	0.0768744	0.0583422	0.0025808	0.006987	0.0572842	0.0775276	0.0770415	0.111421	0.134786	0.180248	0.171438	0.168323
O60476	0.0347888	0.00552413	0.0139133	0.0132343	0.0294359	0.038118	0.0764431	0.147575	0.245865	0.425139	0.00710141	0.00599407	0.0132293	0.0210941	0.0402185	0.0639182	0.137046	0.244134	0.248254	0.224058	0.0164439	0.0157132	0.0289654	0.0762532	0.104199	0.135512	0.162825	0.186133	0.180862	0.0930934	0.0184166	0.0474747	0.0706587	0.0796468	0.154392	0.209183	0.179661	0.141534	0.0794975	0.00404961	0.0076507	0.03406	0.0476113	0.0507183	0.140143	0.202682	0.195992	0.159183	0.140716
O60488	0.0619978	0.0165066	0.0136262	0.0206905	0.0474328	0.0531469	0.0774328	0.120273	0.180183	0.375429	0.0157219	0.0117593	0.0253933	0.0427997	0.0700653	0.0663493	0.118325	0.233181	0.215501	0.187916	0.169049	0.0230012	0.0230566	0.0931512	0.0908524	0.133418	0.13957	0.131903	0.102128	0.0552633	0.0374023	0.0915581	0.126007	0.0899726	0.167795	0.185305	0.123011	0.109209	0.0679311	0.0171714	0.00576678	0.027092	0.0538564	0.061331	0.13995	0.132609	0.250751	0.13947	0.153122
O60493	0.72166	0.00491989	0.00810971	0.00731841	0.013097	0.0200475	0.0354572	0.0351607	0.0440113	0.0778435	0.0232302	0.0223024	0.0519536	0.0729594	0.106413	0.0925646	0.14342	0.157105	0.144368	0.175599	0.813104	0.00703731	0.0138663	0.0168422	0.0186175	0.0287655	0.0293393	0.0237856	0.028821	0.0218206	0.0459904	0.0061902	0.107823	0.0716923	0.174698	0.184138	0.131952	0.135768	0.119361	0.306019	0.00509628	0.0223584	0.0459016	0.0511317	0.156809	0.0976806	0.137708	0.0791682	0.112686
O60496	0.512087	0.0184966	0.0363693	0.0345629	0.0401054	0.0527785	0.0500363	0.0656888	0.0705201	0.0987179	0.0328673	0.0291187	0.0485597	0.0558559	0.0763155	0.0835469	0.119387	0.176241	0.186328	0.202205	0.630683	0.0132451	0.010562	0.0359059	0.0437557	0.0642348	0.0674018	0.0580249	0.0541185	0.0284418	0.0409116	0.0748314	0.104625	0.078162	0.157319	0.169684	0.112507	0.130889	0.120994	0.254908	0.0275054	0.0674803	0.101046	0.0777682	0.127547	0.0862518	0.0942923	0.0879962	0.089421
O60503	0.00754525	0.0489754	0.0316568	0.0471257	0.0732723	0.109221	0.163254	0.19944	0.153981	0.128556	0.0360503	0.0273906	0.05994	0.0775467	0.131237	0.151018	0.158425	0.154144	0.100087	0.0883107	0.00604712	0.110856	0.0665669	0.11348	0.183334	0.187804	0.136968	0.0772287	0.0600064	0.0321643	0.0971165	0.115991	0.154217	0.164192	0.156298	0.124802	0.0739268	0.0566157	0.0467962	0.00257454	0.0267797	0.0524394	0.0786753	0.0972596	0.175822	0.2311	0.121273	0.0964517	0.0896734
O60504	0.177702	0.0252884	0.0450931	0.0316656	0.0471502	0.0593197	0.0786766	0.100952	0.125709	0.22915	0.0234265	0.0188464	0.0374546	0.0482555	0.0575994	0.0784015	0.126368	0.193523	0.20454	0.218274	0.33513	0.0450524	0.0361547	0.0502571	0.0588428	0.0872494	0.0897741	0.0854976	0.107956	0.104085	0.034782	0.0311985	0.0804946	0.0813659	0.174396	0.167969	0.136643	0.148111	0.144589	0.0572355	0.0572029	0.0504543	0.0591624	0.0708842	0.122781	0.103321	0.205397	0.102906	0.162057
O60506-4	0.378008	0.0252267	0.0257918	0.0458294	0.0489443	0.0555707	0.0633359	0.0982796	0.117727	0.141286	0.0277135	0.0374552	0.0855374	0.075739	0.0913211	0.103856	0.127085	0.119718	0.104133	0.227442	0.43578	0.0261589	0.0183188	0.0506303	0.0490238	0.0779357	0.0858905	0.080579	0.100836	0.0748467	0.0477952	0.0581001	0.0823912	0.0743551	0.148686	0.157441	0.144666	0.144652	0.141913	0.142114	0.0531574	0.0610682	0.0700516	0.0622367	0.0968939	0.0668001	0.181275	0.071741	0.194662
O60524	0.605669	0.0118042	0.00349978	0.0186506	0.0249392	0.0274728	0.0392979	0.0652526	0.0786643	0.113023	0.0254788	0.0184183	0.0455869	0.0498605	0.0751293	0.0874302	0.144996	0.187383	0.182093	0.183625	0.794788	0.00491204	0.00110406	0.0177677	0.0158141	0.0247615	0.0308091	0.0449702	0.0352161	0.0275573	0.0463357	0.0952954	0.0947473	0.0788423	0.161561	0.161599	0.153908	0.10798	0.0997316	0.233269	0.00828952	0.0262016	0.0438891	0.0411052	0.0882047	0.0997482	0.200146	0.0926623	0.16451
O60568	0.0405856	0.00404296	0.00688125	0.00971083	0.0268085	0.0428203	0.0883864	0.193229	0.242817	0.321529	0.00503707	0.00520957	0.0167399	0.0246537	0.0650111	0.0926452	0.192802	0.260888	0.178845	0.144158	0.148858	0.00714763	0.0151719	0.0656965	0.0973539	0.220533	0.233535	0.119115	0.0723639	0.0346408	0.0143213	0.0475416	0.0870223	0.099293	0.350297	0.2118	0.0948034	0.057715	0.0367322	0.00843385	0.0033334	0.029529	0.0508292	0.0602226	0.117991	0.178576	0.224721	0.173123	0.148369
O60573	0.583287	0.00590557	0.0282198	0.0102991	0.0183512	0.0174398	0.0338183	0.0458303	0.0610889	0.165655	0.0126977	0.011712	0.0262239	0.0372545	0.0579753	0.0769897	0.129061	0.196669	0.201798	0.249619	0.676199	0.0071309	0.0180387	0.0221477	0.0362903	0.0638947	0.0703179	0.0434908	0.0392336	0.0232562	0.0430181	0.481135	0.0514635	0.00994624	0.113488	0.119433	0.106512	0.0331269	0.0418774	0.0751601	0.00828844	0.0457263	0.0446232	0.0478909	0.122971	0.149216	0.16826	0.15309	0.188552
O60603	0.0243901	0.0388313	0.029232	0.0459325	0.0811707	0.113941	0.122617	0.173854	0.162761	0.181419	0.0386176	0.028197	0.0581517	0.0796182	0.134904	0.120738	0.145104	0.176746	0.121586	0.0960612	0.0124578	0.0544462	0.0470427	0.115697	0.153902	0.170961	0.175418	0.106886	0.0737542	0.034536	0.0688681	0.108314	0.152044	0.139131	0.192869	0.148674	0.0839438	0.0568363	0.0424652	0.00248498	0.0108869	0.0446676	0.0960241	0.0787667	0.182976	0.201637	0.154536	0.105161	0.0985693
O60610	0.759687	0.0126626	0.0189652	0.011129	0.0164643	0.0186467	0.0268067	0.030918	0.0370781	0.0550095	0.0572135	0.0381557	0.0747083	0.0895076	0.111088	0.0970298	0.11708	0.140423	0.128297	0.11509	0.872156	0.0073959	0.0122052	0.0147321	0.0127223	0.0183986	0.0190605	0.0159167	0.0175792	0.0106384	0.0717986	0.110129	0.116576	0.0822653	0.160042	0.138499	0.106073	0.0966215	0.0822555	0.433096	0.00527869	0.02024	0.0364736	0.0334351	0.0942002	0.0927812	0.101059	0.0645998	0.0814668
O60613	0.27761	0.00609975	0.0140873	0.0141027	0.0244451	0.0382769	0.0502823	0.0825445	0.152137	0.265519	0.00498801	0.00453378	0.00986652	0.036438	0.0501496	0.109255	0.157997	0.241322	0.234712	0.143302	0.467767	0.00716922	0.0235803	0.0375166	0.069103	0.10389	0.0955263	0.0726558	0.0582101	0.0379732	0.0181862	0.088173	0.0971663	0.0995838	0.217967	0.192481	0.157269	0.0777249	0.051449	0.0192117	0.00675493	0.0099505	0.0281058	0.026431	0.169677	0.160104	0.235635	0.112868	0.15254
O60645-3	0.101245	0.039261	0.0396548	0.0350631	0.0617877	0.0841952	0.120936	0.129128	0.142332	0.235793	0.0305571	0.0247066	0.0418211	0.0592418	0.105012	0.108536	0.157342	0.164096	0.158482	0.164147	0.0711101	0.060806	0.0325011	0.0989394	0.172877	0.165457	0.131295	0.0973544	0.0891553	0.0536644	0.0360346	0.101223	0.121269	0.113967	0.185736	0.157047	0.10281	0.0860863	0.0628967	0.00604955	0.0069332	0.0206663	0.0407157	0.0509922	0.174966	0.295847	0.172705	0.10204	0.0949865
O60664	0.894547	0.00504503	0.01934	0.00560338	0.00888779	0.00747461	0.00954974	0.0144771	0.0134001	0.0262652	0.0462898	0.042548	0.0597795	0.0626008	0.0748452	0.0674417	0.11834	0.189979	0.195313	0.136564	0.907556	0.00513686	0.0140336	0.0109928	0.00811953	0.0136486	0.0112908	0.0112222	0.0101008	0.00675768	0.0669336	0.129455	0.121548	0.0961751	0.134655	0.132161	0.110496	0.0995394	0.0739019	0.6907	0.00403165	0.00987169	0.0198962	0.0233803	0.0493088	0.0501212	0.0452261	0.0400162	0.0440309
O60669	0.00263311	0.0719474	0.0463263	0.0619846	0.0831523	0.0992759	0.150934	0.174084	0.14415	0.168452	0.0705204	0.0434023	0.0738007	0.0851901	0.137588	0.140257	0.141716	0.135402	0.10324	0.0675376	0.00266531	0.161217	0.0761957	0.131805	0.20146	0.165876	0.124373	0.0728323	0.0475417	0.0271061	0.11976	0.117612	0.179397	0.177026	0.178795	0.106539	0.0645288	0.0375282	0.0291628	0.00195682	0.0212124	0.0711143	0.0814705	0.0905736	0.175889	0.215742	0.127539	0.0821799	0.0772293
O60678	0.640574	0.00843723	0.0216393	0.0181474	0.0206077	0.0240026	0.0269536	0.0482799	0.0521302	0.0674858	0.021773	0.0248224	0.055579	0.0466242	0.0642167	0.0638786	0.109848	0.203875	0.211891	0.197493	0.840316	0.00758855	0.020783	0.0141748	0.0132932	0.0201549	0.0227148	0.0226536	0.0252697	0.0170421	0.0401504	0.0454739	0.120098	0.0882878	0.172623	0.157399	0.133104	0.134997	0.107867	0.379278	0.0341872	0.0421264	0.0690868	0.053976	0.0854396	0.0570876	0.0676028	0.0806994	0.114701
O60701	0.864193	0.00442725	0.0248753	0.00493257	0.00714251	0.0100859	0.00926291	0.0155162	0.0192918	0.0470977	0.021037	0.0207895	0.0241891	0.0312927	0.0405446	0.0543733	0.09458	0.212041	0.274141	0.227012	0.834878	0.00641612	0.0115833	0.00988051	0.0118003	0.01761	0.0198495	0.0219391	0.0265635	0.0145282	0.0425936	0.0807781	0.0880306	0.0789571	0.151378	0.178874	0.117332	0.124424	0.0975745	0.466866	0.0152686	0.0145544	0.0408604	0.0472205	0.0698971	0.0642391	0.0911488	0.0878729	0.119768
O60704	0.00722196	0.0216274	0.0311009	0.0492267	0.0638549	0.105933	0.1211	0.162216	0.17845	0.260671	0.0128209	0.0188127	0.0439738	0.0496951	0.0910884	0.102697	0.145019	0.183887	0.178726	0.169608	0.0116955	0.0267761	0.0369782	0.0968978	0.132326	0.160432	0.158138	0.156751	0.126175	0.0634194	0.0285959	0.078184	0.126461	0.109474	0.187596	0.183936	0.113823	0.116564	0.0553677	0.00314711	0.0324949	0.0628685	0.0752083	0.0573441	0.148462	0.137269	0.120776	0.110815	0.117183
O60716	0.0506789	0.047758	0.0393311	0.0498256	0.0777095	0.095385	0.141387	0.182638	0.148995	0.154387	0.0430839	0.0326874	0.0702845	0.081601	0.123402	0.137109	0.151545	0.130269	0.117237	0.0886058	0.0334858	0.107116	0.0507487	0.133645	0.186507	0.152657	0.0988147	0.0722441	0.0522067	0.029354	0.09476	0.132888	0.200426	0.183476	0.12339	0.107591	0.0690325	0.0538033	0.0346323	0.0073666	0.0431379	0.0489965	0.076508	0.108264	0.218593	0.18331	0.128403	0.070827	0.0693865
O60762	0.00607574	0.00348997	0.00852307	0.00973562	0.0259357	0.0371685	0.0816942	0.145841	0.242209	0.337189	0.00458771	0.00621524	0.0160967	0.0264678	0.0743496	0.0891379	0.197587	0.249013	0.174158	0.15536	0.00785974	0.00863964	0.0295787	0.0746631	0.108251	0.223309	0.232822	0.143896	0.109292	0.0647656	0.0152736	0.0471782	0.0826351	0.0894926	0.278791	0.20363	0.117467	0.0929911	0.0574784	0.00157944	0.00204728	0.0332236	0.0546096	0.0527293	0.128058	0.132831	0.285785	0.10733	0.17589
O60763	0.825695	0.00658332	0.0351646	0.00708862	0.0085918	0.0139855	0.0167024	0.0229636	0.0254585	0.0475495	0.0308046	0.0259912	0.0320676	0.0434013	0.0463405	0.0478215	0.0996344	0.206244	0.24991	0.217785	0.896382	0.00487553	0.0220085	0.00653095	0.00598968	0.0114498	0.011362	0.0130238	0.0145416	0.0074846	0.0513558	0.161931	0.103997	0.0783135	0.172386	0.130787	0.112366	0.108374	0.0937817	0.500953	0.00554114	0.013617	0.0319975	0.0243327	0.0660532	0.079204	0.0760516	0.0886106	0.105557
O60783	0.00496388	0.00146677	0.0116279	0.0195662	0.0330869	0.0575387	0.0857759	0.151695	0.315455	0.322322	0.004238	0.00760372	0.0216477	0.0305654	0.049722	0.0984119	0.146954	0.247399	0.186272	0.182901	0.00320529	0.0028394	0.0128584	0.0513622	0.0525661	0.108454	0.205612	0.268507	0.194472	0.101797	0.00799375	0.03697	0.0307826	0.0364709	0.162372	0.296209	0.200993	0.142531	0.0856775	0.00207714	0.00341268	0.0105259	0.0266813	0.0244663	0.0707982	0.0735146	0.410192	0.166518	0.211813
O60784-2	0.273745	0.0362704	0.0444029	0.0523057	0.0748671	0.111312	0.100747	0.10485	0.0883807	0.0704884	0.0490976	0.0547489	0.0962401	0.1481	0.185229	0.148486	0.116652	0.0786081	0.0592609	0.0563631	0.553274	0.0274235	0.0300571	0.0499468	0.0796388	0.0756322	0.0675613	0.0510427	0.0357055	0.0252629	0.0818117	0.152762	0.208354	0.1333	0.147576	0.103969	0.0735513	0.0483808	0.0528763	0.166437	0.00803194	0.0141694	0.024021	0.0263059	0.135345	0.1524	0.0944538	0.10031	0.0978349
O60826	0.0597216	0.00657979	0.0188823	0.0366434	0.0943422	0.138511	0.159082	0.154898	0.138734	0.143285	0.00765605	0.0144595	0.0443905	0.0980002	0.182587	0.121215	0.141781	0.145109	0.103226	0.139102	0.0700387	0.0133283	0.0349641	0.142642	0.14724	0.154314	0.122574	0.0912499	0.0720704	0.0435277	0.0266652	0.123202	0.190472	0.120621	0.183921	0.138608	0.0753013	0.0625147	0.0599253	0.0056846	0.00571223	0.039013	0.0845064	0.118424	0.239568	0.139082	0.19598	0.0648792	0.0840213
O60828	0.281362	0.0242813	0.0300046	0.0216342	0.0321069	0.0362857	0.0609966	0.0904341	0.13177	0.291125	0.00585966	0.00782163	0.0146447	0.0253884	0.0317172	0.0506688	0.0977105	0.168639	0.238661	0.354073	0.38809	0.00521426	0.00404248	0.0428379	0.0589207	0.0737573	0.105893	0.094917	0.112358	0.111335	0.0211744	0.0919505	0.0545248	0.0607579	0.118936	0.126473	0.100836	0.117932	0.339753	0.0803133	0.00843431	0.0219241	0.046822	0.0573161	0.109031	0.0954366	0.291053	0.107789	0.181881
O60830-2	0.0314822	0.00354328	0.0063454	0.00873464	0.0187918	0.0294597	0.0424372	0.094654	0.252423	0.512129	0.00479587	0.00562295	0.017417	0.0246465	0.0443152	0.0754734	0.157182	0.269367	0.19967	0.193817	0.0167802	0.0150752	0.0390116	0.0749706	0.0806971	0.128307	0.193606	0.196919	0.173515	0.0811181	0.012149	0.0518305	0.0506671	0.0623113	0.153846	0.261355	0.164431	0.145688	0.0769544	0.00286645	0.00404515	0.024993	0.0404546	0.0386609	0.0767682	0.0860842	0.285217	0.205641	0.221183
O60832	0.220497	0.00810588	0.0202924	0.0254226	0.0389607	0.0529868	0.0715519	0.11519	0.13901	0.238974	0.00226424	0.00273459	0.00910117	0.0117593	0.0194383	0.0287992	0.0593576	0.104066	0.139484	0.623918	0.845382	0.00328143	0.0010826	0.00809028	0.0128644	0.0167967	0.0248861	0.0308472	0.0239237	0.0282265	0.0418574	0.0102433	0.0479362	0.0430706	0.131316	0.128979	0.116054	0.13003	0.335337	0.200773	0.00355378	0.0173865	0.0246272	0.0290584	0.0699298	0.108752	0.206221	0.125294	0.196001
O60841	0.704606	0.00926314	0.00945307	0.0129976	0.0154775	0.0227394	0.0260753	0.0368542	0.0463565	0.0944058	0.0259286	0.0272479	0.0411614	0.0618515	0.0739585	0.080117	0.108694	0.164605	0.167701	0.203344	0.825534	0.00848149	0.0277374	0.0138258	0.0127392	0.0216261	0.0227478	0.0253369	0.0271101	0.016388	0.0567724	0.148594	0.0902613	0.0602013	0.14865	0.134853	0.134273	0.122493	0.0800948	0.356451	0.0067589	0.0222842	0.0266369	0.0301664	0.0748854	0.0771382	0.0947363	0.0954842	0.125236
O60858-3	0.0491176	0.0308504	0.044021	0.0581561	0.083257	0.119347	0.119017	0.161263	0.166779	0.168192	0.0142271	0.0230706	0.0495898	0.0507772	0.0861799	0.0937331	0.158323	0.208357	0.170943	0.144799	0.0956277	0.0197327	0.0383999	0.0780418	0.111862	0.158978	0.179918	0.13897	0.119819	0.0586509	0.0575937	0.0874064	0.108325	0.0744976	0.23	0.225027	0.095834	0.0862488	0.0350682	0.00435757	0.00527084	0.0408703	0.0661888	0.0498403	0.105907	0.139343	0.179666	0.192398	0.193957
O60861	0.0152181	0.0827443	0.0632316	0.0663394	0.0858535	0.140152	0.124296	0.133527	0.12553	0.127588	0.0703779	0.0470544	0.0909554	0.10451	0.120694	0.114598	0.120625	0.109091	0.0964817	0.0958707	0.0847344	0.115795	0.0789302	0.131243	0.156512	0.131484	0.0947522	0.0713793	0.0616261	0.0478063	0.103757	0.147836	0.188729	0.136154	0.14384	0.0974672	0.0639885	0.0614634	0.0495224	0.0053899	0.103931	0.113368	0.127634	0.124437	0.197021	0.125916	0.119507	0.0433117	0.0518412
O60869	0.0746744	0.0090603	0.0172966	0.0221806	0.036053	0.0474612	0.0678399	0.135709	0.211275	0.344963	0.0144084	0.0222299	0.0483621	0.0587071	0.0700556	0.107926	0.161273	0.163287	0.174085	0.180102	0.0392228	0.00854904	0.0133766	0.0551636	0.0735777	0.161792	0.190602	0.155317	0.152071	0.119714	0.0167226	0.0363663	0.058739	0.0744023	0.199324	0.195699	0.132544	0.128948	0.149171	0.00863018	0.0117733	0.0205819	0.0291234	0.0350893	0.104706	0.0999005	0.335853	0.106977	0.204153
O60870	0.141423	0.00983228	0.0311055	0.0161693	0.0251111	0.0484316	0.076462	0.0913954	0.208401	0.19984	0.00613323	0.00662129	0.0133117	0.0195298	0.0367495	0.0639029	0.113179	0.183339	0.15809	0.399143	0.104544	0.0218525	0.047958	0.0606558	0.0763122	0.131932	0.141822	0.142706	0.154829	0.117388	0.0113029	0.0376584	0.0562542	0.0709064	0.121802	0.160488	0.120263	0.106687	0.1773	0.0201094	0.0103722	0.0286393	0.0495214	0.0638155	0.106197	0.127711	0.285151	0.114884	0.169172
O60879-2	0.195109	0.0267895	0.0216826	0.0261366	0.0386962	0.0519265	0.0508341	0.0959033	0.125125	0.304448	0.0215107	0.0158911	0.0360845	0.039031	0.0630088	0.063036	0.100646	0.178127	0.225586	0.24257	0.260932	0.0316644	0.0239512	0.0581873	0.0648233	0.0910436	0.0935916	0.103983	0.155268	0.116556	0.040978	0.0552962	0.0794233	0.0611953	0.147347	0.157835	0.13875	0.148785	0.113773	0.073328	0.0311401	0.0492225	0.0659651	0.0842681	0.155631	0.125645	0.161444	0.118692	0.13149
O60884	0.671636	0.0143181	0.0293073	0.0160449	0.0149697	0.0311285	0.0365132	0.0452245	0.0614398	0.065437	0.02577	0.0391771	0.0584632	0.0704661	0.101065	0.0880009	0.13553	0.120354	0.158306	0.183013	0.793611	0.00446172	0.0310048	0.0165991	0.0177154	0.0257809	0.0303457	0.0345	0.0343452	0.0215407	0.0318337	0.0398162	0.0688944	0.0666036	0.165037	0.171726	0.144144	0.172028	0.133905	0.23889	0.00777873	0.0252638	0.0282818	0.040273	0.0996779	0.0856847	0.160981	0.10797	0.152311
O60885	0.0312981	0.00318196	0.00890923	0.0123099	0.0154915	0.0254509	0.0353164	0.0788659	0.155539	0.555146	0.0012829	0.00278632	0.00687103	0.00735703	0.0201712	0.0353995	0.0825538	0.189714	0.313119	0.312902	0.0637343	0.00512071	0.0171171	0.0332875	0.0346714	0.0853266	0.0896795	0.160038	0.242273	0.286407	0.0193597	0.0358468	0.0337433	0.0355482	0.106673	0.155074	0.178292	0.233552	0.192697	0.0896557	0.00363564	0.00644932	0.0105999	0.0135472	0.0287092	0.0946743	0.246079	0.215654	0.290996
O60925	0.698126	0.0159833	0.012151	0.0286954	0.0229163	0.0388343	0.0380495	0.0480692	0.0439998	0.0460086	0.0509607	0.0615079	0.0844171	0.130584	0.117547	0.110618	0.160597	0.115825	0.0805576	0.0841866	0.931713	0.00521296	0.000234178	0.00795869	0.00623024	0.0106856	0.0125592	0.00986982	0.00831706	0.00420452	0.0489981	0.0952466	0.133804	0.095059	0.197445	0.164558	0.104596	0.089669	0.0706253	0.581948	0.0122781	0.0384623	0.0612762	0.0597989	0.0718487	0.0507852	0.0446189	0.0420558	0.0499734
O60934	0.0916417	0.00387406	0.00863654	0.0138486	0.0181925	0.0265367	0.0460764	0.106951	0.181142	0.489527	0.0073755	0.00787735	0.0162129	0.0219367	0.0294673	0.0508184	0.0985575	0.182006	0.263769	0.314008	0.265237	0.00886708	0.0112555	0.0279645	0.0369216	0.0817972	0.0985146	0.154724	0.172853	0.151022	0.0118555	0.0241343	0.0495778	0.0480053	0.139677	0.163616	0.177168	0.199016	0.186715	0.123452	0.00539244	0.0246674	0.0573185	0.0697745	0.122143	0.0762407	0.192913	0.14006	0.188039
O60942	0.360451	0.00898705	0.00770854	0.0156826	0.0226795	0.038486	0.0536533	0.0926083	0.120401	0.241818	0.00531374	0.00684225	0.0149918	0.0236466	0.0381864	0.0614268	0.120756	0.195694	0.23143	0.293028	0.459509	0.00802136	0.0177977	0.0303745	0.0417482	0.0901588	0.0938888	0.089853	0.104636	0.0666425	0.0204378	0.0594227	0.0613092	0.0609884	0.193706	0.184353	0.123012	0.137757	0.159014	0.0766202	0.00550794	0.0331602	0.06712	0.0738735	0.120538	0.104256	0.224405	0.122181	0.178956
O75027-2	0.0182864	0.00176171	0.00474136	0.00996551	0.0196788	0.0216295	0.0401028	0.0991426	0.225282	0.51292	0.0068819	0.0091125	0.0169368	0.0270748	0.0304762	0.0633197	0.117917	0.280926	0.24518	0.179882	0.0123218	0.00596196	0.0203954	0.0592011	0.0615251	0.126075	0.195068	0.23595	0.166853	0.0775739	0.0162726	0.0339764	0.0552248	0.0588529	0.196942	0.286176	0.185291	0.126432	0.063071	0.00417573	0.00314396	0.0139207	0.0399263	0.0471774	0.0693711	0.0956262	0.243537	0.250466	0.230264
O75044	0.434579	0.0490533	0.0421046	0.0466407	0.0629805	0.0493402	0.0577221	0.0581563	0.0587953	0.11384	0.0777078	0.0558536	0.104809	0.104694	0.104991	0.0808171	0.104151	0.115063	0.112299	0.119931	0.41722	0.0520696	0.046766	0.0742965	0.0712348	0.086723	0.0698332	0.0626235	0.0604392	0.0378134	0.0829049	0.121438	0.141922	0.0920487	0.129536	0.108324	0.0927084	0.0979068	0.0704354	0.0972146	0.0423096	0.100397	0.136796	0.107784	0.158243	0.102526	0.106326	0.0560772	0.0617514
O75052	0.0173267	0.0326535	0.00989454	0.0463904	0.0484434	0.0770701	0.216064	0.26141	0.181146	0.109601	0.0218872	0.0191242	0.040708	0.0384563	0.104356	0.193339	0.21108	0.166295	0.113863	0.090891	0.00704637	0.0513008	0.0460683	0.0782031	0.202714	0.239022	0.178875	0.0911641	0.0578102	0.047797	0.0425825	0.0680484	0.141627	0.242957	0.187111	0.153916	0.0685907	0.0452781	0.0498898	0.00648705	0.00381638	0.00853033	0.0191453	0.0339457	0.145924	0.327456	0.254585	0.0917983	0.0866596
O75063	0.0263564	0.0165548	0.0208463	0.0234229	0.0383412	0.0515394	0.06138	0.152043	0.207343	0.391523	0.00571294	0.00869854	0.0161899	0.0200802	0.046167	0.0596569	0.128217	0.25438	0.249532	0.216375	0.0434535	0.00964266	0.0131272	0.067292	0.0861162	0.169738	0.187496	0.179494	0.143636	0.0842186	0.030597	0.0672678	0.0773889	0.0768314	0.197122	0.195593	0.149984	0.11047	0.103741	0.00308977	0.00945702	0.0285948	0.0597055	0.0661058	0.100948	0.158773	0.192682	0.157146	0.158726
O75064	0.216593	0.0407158	0.054521	0.0700916	0.0603479	0.0829136	0.08312	0.0962805	0.11522	0.173833	0.0252575	0.0300706	0.055729	0.0588341	0.0797473	0.0777797	0.111554	0.141155	0.189561	0.215435	0.178938	0.0155635	0.0164811	0.0478918	0.0633109	0.0802509	0.103308	0.0996724	0.115163	0.091195	0.0310692	0.0505251	0.071977	0.0716828	0.132735	0.156754	0.143678	0.158672	0.141657	0.218014	0.0549878	0.0619494	0.109757	0.0949409	0.0956676	0.0656995	0.0767562	0.104827	0.107314
O75071	0.0694927	0.00999605	0.0162185	0.0249085	0.055544	0.0695826	0.0984029	0.140738	0.203799	0.236545	0.0259367	0.0311521	0.0856838	0.0955044	0.116551	0.0993518	0.152509	0.16731	0.120826	0.100993	0.0615027	0.0113452	0.0295318	0.0763363	0.119633	0.163456	0.221389	0.148243	0.115457	0.0531059	0.0354087	0.104926	0.144185	0.112262	0.223452	0.173486	0.095736	0.0663792	0.0441646	0.00507259	0.00615911	0.0419615	0.0461232	0.0559939	0.0877535	0.230313	0.172503	0.182957	0.15799
O75083	0.752403	0.0130741	0.0262087	0.0159114	0.0204978	0.0269186	0.0265401	0.035338	0.0355854	0.0402788	0.0551801	0.042587	0.0883709	0.092344	0.119916	0.101404	0.130882	0.135336	0.112816	0.111551	0.889905	0.00659784	0.0195769	0.0110193	0.00981484	0.0150251	0.0155562	0.0146058	0.0150554	0.00887357	0.0519056	0.109784	0.119171	0.0766399	0.156484	0.148561	0.102736	0.125312	0.0831494	0.45276	0.0108153	0.0554095	0.0573042	0.0671331	0.0998945	0.0732045	0.0626863	0.055902	0.0709157
O75116	0.194398	0.0409118	0.0321564	0.0396336	0.0557572	0.069804	0.0937057	0.103409	0.124097	0.182628	0.0415919	0.029099	0.0510605	0.0583803	0.0971154	0.103837	0.132679	0.168351	0.152377	0.144569	0.20639	0.0685031	0.0385161	0.0953879	0.137842	0.116612	0.0987236	0.082207	0.068122	0.0473029	0.0769735	0.106224	0.154571	0.129908	0.162164	0.141404	0.0879438	0.0778321	0.0695668	0.0571405	0.0137223	0.0285814	0.0453588	0.0464439	0.175018	0.189628	0.199111	0.090308	0.125354
O75127	0.0152974	0.00558044	0.0132273	0.017492	0.024487	0.0376101	0.0641344	0.136896	0.299794	0.379916	0.00602845	0.00652148	0.019948	0.0242016	0.0469129	0.0650659	0.146958	0.28453	0.206653	0.186546	0.162662	0.00569597	0.0234835	0.0519956	0.0422007	0.0768486	0.169787	0.223915	0.158117	0.0852937	0.0152536	0.0413052	0.0553556	0.0579379	0.152053	0.230511	0.177009	0.155128	0.098094	0.00266706	0.00502396	0.0163304	0.0336337	0.0355751	0.0703579	0.0892493	0.279477	0.242477	0.219842
O75131	0.793247	0.00576221	0.0145126	0.0123073	0.0183801	0.0268689	0.0224344	0.0258178	0.0376077	0.0455773	0.0697755	0.0829929	0.189368	0.162015	0.154041	0.131148	0.083455	0.0399737	0.0339592	0.0532721	0.928048	0.00387409	0.0136671	0.00497771	0.00139445	0.00874011	0.0112371	0.00764623	0.00865959	0.00531946	0.0331647	0.107259	0.0806952	0.0727921	0.134836	0.183712	0.129134	0.122287	0.108195	0.382335	0.00510934	0.0356402	0.0573934	0.0616617	0.12319	0.0945546	0.0720682	0.0696729	0.0714614
O75144-2	0.271088	0.051487	0.0644747	0.0667277	0.0989037	0.0989794	0.0828316	0.0769501	0.0760295	0.112529	0.0926342	0.0712715	0.147681	0.144331	0.164851	0.102548	0.102377	0.0755488	0.0531371	0.0456205	0.106381	0.171828	0.0753954	0.163362	0.170874	0.104503	0.0997342	0.0557916	0.0334378	0.0186936	0.154297	0.179998	0.221393	0.136139	0.108462	0.0860571	0.0532532	0.0314004	0.0290004	0.0237054	0.0504126	0.0691913	0.0838359	0.090809	0.131305	0.16259	0.135819	0.124543	0.127789
O75150	0.138001	0.00548107	0.0139661	0.0168531	0.0235659	0.0585207	0.0824208	0.150976	0.189328	0.304197	0.00633528	0.00632844	0.0174799	0.0219101	0.0492743	0.0763237	0.123742	0.161867	0.208168	0.312012	0.278948	0.0045677	0.00819902	0.0296362	0.0461179	0.0881282	0.106057	0.117057	0.166883	0.154241	0.0110774	0.0368949	0.051756	0.0658199	0.136373	0.140004	0.139217	0.175328	0.216957	0.0934047	0.0110051	0.022727	0.0468249	0.051381	0.0844251	0.10506	0.190975	0.160624	0.205585
O75152	0.0988272	0.00941165	0.0109315	0.0160277	0.0244311	0.0485165	0.0835632	0.103849	0.130733	0.361211	0.00320188	0.00505548	0.00898223	0.00936254	0.0184686	0.0313306	0.0656127	0.142052	0.263943	0.444229	0.190603	0.00751492	0.00704689	0.0450305	0.0474731	0.0820085	0.0996596	0.141188	0.181773	0.18079	0.0142749	0.0334097	0.0323063	0.0424817	0.094355	0.107985	0.128564	0.182364	0.359421	0.0455192	0.00508687	0.0165158	0.0344539	0.0469978	0.10045	0.0848322	0.19805	0.13737	0.313639
O75153	0.605777	0.0183845	0.0433737	0.0180995	0.0303983	0.0351838	0.0316967	0.0514106	0.0697986	0.124242	0.0316755	0.0274013	0.0556668	0.0618893	0.0768234	0.0836204	0.118987	0.168141	0.152451	0.203224	0.763306	0.0110812	0.0097922	0.0215715	0.0207187	0.0227627	0.0280103	0.0381357	0.0394634	0.0356476	0.0341124	0.0580947	0.119285	0.106367	0.159935	0.143756	0.139553	0.11767	0.121226	0.271083	0.0101509	0.0317555	0.0472445	0.0375339	0.0852669	0.0917202	0.103719	0.132343	0.164673
O75164	0.762285	0.00847995	0.0119238	0.00994651	0.0106931	0.0170137	0.0187908	0.0280785	0.0475119	0.0757059	0.0236835	0.0280838	0.0465664	0.0479525	0.0615587	0.0777452	0.105228	0.155532	0.189221	0.264429	0.792537	0.00585732	0.00617458	0.0155295	0.0168022	0.0299417	0.0307403	0.033193	0.0358599	0.0289567	0.0296463	0.02688	0.0647721	0.0570682	0.141024	0.156491	0.152676	0.201238	0.137178	0.575024	0.00637768	0.0107841	0.044251	0.0346844	0.0451031	0.0309999	0.0578234	0.0736833	0.0822478
O75165	0.0161954	0.00661935	0.0158521	0.0277968	0.0830804	0.136409	0.158028	0.164814	0.142446	0.192181	0.00814434	0.0115616	0.0428699	0.0949802	0.186012	0.133546	0.143512	0.145511	0.101121	0.105376	0.0380431	0.0109691	0.0393586	0.163006	0.229411	0.178636	0.134447	0.0847883	0.066867	0.0342664	0.0244068	0.118108	0.222193	0.142131	0.182537	0.127111	0.0696425	0.0520701	0.0388267	0.00323072	0.00325904	0.0247523	0.0557103	0.0817279	0.219033	0.238949	0.158942	0.110882	0.0944555
O75167-4	0.719075	0.00854072	0.0296373	0.0191554	0.00868578	0.0249493	0.023749	0.0318057	0.0362357	0.0981657	0.016595	0.016743	0.029819	0.0499121	0.0537639	0.0574131	0.0918724	0.162751	0.268776	0.252354	0.507515	0.0191691	0.0175026	0.0421423	0.0405577	0.0687078	0.0786948	0.0917286	0.0764485	0.0575336	0.0450273	0.0889382	0.0776034	0.0477617	0.173438	0.1469	0.150324	0.149489	0.120519	0.34848	0.0146881	0.0498377	0.0660913	0.0699319	0.10816	0.0690025	0.120482	0.0606996	0.0930381
O75175	0.0160607	0.00969019	0.0185082	0.0222124	0.0341566	0.0607153	0.10017	0.242615	0.253843	0.240785	0.00757428	0.00888483	0.027173	0.0375776	0.0774554	0.108897	0.225047	0.188215	0.142487	0.176689	0.0596634	0.0137694	0.0188819	0.0425651	0.0931749	0.178668	0.241402	0.169404	0.100091	0.0593199	0.0235335	0.0762473	0.0683596	0.0666099	0.199237	0.182736	0.130903	0.0857538	0.104963	0.00371646	0.00784221	0.0235671	0.0385259	0.039372	0.109785	0.155485	0.243241	0.155464	0.198733
O75179	0.395269	0.0165946	0.00443133	0.0318372	0.0380051	0.0632385	0.0640904	0.0939129	0.113	0.179622	0.0229228	0.0194543	0.032826	0.044278	0.062139	0.0747182	0.147969	0.195437	0.180101	0.215	0.051878	0.0324074	0.0325983	0.0628119	0.0922479	0.184487	0.16204	0.160293	0.130341	0.0908955	0.0300773	0.0488446	0.0782217	0.092957	0.145746	0.179221	0.127164	0.123228	0.174541	0.0768934	0.0106349	0.0444651	0.0588796	0.0453195	0.118651	0.132083	0.171079	0.149825	0.19217
O75208	0.0336664	0.0021536	0.00699808	0.0119782	0.0190603	0.0286747	0.0447999	0.0922562	0.250267	0.474184	0.00288989	0.00344894	0.0119739	0.0190775	0.0387182	0.0657871	0.154402	0.275505	0.215025	0.199923	0.148713	0.00435662	0.0111768	0.0419589	0.042958	0.0997746	0.198751	0.234049	0.18666	0.067792	0.0150369	0.0342608	0.0530389	0.0545053	0.18681	0.266536	0.2004	0.120811	0.0660323	0.00268864	0.00214676	0.00449034	0.0178782	0.0208059	0.0611689	0.104251	0.258541	0.281859	0.241456
O75251	0.00207468	0.000752521	0.00318721	0.00554896	0.0139805	0.0173235	0.0422173	0.106689	0.279788	0.533221	0.00275939	0.00400663	0.012979	0.0177799	0.0367862	0.0645907	0.133441	0.279731	0.217049	0.189992	0.080034	0.00303298	0.00802284	0.0422934	0.0455934	0.112709	0.207117	0.25127	0.181895	0.0796461	0.009311	0.0286205	0.0436157	0.0506823	0.181063	0.298925	0.190866	0.125728	0.0657209	0.00381188	0.00401413	0.0290087	0.0529004	0.0635208	0.0717236	0.0693424	0.345665	0.157099	0.185995
O75298	0.0324921	0.00579215	0.0143818	0.023245	0.0358066	0.062567	0.135264	0.19047	0.236673	0.263309	0.00693022	0.0110418	0.0276526	0.0421343	0.087196	0.124604	0.188759	0.200794	0.153808	0.157079	0.012746	0.008053	0.0230034	0.0659055	0.100392	0.189854	0.217163	0.173036	0.127185	0.0826633	0.0386881	0.112725	0.147685	0.103974	0.201737	0.145653	0.0818962	0.091788	0.0758526	0.00135378	0.0075903	0.0966993	0.111372	0.0898769	0.13512	0.14486	0.161428	0.111615	0.128191
O75306	0.018497	0.0073849	0.00780241	0.0125445	0.0230745	0.0282797	0.046185	0.0974084	0.242895	0.502485	0.00272627	0.00367987	0.0126892	0.0205125	0.0358381	0.0571634	0.12102	0.286925	0.236933	0.20247	0.0271467	0.0109781	0.0149039	0.0564576	0.064184	0.12234	0.19526	0.24213	0.167705	0.0762872	0.0146101	0.0514736	0.0581513	0.0490638	0.192917	0.259044	0.184226	0.117699	0.067885	0.00262012	0.00304336	0.0127227	0.030663	0.0351065	0.0712096	0.0926216	0.260206	0.252115	0.230639
O75312	0.757674	0.00910516	0.0133948	0.0193641	0.021656	0.0334153	0.0311565	0.0330957	0.0378353	0.0470911	0.0507571	0.055344	0.0899235	0.0946008	0.119577	0.0937941	0.115469	0.127343	0.0987369	0.106446	0.7381	0.00635559	0.0150001	0.0168427	0.0228327	0.0367359	0.0344252	0.0375084	0.0321285	0.0268346	0.0571722	0.0858059	0.095679	0.0890412	0.131375	0.156843	0.13575	0.142002	0.106332	0.65948	0.00296858	0.0052032	0.0183311	0.012547	0.0350023	0.0649834	0.0485644	0.0602239	0.0828928
O75323	0.00692137	0.00265112	0.0105492	0.00840468	0.0211735	0.0326278	0.050635	0.122236	0.292298	0.473206	0.00260514	0.00409362	0.00820949	0.013661	0.030811	0.054575	0.136842	0.303768	0.241492	0.197108	0.0150245	0.00619712	0.0194876	0.0553267	0.0595599	0.119713	0.199351	0.244568	0.187379	0.0881859	0.0131696	0.0365145	0.0522116	0.0514986	0.168224	0.279396	0.196834	0.125781	0.0781095	0.00606092	0.00415396	0.0212817	0.0334694	0.0494944	0.0850527	0.087992	0.293771	0.185455	0.187568
O75330-3	0.0826751	0.00891022	0.0135426	0.0205636	0.0276921	0.0458665	0.0742037	0.142393	0.198403	0.38575	0.0103555	0.0110184	0.0222919	0.0297864	0.0535576	0.0688768	0.144503	0.183387	0.211867	0.265952	0.0801061	0.0154286	0.0159912	0.041727	0.0560654	0.130048	0.154583	0.18822	0.195021	0.125783	0.0332295	0.0555814	0.0572162	0.0469979	0.158093	0.185122	0.133613	0.157745	0.142075	0.0274435	0.0261723	0.0567324	0.0686244	0.071393	0.110682	0.101455	0.202716	0.125617	0.180209
O75340	0.913513	0.00228619	0.00948708	0.00251933	0.00421651	0.0056497	0.00643362	0.00927181	0.0173631	0.030664	0.0184047	0.0123733	0.0479157	0.0648975	0.101636	0.0802346	0.135833	0.202432	0.179885	0.156389	0.944753	0.00326413	0.000827883	0.0067364	0.00352079	0.00902184	0.0128882	0.00703019	0.0073009	0.00477061	0.0161367	0.0662487	0.083453	0.0897599	0.17302	0.209143	0.135948	0.107865	0.0581708	0.341451	0.00332332	0.0152585	0.0472431	0.0460234	0.149269	0.142602	0.0967064	0.0854311	0.0729229
O75347	0.877527	0.00437083	0.0242014	0.00644427	0.0074149	0.0080149	0.0143103	0.0166803	0.0190764	0.0316473	0.0517548	0.045372	0.0711639	0.0898732	0.101664	0.0797621	0.133813	0.180519	0.121363	0.111784	0.923818	0.00451391	0.00109075	0.00909029	0.00889951	0.0156226	0.0133432	0.010599	0.00629502	0.0061519	0.0855079	0.10738	0.1926	0.114629	0.162147	0.178349	0.0885267	0.0544964	0.0501367	0.560033	0.00684081	0.0461707	0.0698204	0.0599144	0.0796432	0.0415561	0.0495472	0.0323484	0.0347974
O75348	0.366188	0.0118027	0.0279368	0.0280926	0.0502115	0.0766433	0.0858992	0.10592	0.0944583	0.112788	0.02239	0.0282376	0.0573868	0.104524	0.13405	0.10585	0.12632	0.155742	0.145429	0.124578	0.598955	0.00925484	0.0319348	0.0697622	0.0811293	0.0693646	0.0692288	0.0404228	0.0284488	0.0189238	0.0283913	0.123662	0.169184	0.11128	0.169325	0.139729	0.0933954	0.0685962	0.0557344	0.0463944	0.0362062	0.0833023	0.151669	0.164031	0.187559	0.0579062	0.131404	0.0274251	0.0579105
O75351	0.712336	0.00985541	0.0139682	0.0196818	0.0236168	0.0257667	0.0299393	0.0401065	0.0479536	0.0648862	0.0376099	0.0514689	0.0880576	0.0976506	0.119278	0.0910318	0.117925	0.132626	0.137958	0.142817	0.832513	0.00699486	0.0191991	0.0197108	0.0191206	0.0246081	0.02156	0.0256281	0.0201854	0.0110924	0.0496569	0.119597	0.106937	0.0793245	0.14554	0.138467	0.107351	0.109789	0.0823846	0.303238	0.00523153	0.0348847	0.062953	0.0676199	0.106258	0.0924261	0.124581	0.0702862	0.10377
O75362	0.0375296	0.00370647	0.00905952	0.0130618	0.0162843	0.0395214	0.0479886	0.128614	0.211824	0.496695	0.00558221	0.00274689	0.0120685	0.0156279	0.0240314	0.0424317	0.0990462	0.197534	0.293671	0.29486	0.115971	0.00552947	0.00325574	0.0311669	0.0460222	0.0751826	0.101862	0.164001	0.26659	0.191976	0.0140208	0.0628791	0.043512	0.0501674	0.13783	0.173479	0.158836	0.200686	0.168387	0.113413	0.0139197	0.0276162	0.0429479	0.0587429	0.0945183	0.065641	0.222177	0.155081	0.205943
O75367	0.0237057	0.00109072	0.0043035	0.00728611	0.0116581	0.0203544	0.0407248	0.0965474	0.175233	0.588311	0.00166366	0.00291592	0.00698632	0.00992772	0.0226854	0.0395853	0.102338	0.201354	0.289578	0.315062	0.149723	0.00284541	0.00750795	0.0268587	0.0332842	0.0823151	0.108852	0.174912	0.212251	0.140795	0.0148585	0.0696519	0.0397484	0.0380807	0.143405	0.176489	0.176468	0.179773	0.129424	0.0767781	0.00344692	0.0202376	0.0372951	0.0355061	0.068603	0.0908992	0.264217	0.169471	0.216852
O75368	0.906406	0.00414193	0.0360613	0.00439285	0.00359527	0.00650787	0.00757752	0.0082993	0.0101753	0.0100484	0.0461765	0.0352865	0.0631871	0.0693669	0.128642	0.0895214	0.117634	0.193611	0.158602	0.106525	0.860168	0.00785484	0.0336533	0.0121979	0.0106152	0.0146345	0.0154524	0.0111773	0.0133707	0.00786001	0.0830974	0.160285	0.174902	0.153475	0.128495	0.142069	0.0890132	0.0410985	0.0355455	0.744286	0.00487035	0.00811445	0.0210824	0.0122013	0.0390628	0.0501616	0.0469202	0.045907	0.0404355
O75369-8	0.73412	0.0119782	0.0204488	0.0121421	0.016167	0.0229775	0.0311838	0.039827	0.0509073	0.0731225	0.0353113	0.0315903	0.0605826	0.0742813	0.114967	0.114661	0.15747	0.160506	0.125721	0.115961	0.840583	0.00748368	0.016426	0.0153663	0.0185956	0.0232194	0.0218532	0.0195019	0.0165005	0.0115776	0.0563587	0.103741	0.12003	0.0974552	0.15846	0.162334	0.106489	0.0924143	0.0728062	0.316952	0.00818011	0.024878	0.0342847	0.0432625	0.103257	0.132947	0.104731	0.103376	0.0990889
O75379	0.00657741	0.019621	0.0422299	0.0664612	0.128415	0.201489	0.176146	0.142308	0.104905	0.111848	0.0380544	0.0425033	0.0983894	0.120713	0.127037	0.118644	0.145678	0.120031	0.0945099	0.0944397	0.06083	0.0293805	0.0277322	0.138117	0.191172	0.180519	0.12002	0.117124	0.083467	0.0516391	0.00644384	0.128941	0.212086	0.140352	0.183435	0.122257	0.096991	0.0570391	0.0524556	0.00426346	0.0102922	0.0341891	0.0634181	0.0681712	0.17099	0.234251	0.174908	0.132829	0.105624
O75380	0.0059059	0.00256955	0.013193	0.0175435	0.0270292	0.0361602	0.0613759	0.157357	0.327356	0.350862	0.00222335	0.00259637	0.00468708	0.015887	0.0271621	0.049033	0.163949	0.288305	0.240496	0.189615	0.00939312	0.00377338	0.0110947	0.0404604	0.0494629	0.102332	0.219474	0.270987	0.181675	0.106449	0.00627817	0.0345023	0.044959	0.0489426	0.142458	0.28303	0.182695	0.152546	0.0955207	0.00463816	0.00399371	0.0267488	0.0531184	0.0643471	0.0892655	0.0704467	0.353145	0.151602	0.187966
O75381	0.00529801	0.00537117	0.0150929	0.0172974	0.030687	0.0439662	0.0776662	0.153474	0.239743	0.387627	0.00815392	0.00722684	0.0209254	0.0181288	0.0447394	0.0568014	0.157112	0.219708	0.26294	0.204929	0.0252559	0.0100505	0.0262403	0.0679889	0.0825049	0.190481	0.205217	0.153289	0.129369	0.0780148	0.0187344	0.0375054	0.0639216	0.0781969	0.232723	0.213186	0.146553	0.107586	0.0852216	0.00205781	0.00213543	0.0194548	0.0335735	0.0397003	0.0740503	0.114463	0.171937	0.214668	0.341161
O75387-2	0.00277894	0.0472903	0.0291456	0.0465153	0.0910098	0.0810964	0.168663	0.204953	0.170924	0.157623	0.0458437	0.0317719	0.074252	0.0904415	0.163587	0.171438	0.168867	0.119155	0.0723848	0.0613782	0.0085907	0.0756221	0.0374013	0.123996	0.218096	0.208317	0.161386	0.082048	0.0539769	0.0305654	0.0625397	0.118305	0.17915	0.171542	0.208111	0.138443	0.0637576	0.031866	0.0262864	0.0048267	0.0521161	0.0925797	0.106926	0.125886	0.181895	0.209423	0.0898578	0.0673788	0.0518842
O75390	0.0100459	0.0012946	0.00335788	0.00671525	0.0135965	0.0202249	0.0428091	0.117296	0.27643	0.486371	0.0033127	0.00369563	0.0122672	0.0164029	0.0352115	0.0580581	0.144113	0.29726	0.224932	0.196612	0.0222087	0.00469276	0.0113275	0.0514922	0.0569946	0.115722	0.214695	0.256508	0.178711	0.076407	0.0101788	0.030398	0.0479661	0.0527428	0.174277	0.297768	0.196573	0.114042	0.0642052	0.00333716	0.00274072	0.0121782	0.0359322	0.0450971	0.0689276	0.0918438	0.28249	0.237989	0.206907
O75394	0.0110313	0.0016134	0.0061359	0.00498155	0.0113477	0.0187282	0.0367263	0.0972417	0.315309	0.462121	0.0023088	0.00552252	0.0177791	0.0181696	0.0411879	0.0853357	0.181771	0.242238	0.202499	0.199293	0.0161033	0.00163773	0.00678935	0.0375815	0.0380122	0.0995754	0.202152	0.276606	0.216484	0.105393	0.00704277	0.0180243	0.0293118	0.0367648	0.148657	0.295751	0.211861	0.157907	0.0932132	0.00146056	0.00200019	0.0166291	0.0353328	0.0455274	0.0820977	0.0616194	0.43048	0.125603	0.195889
O75396	0.0115173	0.0091439	0.0127435	0.0250164	0.0500865	0.0673633	0.114234	0.15556	0.211996	0.304482	0.00893025	0.0113191	0.0325573	0.0425651	0.0914674	0.119884	0.177657	0.203634	0.152135	0.148535	0.0224226	0.00988858	0.0210439	0.0807748	0.122935	0.206056	0.218605	0.137101	0.107951	0.0539162	0.0172982	0.0602522	0.101185	0.105466	0.254929	0.194119	0.11782	0.0885386	0.054633	0.00408476	0.00605357	0.0321214	0.039196	0.0583889	0.107633	0.175751	0.180639	0.188542	0.168005
O75400	0.453999	0.00396032	0.015865	0.00917937	0.00986568	0.0157168	0.0268789	0.0460731	0.0770962	0.264768	0.00340767	0.00613873	0.0100416	0.0100819	0.0258542	0.0330367	0.0651894	0.154938	0.293882	0.39316	0.781178	0.00571188	0.00391316	0.0137553	0.0210891	0.0354033	0.0323425	0.0283772	0.0348585	0.0191705	0.0348082	0.0821069	0.0902877	0.0860892	0.15548	0.151534	0.105201	0.129825	0.147082	0.144044	0.00517285	0.0172237	0.0208009	0.0288656	0.0874677	0.0902705	0.191432	0.150645	0.226542
O75410-2	0.367175	0.0167918	0.0189186	0.0317428	0.0383352	0.0583603	0.0651512	0.0868052	0.121525	0.162158	0.0189136	0.016485	0.0376614	0.0454062	0.0507686	0.0807245	0.122775	0.210748	0.195834	0.198432	0.650271	0.00838445	0.0106376	0.0218216	0.0289727	0.0398448	0.0417788	0.0432746	0.0501598	0.0436105	0.0525013	0.0935511	0.078321	0.104084	0.123578	0.134084	0.120412	0.137168	0.1563	0.360079	0.0136298	0.035145	0.0623338	0.0672291	0.0778496	0.0753419	0.0973005	0.0927696	0.0921961
O75427	0.0166298	0.0547187	0.0452677	0.0539567	0.0705443	0.111758	0.149494	0.164174	0.150061	0.149936	0.0361243	0.0306031	0.0618275	0.0705759	0.11498	0.140059	0.143461	0.145751	0.11994	0.116496	0.0162542	0.0648856	0.0328092	0.101942	0.194792	0.18379	0.132144	0.101161	0.0801494	0.0587603	0.0412079	0.0821601	0.150141	0.158405	0.173427	0.142763	0.0970686	0.0813396	0.0628166	0.00584286	0.065543	0.0642029	0.0970367	0.0978901	0.163342	0.149614	0.140385	0.0684738	0.0770658
O75436	0.356921	0.0148752	0.0359856	0.0340292	0.0650331	0.0731806	0.074862	0.0894651	0.069016	0.064177	0.0381541	0.0631875	0.13174	0.145933	0.183953	0.139214	0.100323	0.0575193	0.0478643	0.049352	0.851238	0.00932576	0.0541692	0.0195864	0.0210027	0.0206822	0.020081	0.01285	0.0135414	0.00639567	0.044839	0.152616	0.203339	0.11103	0.148061	0.13252	0.08936	0.0768771	0.0567436	0.210677	0.00674533	0.0146359	0.0342318	0.045525	0.145489	0.179315	0.118302	0.102887	0.100534
O75438	0.0762662	0.0081438	0.0180644	0.0120553	0.0244026	0.0367393	0.0701233	0.115471	0.20151	0.437224	0.00569042	0.00956814	0.0239762	0.0346008	0.0499885	0.0948495	0.168821	0.245875	0.193383	0.16462	0.00272437	0.00872268	0.0182288	0.0658347	0.058184	0.109733	0.201461	0.251391	0.184858	0.0988631	0.0131622	0.0318275	0.0519303	0.0529054	0.156338	0.273274	0.20224	0.137739	0.0800263	0.00147671	0.0109596	0.0394329	0.0637116	0.0608939	0.0667121	0.0759187	0.237092	0.223962	0.212259
O75439	0.0081092	0.00163538	0.00377923	0.00707256	0.0153455	0.0206433	0.0389623	0.10669	0.252321	0.513605	0.00406457	0.00609469	0.0141164	0.019432	0.0294488	0.0680732	0.154761	0.292857	0.221638	0.19109	0.0191354	0.00535823	0.0143107	0.0551071	0.0637602	0.117724	0.205568	0.243848	0.180991	0.0813005	0.0117681	0.0311726	0.0508768	0.0530897	0.178212	0.278168	0.197	0.122187	0.0685019	0.00418137	0.00250078	0.0298284	0.0555153	0.0508996	0.0754196	0.099041	0.224463	0.240717	0.188683
O75446	0.124246	0.00308417	0.0138295	0.00868886	0.0079158	0.020248	0.0292254	0.0730096	0.137629	0.590098	0.00256364	0.00578946	0.00674091	0.0097839	0.0196411	0.0294339	0.0848827	0.221391	0.335555	0.306525	0.483929	0.0063622	0.00459297	0.0239302	0.0273506	0.0636687	0.0642984	0.0922981	0.140606	0.0929641	0.0217401	0.00521553	0.0340807	0.0312381	0.120864	0.182249	0.181002	0.228342	0.187327	0.107521	0.0101479	0.0579057	0.0724462	0.0745841	0.10556	0.0722542	0.184805	0.126504	0.188272
O75449	0.559286	0.0108019	0.00970229	0.0136824	0.0151604	0.0232574	0.0239802	0.0486184	0.0759257	0.219585	0.0164086	0.0118188	0.0365292	0.0369656	0.048482	0.0722456	0.113221	0.15454	0.219489	0.265687	0.661595	0.0073223	0.0128127	0.0209163	0.0311162	0.0477591	0.0414703	0.0562151	0.0764081	0.0494774	0.0499821	0.024813	0.0634023	0.0544976	0.134874	0.152685	0.125635	0.226027	0.168084	0.30043	0.00788821	0.0169762	0.0408676	0.0409754	0.0682543	0.0800353	0.124397	0.0910863	0.128202
O75475	0.0308876	0.000872566	0.00263764	0.00365592	0.00729969	0.0111602	0.0256101	0.0650385	0.151948	0.672786	0.00111597	0.00153052	0.00352111	0.00447227	0.0115442	0.0228869	0.0639561	0.198383	0.38241	0.307735	0.0852974	0.00267043	0.0068376	0.0261724	0.0333292	0.078231	0.100375	0.191533	0.255103	0.190392	0.0257218	0.0258855	0.0272009	0.0164941	0.0947089	0.165048	0.172803	0.212705	0.15263	0.119876	0.00283536	0.00759592	0.0165062	0.0218341	0.0587695	0.0716306	0.277339	0.165212	0.268423
O75477	0.00556882	0.00419568	0.00908308	0.0131556	0.0272856	0.0542699	0.106323	0.196192	0.248802	0.337501	0.00581147	0.00557615	0.0160926	0.0254416	0.0655897	0.097139	0.184841	0.239077	0.196587	0.159239	0.00519667	0.0095396	0.0209755	0.0688112	0.118531	0.218899	0.234892	0.146325	0.113434	0.0579595	0.0121708	0.0456201	0.0835888	0.101536	0.278344	0.221574	0.123329	0.0837518	0.0514219	0.00206863	0.00395842	0.0244129	0.0426419	0.0473074	0.137389	0.149679	0.224705	0.166558	0.168892
O75489	0.00800172	0.00208378	0.00345265	0.00601669	0.014525	0.0175288	0.0317581	0.0712907	0.203833	0.60941	0.00241052	0.00367055	0.00860317	0.0117883	0.0269219	0.0449922	0.112819	0.314521	0.261702	0.191309	0.0163855	0.00951294	0.018503	0.0606864	0.0598345	0.122793	0.203346	0.249421	0.164207	0.0869262	0.0160725	0.0395771	0.0515616	0.0499382	0.172152	0.271501	0.200816	0.121826	0.0667914	0.0022329	0.002144	0.0069511	0.0138965	0.0197428	0.0531946	0.100473	0.248645	0.291653	0.246048
O75521	0.0123735	0.00935393	0.0214938	0.0331003	0.0441338	0.0737638	0.0960706	0.170543	0.244179	0.294885	0.00843519	0.00883851	0.0227313	0.0297506	0.0506381	0.089687	0.15332	0.21888	0.215326	0.190112	0.0183509	0.012119	0.0180671	0.0631467	0.0853867	0.158798	0.196203	0.192525	0.167045	0.0883592	0.0143474	0.0440066	0.0658438	0.0729737	0.10442	0.246256	0.20417	0.13448	0.0831777	0.00335345	0.00389515	0.0204101	0.0400032	0.0466672	0.0929483	0.0793122	0.312115	0.120896	0.258028
O75531	0.483771	0.0119065	0.024426	0.0320756	0.0356091	0.0468272	0.0547671	0.0784238	0.0763631	0.153319	0.00566579	0.00492121	0.0128309	0.0154538	0.0181071	0.0343787	0.100016	0.215556	0.296219	0.237611	0.890406	0.00315059	0.0171627	0.00558925	0.00497074	0.0153506	0.0175698	0.0227161	0.0230418	0.00850991	0.0297158	0.0294842	0.047903	0.0309695	0.13462	0.194548	0.172563	0.206508	0.153688	0.660165	0.00235865	0.0006742	0.0157166	0.0123676	0.0371943	0.0455316	0.0511917	0.0900942	0.0847065
O75533	0.837361	0.00501113	0.0267604	0.00331881	0.00585107	0.00800902	0.0141106	0.0186659	0.0214671	0.0563811	0.00530486	0.0076638	0.0148347	0.021519	0.0343797	0.0451949	0.08842	0.124078	0.142346	0.50779	0.828992	0.0038522	0.00676248	0.0090447	0.0103524	0.0223072	0.0250008	0.0253177	0.0253619	0.0174525	0.0313108	0.0675598	0.0697845	0.0543824	0.133178	0.144113	0.117084	0.115271	0.149199	0.470383	0.0114091	0.0342821	0.0329255	0.0444298	0.0562253	0.059541	0.0870703	0.0907833	0.121718
O75534-4	0.546058	0.0122532	0.0211588	0.0246237	0.0282484	0.0371715	0.0447605	0.059231	0.0674405	0.105096	0.0286408	0.0499131	0.0713831	0.0834071	0.0880028	0.0813349	0.119155	0.125972	0.131071	0.166775	0.763147	0.00779949	0.00927274	0.0232302	0.0220389	0.0335572	0.0378195	0.0380231	0.0448512	0.0274678	0.0389529	0.078151	0.0820184	0.0702982	0.151057	0.170222	0.137223	0.147447	0.12503	0.315848	0.00686022	0.0281846	0.0371864	0.0479427	0.0844027	0.0684378	0.11794	0.118773	0.159922
O75592	0.113694	0.0218273	0.0264547	0.042482	0.0524321	0.0653532	0.0983753	0.149204	0.160161	0.230548	0.0177675	0.0183447	0.0378576	0.0453223	0.0658101	0.0851045	0.131618	0.170166	0.174179	0.243152	0.0378203	0.022744	0.0336126	0.0723832	0.0938656	0.135116	0.158441	0.149987	0.155088	0.12814	0.0209924	0.0548443	0.0648917	0.0685277	0.148645	0.158461	0.115844	0.129461	0.197961	0.0119163	0.0127803	0.0362715	0.0615966	0.067817	0.113832	0.1231	0.186346	0.162878	0.193402
O75608	0.747803	0.0043117	0.000466069	0.00503506	0.00821764	0.00821161	0.0131168	0.0206921	0.0549395	0.129589	0.0157048	0.0136539	0.0299444	0.0372134	0.0512847	0.0643441	0.117197	0.256445	0.219967	0.184152	0.627075	0.00655747	0.03697	0.0170524	0.0202199	0.0385717	0.0619684	0.0837417	0.0724465	0.0350286	0.0304268	0.00549681	0.0810788	0.0556621	0.17469	0.273988	0.166018	0.142017	0.0801123	0.271258	0.00446377	0.00839178	0.0267717	0.0293197	0.07162	0.0875539	0.175771	0.171729	0.143349
O75616	0.0241191	0.0115835	0.0290184	0.0339181	0.0574856	0.0800298	0.0946818	0.113674	0.224742	0.2576	0.001309	0.00444609	0.00676045	0.0165902	0.0302961	0.0465357	0.162167	0.30588	0.246339	0.198664	0.00994029	0.000866367	0.0107479	0.0533743	0.06148	0.113964	0.229372	0.258591	0.186577	0.0750868	0.0093463	0.037067	0.0501112	0.0559011	0.16291	0.249813	0.186235	0.144207	0.0867095	0.00252277	0.00293029	0.0171841	0.0208778	0.0380005	0.0796758	0.0908855	0.375016	0.184613	0.189741
O75643	0.70832	0.00752182	0.012487	0.00808817	0.0112548	0.0145058	0.0245901	0.0391114	0.0491101	0.0994769	0.00788113	0.00832972	0.0186637	0.0234546	0.0334933	0.0504585	0.0767335	0.121591	0.147605	0.474546	0.821892	0.00461974	0.00195054	0.0112521	0.0129818	0.0221781	0.0307586	0.0258065	0.0310966	0.0215883	0.0261014	0.0253793	0.0560132	0.0537401	0.134683	0.145805	0.120642	0.117145	0.240182	0.289053	0.0093493	0.015745	0.0225353	0.0316727	0.0753115	0.0863719	0.128731	0.125041	0.155022
O75663	0.852538	0.0095943	0.00262562	0.0120089	0.0167903	0.0202212	0.0195594	0.020009	0.0215206	0.0252516	0.0614983	0.0609177	0.109988	0.109022	0.0944773	0.0928979	0.100412	0.116837	0.116063	0.137887	0.870465	0.00714863	0.000627603	0.0144525	0.0137561	0.0191229	0.0183653	0.0168778	0.0156649	0.0124721	0.0496433	0.183128	0.0998704	0.0918472	0.157567	0.138141	0.11579	0.0959838	0.0680305	0.661237	0.0100579	0.0065981	0.0276529	0.029641	0.0414973	0.0595467	0.0470829	0.0578965	0.0595962
O75676	0.378001	0.0124547	0.017059	0.0185243	0.0224138	0.0370206	0.0524807	0.0861791	0.110943	0.196891	0.00782915	0.0100129	0.0195238	0.0307002	0.0455752	0.0727653	0.125834	0.183144	0.238103	0.266433	0.660538	0.00897711	0.0140739	0.0250629	0.0271299	0.0523242	0.0560595	0.0484686	0.0658532	0.0490292	0.0209531	0.0437083	0.0607742	0.0656125	0.141293	0.166846	0.165827	0.138031	0.107869	0.194392	0.00407006	0.00898382	0.0243679	0.039262	0.0933527	0.103658	0.211738	0.146407	0.188208
O75683	0.0375067	0.00735946	0.0280594	0.0262691	0.0520361	0.0899774	0.13785	0.208198	0.218377	0.194366	0.00883022	0.0125144	0.0268571	0.0422714	0.0615541	0.0967358	0.129515	0.119489	0.101105	0.386825	0.0909995	0.00898639	0.029017	0.0621724	0.0907181	0.15326	0.157864	0.139388	0.143852	0.123743	0.0140206	0.0242645	0.045221	0.0587164	0.100917	0.0989521	0.0821818	0.0845885	0.489115	0.00953895	0.0085432	0.0103957	0.022025	0.0258388	0.109397	0.115794	0.332244	0.146641	0.200096
O75689	0.51243	0.0192964	0.0141388	0.0125188	0.0248584	0.0356775	0.0648347	0.103021	0.0991702	0.120724	0.0394958	0.0327256	0.0618605	0.0751092	0.134772	0.15632	0.145664	0.128786	0.10883	0.116437	0.35028	0.025151	0.0279638	0.0607796	0.14552	0.128112	0.102158	0.0672374	0.0501261	0.0324419	0.0369845	0.0772838	0.137707	0.119868	0.178944	0.150588	0.104695	0.084007	0.0634886	0.109725	0.0551407	0.0782337	0.0958931	0.102058	0.158275	0.143571	0.132751	0.05485	0.0695016
O75694	0.232834	0.0164783	0.0246293	0.0273708	0.034733	0.0563328	0.0637771	0.103923	0.141002	0.217515	0.00525903	0.00444448	0.0133189	0.021783	0.0372613	0.0519563	0.111717	0.23997	0.270057	0.254062	0.647487	0.0055753	0.0274129	0.0193105	0.0245074	0.0433011	0.0566356	0.0677306	0.0695015	0.0405516	0.0316322	0.0404166	0.0625423	0.0485298	0.175489	0.178742	0.148619	0.138499	0.0848648	0.162157	0.00834887	0.0210131	0.0324102	0.0300169	0.0761271	0.105002	0.152707	0.195741	0.206525
O75695	0.0227931	0.0528526	0.0405151	0.0427079	0.085039	0.10854	0.141437	0.144855	0.158828	0.103202	0.0519157	0.0294341	0.0861399	0.0950962	0.148695	0.145082	0.139383	0.118707	0.0735911	0.0794973	0.0233378	0.122899	0.059528	0.143214	0.202812	0.181505	0.124123	0.0672127	0.0455498	0.0205606	0.0904431	0.145836	0.194332	0.170447	0.156721	0.119246	0.0569625	0.0387019	0.0290732	0.00286799	0.0306432	0.10176	0.120881	0.117095	0.158965	0.212632	0.0954159	0.0787145	0.0641383
O75717	0.291149	0.0191733	0.0383749	0.0349114	0.0442363	0.0757489	0.084833	0.115697	0.118686	0.149412	0.00376664	0.00580282	0.0222721	0.0200927	0.0266746	0.0469473	0.110754	0.193793	0.268689	0.301208	0.816907	0.00584322	0.0189488	0.00857668	0.00962644	0.0232223	0.0272211	0.0298029	0.0377662	0.0220859	0.0480498	0.119064	0.0624162	0.0568254	0.127718	0.1267	0.112953	0.133945	0.109815	0.59361	0.00804711	0.00616711	0.0350289	0.0351551	0.0474029	0.0344995	0.0508713	0.0506336	0.0589745
O75718	0.0831896	0.00273312	0.00537023	0.00958274	0.0306298	0.0344666	0.0848519	0.199154	0.231299	0.309432	0.0062033	0.00860789	0.0158046	0.0321048	0.0671291	0.105085	0.199663	0.249875	0.16336	0.148295	0.147982	0.00678082	0.0117053	0.0581867	0.0938576	0.210291	0.232994	0.126706	0.0756165	0.034466	0.0127385	0.0371582	0.0784365	0.0951886	0.356099	0.231459	0.0938984	0.0680105	0.0380421	0.0405664	0.00457992	0.0127498	0.0286815	0.0449244	0.114908	0.198563	0.228062	0.160947	0.116795
O75746	0.0302382	0.00531529	0.0113907	0.0233958	0.0310931	0.0528935	0.0695191	0.0938018	0.196314	0.423117	0.0074125	0.0106331	0.0253635	0.0353567	0.0408218	0.0636529	0.119934	0.246661	0.253158	0.194798	0.00947011	0.00694602	0.0182076	0.0572026	0.0593269	0.120828	0.214002	0.234864	0.182153	0.0976078	0.00731555	0.025717	0.0343319	0.0472044	0.159826	0.298412	0.194758	0.145914	0.0830351	0.00295578	0.0033642	0.0154426	0.0305553	0.030192	0.0657983	0.094034	0.244727	0.247637	0.226427
O75781	0.0366897	0.128086	0.0669556	0.0914364	0.0748729	0.15229	0.136788	0.169565	0.0768208	0.0664958	0.0346561	0.0193132	0.0370535	0.0500797	0.0994253	0.102924	0.150397	0.217077	0.163595	0.107724	0.00488589	0.180142	0.0780315	0.13501	0.204611	0.162025	0.10694	0.0663745	0.0374536	0.0245256	0.128018	0.136601	0.19048	0.196953	0.126315	0.103486	0.0595982	0.0345371	0.0240128	0.0103531	0.011726	0.0209662	0.0429552	0.0637724	0.165912	0.303529	0.133353	0.109007	0.0896678
O75787	0.0570303	0.00835887	0.0135569	0.0164946	0.0346953	0.0462884	0.0766846	0.124417	0.184711	0.412681	0.0101775	0.00858841	0.0355288	0.051132	0.0908888	0.108386	0.188816	0.215424	0.154094	0.136445	0.0289853	0.0139407	0.0266291	0.0820541	0.120168	0.194976	0.189657	0.123663	0.102676	0.0656591	0.014342	0.0491451	0.0963208	0.0951288	0.300595	0.206325	0.105875	0.0697569	0.0393759	0.00327167	0.00621632	0.0354086	0.0558626	0.0568747	0.11176	0.188157	0.181503	0.190321	0.164388
O75792	0.7111	0.0108683	0.0265203	0.0178785	0.0214938	0.025768	0.0269392	0.0378939	0.0493009	0.0710568	0.0180855	0.0195579	0.0539121	0.0389243	0.0554718	0.060677	0.0990834	0.167099	0.223817	0.250619	0.732139	0.00655714	0.0227161	0.0125393	0.0133941	0.0275451	0.0358319	0.0473882	0.047921	0.0347057	0.0196494	0.00592063	0.0671981	0.0490995	0.143812	0.180189	0.16943	0.197252	0.156642	0.564262	0.00439357	0.0402722	0.013443	0.0166758	0.0471743	0.0412462	0.0447034	0.0629175	0.0786943
O75817	0.312246	0.0150172	0.0289969	0.0390668	0.0499896	0.067067	0.10084	0.113366	0.157693	0.115717	0.0181885	0.012497	0.0263844	0.0382115	0.0546178	0.071036	0.147119	0.142047	0.155943	0.333956	0.549264	0.0102073	0.014441	0.0235933	0.0408458	0.068429	0.0792191	0.0738274	0.0856106	0.0545625	0.0172605	0.113102	0.0618644	0.0505864	0.123066	0.138654	0.127608	0.122234	0.245626	0.338293	0.0461666	0.0356143	0.0532157	0.0716973	0.0771935	0.0701534	0.126284	0.0670822	0.1143
O75821	0.729879	0.00950762	0.0172462	0.0168397	0.0202496	0.0236755	0.0358895	0.0399924	0.0502707	0.0558629	0.0386731	0.0348697	0.0500651	0.0708107	0.0944365	0.0771107	0.115994	0.156067	0.169649	0.186275	0.921566	0.00433235	0.0195256	0.00730535	0.00671575	0.010328	0.00892449	0.0101327	0.00997743	0.00551891	0.040918	0.114695	0.0833303	0.0735607	0.159076	0.158543	0.134559	0.11881	0.105043	0.386104	0.0178252	0.0149873	0.0551286	0.0317778	0.0717462	0.0814237	0.12313	0.105658	0.101745
O75822	0.771812	0.0095588	0.0412746	0.0111182	0.012889	0.0223089	0.0237465	0.0305013	0.0289566	0.0463475	0.0431472	0.0595752	0.0569054	0.0994946	0.0841204	0.116738	0.125903	0.127145	0.115396	0.136998	0.888206	0.00453796	0.01621	0.0121065	0.00932078	0.0168251	0.0145851	0.0174274	0.0134603	0.0113934	0.0451043	0.17558	0.0860992	0.0669826	0.147483	0.129428	0.095761	0.124668	0.128895	0.349111	0.0100897	0.026948	0.0331576	0.0441143	0.078381	0.0846539	0.0978305	0.118832	0.131197
O75832	0.771842	0.0128248	0.0275643	0.0136533	0.0111752	0.0299004	0.0258641	0.0273257	0.04143	0.0427368	0.0633981	0.0761987	0.127049	0.13634	0.108579	0.111032	0.0935026	0.0921354	0.0898022	0.101963	0.917893	0.00294645	0.0135399	0.00606569	0.00457727	0.00772302	0.008327	0.0120955	0.0108991	0.00691241	0.0370771	0.18601	0.0898799	0.0632002	0.159224	0.151576	0.0982448	0.119901	0.0948867	0.612956	0.0068127	0.0372916	0.0269481	0.0175138	0.0391154	0.041611	0.0505283	0.0643666	0.0724899
O75843	0.78764	0.00709545	0.0109708	0.00660697	0.0146051	0.0181476	0.024283	0.0307132	0.0384131	0.0738298	0.0282584	0.00832494	0.0345554	0.052696	0.0806387	0.0803993	0.156434	0.185874	0.169618	0.203201	0.793557	0.0234442	0.0531122	0.0115517	0.0121915	0.0278387	0.0293703	0.0161729	0.0264049	0.00635674	0.0447785	0.0412242	0.0964525	0.106999	0.143306	0.154276	0.130174	0.118763	0.164026	0.204948	0.00851861	0.0213016	0.0342241	0.0436629	0.0896278	0.163042	0.14759	0.131325	0.141698
O75844	0.00685183	0.00597373	0.00966263	0.015633	0.0365942	0.0506046	0.101731	0.179652	0.23224	0.359756	0.00778399	0.00814868	0.0227602	0.0353717	0.0846729	0.102711	0.177494	0.215012	0.160013	0.158934	0.010333	0.00895944	0.0135283	0.0768496	0.118763	0.218974	0.233974	0.150539	0.111131	0.0504401	0.0158225	0.0579075	0.0956468	0.0960386	0.282218	0.211818	0.106434	0.0800016	0.0441267	0.00338428	0.00713669	0.0394773	0.0477088	0.0497617	0.106944	0.165601	0.18152	0.164289	0.169259
O75845	0.0230461	0.0131554	0.0210575	0.0251403	0.0444906	0.068176	0.101712	0.166524	0.222766	0.313932	0.0129942	0.0157704	0.0355983	0.0458727	0.0761429	0.106275	0.182815	0.214909	0.167891	0.14173	0.0571943	0.0179543	0.037143	0.0804459	0.111118	0.190599	0.195376	0.133302	0.106157	0.0707101	0.0277067	0.0667614	0.100193	0.133779	0.228135	0.1719	0.110575	0.0943522	0.0665982	0.0028257	0.00593243	0.0264653	0.034011	0.0420932	0.102994	0.144325	0.179745	0.202366	0.210435
O75874	0.899526	0.00472006	0.0132865	0.00520225	0.00670149	0.00691241	0.00821668	0.0133949	0.0131698	0.0191902	0.0414472	0.031899	0.0631511	0.0720925	0.101972	0.0765135	0.117562	0.182535	0.151525	0.141228	0.874839	0.00509254	0.00656862	0.0112326	0.00998921	0.0175759	0.0147027	0.011579	0.0122708	0.00694643	0.0578153	0.108676	0.121174	0.0766115	0.188639	0.135051	0.0924401	0.0787266	0.0584231	0.63957	0.00388041	0.0199889	0.0523199	0.0470214	0.0687233	0.0454513	0.0535614	0.0431107	0.0554424
O75879	0.0332219	0.00764472	0.0105758	0.0143367	0.0301765	0.0369109	0.0555099	0.111063	0.248483	0.44849	0.00510154	0.00573499	0.0156524	0.0231246	0.0452068	0.0620352	0.123949	0.274094	0.235612	0.180672	0.0420667	0.0176213	0.0272976	0.0615109	0.0718282	0.122522	0.183073	0.219277	0.161734	0.093069	0.0275285	0.0542762	0.0925707	0.0909565	0.161723	0.244215	0.161566	0.108445	0.0587179	0.00445331	0.00511185	0.0138039	0.0474914	0.0621061	0.0906353	0.0856823	0.293238	0.202467	0.196586
O75880	0.0312815	0.0121338	0.0174782	0.0217379	0.0284531	0.0522424	0.0677106	0.133926	0.282279	0.352757	0.00274379	0.00402564	0.0143611	0.0134983	0.0325954	0.0558658	0.133535	0.302918	0.230918	0.20954	0.00960206	0.00417451	0.0131699	0.054494	0.0635452	0.105006	0.237206	0.269068	0.170344	0.0733909	0.00944624	0.0457368	0.0512363	0.0448998	0.166534	0.302064	0.195283	0.127543	0.0572575	0.00197397	0.00808821	0.0293604	0.0598861	0.0704265	0.0819897	0.0633834	0.320887	0.150548	0.199489
O75882	0.0134769	0.0400861	0.0290409	0.0441097	0.0746401	0.111457	0.113916	0.195159	0.187286	0.141961	0.0310897	0.0275619	0.0693561	0.0849174	0.121665	0.143833	0.153165	0.146404	0.0991588	0.0879195	0.0169183	0.0952902	0.0710284	0.131244	0.186018	0.17689	0.138435	0.0735447	0.0606629	0.0252399	0.0738836	0.125515	0.173027	0.139846	0.180112	0.142843	0.0817076	0.0514423	0.0316224	0.00547	0.0069754	0.0364104	0.048919	0.0731448	0.175403	0.220587	0.162721	0.130679	0.124422
O75915	0.0367585	0.0060498	0.00910049	0.0152588	0.0367364	0.0511136	0.106804	0.181236	0.214014	0.361326	0.0121306	0.0127947	0.0286218	0.0385635	0.0832761	0.104087	0.176512	0.209933	0.165929	0.159844	0.0759774	0.00768495	0.0214337	0.0765609	0.118304	0.20399	0.199982	0.125609	0.109564	0.0481187	0.0135974	0.0242746	0.102186	0.109179	0.295607	0.220662	0.113878	0.0744201	0.0483187	0.00115707	0.00721689	0.0302123	0.0353197	0.0360854	0.121519	0.207271	0.193088	0.186419	0.181712
O75934	0.225535	0.00596894	0.00898884	0.01071	0.0135579	0.0251657	0.0391225	0.0980063	0.154555	0.450857	0.00346233	0.00387425	0.0087252	0.0126333	0.0247376	0.0390911	0.0875305	0.180915	0.257766	0.388968	0.410114	0.0103448	0.0192446	0.0371434	0.0457002	0.082909	0.0850995	0.0871772	0.129637	0.085451	0.0218773	0.0445454	0.0581904	0.0459598	0.120287	0.147041	0.126177	0.155313	0.223638	0.058236	0.011324	0.0312326	0.0679874	0.0688245	0.100613	0.113816	0.164993	0.174022	0.207384
O75937	0.491198	0.00301443	0.000503757	0.00478171	0.00658983	0.0130274	0.0211114	0.0392743	0.0552988	0.332913	0.0032749	0.00489399	0.00766404	0.0119148	0.0176375	0.029915	0.0739626	0.214645	0.348466	0.257433	0.798142	0.0058619	0.000836105	0.015044	0.0187796	0.0237165	0.0317886	0.0342397	0.0393729	0.0252048	0.0221201	0.00582899	0.0409545	0.0409022	0.147293	0.185911	0.171188	0.184444	0.175382	0.280199	0.00731575	0.014137	0.0227109	0.0242194	0.0829514	0.0872478	0.211902	0.0896491	0.168747
O75940	0.688592	0.00550858	0.0130634	0.00688295	0.00924513	0.0183069	0.0226104	0.0355163	0.0658007	0.129044	0.0093387	0.00846235	0.0148294	0.0206162	0.0274621	0.0537744	0.111916	0.180391	0.250041	0.323169	0.835441	0.00400384	0.0159735	0.00978445	0.0109231	0.0182928	0.0278066	0.0348406	0.0282799	0.0250646	0.0206091	0.0402314	0.0503029	0.0613806	0.0848745	0.119208	0.107846	0.16473	0.290915	0.00400512	0.0956527	0.140953	0.176172	0.208258	0.218237	0.0223554	0.100644	0.007957	0.0257655
O75947	0.00232244	0.00119464	0.00486214	0.00690466	0.0107661	0.0209933	0.0408596	0.101424	0.264541	0.553452	0.00422647	0.00597636	0.011179	0.019359	0.0329184	0.0613997	0.137409	0.285842	0.228844	0.183774	0.00659596	0.00241513	0.00942866	0.0426912	0.0486121	0.101634	0.215085	0.279462	0.179382	0.103176	0.00839004	0.0270909	0.040568	0.0450763	0.167843	0.281194	0.196916	0.146698	0.0902356	0.00354052	0.00411243	0.0130263	0.0259726	0.029465	0.0664094	0.0931123	0.235768	0.25126	0.237711
O75955	0.00884738	0.0148448	0.0204463	0.0293938	0.0540739	0.103432	0.169062	0.231187	0.192045	0.168477	0.0151653	0.0138206	0.0437809	0.0636186	0.13882	0.150747	0.178129	0.143183	0.110367	0.110382	0.014168	0.0352309	0.0434646	0.112927	0.178824	0.189915	0.170897	0.118345	0.0759589	0.0410023	0.0443907	0.0923889	0.141489	0.152223	0.205619	0.145519	0.0961515	0.0672986	0.0449317	0.00288242	0.00720536	0.0499806	0.0953119	0.0926944	0.170329	0.211606	0.147211	0.111425	0.0838429
O75964	0.00420014	0.000573245	0.00348985	0.00461138	0.00986318	0.0102991	0.0305043	0.0765437	0.245083	0.617353	0.00308402	0.00374251	0.00706611	0.0122772	0.0249998	0.0507339	0.13081	0.310405	0.253863	0.211193	0.00569312	0.00386696	0.0088967	0.0347998	0.0406461	0.112411	0.210889	0.273547	0.214129	0.09065	0.0166563	0.061516	0.0540778	0.0464884	0.180143	0.234894	0.166639	0.124429	0.0730364	0.00316001	0.00349063	0.00944102	0.0285249	0.0261775	0.0679266	0.0898263	0.273046	0.245893	0.229036
O75976	0.00773027	0.0183268	0.0460392	0.0782934	0.128353	0.137946	0.13607	0.138529	0.133017	0.121077	0.0270877	0.0373363	0.0939489	0.120793	0.136387	0.118379	0.135086	0.12357	0.1029	0.0922369	0.00959892	0.0242824	0.0526542	0.151196	0.183196	0.17905	0.164263	0.104933	0.073471	0.0418852	0.049381	0.128178	0.168098	0.138365	0.195474	0.146076	0.0797843	0.0549629	0.0357991	0.00307057	0.00598019	0.0557073	0.0972935	0.0916767	0.170004	0.229584	0.116452	0.108792	0.0908475
O76021	0.29291	0.00457791	0.01019	0.0116097	0.0254403	0.0353851	0.0703233	0.0910446	0.159805	0.334968	0.00248527	0.00260313	0.00725069	0.0102497	0.0240955	0.0358118	0.0688499	0.116211	0.11582	0.61178	0.344868	0.00495479	0.00909182	0.031743	0.0469229	0.101104	0.117539	0.111374	0.123399	0.0821368	0.0180975	0.0323305	0.0447196	0.0439565	0.119143	0.1337	0.102022	0.114068	0.35765	0.0154815	0.0045987	0.0265813	0.0451297	0.0564704	0.102489	0.117805	0.244337	0.147463	0.219556
O76031	0.0116482	0.0018559	0.00808233	0.0108551	0.019102	0.0245596	0.0433299	0.0973485	0.238179	0.477881	0.00375971	0.00364166	0.0101423	0.0141722	0.0281724	0.0509626	0.138011	0.294815	0.253845	0.183523	0.0195322	0.00735874	0.0125346	0.0563357	0.0560797	0.113045	0.190668	0.252645	0.18058	0.0841872	0.0149217	0.0341415	0.0516704	0.0505685	0.17609	0.269761	0.187281	0.133981	0.0670184	0.00216489	0.00256935	0.0165956	0.0308326	0.0357888	0.0808586	0.0728822	0.369427	0.154616	0.204638
O76071	0.819415	0.00645997	0.0197913	0.00787652	0.00858772	0.0185821	0.015267	0.0229804	0.0273142	0.0546031	0.033109	0.0357739	0.0635338	0.0593118	0.0851215	0.0864592	0.118325	0.164592	0.189319	0.177174	0.884931	0.00495357	0.0193288	0.00778815	0.00894837	0.0171135	0.0194283	0.0159883	0.0181774	0.0108041	0.0326066	0.10621	0.0960498	0.0644879	0.183754	0.174041	0.123556	0.129112	0.0850613	0.450544	0.00845268	0.0474387	0.0573504	0.0523525	0.0751748	0.0667347	0.0776206	0.0819264	0.100319
O76094	0.595244	0.00604864	0.0196642	0.00866531	0.014565	0.0176857	0.0260572	0.0464902	0.0723708	0.155653	0.0133228	0.0135796	0.0226862	0.0314232	0.048472	0.0750512	0.127023	0.204409	0.210903	0.239344	0.831039	0.00375144	0.00707252	0.0110144	0.0078541	0.028285	0.0291448	0.0285394	0.0273496	0.0183995	0.0279409	0.0117755	0.0750939	0.0534737	0.191285	0.17785	0.13085	0.126631	0.103511	0.128641	0.00265488	0.0107934	0.0197787	0.0158886	0.0590767	0.110337	0.24798	0.147809	0.210461
O76096	0.0386742	0.00729647	0.0271767	0.0411931	0.0760578	0.129016	0.17134	0.184835	0.180358	0.144053	0.0136249	0.0181635	0.0543907	0.0860047	0.159912	0.145093	0.159487	0.139168	0.111506	0.11265	0.0226476	0.0134245	0.0315454	0.118979	0.162857	0.197963	0.190604	0.125067	0.0890301	0.0478828	0.0293247	0.0897016	0.140718	0.12783	0.248659	0.153012	0.093416	0.0818981	0.0354402	0.0165994	0.0285252	0.109949	0.154044	0.150463	0.12478	0.131618	0.132933	0.0815439	0.0695454
O94759	0.0151056	0.0126059	0.02397	0.0370298	0.0560938	0.0989254	0.139678	0.219763	0.179967	0.179627	0.0129821	0.0193636	0.0431976	0.0626683	0.11553	0.150096	0.175361	0.189325	0.121794	0.124563	0.0159511	0.0235167	0.0311403	0.0912639	0.159437	0.203363	0.20945	0.122963	0.0871207	0.0455607	0.0356313	0.0836265	0.118368	0.134674	0.236882	0.165033	0.0930005	0.0651853	0.047599	0.00289393	0.00550254	0.0263827	0.0424088	0.0505856	0.131983	0.213648	0.204742	0.145663	0.143091
O94766	0.00879077	0.0107523	0.0148177	0.0158759	0.0317934	0.0492231	0.0693222	0.148512	0.209685	0.444347	0.00718563	0.00949428	0.0272285	0.031037	0.0520964	0.0751291	0.13587	0.228978	0.224405	0.211323	0.00601082	0.0101835	0.0204365	0.0607667	0.0851377	0.127462	0.187338	0.202939	0.177736	0.0910167	0.0139776	0.0490597	0.0748741	0.0815913	0.194204	0.215971	0.170452	0.13017	0.0627934	0.00256147	0.0322535	0.0572053	0.0907463	0.0941333	0.14371	0.172562	0.144157	0.148305	0.114261
O94776	0.447839	0.00594453	0.0150574	0.0122226	0.0171812	0.0237745	0.0342917	0.0619656	0.0930331	0.250565	0.00469002	0.0046781	0.0111755	0.0138372	0.0263407	0.047614	0.0975283	0.187729	0.280382	0.322639	0.592482	0.00496698	0.00935649	0.0151988	0.0193309	0.0405496	0.0487356	0.0805637	0.100749	0.0721198	0.0221229	0.0444847	0.0383195	0.0378065	0.133068	0.161445	0.159672	0.210565	0.163931	0.456189	0.00761474	0.0266448	0.0355685	0.0346174	0.0595711	0.0432949	0.0889514	0.0948936	0.132129
O94804	0.0827819	0.0333621	0.0324882	0.0323446	0.044068	0.0500298	0.0641483	0.0857997	0.119215	0.376612	0.0212178	0.0170727	0.0304112	0.0353726	0.0499165	0.0483919	0.0932332	0.18881	0.266121	0.241391	0.235135	0.0616314	0.0274434	0.068086	0.0590269	0.0881759	0.0828856	0.112849	0.145769	0.115037	0.070575	0.0844681	0.0921651	0.0667605	0.123444	0.128383	0.144343	0.15735	0.132678	0.0411306	0.0369365	0.0704907	0.101706	0.100613	0.156971	0.0960506	0.166746	0.0819014	0.111672
O94819	0.308482	0.0107709	0.0363252	0.0460627	0.0441908	0.0615074	0.0671552	0.080518	0.119132	0.183266	0.0214398	0.0159636	0.0404852	0.0439102	0.0729726	0.0841063	0.128464	0.171656	0.188532	0.209201	0.232672	0.0160167	0.028369	0.0506591	0.0523492	0.0892156	0.0999593	0.116161	0.128983	0.103855	0.0330035	0.0691399	0.0822425	0.0687042	0.147884	0.169266	0.13824	0.138901	0.107652	0.13121	0.00953449	0.0291296	0.0643178	0.0791056	0.0933098	0.0903574	0.168774	0.155259	0.161751
O94826	0.0190127	0.00136983	0.0047522	0.00712499	0.0157546	0.0244214	0.0369786	0.0995459	0.240731	0.5249	0.00271839	0.00359031	0.0096462	0.0138708	0.029516	0.0483258	0.125849	0.289612	0.251096	0.206972	0.0280599	0.00461749	0.00838879	0.046767	0.0501608	0.111636	0.185069	0.258147	0.190815	0.0918231	0.0155598	0.045467	0.0457987	0.041024	0.158768	0.269306	0.190562	0.139154	0.075811	0.00276595	0.00253404	0.0125148	0.0205447	0.0226267	0.0597743	0.0949492	0.3269	0.216507	0.213095
O94851-4	0.0466485	0.0084424	0.0154113	0.0254474	0.0345855	0.0658144	0.121733	0.193711	0.212082	0.288071	0.00881618	0.0153158	0.0342257	0.0445445	0.0922143	0.12311	0.182077	0.182409	0.154044	0.154615	0.0112763	0.00990827	0.0234445	0.0799456	0.116167	0.173209	0.196435	0.138102	0.112762	0.0847237	0.012725	0.0471834	0.0794727	0.115779	0.241657	0.187948	0.132227	0.102976	0.0857572	0.00594762	0.00870381	0.0354112	0.046153	0.0610988	0.110391	0.139683	0.205282	0.164994	0.190911
O94855-2	0.791962	0.00745639	0.00165926	0.00877829	0.0168289	0.0172216	0.0184092	0.0242139	0.0346318	0.0902576	0.0253614	0.0191332	0.0353893	0.0447561	0.0599475	0.0703774	0.127726	0.194418	0.206279	0.221131	0.314646	0.0242987	0.0163881	0.0562165	0.0729501	0.0984087	0.116502	0.0891192	0.0930996	0.0652485	0.0367313	0.10406	0.0931058	0.0859677	0.148961	0.170586	0.118591	0.133205	0.101379	0.100368	0.00405358	0.00794785	0.0261877	0.0299354	0.113874	0.198406	0.177987	0.168972	0.157926
O94874	0.0338588	0.00619191	0.011854	0.0176623	0.031391	0.0407461	0.082044	0.154349	0.22927	0.360034	0.00785371	0.0104926	0.0266741	0.0405728	0.0720021	0.105081	0.16343	0.220948	0.166991	0.153755	0.0181493	0.00967128	0.0213571	0.0696576	0.122553	0.213225	0.226954	0.13975	0.0969622	0.0531009	0.02016	0.0521676	0.0903482	0.0993405	0.288314	0.201711	0.118977	0.0720642	0.0515145	0.00340212	0.003617	0.0217646	0.0321036	0.0376664	0.106072	0.142123	0.262973	0.152185	0.171749
O94885	0.111785	0.0266071	0.0464081	0.0552529	0.0584312	0.112091	0.176772	0.188106	0.149367	0.0751802	0.0294419	0.0333444	0.0600167	0.0569503	0.0617852	0.077989	0.110139	0.153333	0.22683	0.19017	0.622089	0.0195703	0.0241101	0.0318693	0.0313228	0.0421525	0.0465079	0.0579742	0.058785	0.0618199	0.0584719	0.0809162	0.0759858	0.0873113	0.146231	0.158569	0.124896	0.152687	0.114932	0.247641	0.0451288	0.0523851	0.0730405	0.082661	0.0909328	0.0715215	0.115327	0.0846869	0.107783
O94886	0.0222796	0.0129156	0.0315979	0.0575199	0.114417	0.180593	0.158545	0.142534	0.145027	0.134572	0.0209536	0.0336482	0.0789423	0.117676	0.162726	0.148871	0.135747	0.114896	0.0966036	0.0917578	0.0197995	0.0315679	0.0705986	0.180188	0.192816	0.171774	0.130068	0.0788699	0.0620148	0.0353218	0.0420687	0.155729	0.203756	0.126852	0.184404	0.130325	0.0684385	0.0558376	0.0430762	0.00379286	0.00497666	0.0655636	0.0976279	0.113692	0.185591	0.174334	0.134743	0.0995641	0.0856176
O94903	0.635986	0.00446813	0.0184723	0.0104857	0.0096972	0.0159217	0.0139932	0.0394951	0.0678901	0.0776973	0.0153491	0.0194242	0.0326138	0.0467846	0.0621346	0.0827342	0.14409	0.223981	0.18131	0.17495	0.831728	0.0056405	0.0103281	0.0213121	0.0168115	0.0240226	0.0262643	0.0267037	0.0274842	0.0193576	0.0273737	0.0573754	0.0729777	0.0564295	0.143159	0.2263	0.165739	0.142899	0.0982951	0.356635	0.00662018	0.0222688	0.0246256	0.0271648	0.0585745	0.0635465	0.166661	0.124546	0.126586
O94905	0.00310863	0.00309943	0.00726183	0.0119661	0.0243743	0.0455024	0.0957188	0.200653	0.248478	0.348246	0.00445738	0.00577894	0.014646	0.0266399	0.0670341	0.0920435	0.181735	0.249428	0.181673	0.16461	0.00480765	0.00837269	0.0208532	0.0726031	0.113203	0.213641	0.235732	0.155714	0.10661	0.0593597	0.017401	0.0469207	0.0885175	0.104527	0.278717	0.212041	0.119148	0.0803175	0.0518153	0.00171492	0.00349637	0.0193535	0.0384931	0.0363466	0.0865983	0.181765	0.19709	0.191596	0.190367
O94906	0.541256	0.00865773	0.0179147	0.0164468	0.0263394	0.0317057	0.0456684	0.061637	0.0671709	0.138745	0.00759767	0.00670236	0.012734	0.0198333	0.0333664	0.0556238	0.09341	0.139252	0.169639	0.432395	0.726772	0.00721873	0.00117669	0.0148208	0.0230564	0.0479432	0.0502434	0.0429247	0.0535142	0.033639	0.0198642	0.0420157	0.0449418	0.0562851	0.151303	0.148201	0.119072	0.130877	0.184436	0.183345	0.00550545	0.0172582	0.0328861	0.0372914	0.0935213	0.0994097	0.174227	0.144622	0.190891
O94915	0.517672	0.0178699	0.0145868	0.021803	0.0330106	0.0465278	0.062399	0.0819704	0.0910814	0.122862	0.0373624	0.0235181	0.0612109	0.0662772	0.11147	0.0956603	0.135683	0.146781	0.13357	0.176151	0.620179	0.0186913	0.0204722	0.0357144	0.0539831	0.0486091	0.0708867	0.0655843	0.0430358	0.0311651	0.0434342	0.0993012	0.101015	0.0900895	0.177127	0.153969	0.11154	0.0968014	0.104449	0.122917	0.0142187	0.0643002	0.0828691	0.0888291	0.119126	0.120353	0.114352	0.0926353	0.109858
O94919	0.0181648	0.0108682	0.016821	0.0232135	0.0420688	0.0699184	0.131335	0.196896	0.218795	0.247777	0.00963494	0.0100148	0.027838	0.0443401	0.0863968	0.113835	0.178183	0.21519	0.158212	0.132087	0.0233912	0.0147836	0.0260498	0.0869179	0.15225	0.199823	0.211384	0.131028	0.0912641	0.0510214	0.0209435	0.0660234	0.119721	0.128221	0.232876	0.189848	0.103306	0.0716483	0.0544122	0.00290248	0.0117047	0.0270999	0.0448313	0.0545152	0.115004	0.21203	0.166534	0.179216	0.16031
O94925-3	0.00925022	0.00165192	0.00516764	0.00802172	0.0111256	0.0241451	0.0418155	0.11064	0.258218	0.52203	0.00279619	0.00299867	0.00850631	0.0150257	0.0294838	0.046185	0.132997	0.301991	0.260146	0.198982	0.0370367	0.00983395	0.0152124	0.054828	0.0617256	0.124796	0.212002	0.244643	0.166792	0.0843776	0.0118403	0.0335607	0.050892	0.0613316	0.176532	0.27624	0.192887	0.121604	0.0690212	0.0202693	0.00348602	0.025758	0.0504843	0.0543674	0.0670102	0.0836248	0.247238	0.251411	0.215504
O94927	0.380729	0.0134125	0.0194508	0.019847	0.0246279	0.0526628	0.04432	0.0824389	0.0897553	0.272756	0.0134799	0.0146481	0.0282314	0.0367536	0.0573381	0.0682813	0.10974	0.17461	0.233182	0.263736	0.302118	0.00670967	0.0306717	0.0665411	0.0793431	0.0735529	0.0918144	0.102519	0.139841	0.106889	0.018844	0.0506948	0.0552296	0.0519896	0.135159	0.179493	0.173917	0.195361	0.139312	0.0692826	0.0459768	0.0798231	0.117525	0.106483	0.0934442	0.0810501	0.175563	0.103995	0.126857
O94966-5	0.530497	0.0168893	0.0328517	0.0195894	0.0280439	0.0362262	0.0540236	0.078918	0.0826624	0.112875	0.0222053	0.0261869	0.0447305	0.0555281	0.0809473	0.0993354	0.153418	0.178924	0.150648	0.177478	0.61367	0.0154104	0.0137147	0.0377962	0.041659	0.0667497	0.0866372	0.0622277	0.0572164	0.0400279	0.0377904	0.0760424	0.0923411	0.0903875	0.130648	0.158282	0.139012	0.152391	0.104136	0.203992	0.00469635	0.0377135	0.0360998	0.0394558	0.0840535	0.121507	0.161341	0.126036	0.141992
O94979	0.65051	0.009383	0.0130737	0.0119005	0.0227594	0.0293364	0.0353579	0.0410574	0.0702957	0.115016	0.0115671	0.0106787	0.0330787	0.036034	0.0516679	0.071256	0.119133	0.179913	0.208085	0.284753	0.775836	0.00692707	0.00550146	0.0154953	0.0155709	0.0290414	0.0341785	0.0318257	0.0415532	0.0277262	0.0430948	0.101409	0.0853632	0.0498024	0.151213	0.164821	0.130372	0.126203	0.110324	0.10545	0.00565086	0.0173158	0.0352461	0.0344408	0.110975	0.113133	0.16973	0.151029	0.215653
O94986	0.0633696	0.00977324	0.0177182	0.0211236	0.026909	0.0421401	0.0501355	0.0959907	0.194516	0.393077	0.00522644	0.00960721	0.0171886	0.016651	0.0309136	0.0479977	0.105297	0.199441	0.274656	0.29424	0.0728614	0.0077056	0.0236639	0.0408924	0.042078	0.0618568	0.102444	0.195526	0.266766	0.186206	0.0146677	0.0245852	0.0380961	0.0422149	0.0941046	0.176693	0.214387	0.239115	0.156137	0.00770583	0.00478414	0.0152295	0.0145353	0.0304405	0.0991701	0.091324	0.285583	0.216652	0.234576
O95104	0.226545	0.00698049	0.0115726	0.0163009	0.023359	0.0367346	0.0646505	0.0963901	0.168435	0.332078	0.00736552	0.00793139	0.0180913	0.0271914	0.0471562	0.0512744	0.112262	0.185161	0.2425	0.315266	0.330672	0.00694012	0.0220292	0.0247596	0.0446485	0.0888884	0.106165	0.119578	0.13919	0.091929	0.0122834	0.0338882	0.0412641	0.0518051	0.126214	0.183083	0.148009	0.15699	0.270678	0.0555011	0.00369794	0.021342	0.0414166	0.0533292	0.105763	0.10082	0.25898	0.139041	0.202574
O95139	0.00404841	0.00326729	0.01929	0.0369141	0.0522043	0.0690899	0.11238	0.138442	0.265472	0.261547	0.00660386	0.0114108	0.0361023	0.0466332	0.0527707	0.103078	0.15576	0.218725	0.186871	0.16185	0.00389844	0.00979618	0.0317827	0.0698871	0.0612165	0.107582	0.196904	0.219225	0.185238	0.115747	0.0199147	0.0438982	0.0549305	0.0636948	0.125353	0.247248	0.202547	0.149492	0.0798102	0.00185928	0.00158909	0.00245859	0.00746717	0.0128163	0.0263722	0.1045	0.249995	0.319684	0.234598
O95140	0.0215834	0.00778932	0.0121841	0.0194232	0.0291788	0.0441269	0.0601837	0.129432	0.227518	0.457737	0.00769266	0.00981079	0.0174108	0.0257043	0.0501577	0.073147	0.140818	0.266232	0.213975	0.189164	0.0404198	0.00905678	0.0160538	0.0569787	0.0615108	0.126713	0.193269	0.223476	0.165904	0.0795876	0.0141683	0.0461455	0.0560302	0.0624072	0.163559	0.248464	0.169593	0.130103	0.0765776	0.00476547	0.00450875	0.0134007	0.0283781	0.0347108	0.0772986	0.101863	0.238261	0.239945	0.222591
O95159	0.0122961	0.0067765	0.0111237	0.0167056	0.0295269	0.0399677	0.0692769	0.13828	0.204949	0.467223	0.0062297	0.00593476	0.018067	0.0250083	0.0374392	0.065767	0.12752	0.234536	0.251253	0.208606	0.0142427	0.0123938	0.0207491	0.0592085	0.111372	0.154352	0.195582	0.180417	0.178534	0.0900347	0.0154602	0.0399924	0.0791216	0.0851106	0.160097	0.228032	0.168014	0.1379	0.0743338	0.00248504	0.00661617	0.0305041	0.0499897	0.0600036	0.115503	0.202756	0.189945	0.177181	0.147393
O95163	0.893689	0.00577236	0.00155119	0.00658874	0.00778582	0.00762902	0.0100606	0.0132659	0.0209946	0.0304561	0.0752286	0.0688288	0.135073	0.114044	0.125147	0.0987117	0.11281	0.0946407	0.0676773	0.107838	0.733908	0.0186447	0.0248608	0.0168074	0.0247194	0.0331427	0.0370857	0.0243753	0.0272769	0.0222904	0.0454871	0.0595158	0.0917814	0.121543	0.170136	0.178021	0.118318	0.101409	0.106813	0.445993	0.0105678	0.0156517	0.0439071	0.0408835	0.0786984	0.0746947	0.0776359	0.0949122	0.125381
O95168	0.0122647	0.0028738	0.0115114	0.0138007	0.0271385	0.0468185	0.0865817	0.136085	0.291989	0.33178	0.00282616	0.0046796	0.015226	0.0196653	0.0415521	0.0650402	0.138807	0.270293	0.212384	0.186413	0.0235645	0.00607863	0.0293609	0.0569694	0.0647757	0.109479	0.198543	0.194538	0.139036	0.0623864	0.014145	0.03514	0.0490794	0.0586374	0.163465	0.300114	0.200346	0.120315	0.0646493	0.00445146	0.00582227	0.0163891	0.0485973	0.0517931	0.0679371	0.063093	0.363147	0.161521	0.195554
O95169	0.00968239	0.0013516	0.00437788	0.00778664	0.0162671	0.0181538	0.0444046	0.0949745	0.252625	0.492064	0.00283459	0.00406449	0.010207	0.0123557	0.0265544	0.0512348	0.122646	0.307694	0.25349	0.204551	0.00193704	0.00568251	0.0130913	0.0571803	0.0583591	0.117186	0.207098	0.254099	0.18005	0.0946073	0.0151069	0.0402332	0.052348	0.0543247	0.129416	0.280443	0.20253	0.140394	0.0725988	0.00207455	0.00386658	0.0302467	0.0569638	0.0541066	0.0745288	0.0857393	0.225037	0.238925	0.220816
O95182	0.00232696	0.00145518	0.00523366	0.00826741	0.0139242	0.0221798	0.0471159	0.120295	0.311114	0.468977	0.00217774	0.00357006	0.00761755	0.0153844	0.0261337	0.0517183	0.145074	0.290066	0.234458	0.203945	0.00429504	0.00452725	0.016155	0.0543379	0.0596072	0.100677	0.205773	0.264035	0.187204	0.105255	0.00845397	0.0304079	0.0453345	0.0504575	0.138174	0.281844	0.212317	0.159136	0.108305	0.00221535	0.00324002	0.0289069	0.0587847	0.0648837	0.0805334	0.0689191	0.363333	0.142155	0.183274
O95202	0.00552736	0.00234756	0.00654602	0.0103366	0.0174487	0.0259826	0.0450743	0.0918826	0.236425	0.50753	0.00260372	0.00447355	0.0112948	0.0149443	0.027997	0.0450752	0.130161	0.292349	0.260227	0.204625	0.00514985	0.00564839	0.0141504	0.0534894	0.0523716	0.103277	0.199341	0.251776	0.191927	0.109198	0.0146432	0.0336613	0.0413699	0.0435019	0.14474	0.266593	0.210473	0.130811	0.0717599	0.00299815	0.00316369	0.0181978	0.0361914	0.035102	0.0572365	0.0876768	0.228588	0.277095	0.243882
O95210	0.00947628	0.016455	0.0208962	0.0273603	0.0439202	0.0752711	0.129082	0.17643	0.192333	0.249196	0.0146263	0.0173066	0.0360251	0.0422055	0.0907907	0.115149	0.174423	0.204755	0.158316	0.14643	0.0115341	0.0212038	0.0289419	0.0795323	0.116318	0.204979	0.203653	0.134756	0.108376	0.072087	0.033334	0.0630452	0.0928651	0.114753	0.205985	0.18976	0.124777	0.089917	0.080536	0.00296518	0.00853509	0.023368	0.0480336	0.0327235	0.11327	0.171863	0.19697	0.203143	0.181165
O95219	0.584441	0.00861775	0.0273398	0.0179955	0.0267343	0.0478627	0.0413391	0.0711073	0.064926	0.109636	0.0114316	0.0140579	0.0327384	0.063681	0.103327	0.085524	0.157763	0.181568	0.176063	0.173845	0.441901	0.0180281	0.0431785	0.100598	0.139111	0.0763817	0.0725862	0.0426968	0.0358831	0.0296356	0.0349581	0.133064	0.110864	0.0945461	0.156249	0.178236	0.108114	0.0877716	0.0961977	0.140733	0.00604853	0.0410297	0.0593331	0.074797	0.164624	0.151403	0.112374	0.101594	0.114817
O95232	0.573962	0.00925871	0.020809	0.0127523	0.0208381	0.0301429	0.0414149	0.0614974	0.0648011	0.161189	0.0085267	0.00828332	0.0120065	0.0168087	0.0362445	0.0515476	0.108905	0.226948	0.232062	0.298667	0.703616	0.00950806	0.0260648	0.0267178	0.027737	0.0399622	0.0475336	0.049174	0.0397781	0.0299085	0.0479415	0.192568	0.074008	0.0619383	0.102732	0.111258	0.11953	0.10609	0.149126	0.227449	0.00579704	0.00779223	0.0118704	0.0186299	0.0593242	0.154973	0.156394	0.162269	0.180002
O95239	0.0333962	0.00594557	0.0103054	0.0140897	0.0184069	0.0328405	0.0473927	0.109439	0.188271	0.553849	0.00413828	0.00476143	0.0114054	0.016055	0.0304695	0.0464958	0.0989091	0.196169	0.279035	0.299679	0.0184776	0.00872352	0.0218264	0.0472068	0.0519755	0.092095	0.113085	0.175445	0.240061	0.24013	0.0275771	0.0536112	0.0536556	0.0563304	0.130827	0.147269	0.163879	0.179855	0.139104	0.0122052	0.0152846	0.0409007	0.0720369	0.0824675	0.107025	0.100278	0.173158	0.143405	0.230126
O95248-4	0.170259	0.0310322	0.024048	0.0300538	0.0586904	0.0546567	0.0650414	0.119206	0.149591	0.258431	0.0183946	0.0140528	0.0421728	0.0471601	0.0794709	0.0769509	0.128651	0.182835	0.180258	0.22725	0.247226	0.039239	0.0349701	0.0763209	0.0992228	0.121356	0.113907	0.102047	0.0859068	0.079805	0.0385333	0.0680806	0.112374	0.0958827	0.16282	0.157247	0.12337	0.102942	0.0969801	0.0303166	0.0249253	0.0846079	0.0893934	0.0876919	0.117812	0.157871	0.122108	0.146321	0.154928
O95249	0.0120608	0.00570271	0.0137933	0.0162429	0.0339193	0.0556168	0.0769868	0.137761	0.183238	0.406749	0.00977358	0.0118603	0.0226211	0.0334542	0.0688494	0.0692298	0.126431	0.238165	0.227781	0.183186	0.00780446	0.0103495	0.0199873	0.0739185	0.117092	0.158435	0.210851	0.181418	0.133666	0.0639983	0.0216913	0.0923813	0.120893	0.0986172	0.203536	0.216488	0.121409	0.0870908	0.0463566	0.003695	0.00682923	0.0371252	0.0636331	0.0566957	0.178738	0.196999	0.191873	0.132682	0.121255
O95251	0.0790186	0.0172677	0.0308545	0.0323024	0.0436935	0.0550683	0.0631433	0.0820578	0.12279	0.473804	0.00331842	0.00416689	0.00965965	0.0146907	0.0223017	0.040513	0.0920123	0.189478	0.3219	0.282702	0.0976212	0.0062001	0.0267318	0.0298916	0.0419163	0.0672572	0.0857406	0.191428	0.224514	0.197513	0.0220969	0.0178825	0.0453905	0.0386088	0.113181	0.169326	0.190094	0.204636	0.199454	0.144241	0.00253495	0.00763617	0.0072442	0.0189614	0.0501519	0.103698	0.21316	0.199655	0.252717
O95292	0.0182574	0.00845254	0.0178758	0.0189815	0.0396198	0.0462339	0.0818709	0.141307	0.196589	0.438592	0.0144361	0.012863	0.0278661	0.036719	0.0665437	0.0866253	0.163541	0.230844	0.191809	0.157815	0.0122453	0.0131525	0.0217418	0.0844146	0.116818	0.207233	0.206945	0.14861	0.110236	0.0610863	0.0218092	0.0565499	0.0794392	0.107719	0.240938	0.209107	0.131525	0.0925987	0.0600362	0.0014713	0.00306719	0.0150219	0.0379382	0.0395074	0.118179	0.171756	0.204059	0.199428	0.192615
O95298	0.0604857	0.00410282	0.00812262	0.0139581	0.0292758	0.034769	0.0523395	0.0988846	0.260483	0.422565	0.00473724	0.00683865	0.0217071	0.028238	0.0471759	0.0689715	0.149728	0.251044	0.180706	0.183581	0.00658508	0.00539203	0.0165845	0.0527191	0.0595259	0.121471	0.213345	0.25028	0.187065	0.0845717	0.0104344	0.0300579	0.0466853	0.050186	0.168322	0.283023	0.193145	0.143146	0.0673976	0.00149576	0.00173737	0.015984	0.042618	0.0343609	0.0735977	0.0922388	0.256213	0.25457	0.255039
O95299	0.00448792	0.0020924	0.00413941	0.00657462	0.0163794	0.0210372	0.0394584	0.0875849	0.230752	0.586273	0.00308166	0.00451435	0.0121651	0.0150457	0.0343487	0.0585979	0.133017	0.285748	0.221435	0.197245	0.0158586	0.00631419	0.0138429	0.0514835	0.0554394	0.113859	0.200652	0.257751	0.177414	0.0886425	0.0121826	0.0370731	0.0495461	0.0504088	0.174022	0.269942	0.20043	0.122931	0.0794893	0.00263854	0.00327961	0.0100552	0.0171286	0.0229683	0.0703667	0.0808513	0.346978	0.197033	0.227513
O95302	0.05829	0.00859372	0.0123066	0.0215321	0.0334048	0.0614492	0.0998889	0.223445	0.231479	0.230235	0.0112066	0.0143949	0.0246866	0.0423298	0.0837172	0.130394	0.186082	0.191561	0.161163	0.121679	0.149313	0.00816624	0.00854173	0.0748451	0.105953	0.211713	0.219021	0.115477	0.0696655	0.0361866	0.0117308	0.0427426	0.0873905	0.104563	0.347984	0.214302	0.0953717	0.0579728	0.0379427	0.0518163	0.00343687	0.0147712	0.0234429	0.0311285	0.0693321	0.238237	0.191332	0.198134	0.131527
O95319-3	0.579938	0.00647308	0.023325	0.00926038	0.0163394	0.0163866	0.0277525	0.0556925	0.0908259	0.169746	0.011239	0.00987314	0.0248178	0.0275146	0.0547249	0.0518496	0.11063	0.166638	0.208154	0.334558	0.773697	0.00542347	0.00234169	0.0132984	0.0142259	0.0253564	0.0304446	0.0364147	0.0439794	0.032338	0.0355419	0.0100926	0.061098	0.0628234	0.134175	0.166532	0.13165	0.196091	0.161366	0.18772	0.00886197	0.0342474	0.0549685	0.0605194	0.0876668	0.0662237	0.132121	0.138845	0.214933
O95336	0.846069	0.00668757	0.00659288	0.00810622	0.0141222	0.0159329	0.0154238	0.0199409	0.0202061	0.0259268	0.0427867	0.0436005	0.100595	0.0989337	0.131062	0.0996031	0.123557	0.132264	0.115442	0.115904	0.910313	0.00494837	0.0279032	0.00906781	0.00969976	0.0115051	0.0142353	0.0142771	0.0105135	0.00595285	0.0579645	0.0290094	0.12123	0.0837919	0.170569	0.188095	0.121331	0.119104	0.084093	0.611395	0.00531829	0.0374764	0.0561169	0.0406033	0.0576014	0.0412065	0.0481361	0.0466755	0.0503602
O95347	0.0748927	0.0066078	0.00845225	0.0103486	0.0170646	0.0201403	0.0343375	0.0700282	0.13226	0.543903	0.00573642	0.0052551	0.0112402	0.0147756	0.0240257	0.0358677	0.0845608	0.198186	0.288124	0.296209	0.0681051	0.0134131	0.0211526	0.0615206	0.0757602	0.13314	0.125692	0.140842	0.173049	0.114582	0.0260904	0.0334828	0.055001	0.0511832	0.150167	0.174203	0.156043	0.159866	0.137337	0.022909	0.00638275	0.0223945	0.0358143	0.0349627	0.095416	0.106213	0.21958	0.178486	0.238428
O95352	0.918991	0.00417614	0.0252374	0.00407445	0.00272125	0.00576172	0.00480887	0.00748272	0.00949739	0.022361	0.0326323	0.0318794	0.0497932	0.0768766	0.0991492	0.105872	0.193149	0.160127	0.119598	0.130925	0.866238	0.00494592	0.0067953	0.012089	0.0122097	0.020218	0.0185852	0.018617	0.0131038	0.00811895	0.0555911	0.140955	0.0811765	0.0418177	0.140276	0.173465	0.118094	0.132028	0.116597	0.503214	0.0149354	0.0223613	0.0458448	0.0342844	0.0571392	0.064856	0.0642487	0.0754202	0.0754857
O95372	0.838245	0.00649511	0.0158581	0.00922586	0.0107583	0.0113465	0.0140325	0.0202444	0.0241039	0.0471064	0.040597	0.0345343	0.0876661	0.0873556	0.12409	0.0984966	0.123551	0.146552	0.112849	0.139845	0.86502	0.00407793	0.0103725	0.0120195	0.0128375	0.0188387	0.0197266	0.0192426	0.0243806	0.0128972	0.0413693	0.0706667	0.108189	0.0708422	0.161314	0.180216	0.141842	0.132002	0.0978464	0.40029	0.00609927	0.0230847	0.0424519	0.050248	0.0930836	0.0882372	0.0892785	0.0735192	0.0854623
O95373	0.900363	0.00485685	0.0284578	0.00286982	0.0031162	0.00513792	0.00739886	0.00831249	0.0134781	0.0138854	0.0527849	0.0509075	0.0765578	0.0830271	0.0858662	0.0811698	0.102833	0.146485	0.167624	0.157507	0.904582	0.00444151	0.0216556	0.00746769	0.0090855	0.0115926	0.0147919	0.0108362	0.0108862	0.00609824	0.0416388	0.107231	0.0879523	0.0618088	0.157823	0.153741	0.116841	0.122636	0.118238	0.65418	0.00424283	0.0223451	0.0155861	0.0123851	0.0333507	0.0548799	0.0490026	0.0673489	0.0776003
O95400	0.680192	0.0254376	0.0325417	0.0142546	0.029116	0.0498961	0.0361744	0.0591334	0.0504995	0.0532585	0.00609133	0.00943549	0.0212231	0.0326403	0.0501245	0.0599041	0.101347	0.139099	0.203515	0.376621	0.876712	0.00431409	0.000963756	0.00817144	0.0113007	0.0189808	0.0207024	0.0228476	0.0205344	0.015473	0.0141457	0.0531997	0.0411634	0.054833	0.121259	0.131913	0.130818	0.172425	0.280243	0.207139	0.0166763	0.0412296	0.0745111	0.0560799	0.0860999	0.109903	0.170105	0.114146	0.124111
O95429	0.644579	0.0118404	0.0303586	0.0299646	0.0176653	0.0458366	0.0417706	0.0389492	0.042433	0.0361132	0.085443	0.101007	0.116228	0.128011	0.101699	0.109832	0.126318	0.0879463	0.0657358	0.077779	0.902205	0.00573511	0.0329536	0.0143231	0.0109447	0.0131738	0.0187969	0.0128163	0.0115635	0.00893544	0.0388426	0.00804913	0.0846772	0.098562	0.151859	0.201617	0.126976	0.134212	0.155206	0.617278	0.0448194	0.0481122	0.0591839	0.0460451	0.064604	0.0449216	0.0384886	0.0353853	0.0461721
O95433	0.841772	0.0065214	0.015673	0.0097241	0.0170557	0.0151403	0.0169785	0.0197876	0.0266831	0.0267398	0.0458697	0.0501514	0.0903032	0.0835253	0.0836808	0.0824481	0.106677	0.129199	0.151496	0.180077	0.923436	0.00409198	0.00329109	0.00666428	0.00510239	0.00991576	0.00896502	0.0118566	0.0102442	0.00739406	0.0404771	0.0376961	0.0964723	0.060936	0.168579	0.173701	0.131624	0.151402	0.113904	0.551225	0.00572912	0.0209045	0.025202	0.0190395	0.0600784	0.0614254	0.0539639	0.0696079	0.0772606
O95450	0.0346773	0.0183778	0.0447301	0.055771	0.0566497	0.119924	0.130247	0.173601	0.17951	0.147701	0.00968485	0.0192266	0.0441323	0.0553614	0.0896776	0.119402	0.193485	0.1901	0.145465	0.136846	0.0355941	0.0200137	0.0396719	0.09591	0.113479	0.189036	0.198693	0.106937	0.0858254	0.0565033	0.0538952	0.0877732	0.122087	0.117961	0.206413	0.17015	0.0938961	0.0842022	0.0636226	0.0105143	0.0107707	0.0662845	0.0757567	0.090572	0.145824	0.147078	0.182818	0.118569	0.119296
O95456	0.741984	0.0109917	0.0271714	0.0171175	0.0328443	0.024169	0.0322778	0.0354793	0.0367167	0.0672703	0.0342878	0.0422002	0.0747524	0.0705732	0.0722059	0.0841199	0.100141	0.132936	0.172253	0.21653	0.739237	0.0133974	0.0739082	0.015788	0.0118138	0.024621	0.0292269	0.0372576	0.0345115	0.0202382	0.0516521	0.371152	0.0451428	0.0503963	0.100932	0.123782	0.134319	0.0629994	0.0596244	0.37045	0.0179275	0.0622246	0.12074	0.083861	0.100804	0.0496197	0.05065	0.065458	0.078265
O95466-3	0.448088	0.0253198	0.0187712	0.0249778	0.0482045	0.0578412	0.0697016	0.0820917	0.0951624	0.10927	0.0497165	0.0303715	0.0628336	0.0820542	0.131262	0.107856	0.128529	0.146197	0.125225	0.125735	0.611607	0.0318142	0.0187348	0.0588041	0.0612148	0.0609325	0.0586507	0.0433145	0.0380226	0.0261284	0.0651801	0.121867	0.139387	0.0966348	0.167709	0.133644	0.0916253	0.0789598	0.0630957	0.194234	0.0155927	0.0411322	0.0502846	0.0509371	0.116792	0.159145	0.120087	0.101617	0.112098
O95477	0.0208031	0.0408752	0.0302004	0.0497008	0.0874569	0.109725	0.173908	0.212022	0.162051	0.144141	0.0329222	0.0235565	0.0505386	0.0673848	0.116995	0.146495	0.16807	0.176251	0.102141	0.112121	0.00774025	0.0579821	0.044871	0.101984	0.184244	0.211489	0.153452	0.106745	0.0870973	0.0443954	0.0367449	0.080704	0.161859	0.139049	0.221806	0.149128	0.101776	0.0596475	0.0492856	0.00551583	0.0116749	0.0341126	0.050918	0.0708938	0.1723	0.271653	0.14433	0.11743	0.103887
O95479	0.0973579	0.00666599	0.0123914	0.0127738	0.0326613	0.0411296	0.0717975	0.150409	0.194087	0.324601	0.00779204	0.00828042	0.0220637	0.0316101	0.0610637	0.0877867	0.180421	0.244249	0.195714	0.146378	0.170995	0.00996731	0.021802	0.0666399	0.0967447	0.20104	0.209791	0.119675	0.0743834	0.0421578	0.0152571	0.0468837	0.105391	0.111992	0.301676	0.203014	0.102431	0.0650049	0.0427265	0.0180551	0.00635802	0.0391548	0.0651885	0.0741492	0.124025	0.152311	0.241677	0.122935	0.127174
O95486	0.487394	0.0106644	0.012695	0.0203166	0.025456	0.0303308	0.0507711	0.0733633	0.0902308	0.198778	0.0201332	0.0239397	0.0403491	0.0577711	0.0778781	0.0873859	0.112088	0.179487	0.187503	0.213465	0.618404	0.0107861	0.00694644	0.0346044	0.0625549	0.0616494	0.0555743	0.0611695	0.0552487	0.033062	0.01566	0.0962204	0.113434	0.108768	0.173386	0.162027	0.123376	0.120767	0.0863607	0.0309696	0.00515876	0.0161663	0.0316743	0.0488827	0.138134	0.192182	0.240718	0.159332	0.144536
O95487-3	0.0946283	0.00595748	0.0140928	0.0181802	0.0358547	0.0406949	0.0906272	0.132695	0.16658	0.400689	0.00637021	0.00926145	0.0169924	0.0265096	0.0530647	0.0703915	0.136633	0.233418	0.223056	0.220772	0.106693	0.00994323	0.0195245	0.0837441	0.112808	0.151069	0.163019	0.131389	0.129834	0.0820263	0.0186999	0.0505014	0.099584	0.11085	0.152419	0.185407	0.130799	0.115956	0.0868727	0.00428004	0.00306895	0.0199631	0.0477029	0.0669254	0.162197	0.206983	0.206399	0.150567	0.138699
O95571	0.0459065	0.00186621	0.00745415	0.0110612	0.0199458	0.0403957	0.0597547	0.114866	0.260191	0.416304	0.00336305	0.00373591	0.0106372	0.0178788	0.0347757	0.052208	0.137985	0.299073	0.248777	0.183838	0.0764573	0.00513934	0.0121227	0.0460074	0.0609154	0.113021	0.212759	0.231195	0.169271	0.0704231	0.00630771	0.0264232	0.0489906	0.0475882	0.179126	0.297043	0.185434	0.127706	0.0722159	0.0095508	0.0069866	0.0252374	0.0451978	0.0468928	0.0730417	0.0810513	0.235833	0.251826	0.210622
O95573	0.031828	0.00627598	0.0108119	0.0169985	0.0330816	0.0502128	0.0918702	0.184144	0.223102	0.33224	0.00611215	0.00729685	0.0199669	0.0284997	0.0672922	0.0905127	0.164353	0.25157	0.177859	0.162101	0.0290738	0.00755249	0.0174439	0.0782545	0.118191	0.212049	0.223439	0.145268	0.10415	0.0542022	0.0166572	0.0609239	0.0943924	0.0993486	0.271256	0.214133	0.112706	0.0856941	0.0554624	0.00383833	0.00647571	0.0361926	0.0581531	0.0563321	0.112722	0.159313	0.185765	0.1781	0.184551
O95602	0.325646	0.00495711	0.00525317	0.0102063	0.020096	0.0306335	0.0488834	0.075396	0.119514	0.379695	0.0089514	0.00911163	0.0194344	0.0236841	0.0428906	0.0645346	0.116241	0.18073	0.231386	0.28352	0.269746	0.0188917	0.0241195	0.0488399	0.0633695	0.0872055	0.0969816	0.110006	0.141378	0.121333	0.028723	0.0682088	0.0625485	0.0557463	0.125491	0.155089	0.146712	0.1619	0.140632	0.0776668	0.0150858	0.032031	0.0577351	0.044416	0.0784464	0.0889819	0.184362	0.16447	0.197758
O95613	0.130238	0.00529155	0.0108713	0.0135901	0.0209437	0.030161	0.0482124	0.101191	0.174758	0.441202	0.00758541	0.00844979	0.0139176	0.0213621	0.0343937	0.0508305	0.0973038	0.200242	0.253876	0.282571	0.0761471	0.0120352	0.0264368	0.0455224	0.0578849	0.0970569	0.138578	0.195743	0.213464	0.147318	0.0159585	0.036347	0.0475932	0.0647157	0.122893	0.174044	0.181539	0.190834	0.15413	0.049315	0.00601918	0.0249526	0.0373976	0.0419745	0.0813702	0.0966588	0.158558	0.220665	0.229608
O95619	0.103076	0.0119422	0.0130413	0.0175053	0.0233023	0.0421941	0.0555947	0.117456	0.189766	0.426122	0.0120925	0.00830898	0.0164473	0.0216385	0.0512962	0.0593995	0.108039	0.185948	0.239781	0.297049	0.115982	0.00613069	0.0197294	0.0366146	0.0501469	0.0940693	0.116615	0.155747	0.24219	0.162775	0.0217212	0.0060149	0.0695578	0.052892	0.135244	0.17777	0.135068	0.217395	0.184338	0.098453	0.0151675	0.0370212	0.061662	0.0425559	0.0526389	0.0985637	0.178924	0.198664	0.21635
O95684-2	0.391625	0.00522281	0.00759399	0.00927142	0.0137629	0.017407	0.0281864	0.0503583	0.0906221	0.38595	0.0107425	0.0144597	0.0249937	0.0262265	0.0436144	0.054136	0.108035	0.203069	0.244105	0.270617	0.56284	0.0118218	0.0142517	0.0353287	0.035712	0.0658892	0.0634399	0.0777764	0.0875144	0.0539142	0.0124886	0.0913304	0.0301969	0.0420682	0.144343	0.168599	0.177795	0.19233	0.140848	0.212492	0.00443513	0.0214431	0.0238082	0.023321	0.0647127	0.0841592	0.157578	0.195185	0.213493
O95714	0.101765	0.00830243	0.00844762	0.0212745	0.0340162	0.0581376	0.090191	0.169631	0.206349	0.280429	0.00780728	0.0105401	0.019307	0.025641	0.0610802	0.0905744	0.158605	0.216905	0.180612	0.199921	0.152728	0.00802527	0.0233949	0.0630823	0.104092	0.151682	0.190919	0.109775	0.0824556	0.0536458	0.0144438	0.0318137	0.0690894	0.106238	0.267317	0.200305	0.119242	0.085272	0.101313	0.0218326	0.00802416	0.032147	0.0524555	0.0587752	0.116102	0.137937	0.215111	0.173466	0.177381
O95716	0.108089	0.00372729	0.0031238	0.00655665	0.0207358	0.0223346	0.0420082	0.0969973	0.165616	0.530811	0.013742	0.0122059	0.0216728	0.0320627	0.06659	0.0797412	0.130309	0.236253	0.216501	0.194877	0.158042	0.0173598	0.0195577	0.075595	0.121221	0.16917	0.176386	0.125696	0.0933391	0.0436334	0.0238587	0.0768123	0.0746486	0.064205	0.223073	0.214029	0.143527	0.0690402	0.0498004	0.00589526	0.00976992	0.0434234	0.070284	0.0482643	0.137267	0.161203	0.209027	0.151143	0.165479
O95721	0.0477489	0.016766	0.0339897	0.0491925	0.0724845	0.126016	0.163978	0.143659	0.164464	0.125915	0.0190102	0.0291199	0.0615574	0.101493	0.139538	0.126989	0.143003	0.141775	0.1158	0.0990846	0.111648	0.0366866	0.059088	0.130586	0.131379	0.131627	0.14595	0.117582	0.0921825	0.0598173	0.048571	0.0996236	0.155901	0.127792	0.154955	0.153313	0.110457	0.085583	0.0627502	0.0614004	0.00974564	0.0268988	0.046506	0.081655	0.148171	0.179113	0.156159	0.12426	0.12422
O95747	0.803436	0.00865793	0.00355923	0.011428	0.0139718	0.01859	0.0220864	0.0268977	0.0322298	0.0300004	0.0401564	0.028557	0.0586044	0.105247	0.123763	0.0776793	0.111959	0.129634	0.165107	0.159293	0.910703	0.00727819	0.000780168	0.00718773	0.00887167	0.0132758	0.0161695	0.0162683	0.0162717	0.00954691	0.0618882	0.462285	0.0582886	0.00813067	0.110648	0.105171	0.0739749	0.0758524	0.043761	0.504709	0.00898368	0.0262132	0.0187763	0.0191794	0.0396088	0.0921838	0.0723993	0.0834147	0.114878
O95757	0.655408	0.0138407	0.0152072	0.0218475	0.0247653	0.0352199	0.0300682	0.0441563	0.0462702	0.0361462	0.0496156	0.0491339	0.105558	0.0967992	0.107641	0.104145	0.11487	0.10811	0.0972976	0.128718	0.80975	0.00645492	0.00502345	0.0185648	0.018204	0.0230541	0.0293241	0.0252012	0.0268558	0.0141341	0.0647518	0.0971949	0.112675	0.0809657	0.129564	0.143593	0.118947	0.112408	0.0850518	0.514427	0.0141873	0.040212	0.0585648	0.0575263	0.0831933	0.0567915	0.0542583	0.0603639	0.0659447
O95758-4	0.312936	0.0169566	0.0105609	0.0323242	0.0409176	0.0545998	0.0898913	0.100538	0.144512	0.196764	0.0220308	0.015183	0.0324295	0.040775	0.0591617	0.0741409	0.131199	0.178871	0.160047	0.286162	0.381149	0.0196703	0.015234	0.0433782	0.0508126	0.0864839	0.101904	0.106842	0.114455	0.0800716	0.0338567	0.151184	0.0622323	0.0652542	0.142727	0.167377	0.136779	0.137273	0.1155	0.0349587	0.00533407	0.0148	0.0510069	0.0406819	0.106313	0.123621	0.198366	0.149508	0.27541
O95772	0.0284071	0.0074097	0.0204769	0.0453477	0.107226	0.166494	0.175798	0.182078	0.143234	0.127835	0.0103437	0.0239178	0.0679161	0.117734	0.194806	0.147575	0.157401	0.125159	0.090315	0.0764931	0.00769624	0.424414	0.223646	0.0888685	0.0715543	0.0669541	0.0557593	0.0246733	0.021529	0.0149047	0.0271337	0.153205	0.223256	0.130721	0.21076	0.1361	0.0538543	0.039774	0.0305845	0.00951587	0.00874956	0.0771639	0.104778	0.126845	0.148672	0.173176	0.120442	0.0835389	0.0708733
O95782	0.101539	0.014663	0.0124446	0.0190103	0.0367284	0.0615857	0.145353	0.215715	0.167787	0.178025	0.0166565	0.014105	0.0327209	0.0454587	0.113421	0.172525	0.191087	0.182031	0.109658	0.113171	0.106359	0.0262414	0.0199815	0.0766577	0.190935	0.208204	0.165505	0.0911807	0.0632745	0.031219	0.0264783	0.0661847	0.124685	0.169961	0.235397	0.167926	0.0848229	0.0598208	0.0480285	0.0207521	0.00575123	0.0252605	0.0385594	0.0484499	0.15091	0.287861	0.171946	0.112036	0.0920867
O95793	0.161857	0.00665053	0.0138731	0.0117385	0.0143414	0.0303793	0.0516963	0.108405	0.221135	0.379923	0.00664203	0.0167292	0.0290421	0.0338635	0.0503189	0.0608863	0.130842	0.241921	0.202994	0.226761	0.238957	0.0126482	0.0190955	0.0447119	0.0782329	0.15889	0.176425	0.118093	0.0963697	0.0565773	0.0169921	0.0529426	0.0718336	0.0751126	0.22051	0.174782	0.127303	0.125698	0.134826	0.0224656	0.00834971	0.0124107	0.0329575	0.0300925	0.0832862	0.126691	0.296417	0.126284	0.206898
O95816	0.624351	0.00656286	0.0072026	0.00801394	0.0155241	0.0223653	0.033523	0.0610574	0.0791699	0.176259	0.0126419	0.0171108	0.0203253	0.0311207	0.0749382	0.101388	0.161307	0.197096	0.190016	0.211104	0.715557	0.0053681	0.00350511	0.0220915	0.0340113	0.0569938	0.0603944	0.0445913	0.0429094	0.0290151	0.01664	0.0379404	0.0847465	0.0777612	0.216186	0.204058	0.128715	0.100569	0.112397	0.0473799	0.00388121	0.0305206	0.0537646	0.0575688	0.119137	0.141268	0.201225	0.156907	0.182157
O95817	0.438559	0.0206197	0.0477524	0.0379226	0.0345061	0.0486408	0.0561011	0.0892234	0.0911102	0.126416	0.0375643	0.0402897	0.0425203	0.0694773	0.0732391	0.0814412	0.120397	0.168734	0.184359	0.184841	0.321005	0.0227399	0.0300563	0.0588154	0.0793869	0.100818	0.104785	0.0871521	0.0882283	0.0709009	0.046276	0.080812	0.114688	0.107856	0.13841	0.157222	0.109435	0.096193	0.147791	0.178029	0.0387488	0.0681798	0.0913361	0.0880833	0.152247	0.0874705	0.134042	0.0719817	0.102692
O95819-3	0.0239857	0.0958853	0.0773348	0.0821551	0.0981304	0.11454	0.129073	0.132354	0.107818	0.096585	0.0785239	0.0634809	0.103021	0.10709	0.124109	0.116113	0.122127	0.0998912	0.0842356	0.0815804	0.0408241	0.116632	0.0566512	0.125026	0.158054	0.139505	0.11486	0.090384	0.0651067	0.0499	0.103456	0.111178	0.169047	0.129191	0.182943	0.115332	0.0741685	0.0614927	0.0645001	0.00598844	0.0656348	0.110205	0.128713	0.129017	0.20726	0.130064	0.0985506	0.0596408	0.0524159
O95822	0.0586093	0.0040029	0.0104261	0.0179456	0.0270867	0.0356916	0.0602691	0.135242	0.220071	0.416361	0.00368211	0.00418877	0.0173518	0.0178576	0.0427393	0.0665066	0.143373	0.276154	0.224822	0.18846	0.0197712	0.00486347	0.0201527	0.0558121	0.0581848	0.108044	0.203195	0.247476	0.185925	0.0965757	0.0134735	0.0508492	0.0394506	0.057225	0.153973	0.257432	0.194815	0.134491	0.0708027	0.00608007	0.00336674	0.00588498	0.022019	0.0234607	0.0642926	0.102699	0.21207	0.265952	0.235843
O95825	0.494218	0.00502988	0.0074228	0.00848641	0.0141544	0.0214124	0.0301753	0.0738461	0.100104	0.150658	0.0103215	0.00987396	0.0292896	0.0363089	0.0522359	0.0512067	0.13225	0.209184	0.217152	0.252177	0.779526	0.00701367	0.0104448	0.0223408	0.0267596	0.0320755	0.038988	0.0398278	0.0381878	0.0198548	0.0271373	0.0858982	0.084801	0.0677333	0.177978	0.191033	0.145836	0.128758	0.090825	0.334878	0.00637089	0.025154	0.0382909	0.046642	0.105805	0.103905	0.0925167	0.103583	0.117852
O95831	0.00589603	0.00149731	0.00672572	0.0117165	0.0208446	0.0290418	0.0594281	0.127466	0.298147	0.426824	0.00208377	0.00500585	0.0131525	0.0191065	0.0391499	0.0711088	0.158565	0.276197	0.21507	0.190686	0.0122018	0.00529554	0.014906	0.0522854	0.05514	0.114869	0.212974	0.248732	0.181481	0.0805198	0.0116753	0.0354905	0.0495742	0.0520568	0.160352	0.286485	0.19745	0.12805	0.0702347	0.00284211	0.00408049	0.0158528	0.0285057	0.0424407	0.0785882	0.0829186	0.30898	0.195364	0.199356
O95861	0.766426	0.00898685	0.0293405	0.0115417	0.0106677	0.0138591	0.0271055	0.0232963	0.0423001	0.0466161	0.0193274	0.0241898	0.048172	0.0581	0.0849818	0.0897484	0.14661	0.192075	0.150031	0.186765	0.942616	0.00333093	0.00127396	0.00411925	0.00340655	0.00686974	0.0103285	0.00980941	0.00989294	0.00638341	0.0359821	0.065845	0.0848094	0.0831227	0.157479	0.196488	0.154109	0.10622	0.0921999	0.447292	0.00309199	0.0132827	0.0401167	0.0367478	0.0620173	0.0642229	0.110874	0.0915463	0.087036
O95864	0.0109264	0.00398058	0.00598215	0.00883836	0.0234544	0.028317	0.0703227	0.180445	0.257833	0.403706	0.00349014	0.00523165	0.0122213	0.019813	0.0511024	0.0712852	0.164743	0.256546	0.184482	0.19391	0.0463324	0.0157075	0.0281237	0.0923897	0.10312	0.224412	0.214551	0.136434	0.0956304	0.0484525	0.0307517	0.0579473	0.0971349	0.0916479	0.236997	0.19417	0.123455	0.0787512	0.0533124	0.00163694	0.00151493	0.0166709	0.0309158	0.0384045	0.104043	0.151394	0.200748	0.202561	0.202159
O95865	0.363798	0.0550763	0.036524	0.0549654	0.0720171	0.0803674	0.0758235	0.0863462	0.073922	0.0737098	0.101451	0.0635862	0.103782	0.125026	0.141109	0.102183	0.114145	0.117171	0.077409	0.0598712	0.628586	0.0839112	0.0293544	0.0720966	0.0671158	0.055887	0.0444333	0.0315486	0.0209436	0.01053	0.15008	0.151687	0.227486	0.116146	0.131628	0.0955811	0.0478676	0.0354952	0.0315789	0.126483	0.0808377	0.124593	0.138463	0.109271	0.15515	0.0986063	0.0519879	0.0389967	0.0351834
O95870	0.00969538	0.0048488	0.0108051	0.016635	0.0320425	0.0537341	0.0998759	0.180666	0.233589	0.311855	0.00575612	0.00663646	0.0178327	0.0283494	0.0640007	0.0845099	0.168061	0.244348	0.200299	0.167084	0.0153311	0.00906194	0.020845	0.0758294	0.11623	0.195933	0.219654	0.150952	0.11788	0.058335	0.0159763	0.0515178	0.0890522	0.0928015	0.250982	0.222516	0.122097	0.0907305	0.0573458	0.00274252	0.00372668	0.0275828	0.0474454	0.057241	0.0959417	0.141133	0.199352	0.211342	0.206217
O95881	0.0468322	0.00381268	0.00897875	0.00950379	0.0204605	0.0284631	0.0730874	0.165439	0.197405	0.295798	0.00415997	0.00442188	0.0120688	0.02465	0.0586834	0.0789705	0.199082	0.271907	0.192079	0.139358	0.565783	0.00716857	0.0182297	0.0270167	0.0365647	0.103904	0.101872	0.0606827	0.0503669	0.0329658	0.0115752	0.0371386	0.10165	0.115497	0.290836	0.240473	0.107597	0.0624719	0.036924	0.0670272	0.00322491	0.0167425	0.0269429	0.0339722	0.11399	0.189152	0.215595	0.174736	0.133874
O95900	0.083589	0.0132654	0.0170818	0.0258742	0.0329378	0.0386496	0.0573389	0.105844	0.220264	0.405156	0.00561449	0.00817459	0.0170031	0.028125	0.0461091	0.070373	0.136234	0.261161	0.215516	0.196399	0.129233	0.0876214	0.0841692	0.0670425	0.0878183	0.104661	0.131235	0.122708	0.116963	0.0685481	0.0157608	0.0386833	0.0602991	0.0603943	0.17078	0.249124	0.184833	0.144125	0.0855989	0.0075013	0.00728889	0.0269198	0.0452326	0.0539795	0.075873	0.0769089	0.293305	0.168595	0.155342
O95980	0.00840821	0.0666997	0.0480446	0.0632261	0.0706357	0.125702	0.132662	0.175681	0.180833	0.128	0.0645847	0.0455721	0.0902973	0.0867064	0.123818	0.150283	0.144492	0.127077	0.0917821	0.0742158	0.0112963	0.123928	0.0619796	0.132841	0.193822	0.180538	0.132542	0.0735647	0.0508912	0.0250409	0.09843	0.130047	0.190628	0.166859	0.165048	0.118206	0.057079	0.04096	0.0283853	0.00654064	0.0524011	0.0913145	0.108928	0.117269	0.181087	0.18403	0.0950511	0.0729424	0.0539053
O96000	0.00488389	0.00226677	0.00741695	0.0150938	0.0247187	0.049314	0.0723746	0.140087	0.249	0.406861	0.00232854	0.00697589	0.0140348	0.0215662	0.0385047	0.0629197	0.126771	0.283463	0.247003	0.189463	0.00248391	0.00461363	0.0113663	0.0514389	0.0516762	0.10074	0.199828	0.262671	0.183238	0.100229	0.0108716	0.0365965	0.0451392	0.0474356	0.162058	0.288524	0.191392	0.138072	0.0800272	0.00170359	0.00281286	0.00815335	0.0230909	0.0297938	0.0778886	0.0783202	0.387823	0.14199	0.213534
O96005	0.0391854	0.0115948	0.0220781	0.0271954	0.0452363	0.0641978	0.111731	0.140128	0.194119	0.293182	0.010306	0.0117332	0.026572	0.0437295	0.0899125	0.109637	0.17853	0.209374	0.156754	0.159749	0.00674517	0.0154681	0.0405587	0.0683426	0.113397	0.194926	0.208702	0.124451	0.0957026	0.0498411	0.016082	0.0360046	0.113682	0.105494	0.236309	0.226972	0.120258	0.0886449	0.0616184	0.00384294	0.00495357	0.0207284	0.0386628	0.0385209	0.0922126	0.168316	0.221032	0.211539	0.192722
O96008	0.00774349	0.00212977	0.00815222	0.0124452	0.0225825	0.0372331	0.0629516	0.125172	0.252917	0.415159	0.00322176	0.00618855	0.0137258	0.0186574	0.0384041	0.0688766	0.141606	0.286313	0.211663	0.193469	0.0125467	0.00441069	0.0120042	0.0531811	0.0568538	0.113078	0.204529	0.251016	0.187408	0.0962969	0.0110238	0.0311065	0.0474808	0.0486226	0.160832	0.253627	0.19049	0.135528	0.0756	0.00140162	0.00248218	0.0207768	0.0353278	0.0416642	0.0918147	0.0758786	0.324706	0.172119	0.195416
O96011	0.0182139	0.00475643	0.0101687	0.0115855	0.024917	0.0285314	0.0522779	0.131923	0.246349	0.446045	0.00657454	0.00744419	0.0155062	0.0213004	0.0365684	0.0532853	0.135303	0.251467	0.225571	0.22686	0.0898178	0.00989	0.00791272	0.0411544	0.0636623	0.151474	0.239689	0.152314	0.133916	0.0648191	0.00522809	0.0138418	0.0528725	0.0596354	0.267901	0.257448	0.141155	0.115761	0.07354	0.00267305	0.0022663	0.0150938	0.0261173	0.0289626	0.0674159	0.115687	0.186844	0.229768	0.320212
O96013	0.0265558	0.0781138	0.0813874	0.0844326	0.0916837	0.11308	0.0955852	0.111112	0.132993	0.155888	0.053586	0.0408259	0.0633537	0.0613459	0.0756527	0.0900022	0.105063	0.133039	0.179734	0.181564	0.0213215	0.0818888	0.0488867	0.0870085	0.0881269	0.105078	0.120945	0.126619	0.164774	0.138139	0.0561903	0.0549731	0.100094	0.0725026	0.105782	0.150894	0.114369	0.146099	0.158252	0.0187411	0.037818	0.0962567	0.0957845	0.111983	0.11922	0.0966391	0.176565	0.0813438	0.116724
O96019	0.628893	0.00569902	0.00806181	0.00901039	0.0130462	0.0229695	0.030536	0.0363712	0.0467025	0.204334	0.00683386	0.00820236	0.0198072	0.022688	0.0377913	0.0548686	0.0901595	0.188315	0.284858	0.292558	0.673654	0.00579964	0.00696877	0.025567	0.0267582	0.0436441	0.0549895	0.0583069	0.0688969	0.0468578	0.0257265	0.0195407	0.0542313	0.052237	0.14596	0.166055	0.156965	0.176089	0.131547	0.41825	0.00748011	0.00538465	0.0386695	0.0380887	0.0503659	0.0569789	0.0957239	0.112566	0.15544
P00167	0.0102921	0.00388943	0.00487417	0.0076911	0.0242745	0.0275596	0.0663332	0.168355	0.244489	0.431698	0.00542096	0.00843177	0.0137415	0.0244999	0.0506306	0.0779208	0.165168	0.252821	0.19884	0.202525	0.02902	0.00807221	0.0154292	0.0692757	0.112281	0.208405	0.226956	0.164986	0.111072	0.051258	0.0206715	0.0431381	0.0870259	0.0843919	0.263874	0.200964	0.115439	0.0845438	0.0557274	0.00238521	0.00376947	0.042395	0.067531	0.0652908	0.125086	0.165781	0.16956	0.185019	0.174929
P00338-3	0.919193	0.00433075	0.017138	0.00532846	0.00522577	0.00634219	0.00646058	0.00797046	0.0128883	0.0300268	0.0329686	0.0320912	0.0546221	0.0587273	0.0808832	0.0671081	0.11899	0.182305	0.183409	0.181924	0.934112	0.00377515	0.00120648	0.00713412	0.00390642	0.00855421	0.00906798	0.00791708	0.00627819	0.00560552	0.0654107	0.0673918	0.137649	0.0943291	0.209853	0.157072	0.103477	0.0821043	0.067876	0.562432	0.00392829	0.013447	0.0268931	0.0206988	0.0614706	0.0737334	0.0792941	0.0736332	0.0914521
P00367	0.00180903	0.00112741	0.00745533	0.0154216	0.0238385	0.0360326	0.0661203	0.121317	0.284408	0.439543	0.00264074	0.00497213	0.0138335	0.0196267	0.0376408	0.0681531	0.134471	0.28469	0.219698	0.197652	0.0385295	0.0047903	0.0130589	0.0526304	0.0560921	0.107345	0.203249	0.250577	0.180926	0.0821482	0.00966273	0.038723	0.0426321	0.0467185	0.171787	0.285593	0.20703	0.125483	0.0653404	0.00173935	0.00320929	0.0200523	0.0307784	0.0319168	0.0757021	0.0807052	0.331327	0.183112	0.215847
P00387-3	0.0371577	0.00859291	0.0142456	0.0167099	0.033152	0.0456649	0.0728667	0.143408	0.194322	0.380498	0.00865659	0.00928105	0.0271626	0.0308608	0.0680985	0.088255	0.168284	0.236761	0.172251	0.177759	0.0160288	0.0149867	0.0256179	0.073633	0.100848	0.188617	0.1961	0.15677	0.129187	0.0638825	0.0198573	0.0491033	0.0858227	0.0815515	0.237874	0.217595	0.127202	0.102305	0.059017	0.00296569	0.0075319	0.0132954	0.0244448	0.0260947	0.0488442	0.169909	0.216682	0.218191	0.206009
P00390	0.56329	0.00590656	0.0174046	0.0127914	0.0155073	0.0205525	0.03071	0.0507015	0.0925284	0.163476	0.00901936	0.0126141	0.030842	0.0344752	0.0626713	0.0826367	0.139052	0.253458	0.203128	0.171609	0.711791	0.00544038	0.0171733	0.0209655	0.0252879	0.0366914	0.0588908	0.0570728	0.0445856	0.0247723	0.0149513	0.0494854	0.0724296	0.0678888	0.18672	0.247006	0.153759	0.112863	0.0809034	0.131652	0.00288194	0.0158571	0.0281767	0.0316515	0.0860272	0.0804712	0.289814	0.142716	0.178864
P00403	0.0025231	0.00119751	0.00491694	0.0101684	0.0230601	0.0263434	0.0589005	0.127308	0.258126	0.440398	0.00452399	0.0045754	0.0132169	0.0138725	0.0284168	0.0541407	0.135351	0.301944	0.240432	0.210397	0.00582526	0.00483115	0.0111942	0.05754	0.0633162	0.124463	0.23021	0.244039	0.170487	0.0753469	0.0101347	0.0289637	0.0496669	0.0477464	0.202853	0.312825	0.175206	0.108894	0.0524746	0.00621302	0.00402482	0.00556095	0.0175054	0.0251278	0.0600166	0.0955462	0.256016	0.289797	0.240192
P00441	0.644858	0.00878327	0.0403777	0.0133714	0.013908	0.0307848	0.0384535	0.0543205	0.0587954	0.0758103	0.0267606	0.0283795	0.0654221	0.0843925	0.104123	0.0803943	0.121773	0.197586	0.174401	0.101743	0.873412	0.00789356	0.0212109	0.016765	0.0120269	0.0205253	0.0211292	0.013855	0.0102387	0.00747968	0.0331316	0.128933	0.168243	0.113532	0.202019	0.172138	0.0855808	0.0569833	0.0394389	0.315351	0.00728688	0.0576884	0.0598242	0.0472859	0.159477	0.106809	0.076985	0.0537145	0.0589924
P00491	0.944479	0.00306431	0.00113285	0.00268438	0.00488881	0.00604791	0.00565564	0.00565314	0.00796384	0.0110351	0.0503944	0.059736	0.107125	0.105377	0.142209	0.0985106	0.130614	0.128753	0.0854753	0.0840623	0.91116	0.00717624	0.016595	0.00874647	0.0073453	0.00983672	0.012386	0.0130784	0.00818612	0.00704148	0.0410956	0.274309	0.127377	0.0737205	0.156777	0.123934	0.0662763	0.042112	0.032656	0.794572	0.00297184	0.00214984	0.00883307	0.00521513	0.0357039	0.0435783	0.0283678	0.031579	0.0324217
P00492	0.922574	0.0034082	0.000942062	0.00290118	0.0051084	0.00765334	0.00945546	0.0104964	0.00950097	0.0155501	0.0562307	0.0613925	0.0900218	0.0946456	0.113264	0.0964529	0.132393	0.154658	0.119489	0.103446	0.903586	0.00322463	0.000241684	0.00936257	0.00880319	0.0110931	0.0126787	0.0155938	0.0186418	0.00953068	0.0778523	0.183062	0.134156	0.0678129	0.15381	0.134029	0.128242	0.0780006	0.0430348	0.649122	0.00625664	0.0353943	0.0246301	0.0205847	0.066592	0.0536007	0.0458019	0.0432903	0.0466746
P00505	0.0141118	0.00234133	0.00680538	0.00879749	0.0199359	0.0254075	0.0508103	0.0964144	0.244754	0.465942	0.00483843	0.00522443	0.0142443	0.020613	0.0360427	0.0597566	0.131146	0.28543	0.233689	0.193495	0.0444509	0.00610331	0.0124159	0.0490663	0.0570394	0.112572	0.212466	0.257394	0.172109	0.073012	0.010423	0.0307125	0.045177	0.0476125	0.175548	0.299079	0.194616	0.118469	0.0677853	0.00425155	0.00377798	0.026186	0.0433441	0.0457738	0.0695965	0.0926601	0.269683	0.209499	0.201745
P00519-2	0.0494331	0.0499612	0.0621054	0.0627636	0.0609639	0.070686	0.0770314	0.11342	0.1632	0.290435	0.03729	0.0358096	0.052243	0.0492624	0.0501195	0.0653558	0.0999347	0.154745	0.209132	0.230664	0.0350182	0.0520775	0.0416637	0.0803907	0.0675952	0.0956508	0.0888715	0.130971	0.208038	0.209748	0.0530961	0.053655	0.0632904	0.0668529	0.0984839	0.120829	0.141841	0.196127	0.205825	0.0156677	0.173234	0.141823	0.150591	0.166868	0.141719	0.0341174	0.0571458	0.0196141	0.0333969
P00558	0.222052	0.0239299	0.0577375	0.0674875	0.0761221	0.104183	0.0995569	0.11813	0.124273	0.106527	0.0350085	0.0444944	0.0789131	0.0903251	0.115843	0.100044	0.13885	0.144518	0.111347	0.140657	0.572058	0.0160676	0.0259699	0.0459726	0.0460922	0.0610054	0.0620448	0.0627638	0.0672012	0.0427161	0.0539585	0.0707856	0.108009	0.0343345	0.210259	0.168873	0.11945	0.139166	0.0912294	0.188767	0.0154686	0.108951	0.124274	0.128046	0.258423	0.0344581	0.0614751	0.0280863	0.0520508
P00746	0.0191586	0.023288	0.06208	0.0989487	0.118067	0.157966	0.107441	0.120411	0.12577	0.160846	0.0363574	0.0549892	0.150778	0.0965296	0.093778	0.0911022	0.110733	0.132486	0.117311	0.107037	0.0332895	0.060485	0.096618	0.146524	0.136006	0.144455	0.124711	0.0992652	0.100214	0.0553596	0.0964272	0.151211	0.145075	0.0968513	0.141567	0.136878	0.0911324	0.0805102	0.0528112	0.00427346	0.0154319	0.0627338	0.112088	0.113684	0.181991	0.114962	0.191725	0.059823	0.0733814
P00747	0.0449669	0.0204882	0.0699499	0.0655504	0.0886605	0.0950871	0.0976595	0.122481	0.147527	0.24763	0.0127719	0.0130395	0.0227746	0.0331235	0.0424439	0.0627969	0.0934039	0.180151	0.25554	0.285663	0.0637376	0.0117249	0.0238833	0.0465298	0.0548389	0.130743	0.140945	0.16817	0.209522	0.130597	0.0303772	0.00720292	0.0567262	0.0491272	0.139786	0.198201	0.206533	0.159882	0.139134	0.0234206	0.0166065	0.0448153	0.0561924	0.0558585	0.102965	0.0865573	0.195047	0.180017	0.238521
P00749	0.00817899	0.0676569	0.0662475	0.0949911	0.119584	0.14888	0.145164	0.143023	0.11277	0.0935047	0.0422367	0.0363597	0.0829372	0.0938803	0.119643	0.121531	0.146666	0.15049	0.112228	0.0940272	0.0234973	0.116559	0.0677101	0.144451	0.170836	0.167383	0.128695	0.076499	0.0649884	0.0393801	0.136806	0.147055	0.167448	0.125848	0.168555	0.115786	0.0586426	0.0469252	0.0329333	0.0186656	0.0294903	0.074871	0.112845	0.110958	0.217565	0.145791	0.153472	0.0551536	0.0717006
P00846	0.00269916	0.000598981	0.00328413	0.00560187	0.0152732	0.0150122	0.0244684	0.0531179	0.204	0.675944	0.00270253	0.00603651	0.0124282	0.0146151	0.0257371	0.0450505	0.0824848	0.296708	0.235783	0.278454	0.0298767	0.0506755	0.0541353	0.0807673	0.0905529	0.140921	0.17072	0.161607	0.148733	0.0720109	0.0199752	0.0113952	0.0493195	0.00355972	0.200075	0.277164	0.246384	0.115701	0.0764264	0.00217342	0.0043506	0.02399	0.0388798	0.0476726	0.0531058	0.113973	0.248298	0.268648	0.198909
P00918	0.899733	0.00425007	0.0291682	0.00499539	0.00738303	0.00856869	0.00822941	0.00878426	0.0106455	0.0127415	0.0484356	0.0660019	0.120593	0.125176	0.138523	0.0926083	0.115264	0.122568	0.0901644	0.0718707	0.919374	0.00468321	0.0211446	0.00686686	0.00438373	0.00662781	0.00750761	0.00850681	0.00738892	0.00365253	0.0789899	0.169246	0.183122	0.0882811	0.167926	0.124666	0.0691892	0.0429176	0.0324602	0.766987	0.00372512	0.0269977	0.0154787	0.0144388	0.0360319	0.0371069	0.0356932	0.0267538	0.0288452
P00966	0.818795	0.00441603	0.0153725	0.00623408	0.00753866	0.0122668	0.0134333	0.0232745	0.0343019	0.0608834	0.0131452	0.015327	0.0284852	0.0366693	0.067598	0.0702304	0.118319	0.207637	0.203019	0.236535	0.888677	0.00475152	0.00177797	0.00937577	0.0104895	0.0197925	0.0170536	0.0173724	0.0165907	0.0116681	0.0378832	0.0636175	0.0898711	0.0673859	0.172096	0.172484	0.124603	0.142063	0.108079	0.302705	0.00518382	0.0433819	0.0446888	0.049519	0.1005	0.0914764	0.120346	0.0940082	0.126359
P00973	0.0432932	0.00935898	0.00773723	0.015962	0.0235	0.0405551	0.0587963	0.144515	0.215669	0.409836	0.00532134	0.00676928	0.015197	0.0243948	0.053732	0.0717901	0.155595	0.258099	0.210085	0.189343	0.158912	0.0183222	0.0199188	0.0722071	0.0853048	0.15906	0.175241	0.130005	0.122605	0.0584253	0.0389755	0.0679307	0.106553	0.10189	0.208914	0.195797	0.10372	0.102264	0.0739542	0.00332129	0.00444745	0.0285603	0.0548046	0.0449347	0.0970725	0.145297	0.185855	0.202636	0.211651
P01019	0.215527	0.00839987	0.0192109	0.0251239	0.045151	0.0515441	0.0683103	0.111388	0.134083	0.273288	0.0105001	0.0121796	0.0339665	0.0425428	0.0747261	0.103444	0.154196	0.241211	0.180771	0.146462	0.434597	0.0121119	0.0261539	0.0500431	0.0636075	0.133621	0.139138	0.0589545	0.0547423	0.0270312	0.0581519	0.0951875	0.116923	0.102661	0.215963	0.198365	0.0908795	0.0595042	0.062365	0.0139024	0.0246277	0.0952476	0.154162	0.129695	0.184673	0.0984112	0.143138	0.0627909	0.0808344
P01034	0.0363112	0.0113882	0.022679	0.0312671	0.0561413	0.0807098	0.112074	0.172553	0.204237	0.233285	0.0114647	0.0173211	0.0422537	0.0494595	0.0868028	0.121983	0.179471	0.210619	0.145418	0.128209	0.103957	0.0186169	0.0398329	0.108995	0.129698	0.191175	0.183429	0.109935	0.0789497	0.0430692	0.0284385	0.0906887	0.125454	0.111793	0.249932	0.183494	0.0922638	0.0697332	0.0408288	0.0130217	0.0137213	0.0631665	0.0966019	0.106492	0.173336	0.15152	0.201603	0.0874803	0.0808421
P01111	0.346924	0.0413637	0.0150914	0.0312676	0.0640186	0.0613491	0.0664242	0.0748102	0.0964049	0.202346	0.0603532	0.0343129	0.101116	0.110866	0.177468	0.131005	0.126972	0.110537	0.0854089	0.0785254	0.302654	0.0892827	0.031647	0.102919	0.0950486	0.0827808	0.0950354	0.07034	0.0708386	0.0594533	0.125321	0.15072	0.18766	0.114764	0.153329	0.108235	0.0696613	0.0581412	0.0422778	0.0386165	0.089237	0.121514	0.138993	0.109848	0.170719	0.12578	0.0855154	0.0627631	0.0570138
P01112	0.0127686	0.126186	0.0795898	0.100728	0.112331	0.13122	0.133868	0.118613	0.0766904	0.0668569	0.0617356	0.0373031	0.0923755	0.105227	0.161655	0.151655	0.147439	0.111917	0.0662821	0.0608098	0.00246976	0.221033	0.0911536	0.152268	0.153619	0.109896	0.0912866	0.0510651	0.0396191	0.025653	0.103683	0.138647	0.200936	0.173559	0.149477	0.107981	0.0564303	0.0409356	0.0283514	0.004302	0.163158	0.126332	0.153985	0.141071	0.170793	0.108058	0.0541582	0.0486799	0.0294622
P01116-2	0.00700855	0.0532205	0.0441263	0.0674632	0.0942276	0.15298	0.146912	0.184739	0.0970967	0.090799	0.0667842	0.0376325	0.0874943	0.129438	0.14389	0.147847	0.129923	0.102745	0.0781604	0.0618891	0.0115406	0.133397	0.0751699	0.158665	0.184786	0.15056	0.118348	0.0878707	0.0566804	0.0294444	0.070047	0.148606	0.19265	0.112153	0.207882	0.141097	0.0737892	0.0452752	0.0329397	0.00495614	0.177096	0.16013	0.214096	0.176771	0.144592	0.0171116	0.0308264	0.00984642	0.00750204
P01130	0.089083	0.019484	0.0221704	0.0327273	0.0769353	0.0940346	0.124768	0.137775	0.153735	0.152436	0.0195484	0.0242217	0.0565971	0.0891547	0.135223	0.133599	0.141956	0.142618	0.11298	0.110792	0.00599134	0.0265528	0.0562672	0.14997	0.181046	0.17684	0.138067	0.0929993	0.068885	0.0465121	0.039348	0.125535	0.168899	0.131672	0.17818	0.134628	0.0740562	0.0736996	0.0614572	0.00805357	0.0112418	0.0521765	0.0979963	0.095746	0.158037	0.170632	0.129837	0.134033	0.132471
P01137	0.0191297	0.0221071	0.0247291	0.0294542	0.0465457	0.0745666	0.130356	0.195763	0.206356	0.224302	0.00493161	0.00754555	0.0229493	0.0320252	0.0730883	0.0988679	0.194602	0.223427	0.175799	0.160527	0.00317618	0.0106712	0.020816	0.0801206	0.130505	0.237442	0.252749	0.135137	0.0820576	0.0446207	0.0162188	0.0588137	0.099053	0.119072	0.273451	0.21272	0.101771	0.0694085	0.0461273	0.00650445	0.00297955	0.0120254	0.0228332	0.0317432	0.104081	0.166103	0.323845	0.122736	0.136226
P01892	0.00359053	0.0595779	0.0381091	0.055263	0.101832	0.117692	0.1465	0.158914	0.151277	0.14391	0.0497666	0.0339509	0.0734492	0.0938553	0.132399	0.128963	0.149857	0.133396	0.0963205	0.0778926	0.00954856	0.0772074	0.0446617	0.158997	0.204747	0.182579	0.136961	0.0845563	0.0549189	0.0269149	0.0649325	0.142101	0.189689	0.158961	0.159792	0.139578	0.0712828	0.0464626	0.0285271	0.00288253	0.0101291	0.0539225	0.0934616	0.101131	0.193742	0.201301	0.123534	0.0911932	0.0823461
P02042	0.0573029	0.00718894	0.0223586	0.0274222	0.03639	0.0427044	0.0673901	0.114788	0.196246	0.428209	0.00663817	0.00975576	0.0192761	0.0230689	0.0318645	0.0433904	0.0855087	0.155748	0.216577	0.408172	0.106592	0.0105642	0.0186092	0.0411395	0.0488828	0.109311	0.163856	0.18395	0.186691	0.130405	0.0212308	0.0294323	0.0467955	0.0438653	0.150013	0.219827	0.171095	0.174198	0.15438	0.00963736	0.0026723	0.00925275	0.0155483	0.0139376	0.0310096	0.127792	0.143161	0.322064	0.324925
P02545	0.0250096	0.0034581	0.00679901	0.0105512	0.0091247	0.0165991	0.0273749	0.0716493	0.130779	0.703963	0.00440495	0.00706087	0.0142182	0.0189486	0.0280689	0.054208	0.110096	0.188831	0.293275	0.271373	0.00322116	0.0054282	0.0217031	0.0427039	0.0422174	0.0834885	0.0922604	0.184186	0.276016	0.242647	0.0229492	0.0328764	0.0364654	0.0471673	0.0965142	0.152521	0.174468	0.222736	0.175627	0.00380691	0.016005	0.0329455	0.0406154	0.0447421	0.0681486	0.0761505	0.188197	0.241332	0.288742
P02649	0.0671196	0.0161334	0.0352874	0.0326964	0.0407919	0.0708905	0.0909302	0.136218	0.214888	0.295044	0.0128157	0.0162818	0.0392168	0.0463093	0.0636878	0.0576547	0.120847	0.194204	0.240466	0.208517	0.00588725	0.0310935	0.0327211	0.0862113	0.161459	0.212998	0.212593	0.124177	0.0898931	0.0429664	0.0376708	0.0723457	0.095929	0.0779199	0.183998	0.169474	0.122408	0.105376	0.134879	0.00981468	0.00642232	0.0170718	0.0592574	0.0567389	0.117421	0.181298	0.206929	0.183718	0.15297
P02655	0.0703213	0.0019472	0.00319696	0.00409191	0.013873	0.0184623	0.0391982	0.131567	0.214678	0.503715	0.00490528	0.00310444	0.00778802	0.0132319	0.0290084	0.0402982	0.147039	0.308226	0.273294	0.156687	0.434219	0.00867758	0.0524107	0.0283607	0.0330413	0.137796	0.129638	0.0996845	0.049925	0.0262474	0.0181587	0.00677003	0.0904307	0.0801966	0.280878	0.262545	0.131637	0.0882892	0.0611718	0.0199482	0.00142036	0.0106823	0.0237801	0.0236952	0.161783	0.236659	0.192131	0.175611	0.156061
P02686	0.0340154	0.103605	0.0788906	0.0889082	0.102057	0.118807	0.133317	0.122368	0.100503	0.0965167	0.0899988	0.0531232	0.0923883	0.122877	0.129073	0.106855	0.115758	0.102222	0.0996592	0.0787956	0.237834	0.136474	0.0881794	0.129311	0.0872293	0.0893215	0.0826647	0.0514076	0.0409681	0.0204135	0.113798	0.136359	0.187181	0.113587	0.140136	0.117566	0.0766767	0.054198	0.0478605	0.022827	0.129549	0.110995	0.133139	0.138529	0.150676	0.0720925	0.111281	0.0351547	0.0441145
P02765	0.45096	0.00866531	0.00895641	0.017449	0.0387096	0.025219	0.0354159	0.0483163	0.0846157	0.281693	0.0235531	0.0192666	0.0343189	0.0447534	0.0398141	0.0332414	0.0644956	0.155738	0.316808	0.268012	0.69963	0.0142871	0.00584205	0.0336073	0.0254067	0.0430605	0.0448469	0.0568559	0.0445928	0.0318711	0.0643209	0.0532027	0.0789213	0.0478326	0.133163	0.194367	0.176912	0.125369	0.125912	0.168819	0.00688233	0.0392388	0.0614551	0.0609572	0.159759	0.117581	0.0929653	0.13051	0.161832
P02786	0.0178148	0.0135589	0.0198564	0.0295204	0.0935765	0.0992304	0.159011	0.160212	0.144064	0.209533	0.0134718	0.0152278	0.0460958	0.0909562	0.164438	0.133516	0.140908	0.171902	0.117383	0.107375	0.0131844	0.0267581	0.0497292	0.185668	0.23071	0.17332	0.13548	0.0752347	0.056594	0.0312804	0.0337938	0.145259	0.220187	0.146345	0.182708	0.123917	0.0673019	0.0466987	0.0316207	0.00267826	0.00315221	0.0318711	0.0675957	0.0803118	0.2047	0.220712	0.142823	0.0999243	0.0923556
P02788	0.104917	0.011107	0.0239151	0.0471987	0.104093	0.153733	0.133645	0.127971	0.11946	0.173959	0.022694	0.0215202	0.0843719	0.137422	0.171382	0.119141	0.108891	0.131966	0.113703	0.0889094	0.133122	0.0373606	0.0736563	0.174833	0.15586	0.123015	0.102975	0.0819218	0.0702468	0.0470097	0.0781764	0.221263	0.237716	0.127747	0.0932721	0.100189	0.0571271	0.0372126	0.047296	0.0231431	0.0217037	0.0425777	0.0796639	0.109929	0.249184	0.183392	0.125962	0.0862902	0.0781542
P02792	0.425406	0.0069676	0.0198939	0.0141003	0.035335	0.0467969	0.0625611	0.101638	0.102051	0.128922	0.016859	0.0210161	0.0493628	0.0876187	0.14584	0.122191	0.16272	0.149541	0.124998	0.110595	0.224933	0.007082	0.0135629	0.133904	0.14274	0.168332	0.133859	0.10329	0.0476369	0.0246614	0.0171057	0.143926	0.161761	0.109704	0.232081	0.149586	0.0792949	0.052462	0.0331061	0.0317581	0.0031027	0.0342687	0.0817745	0.0850861	0.209372	0.208227	0.152778	0.122867	0.083119
P02794	0.834785	0.00499509	0.0218144	0.00656934	0.0108051	0.0138989	0.0161824	0.0206054	0.0288771	0.0570785	0.0285929	0.0332218	0.0580114	0.0844946	0.111748	0.102292	0.113331	0.18763	0.159343	0.126662	0.278601	0.00787639	0.0170226	0.11854	0.134367	0.135671	0.117173	0.0751584	0.0473811	0.0254511	0.0261099	0.170224	0.184289	0.129554	0.18591	0.129447	0.0786648	0.0382256	0.033436	0.0724333	0.00222963	0.0177588	0.0313836	0.0373408	0.144532	0.262722	0.164606	0.117242	0.102174
P03973	0.00864848	0.0167968	0.0330025	0.0590674	0.0986945	0.189	0.145765	0.16136	0.13958	0.148085	0.018306	0.0309992	0.0707942	0.0877666	0.0946632	0.116721	0.128176	0.180182	0.142469	0.129923	0.014615	0.0253774	0.0649303	0.107699	0.101362	0.143142	0.145349	0.122441	0.138343	0.119428	0.0273235	0.0834218	0.108017	0.0855886	0.144283	0.156764	0.128522	0.138157	0.124764	0.00285144	0.0187187	0.0820029	0.117233	0.151158	0.174351	0.0879404	0.212305	0.0636132	0.0730642
P04035-3	0.0234136	0.0105331	0.0273023	0.0277635	0.0466781	0.0843547	0.127767	0.209565	0.24594	0.209589	0.00975435	0.0127999	0.0321282	0.045403	0.0938851	0.135383	0.214635	0.196169	0.137195	0.132202	0.00228364	0.0148672	0.0262188	0.0768513	0.133731	0.222492	0.21805	0.142162	0.0960819	0.0512164	0.01734	0.0472093	0.0919993	0.115935	0.225929	0.186899	0.126972	0.10062	0.0973978	0.00566855	0.00647497	0.022785	0.0333861	0.0484125	0.0843397	0.175289	0.20589	0.221041	0.19725
P04040	0.38388	0.00661333	0.019721	0.0137291	0.024679	0.0255239	0.0458982	0.0769465	0.126594	0.20154	0.00966753	0.0133052	0.0336813	0.0409641	0.0624884	0.0822519	0.157678	0.207025	0.1819	0.193482	0.407709	0.00545832	0.013495	0.0355971	0.0454957	0.11327	0.124438	0.0932799	0.073591	0.0392418	0.0161007	0.0472908	0.0674806	0.0709022	0.256264	0.228042	0.12926	0.107867	0.0741616	0.0970017	0.00351748	0.0141825	0.0223578	0.0272047	0.0793784	0.0892718	0.205373	0.153545	0.264895
P04049	0.491474	0.0237785	0.0390431	0.0267096	0.0345371	0.0412929	0.0496185	0.0664549	0.0807532	0.134525	0.0248766	0.0269637	0.0618899	0.061387	0.0706973	0.0790294	0.122249	0.169507	0.181725	0.211081	0.421665	0.0374263	0.0441773	0.0515795	0.0584835	0.0907922	0.0679631	0.0786633	0.0913116	0.057938	0.0624805	0.0903815	0.101285	0.0882008	0.120607	0.134201	0.128037	0.127711	0.136723	0.241839	0.00984544	0.0243656	0.0525191	0.0643443	0.101184	0.0950284	0.148139	0.102731	0.150421
P04062	0.0226845	0.0043482	0.00838274	0.0182854	0.059249	0.0793311	0.11686	0.176758	0.191513	0.304017	0.00795658	0.0111832	0.0384794	0.0713117	0.125659	0.113519	0.15688	0.195668	0.1556	0.120303	0.111473	0.0115994	0.0263775	0.115104	0.133712	0.209691	0.177006	0.105028	0.0867004	0.0409519	0.021794	0.0843355	0.144062	0.0990233	0.2431	0.180938	0.0881951	0.0656868	0.0448386	0.0160749	0.00301024	0.021732	0.0554682	0.0521721	0.174373	0.200687	0.193503	0.111268	0.106117
P04075	0.676771	0.0138266	0.0291599	0.0235318	0.0284949	0.0305024	0.0323074	0.0477393	0.0463675	0.0638363	0.0387988	0.0366174	0.074131	0.0760174	0.096421	0.0784463	0.111462	0.136811	0.131015	0.206312	0.797633	0.0112308	0.0239218	0.0237364	0.0254534	0.0303487	0.0285605	0.0238888	0.0215235	0.0140884	0.0601562	0.0981192	0.120487	0.0830873	0.164631	0.143746	0.0908362	0.0916221	0.131231	0.320491	0.0178175	0.0518875	0.0771486	0.0695385	0.10193	0.0955837	0.0827502	0.0697191	0.0801442
P04080	0.952428	0.00229519	0.0123244	0.00116613	0.000420912	0.00222051	0.00349655	0.00482134	0.00807491	0.0127517	0.0108977	0.0142116	0.0269128	0.05716	0.0741595	0.075375	0.131865	0.192734	0.24724	0.13894	0.949077	0.00309811	0.0138262	0.00277359	0.00132082	0.00513344	0.00580255	0.00506659	0.00407147	0.00162869	0.0424539	0.110192	0.109891	0.0694666	0.180378	0.192547	0.175013	0.0716524	0.0484059	0.667269	0.00408627	0.024161	0.0215779	0.0138781	0.0479609	0.0486851	0.053945	0.0483245	0.049114
P04083	0.904956	0.00465172	0.00565562	0.00638385	0.01142	0.00884648	0.0079012	0.00955274	0.0115207	0.0178402	0.0500115	0.055947	0.087644	0.108451	0.114534	0.0949073	0.130068	0.144938	0.107391	0.101095	0.930505	0.0040302	0.0174461	0.0088299	0.00482358	0.00910292	0.00874535	0.00792064	0.0060019	0.00302608	0.0758568	0.135544	0.148357	0.0753376	0.154939	0.139159	0.0982206	0.0838393	0.0482739	0.459582	0.00729547	0.0473391	0.068066	0.0778985	0.124141	0.075188	0.0676541	0.0319133	0.0374449
P04179	0.0482571	0.00929537	0.0175597	0.0183812	0.0266331	0.0265609	0.0545578	0.0851816	0.171312	0.491122	0.00368668	0.00377543	0.00777928	0.0114554	0.019389	0.0375049	0.105269	0.316316	0.270881	0.21012	0.373747	0.0092488	0.0318086	0.047365	0.0344347	0.0840198	0.103181	0.146749	0.116116	0.0446635	0.026374	0.0826001	0.0645277	0.0514963	0.170661	0.257482	0.170917	0.110233	0.0593064	0.0156727	0.00137608	0.00441443	0.0135219	0.0165734	0.0531757	0.0945179	0.361342	0.209759	0.231142
P04181	0.0154399	0.00405629	0.00838457	0.00991271	0.0172249	0.0217585	0.0405838	0.0966431	0.235286	0.518111	0.00319604	0.00451537	0.0135838	0.0147685	0.0319565	0.0527942	0.128137	0.286468	0.248522	0.198367	0.0808481	0.00513333	0.0158479	0.0502975	0.0578628	0.117006	0.206587	0.238277	0.162424	0.0760261	0.0160684	0.0444491	0.0523017	0.0534454	0.176289	0.288218	0.182975	0.119564	0.0642868	0.00294057	0.00384197	0.0159739	0.032626	0.0324076	0.0609564	0.0787425	0.303354	0.213698	0.218054
P04183	0.482797	0.0226878	0.0373375	0.0457284	0.047762	0.0390581	0.0488736	0.0723189	0.106312	0.127829	0.0602318	0.0629528	0.0964648	0.0750765	0.0707253	0.0973109	0.115976	0.118151	0.12758	0.169022	0.381101	0.0218084	0.0261128	0.0507035	0.0671044	0.0919873	0.102413	0.0698547	0.101238	0.0620789	0.045056	0.0813108	0.0801498	0.0855394	0.17113	0.167911	0.133337	0.121855	0.0998701	0.166897	0.00975061	0.0206876	0.0359256	0.0391957	0.0760806	0.120146	0.153735	0.158053	0.192394
P04406	0.577985	0.0127793	0.0235627	0.021157	0.0301479	0.0328053	0.0392742	0.05714	0.0733475	0.126624	0.0221433	0.0222708	0.0409546	0.0456775	0.0734257	0.0743116	0.111717	0.160373	0.167382	0.269921	0.688435	0.00979986	0.017487	0.0277283	0.0302232	0.0454723	0.0503299	0.0465994	0.0454162	0.0290092	0.0387972	0.0937386	0.0857375	0.0637696	0.156801	0.149639	0.114453	0.128512	0.145542	0.162742	0.0133222	0.0449205	0.0654118	0.0604619	0.116708	0.0967085	0.182936	0.0905925	0.15032
P04632	0.905432	0.00373354	0.0155664	0.00305612	0.00387941	0.00785683	0.00870309	0.0147341	0.0149936	0.0170852	0.0473576	0.0444928	0.0832783	0.071404	0.0896651	0.0956885	0.130283	0.151647	0.144496	0.141687	0.853804	0.0072035	0.0279445	0.0102263	0.0089436	0.0207366	0.0153362	0.0182229	0.0183453	0.0125082	0.0568979	0.325199	0.0776725	0.0489925	0.131659	0.116977	0.0994614	0.0892426	0.0538984	0.368955	0.0114442	0.0119894	0.0224896	0.0334892	0.0863704	0.0741363	0.084738	0.0621322	0.0791368
P04792	0.668136	0.013121	0.0349127	0.0184466	0.0181396	0.0283096	0.0342517	0.052687	0.0571281	0.0613904	0.0362285	0.0399107	0.0626432	0.0730736	0.0859262	0.0773462	0.104712	0.150977	0.152143	0.189481	0.799098	0.00796596	0.0252366	0.0138768	0.0142998	0.0196272	0.0283789	0.0345647	0.0391452	0.0204174	0.0449221	0.0805413	0.0791063	0.0585224	0.130804	0.157825	0.142988	0.161354	0.116795	0.441213	0.00376119	0.0232812	0.036673	0.0217674	0.0602527	0.0610909	0.06257	0.0714442	0.0937736
P04818	0.756377	0.00623749	0.019824	0.00514941	0.010561	0.0206564	0.0291955	0.0396479	0.0524829	0.0663063	0.0281396	0.0266724	0.0628091	0.0580761	0.0909499	0.102077	0.162812	0.175027	0.131398	0.162038	0.703958	0.0105234	0.00301	0.0257193	0.0216217	0.0424002	0.0542631	0.0453502	0.0543693	0.0387851	0.0230797	0.0739314	0.0978072	0.0960265	0.197571	0.178295	0.125686	0.113315	0.0954191	0.219882	0.0116689	0.0343138	0.0624463	0.0504553	0.0767601	0.102296	0.157714	0.135038	0.157236
P04839	0.00654061	0.0316086	0.0358772	0.0548125	0.104493	0.106618	0.133682	0.158889	0.157579	0.215329	0.0395669	0.0407966	0.090548	0.100643	0.128844	0.117516	0.145012	0.152744	0.106107	0.0885751	0.00427124	0.085049	0.093554	0.156858	0.169908	0.171881	0.136451	0.0904555	0.0532028	0.0308396	0.0876374	0.137704	0.180765	0.124401	0.210492	0.120689	0.0636452	0.0530433	0.0307142	0.00382295	0.00870256	0.0481673	0.0842293	0.0891298	0.151351	0.245251	0.132587	0.124163	0.102861
P04843	0.00386991	0.00435139	0.00762457	0.0119669	0.0337797	0.0441154	0.0898211	0.188	0.242302	0.341279	0.00508408	0.00698962	0.0203306	0.0327071	0.0648955	0.0924794	0.174022	0.237599	0.171072	0.164537	0.00780114	0.00838181	0.0176002	0.075177	0.108504	0.216473	0.232956	0.148357	0.112612	0.0524886	0.0181454	0.0520153	0.0860715	0.0896729	0.271885	0.213921	0.123162	0.081239	0.0507162	0.00308781	0.00595103	0.0305849	0.0428657	0.0516487	0.101469	0.137075	0.195929	0.194552	0.20138
P04899-3	0.0361004	0.0599139	0.0343927	0.048271	0.0871768	0.127134	0.146094	0.170269	0.128357	0.12587	0.0543628	0.0375339	0.0888289	0.100548	0.165464	0.147812	0.145148	0.116675	0.069882	0.067696	0.0297719	0.12017	0.047921	0.138041	0.204849	0.164266	0.121282	0.0760382	0.0489979	0.0235144	0.0888806	0.129012	0.200486	0.165115	0.172856	0.121565	0.0592354	0.0389738	0.0248171	0.00574076	0.0545752	0.133462	0.173381	0.151615	0.165772	0.074894	0.0803648	0.0536399	0.0441054
P04920	0.00418052	0.0320766	0.0308009	0.0338897	0.0624788	0.0970462	0.181656	0.20053	0.171514	0.137248	0.0290708	0.0259862	0.0427884	0.0631189	0.134822	0.168906	0.169983	0.15628	0.106573	0.0845417	0.010673	0.0474278	0.0353508	0.110075	0.215676	0.200557	0.158197	0.100424	0.0659059	0.0419219	0.042937	0.0899521	0.16057	0.199864	0.190829	0.139089	0.0770508	0.0548964	0.0365449	0.00281685	0.00703428	0.0305307	0.0583625	0.0703526	0.218526	0.239105	0.13444	0.0870005	0.0826206
P04921	0.0025116	0.0710815	0.0400493	0.0600126	0.134943	0.0832725	0.173962	0.145548	0.128864	0.159756	0.076571	0.0423224	0.082559	0.0907937	0.142442	0.136221	0.131531	0.129974	0.0874613	0.0694199	0.003516	0.0871784	0.04198	0.143176	0.221652	0.179215	0.131119	0.0714954	0.0456615	0.0277307	0.0600611	0.119991	0.19452	0.188952	0.197192	0.139754	0.0607203	0.0322493	0.0205103	0.00425402	0.0238437	0.0961861	0.0910634	0.105225	0.165021	0.179456	0.0929745	0.0688194	0.0515539
P05023	0.00389258	0.0593743	0.0402057	0.0540846	0.0821195	0.129843	0.168879	0.17756	0.134141	0.109	0.0490495	0.0330061	0.0785481	0.0915132	0.167166	0.16914	0.153009	0.11755	0.0661325	0.0599707	0.00703854	0.0969294	0.0475468	0.133676	0.225547	0.184073	0.136988	0.0771327	0.0512069	0.0251199	0.0683458	0.113621	0.18921	0.182303	0.18166	0.127486	0.0637263	0.0400445	0.0253508	0.00286937	0.0213992	0.0492529	0.0732099	0.0792272	0.170435	0.251273	0.117697	0.0811219	0.0738064
P05067	0.023865	0.0128834	0.0292043	0.0505668	0.0835967	0.0945012	0.103196	0.139503	0.172691	0.239819	0.0180379	0.0278861	0.0817851	0.0768509	0.0906063	0.098106	0.139959	0.174675	0.135556	0.126864	0.0129966	0.0297893	0.0555029	0.110618	0.13319	0.164837	0.191273	0.127525	0.100324	0.0441191	0.0491626	0.120013	0.129717	0.113672	0.158307	0.167091	0.106722	0.0728793	0.0505543	0.00503282	0.00617597	0.0215184	0.0388967	0.0450096	0.129991	0.160063	0.192584	0.156615	0.160726
P05091	0.0120891	0.00212467	0.00660912	0.00907343	0.0197813	0.0268294	0.0535318	0.117473	0.269044	0.468538	0.00316398	0.00439561	0.0117676	0.0189255	0.0323312	0.0592542	0.129044	0.287403	0.228345	0.193082	0.0225216	0.00471251	0.0122787	0.0470138	0.0530931	0.110717	0.211664	0.249726	0.180302	0.0832128	0.01157	0.0325866	0.0465131	0.0478361	0.176524	0.290237	0.198081	0.126133	0.0672662	0.00300997	0.0049953	0.017807	0.0341196	0.032282	0.069406	0.0906431	0.23714	0.270124	0.217125
P05107	0.00520803	0.0187035	0.0200742	0.0323247	0.0492014	0.0766823	0.117155	0.185267	0.204905	0.241787	0.0182626	0.0170666	0.0364585	0.0477004	0.0851665	0.109476	0.178522	0.198919	0.153681	0.136396	0.00675291	0.0295706	0.0319108	0.0903082	0.133373	0.208351	0.208983	0.125066	0.0927568	0.050859	0.0319622	0.0715244	0.108215	0.117966	0.236885	0.189544	0.107591	0.0738381	0.048001	0.00350422	0.0122579	0.0446662	0.0691432	0.0730983	0.122118	0.157566	0.173929	0.165069	0.157618
P05114	0.51286	0.00727379	0.00483165	0.0233521	0.0182374	0.0208049	0.0408096	0.0621688	0.0639235	0.245739	0.00130675	0.00133517	0.00223478	0.00426167	0.00924417	0.016772	0.0550052	0.224066	0.378897	0.295477	0.285223	0.00182795	0.00996491	0.0188817	0.0260054	0.0656396	0.0836608	0.149227	0.207487	0.152119	0.0199186	0.0135028	0.0319029	0.0265243	0.121688	0.14679	0.161731	0.207647	0.176105	0.233537	0.00234419	0.00775252	0.0201343	0.0198305	0.0484299	0.085739	0.185205	0.17366	0.236171
P05141	0.00290172	0.00148162	0.00506986	0.00994628	0.0236075	0.0252084	0.0548754	0.125774	0.280298	0.447074	0.00295536	0.00500188	0.0149747	0.0186695	0.0353421	0.0619792	0.145085	0.286981	0.223849	0.20594	0.00229193	0.00344313	0.00873435	0.0502676	0.0552722	0.105143	0.228526	0.26511	0.179432	0.0802296	0.0135775	0.0337112	0.0449197	0.0433307	0.175691	0.287406	0.181333	0.139461	0.0744265	0.00232616	0.00314008	0.0133624	0.0254668	0.0318063	0.0601327	0.0961618	0.245786	0.243513	0.236508
P05161	0.570417	0.00995001	0.0125465	0.0231981	0.0330931	0.0484242	0.0549296	0.070493	0.0789391	0.0987351	0.0200749	0.0232681	0.0527947	0.0686164	0.113634	0.102475	0.139415	0.168695	0.15023	0.160797	0.743824	0.00260406	0.000383476	0.0191921	0.0236379	0.033888	0.051121	0.0464164	0.0406004	0.0183458	0.0276693	0.0120498	0.105829	0.0668031	0.211049	0.207295	0.12824	0.138902	0.0913001	0.26469	0.00177863	0.017333	0.0441397	0.0427298	0.130166	0.11676	0.142001	0.108684	0.131718
P05165	0.0307167	0.00355084	0.00792693	0.0141807	0.0270036	0.0261145	0.0532308	0.120139	0.23629	0.469693	0.0053988	0.0112314	0.0225943	0.0275917	0.0389007	0.0670322	0.13307	0.255674	0.234203	0.19188	0.0373819	0.00666355	0.015524	0.0501881	0.0477313	0.105919	0.204334	0.252003	0.182035	0.0929612	0.0112686	0.0329639	0.0485638	0.0484467	0.154126	0.27824	0.209831	0.13267	0.0785128	0.00357436	0.00379639	0.0103146	0.0213872	0.0316382	0.0699622	0.096319	0.239442	0.273522	0.226532
P05166-2	0.0229583	0.00216867	0.00770541	0.0113443	0.0195583	0.0311626	0.057585	0.123677	0.234822	0.417451	0.00328331	0.00628663	0.0179623	0.0186041	0.0365225	0.0638553	0.152516	0.269488	0.220449	0.189562	0.0537099	0.00587552	0.0252444	0.0551131	0.0593852	0.107594	0.186111	0.242038	0.168092	0.0829405	0.011509	0.02858	0.0462799	0.0500138	0.162674	0.28502	0.198991	0.129899	0.0758335	0.0035887	0.00274173	0.0068401	0.0297914	0.0415768	0.0740313	0.074954	0.346667	0.198098	0.210089
P05198	0.455901	0.00737185	0.0149146	0.0144701	0.0211945	0.0210228	0.0267979	0.0567443	0.0817339	0.219391	0.00804791	0.00785189	0.0156344	0.0221325	0.0379517	0.0494027	0.0945977	0.192637	0.270538	0.306556	0.735938	0.0117294	0.00651009	0.0193356	0.0239507	0.0409534	0.037961	0.0413846	0.0484144	0.0389862	0.0328381	0.0378043	0.0622914	0.0546014	0.124307	0.169459	0.139762	0.167535	0.139548	0.284647	0.00715092	0.0188711	0.0319127	0.0308368	0.0737996	0.0880398	0.117257	0.123246	0.196854
P05204	0.210318	0.00158023	0.00777068	0.00233587	0.00609512	0.00621479	0.0172551	0.042043	0.0792973	0.619441	0.00335629	0.00355592	0.00712043	0.00585995	0.0123617	0.018033	0.0534534	0.176465	0.418833	0.273993	0.61479	0.00334765	0.0141657	0.0132676	0.0107713	0.0360527	0.0464706	0.0761076	0.0919578	0.0876329	0.0390363	0.365815	0.0219258	0.00936074	0.0620174	0.107651	0.114044	0.129558	0.136251	0.0985378	0.00197056	0.00835724	0.0100437	0.0111746	0.0565193	0.0744378	0.3644	0.0969295	0.252811
P05362	0.0168964	0.0466523	0.0460539	0.065691	0.095797	0.131039	0.148538	0.174539	0.13933	0.129458	0.0450433	0.0349827	0.081077	0.100953	0.138797	0.143453	0.145175	0.127751	0.0883419	0.0779639	0.0243744	0.0827856	0.0643424	0.152351	0.198015	0.17035	0.127323	0.0810814	0.0560338	0.032493	0.0823727	0.138543	0.185813	0.165503	0.175565	0.114065	0.0641284	0.0445598	0.0336663	0.00330268	0.0618401	0.0901297	0.116014	0.124843	0.200855	0.16545	0.0955123	0.0479054	0.0422252
P05387	0.240444	0.00478593	0.00950667	0.00739894	0.017064	0.0154563	0.0423803	0.0974523	0.128914	0.3481	0.00669958	0.00462676	0.00763544	0.0160804	0.0296799	0.0418469	0.109497	0.278422	0.252711	0.205933	0.739189	0.00274031	0.00195881	0.0143448	0.0153211	0.0593467	0.0435683	0.0394486	0.0355112	0.0181848	0.0325084	0.175838	0.0524948	0.052872	0.175203	0.167559	0.15474	0.0852761	0.0886315	0.0194641	0.00160343	0.00444953	0.00973896	0.0114686	0.0743138	0.178835	0.213555	0.226522	0.26005
P05388	0.244433	0.00536706	0.0109932	0.00981742	0.0218793	0.0225647	0.0428559	0.0943756	0.153326	0.30036	0.00606816	0.00618597	0.0158027	0.022909	0.0487319	0.0717692	0.143479	0.248405	0.207954	0.205342	0.363097	0.00652477	0.00922736	0.0407053	0.0590365	0.134329	0.157555	0.109181	0.0815572	0.042485	0.023451	0.0478379	0.0772702	0.0713171	0.239265	0.201674	0.124412	0.0794177	0.0785727	0.0104656	0.0021201	0.0119684	0.0233623	0.0358249	0.104902	0.148058	0.289929	0.147632	0.191615
P05455	0.910399	0.00327012	0.0200322	0.00393261	0.00477651	0.00781713	0.0118471	0.0122678	0.0155301	0.018898	0.0704269	0.0563841	0.0800544	0.0470323	0.0878937	0.0796068	0.0921501	0.133838	0.143376	0.145264	0.941571	0.00378882	0.0229055	0.00269415	0.00102758	0.00536826	0.00734872	0.00717924	0.00910013	0.00596876	0.0396503	0.0292234	0.0523987	0.0464709	0.111507	0.156863	0.161883	0.194885	0.16457	0.849792	0.00387552	0.0011746	0.0120078	0.0112763	0.0212119	0.0157556	0.0388993	0.0205066	0.0300934
P05556	0.00284752	0.077137	0.051838	0.0699942	0.0951742	0.106453	0.127627	0.154075	0.125881	0.146685	0.0654316	0.0429603	0.0782587	0.0893089	0.125858	0.12469	0.136382	0.121457	0.0953355	0.0723056	0.0080628	0.153063	0.0630117	0.146132	0.186259	0.163914	0.115476	0.0684809	0.0454564	0.0271418	0.108169	0.133028	0.181834	0.1503	0.157433	0.11608	0.0663209	0.0401199	0.0289905	0.00283787	0.0412713	0.0666617	0.0890234	0.0828047	0.185192	0.199601	0.107986	0.0760893	0.0689877
P05771-2	0.860013	0.00515202	0.0157066	0.00463228	0.00477843	0.0105439	0.0101026	0.0138005	0.0168089	0.0393764	0.0360101	0.0382353	0.0792749	0.0730393	0.109558	0.0971552	0.123272	0.134376	0.140052	0.169027	0.874076	0.00667106	0.00198906	0.0146479	0.0113079	0.0156577	0.0176888	0.0184271	0.0192968	0.0124844	0.0397347	0.0977529	0.0973863	0.0689337	0.130536	0.17533	0.141853	0.154775	0.0979757	0.273656	0.020854	0.0717039	0.107279	0.103432	0.129781	0.0756578	0.0669044	0.063679	0.0726143
P06132	0.681534	0.0134713	0.0239631	0.0200073	0.0258993	0.0359443	0.0372262	0.0336356	0.0373545	0.0370687	0.0572124	0.0700944	0.12995	0.112034	0.122599	0.105747	0.117782	0.0940472	0.0773201	0.113213	0.80758	0.00835065	0.0281535	0.0121282	0.0167169	0.0272043	0.0379991	0.0326649	0.0164643	0.0165118	0.0466189	0.0672488	0.114993	0.0803527	0.196274	0.222912	0.126039	0.0821993	0.063362	0.64113	0.0147416	0.037582	0.0583909	0.0486547	0.0477669	0.040665	0.0303021	0.0335445	0.0338779
P06213-2	0.0115203	0.0526674	0.0434315	0.0658721	0.0735984	0.121456	0.14394	0.174603	0.139357	0.163936	0.0571097	0.037641	0.0780163	0.0872098	0.142334	0.148062	0.137958	0.120992	0.0868542	0.0816825	0.0107805	0.113187	0.0582869	0.119436	0.190313	0.180923	0.137158	0.0934726	0.0649233	0.0342776	0.078856	0.124488	0.176376	0.163183	0.186341	0.131056	0.0715029	0.0497224	0.0345951	0.00519825	0.0381082	0.0809993	0.108721	0.104527	0.171679	0.187722	0.107494	0.0805462	0.0809521
P06241-2	0.0302197	0.0558143	0.0347157	0.0520924	0.0951627	0.10961	0.161409	0.158243	0.14619	0.156543	0.0543811	0.0334854	0.071988	0.0988803	0.156127	0.142929	0.153877	0.12897	0.0879649	0.0713985	0.00889776	0.0482248	0.0248946	0.150528	0.227617	0.176051	0.144852	0.107516	0.0807427	0.0306756	0.0252463	0.133346	0.121974	0.118751	0.167377	0.160782	0.0908598	0.105441	0.0762226	0.00967984	0.0535896	0.118722	0.170433	0.150514	0.189373	0.10807	0.0842799	0.0691	0.0462395
P06280	0.0325932	0.00304057	0.00669027	0.0152568	0.0428916	0.0710748	0.105932	0.187129	0.207849	0.283758	0.00465227	0.00790195	0.0244288	0.0439419	0.109847	0.1069	0.168782	0.231646	0.152748	0.127729	0.0787996	0.00734288	0.025379	0.104375	0.143795	0.204802	0.174582	0.116021	0.0712938	0.0344165	0.0183945	0.0769293	0.149653	0.110123	0.253495	0.201662	0.101474	0.0562873	0.0342052	0.00659099	0.00364171	0.0309102	0.0689453	0.0714887	0.16993	0.208364	0.157868	0.135218	0.105396
P06396	0.0512375	0.0233364	0.0437334	0.0607242	0.106251	0.065799	0.11037	0.150936	0.16148	0.226133	0.0383253	0.0320026	0.060018	0.0871087	0.0752646	0.102632	0.154787	0.183553	0.147547	0.118761	0.124281	0.0615154	0.0859354	0.1467	0.0915672	0.134569	0.141455	0.0966349	0.0751638	0.0421782	0.141539	0.141663	0.108754	0.120387	0.157257	0.13468	0.0928327	0.0652598	0.0376273	0.00628329	0.0478275	0.128566	0.165132	0.152794	0.157399	0.0916319	0.139361	0.0530895	0.0579158
P06396-2	0.755557	0.0138366	0.0200427	0.0311367	0.0336886	0.0305798	0.0300132	0.0274963	0.0299564	0.0276922	0.0822615	0.0930974	0.132603	0.132072	0.115782	0.0865068	0.106836	0.10065	0.0765211	0.0736706	0.8419	0.0139687	0.00899646	0.0213522	0.0197314	0.0227742	0.0183672	0.0158041	0.015438	0.0105792	0.096096	0.122741	0.165829	0.0934233	0.134557	0.140616	0.0954474	0.0910609	0.0602305	0.562867	0.0212492	0.0540161	0.0677718	0.0759048	0.0744988	0.0385412	0.0376324	0.0308399	0.0366785
P06400	0.16515	0.00630123	0.00618969	0.0113227	0.0186821	0.0280353	0.0548314	0.0788916	0.130722	0.47477	0.00649189	0.00637513	0.0166948	0.0193116	0.0317813	0.0447102	0.0952824	0.184694	0.288342	0.295765	0.339831	0.0119329	0.0164291	0.0402133	0.0335216	0.0706778	0.0924945	0.145437	0.174017	0.0840081	0.034057	0.0148374	0.071202	0.0695357	0.154319	0.174826	0.155504	0.145954	0.131032	0.153082	0.00380397	0.0067572	0.0158983	0.0159488	0.0439221	0.110648	0.177765	0.230316	0.250951
P06454	0.905027	0.00545134	0.0291393	0.00682326	0.00390975	0.00749359	0.00998089	0.00766851	0.00999398	0.0114354	0.109822	0.0548213	0.0667747	0.0796359	0.0777158	0.0629524	0.107635	0.180007	0.154461	0.106175	0.848971	0.00621258	0.0152031	0.0124695	0.0107442	0.0114648	0.0152084	0.022482	0.0121214	0.0051424	0.094335	0.446112	0.11072	0.0421386	0.0929456	0.0848948	0.0658226	0.0397976	0.0336492	0.887046	0.00261434	0.028183	0.00341559	0.00212156	0.011199	0.0163156	0.013113	0.016354	0.012591
P06493	0.413569	0.0130541	0.025872	0.0175791	0.0319965	0.0375882	0.0448684	0.0692935	0.0819525	0.165685	0.018014	0.0174296	0.0384956	0.0446397	0.0608756	0.0724856	0.120516	0.168573	0.20061	0.254242	0.547854	0.0101521	0.0183009	0.0291901	0.0381906	0.0610016	0.0705913	0.0737029	0.0740362	0.0423717	0.0380109	0.0717366	0.0575904	0.0486541	0.141057	0.196305	0.143676	0.153458	0.105707	0.168486	0.00808827	0.0330499	0.0420516	0.050017	0.101806	0.108328	0.139835	0.143907	0.18706
P06576	0.00591648	0.00184842	0.00841819	0.0109281	0.0225085	0.0338737	0.0634024	0.133363	0.29146	0.385706	0.00311816	0.00420296	0.0121827	0.0173494	0.0358133	0.0602649	0.146011	0.290703	0.228627	0.192888	0.015566	0.00540714	0.0120609	0.0467289	0.054451	0.111336	0.219171	0.257362	0.185318	0.0824889	0.00883551	0.0305102	0.0426177	0.0461957	0.17641	0.289176	0.202892	0.124486	0.0681962	0.0042513	0.00529373	0.0236148	0.0502238	0.0509144	0.073772	0.087513	0.217803	0.248712	0.218926
P06702	0.859494	0.00323241	0.00943989	0.00484961	0.00531093	0.00924473	0.0102416	0.0230006	0.0154244	0.0588445	0.0257086	0.0215206	0.0321055	0.0446499	0.0630162	0.053107	0.099882	0.235052	0.237418	0.18754	0.730462	0.00775152	0.03174	0.0202808	0.0223002	0.0338027	0.0454336	0.0400745	0.0434181	0.0247362	0.0450613	0.174886	0.0725328	0.0668532	0.158482	0.172096	0.112009	0.101731	0.0963488	0.582643	0.0044798	0.0165745	0.0115314	0.0193944	0.0434003	0.0787675	0.0806017	0.0687859	0.0938212
P06703	0.959051	0.00225615	0.000235526	0.00359236	0.00663887	0.0042447	0.00419555	0.00446221	0.00517215	0.00678105	0.0581928	0.0636221	0.0880043	0.0962422	0.117345	0.086808	0.0997901	0.155043	0.131572	0.109826	0.953899	0.00255921	0.000201703	0.00469947	0.00332275	0.00636457	0.00758438	0.00528428	0.00663925	0.00420075	0.0474029	0.0113002	0.173292	0.0738699	0.193088	0.166381	0.137062	0.0929661	0.0782873	0.7178	0.00509356	0.001764	0.0115494	0.0100081	0.0332303	0.0496433	0.0414997	0.0321709	0.0458968
P06733	0.803982	0.00760414	0.0306614	0.0120204	0.0158624	0.0231972	0.0198877	0.0237733	0.0269989	0.0213972	0.0562429	0.0534976	0.11031	0.11248	0.131869	0.0957839	0.116938	0.141295	0.0919712	0.0839427	0.905446	0.00498766	0.0191618	0.00766207	0.00755455	0.0106682	0.0136245	0.011206	0.00837021	0.00569764	0.0700871	0.133868	0.167837	0.100428	0.167361	0.138585	0.0847843	0.0614783	0.0430019	0.60609	0.0072384	0.039769	0.0402086	0.0397186	0.0709145	0.0442898	0.0414301	0.0319996	0.0358116
P06734	0.102927	0.0456039	0.0609851	0.0786985	0.100689	0.12606	0.134739	0.134167	0.133395	0.0827347	0.0107278	0.0138486	0.0447657	0.0620055	0.130531	0.132941	0.232882	0.165121	0.101301	0.105877	0.0727144	0.167176	0.0995555	0.14458	0.154835	0.134586	0.0891307	0.0607549	0.0453054	0.0313618	0.133745	0.169782	0.164495	0.124296	0.167536	0.11177	0.0569592	0.0410646	0.0303521	0.00541393	0.0572304	0.162363	0.182215	0.194463	0.139515	0.093488	0.0598019	0.0435358	0.0619745
P06737	0.834985	0.00563948	0.0238125	0.00620922	0.00977306	0.0146095	0.0164095	0.020857	0.0181393	0.0293295	0.0249612	0.0228076	0.0448347	0.0536559	0.103238	0.101872	0.142443	0.179747	0.155015	0.173844	0.90736	0.00482113	0.00779501	0.00804764	0.00940871	0.0137916	0.0136823	0.0135125	0.0113121	0.00858165	0.0302241	0.059876	0.0772299	0.0690106	0.161914	0.165717	0.122436	0.139321	0.0889916	0.432383	0.00411304	0.0116382	0.0286827	0.0340232	0.099577	0.126662	0.0964553	0.0677949	0.0785427
P06744	0.866952	0.00553691	0.0247282	0.0078286	0.0113118	0.013399	0.0155748	0.0199457	0.0219757	0.0286738	0.0330611	0.0340088	0.0600304	0.0739467	0.0979521	0.0779672	0.124067	0.174628	0.137536	0.154948	0.900831	0.00532528	0.0277684	0.00702442	0.00477896	0.0116209	0.0134047	0.0105278	0.0101903	0.00503925	0.0706921	0.11415	0.124961	0.0787836	0.163609	0.173198	0.101975	0.0815836	0.0673568	0.48983	0.00478972	0.0352731	0.0429902	0.036936	0.0609935	0.0691289	0.0791494	0.0736425	0.0940988
P06753	0.853447	0.0105542	0.00931948	0.00962398	0.0157674	0.0160773	0.0257235	0.0184277	0.0206699	0.0252456	0.0445586	0.0338759	0.0689018	0.0885372	0.0871288	0.0969506	0.146915	0.164982	0.13518	0.13297	0.725234	0.0104168	0.0154161	0.0291633	0.0183317	0.0285684	0.0325499	0.0231987	0.0330537	0.0344998	0.0378546	0.171823	0.0705768	0.0598059	0.17265	0.139548	0.108952	0.108035	0.130755	0.571954	0.00680711	0.00951139	0.0252344	0.0173831	0.0639504	0.0734821	0.0647081	0.0650663	0.0747761
P06753-2	0.826926	0.0126688	0.00348271	0.0153361	0.0175808	0.0173249	0.0198537	0.0250792	0.0237401	0.0290171	0.0667998	0.0631671	0.0719653	0.115746	0.0997053	0.0882617	0.130733	0.159977	0.11538	0.0836368	0.898608	0.00909192	0.00320542	0.0123156	0.0141864	0.0151747	0.0178373	0.0139323	0.00814693	0.00599932	0.0732917	0.0942216	0.154322	0.097752	0.15854	0.148214	0.0943647	0.0815462	0.0582187	0.619023	0.0139461	0.00913896	0.0335873	0.0251975	0.0511676	0.0737134	0.0375338	0.055357	0.0550128
P06756	0.00814875	0.0542977	0.0376375	0.0489994	0.0749668	0.0900563	0.127612	0.156488	0.155711	0.208923	0.0360131	0.023898	0.0449896	0.0662643	0.0992108	0.104695	0.157965	0.209144	0.162346	0.117917	0.0131549	0.115563	0.0531326	0.129211	0.186894	0.173761	0.131123	0.079289	0.0565079	0.0317237	0.0725111	0.103492	0.174801	0.144497	0.190006	0.153114	0.0788663	0.0515335	0.0334151	0.00356275	0.0156396	0.0582325	0.081759	0.0768726	0.212362	0.238688	0.125742	0.0977401	0.0834474
P06865	0.0655065	0.00447196	0.00887395	0.0179569	0.047362	0.0694944	0.0961305	0.14063	0.187665	0.311022	0.00506598	0.00827307	0.0260399	0.046089	0.120969	0.107494	0.179983	0.226231	0.145855	0.122007	0.10129	0.00898317	0.0245813	0.0984075	0.162973	0.18672	0.178152	0.105162	0.0758184	0.0323427	0.0243989	0.0747725	0.163719	0.113744	0.248348	0.179435	0.0933962	0.0533085	0.0282223	0.0116214	0.00362863	0.0206159	0.0383001	0.0395393	0.142025	0.270005	0.17557	0.156426	0.107075
P07099	0.0285418	0.0090136	0.0172182	0.0267231	0.0397825	0.0536858	0.0857181	0.155733	0.211791	0.385458	0.00515546	0.00734757	0.0167324	0.0246104	0.0622195	0.0865452	0.173538	0.232194	0.187485	0.164805	0.000513729	0.0142373	0.0282663	0.0957199	0.152147	0.220026	0.224372	0.128525	0.0931946	0.0429975	0.0206684	0.0667805	0.0915439	0.0959036	0.274934	0.195597	0.129912	0.0712376	0.062623	0.00199115	0.0023702	0.0080501	0.0164016	0.0218233	0.0882286	0.212737	0.207159	0.215474	0.201478
P07195	0.885586	0.00570032	0.0255708	0.00865033	0.0104764	0.0104708	0.0123332	0.0150233	0.0180135	0.025427	0.0432216	0.0473467	0.0943819	0.0827215	0.101679	0.0910052	0.128527	0.170685	0.106706	0.12256	0.929619	0.00333958	0.00432148	0.00513383	0.0064452	0.0109415	0.0094433	0.00754292	0.00786492	0.00450727	0.0790327	0.135649	0.147586	0.0998642	0.168471	0.140648	0.0906661	0.0711195	0.0482899	0.557137	0.00262428	0.0165328	0.0198688	0.0179501	0.0455613	0.0667307	0.0641321	0.0790909	0.100176
P07203	0.654447	0.00586605	0.023792	0.00841395	0.0141307	0.0209035	0.0248933	0.03868	0.075336	0.155305	0.00825332	0.010936	0.0201071	0.0236465	0.0334019	0.0472054	0.103613	0.288767	0.25482	0.209993	0.833639	0.00439242	0.0125758	0.011517	0.0117676	0.0227233	0.0305128	0.0298362	0.0287783	0.0147512	0.0247536	0.0431674	0.0685779	0.0574557	0.158088	0.233553	0.155034	0.147972	0.0953932	0.252683	0.00492574	0.01676	0.0253586	0.0261855	0.075633	0.0750993	0.167245	0.17026	0.164705
P07204	0.00495286	0.108898	0.098558	0.107744	0.116115	0.147136	0.133741	0.108103	0.0819783	0.0553037	0.0723046	0.0666222	0.128836	0.112855	0.13565	0.140903	0.121355	0.0885207	0.0612196	0.0522428	0.00760699	0.145818	0.0870856	0.152165	0.160832	0.142118	0.0988471	0.0608843	0.0474738	0.0294818	0.149695	0.149844	0.200291	0.159247	0.126239	0.0946654	0.0595342	0.0394379	0.0287988	0.00555258	0.108239	0.127163	0.146297	0.126687	0.148929	0.106281	0.0586929	0.0541932	0.0397422
P07225	0.0649885	0.0107273	0.0231357	0.0294822	0.0409342	0.0713673	0.0991773	0.172156	0.205217	0.203389	0.00779041	0.0116678	0.0252546	0.0348194	0.0699243	0.10933	0.218194	0.237285	0.150812	0.142364	0.0331929	0.0097232	0.0217059	0.076208	0.121337	0.218911	0.238953	0.130308	0.0902658	0.050725	0.0177711	0.0564087	0.0915628	0.113433	0.249194	0.195818	0.112941	0.0782988	0.0567956	0.0251641	0.00942134	0.0273341	0.0463906	0.0589233	0.126723	0.167258	0.186616	0.151441	0.142257
P07237	0.165381	0.00577206	0.0107755	0.0158799	0.029239	0.0406329	0.0790772	0.144822	0.183283	0.235535	0.00698145	0.0102503	0.0199902	0.035511	0.072248	0.1016	0.185126	0.235352	0.165632	0.132262	0.26155	0.00796968	0.0185595	0.0548552	0.0848062	0.177213	0.180451	0.0969544	0.065572	0.0306524	0.0173885	0.0529796	0.0962707	0.11095	0.278384	0.225891	0.10979	0.0637853	0.0411615	0.0492577	0.00739101	0.0213356	0.0398614	0.0397048	0.112909	0.197444	0.192831	0.166741	0.128614
P07305	0.0138556	0.00145018	0.00692921	0.0101314	0.0144427	0.0291644	0.0554622	0.132818	0.200006	0.495088	0.00248572	0.00193252	0.00530278	0.00860557	0.0189426	0.0318587	0.0946001	0.205072	0.285447	0.306175	0.00953566	0.00239403	0.0113201	0.0323814	0.0400923	0.0930037	0.130288	0.20998	0.263187	0.173062	0.00858055	0.0220624	0.0357453	0.0413695	0.130623	0.181179	0.200325	0.208297	0.143155	0.0511864	0.00778968	0.0356039	0.0609054	0.0664491	0.0738616	0.0911257	0.214021	0.164936	0.215331
P07332	0.107892	0.0154561	0.0180644	0.0260968	0.0393093	0.0538773	0.0647619	0.115902	0.136868	0.410151	0.0123135	0.0111289	0.0264113	0.0323447	0.0496587	0.0617821	0.1073	0.207125	0.249964	0.256994	0.0870819	0.0224968	0.0196745	0.0566955	0.079466	0.116724	0.138635	0.149764	0.198575	0.10568	0.0229239	0.0686666	0.0639086	0.056769	0.140682	0.167352	0.152197	0.149156	0.119692	0.0458283	0.023559	0.0410695	0.0603071	0.0663894	0.101522	0.124135	0.182642	0.150016	0.183999
P07333	0.0223189	0.040623	0.0401356	0.0455524	0.0870167	0.114696	0.112108	0.151066	0.1549	0.16107	0.0337932	0.0316566	0.0857625	0.102824	0.136265	0.127233	0.139521	0.123395	0.0810776	0.101458	0.0475323	0.0989663	0.0641667	0.140845	0.167157	0.141573	0.122575	0.0798592	0.0441756	0.0297433	0.101668	0.168964	0.19778	0.158145	0.144553	0.102775	0.0600586	0.0387379	0.0273189	0.00504704	0.014935	0.0750192	0.101935	0.0961185	0.185657	0.178249	0.107373	0.0840091	0.086035
P07339	0.0317899	0.00719144	0.0185604	0.0314414	0.069187	0.104715	0.127484	0.181541	0.186355	0.217156	0.00966927	0.0139942	0.0467401	0.0741305	0.132586	0.124564	0.166596	0.180485	0.124889	0.102992	0.0832832	0.0107672	0.0252561	0.129306	0.14666	0.196784	0.169735	0.102452	0.0672578	0.0311641	0.0264436	0.10184	0.177999	0.108206	0.234301	0.163922	0.0844986	0.0529198	0.0323684	0.00579431	0.00558994	0.0519275	0.113499	0.102473	0.202306	0.169012	0.142985	0.101925	0.0690833
P07355-2	0.0536265	0.0391406	0.0334094	0.044566	0.0760188	0.091222	0.115401	0.15235	0.144082	0.210003	0.032248	0.024069	0.052901	0.0744792	0.115215	0.10734	0.132049	0.175547	0.142228	0.124036	0.232001	0.0604967	0.0366254	0.111171	0.13533	0.122108	0.102406	0.0785836	0.0633984	0.0307583	0.071174	0.121678	0.160373	0.117414	0.169478	0.146147	0.0943718	0.0620007	0.03738	0.0099318	0.0102271	0.0374983	0.0639871	0.0751859	0.183033	0.209746	0.22472	0.0803211	0.0809666
P07384	0.84482	0.00558538	0.0255844	0.00984272	0.0125198	0.0143713	0.0165061	0.0199674	0.0243859	0.0266759	0.0364441	0.0460176	0.0927567	0.0983368	0.117111	0.0968312	0.118857	0.142029	0.114229	0.128052	0.924741	0.00403669	0.00100122	0.00636264	0.00656966	0.00909244	0.00992738	0.0098919	0.0078112	0.00485655	0.0706401	0.151546	0.126976	0.0646095	0.160154	0.146033	0.106334	0.104469	0.0704896	0.585314	0.00582509	0.0214185	0.0319299	0.0278878	0.0696182	0.0714462	0.0601279	0.0577196	0.0728924
P07437	0.739764	0.00670115	0.0345721	0.00897138	0.0168878	0.0113122	0.0203083	0.0298333	0.0434176	0.0797365	0.0332416	0.0303714	0.0594117	0.0615906	0.08849	0.0800537	0.119955	0.165597	0.171418	0.192319	0.795266	0.00870551	0.0258676	0.0208452	0.0164091	0.0289047	0.0378632	0.0305126	0.0362239	0.0211613	0.032367	0.0818124	0.080391	0.0668486	0.145918	0.164661	0.141453	0.151956	0.107716	0.249657	0.03537	0.109966	0.137691	0.108974	0.125839	0.0470442	0.0500394	0.0599567	0.0754619
P07477	0.0853743	0.0720279	0.0781852	0.0610423	0.100454	0.0892873	0.104991	0.133794	0.116552	0.117384	0.080652	0.0842367	0.0967988	0.0787637	0.0853076	0.0997929	0.123979	0.113095	0.115571	0.094284	0.0401361	0.00944079	0.0161976	0.136705	0.108346	0.137069	0.146006	0.122716	0.13709	0.146294	0.0467137	0.12804	0.129157	0.111868	0.129912	0.109123	0.0980913	0.104726	0.115321	0.0947395	0.086997	0.096688	0.0790718	0.111112	0.0956193	0.100643	0.116243	0.104787	0.114101
P07602-3	0.0519633	0.00746986	0.0221952	0.0384645	0.0636785	0.125854	0.125704	0.153704	0.160185	0.164495	0.0126509	0.0191198	0.0610458	0.0811726	0.0957434	0.117695	0.163622	0.179359	0.12242	0.110321	0.016531	0.0114377	0.0385147	0.126349	0.1357	0.184099	0.16872	0.11859	0.0796501	0.044094	0.0223935	0.100567	0.180422	0.122375	0.224952	0.166426	0.094497	0.0586439	0.0424739	0.0117663	0.00318846	0.0263408	0.0486558	0.0456068	0.130866	0.255376	0.160539	0.181908	0.114653
P07686	0.0104079	0.00609076	0.014105	0.0206442	0.0576464	0.0749872	0.128616	0.147475	0.174471	0.301816	0.00806611	0.013022	0.0414127	0.0665371	0.127667	0.125609	0.160196	0.176709	0.119808	0.109036	0.0368523	0.0147345	0.0449902	0.138849	0.17001	0.18066	0.162326	0.106015	0.0751172	0.038705	0.0280351	0.104547	0.170999	0.121579	0.209106	0.168827	0.0908696	0.0601883	0.0420585	0.00328573	0.00837151	0.0680271	0.118495	0.114314	0.18043	0.152108	0.124005	0.0908486	0.0694228
P07711	0.008202	0.00643366	0.0246741	0.0369363	0.0729306	0.15337	0.164517	0.194906	0.191202	0.125705	0.0110436	0.0179353	0.059407	0.0808359	0.132919	0.14577	0.168329	0.161128	0.107241	0.0873963	0.023611	0.0140134	0.0419439	0.118093	0.172686	0.182982	0.167635	0.120556	0.0788565	0.043127	0.0246249	0.113599	0.176419	0.12015	0.219402	0.157934	0.0797646	0.0563483	0.0397099	0.00928594	0.0138678	0.100821	0.153663	0.156537	0.155646	0.140836	0.123152	0.0852144	0.0699739
P07737	0.732638	0.0121819	0.0255765	0.023229	0.025365	0.0366537	0.0266064	0.0402509	0.0308431	0.0352675	0.0404654	0.0496491	0.103203	0.0928161	0.115315	0.0989749	0.116863	0.134951	0.102954	0.11625	0.89618	0.00475824	0.0249683	0.00922751	0.0094352	0.0131131	0.0156935	0.0161579	0.0167515	0.0115515	0.0405899	0.0772338	0.102166	0.0704864	0.152191	0.160268	0.124784	0.157459	0.105801	0.514313	0.00774155	0.0338844	0.0521014	0.0429001	0.0700955	0.0441046	0.0498621	0.0420191	0.0547711
P07741	0.895462	0.00522791	0.015697	0.00490157	0.00697254	0.00890607	0.0103162	0.00984969	0.0131806	0.0271051	0.0476546	0.0465548	0.0747689	0.0748288	0.0871541	0.0716809	0.0958433	0.1449	0.158664	0.170707	0.908052	0.0051763	0.00430177	0.00717912	0.006895	0.0107332	0.0126365	0.0137596	0.0157929	0.0106758	0.0595418	0.0630577	0.0674465	0.0565677	0.134796	0.150405	0.13469	0.146936	0.104553	0.606076	0.003536	0.00195902	0.0203951	0.0193566	0.0445408	0.048442	0.0569604	0.0701017	0.0821035
P07814	0.818748	0.00738371	0.0264238	0.00940596	0.0118876	0.0150815	0.0171727	0.0220221	0.028523	0.0416031	0.0340892	0.0340676	0.0588338	0.0589453	0.0719612	0.0757507	0.110067	0.166984	0.164469	0.203932	0.834759	0.00466089	0.0187685	0.0134622	0.0113853	0.0169195	0.0238742	0.0253569	0.0276446	0.0157996	0.0385837	0.0894103	0.0801918	0.0675208	0.142932	0.15608	0.125035	0.152125	0.116112	0.422792	0.00775815	0.0199822	0.0306387	0.030911	0.0768213	0.0616957	0.099685	0.0894896	0.122845
P07858	0.0172504	0.00284209	0.0100641	0.0180878	0.0583837	0.078937	0.122773	0.175581	0.193526	0.309819	0.00753591	0.0130195	0.0306527	0.0486516	0.102059	0.111991	0.173958	0.229124	0.164229	0.123042	0.0255572	0.0107057	0.0461016	0.15044	0.174102	0.189869	0.176491	0.109208	0.0694473	0.0368959	0.0257563	0.112055	0.174209	0.128023	0.191827	0.173311	0.0928381	0.0551499	0.0357372	0.00338156	0.00687498	0.0617253	0.0854914	0.0919195	0.166126	0.169979	0.156108	0.119956	0.0840974
P07900-2	0.854101	0.00641992	0.0221261	0.00978674	0.0110031	0.0121145	0.0147921	0.0162107	0.0186467	0.0228003	0.0523353	0.0510654	0.097818	0.105971	0.122651	0.0937334	0.118329	0.131066	0.104147	0.113328	0.868552	0.00811657	0.020057	0.0127821	0.0116683	0.0146685	0.0157867	0.0151016	0.0158988	0.0093807	0.0600551	0.126299	0.11289	0.0747018	0.151457	0.160706	0.122529	0.121062	0.077159	0.558219	0.00603239	0.0274292	0.0380118	0.0324259	0.0590933	0.0525918	0.0441754	0.045553	0.0614374
P07902	0.809152	0.00674761	0.0190043	0.011504	0.0155806	0.0151806	0.020271	0.0263776	0.0349051	0.0334913	0.0877749	0.0806823	0.13132	0.121065	0.103302	0.092963	0.0994087	0.116329	0.0906079	0.0765471	0.839116	0.00502527	0.0179149	0.0134337	0.0118535	0.0153248	0.0181279	0.0177045	0.0185518	0.0135295	0.0603518	0.134938	0.118073	0.0717472	0.123087	0.127305	0.116921	0.153392	0.0941862	0.64135	0.0168807	0.0180063	0.0449683	0.0393121	0.074053	0.033976	0.0431816	0.038804	0.0547975
P07910-2	0.441412	0.0126205	0.0237594	0.0291767	0.0478922	0.0636686	0.0620669	0.0544121	0.0906902	0.184164	0.00612866	0.00515937	0.0151746	0.0178389	0.0293913	0.0377568	0.0636679	0.0937134	0.130558	0.580595	0.250331	0.00878088	0.0175079	0.0397266	0.0445422	0.0661336	0.0976696	0.118713	0.153595	0.147483	0.0212645	0.0246814	0.0418139	0.0486704	0.110746	0.137432	0.134854	0.193747	0.303672	0.120432	0.00516378	0.00684356	0.0171329	0.0188522	0.0410741	0.085655	0.21056	0.125681	0.368604
P07919	0.0062429	0.00109799	0.00645861	0.014356	0.0166131	0.0370429	0.0494212	0.129093	0.290425	0.424726	0.00476104	0.00680522	0.0202329	0.0348024	0.0437198	0.0712853	0.151774	0.233411	0.244036	0.16757	0.00709252	0.00457335	0.0160283	0.0451219	0.0484693	0.0976298	0.210661	0.267701	0.171126	0.103489	0.0120629	0.0303099	0.0541872	0.047298	0.148482	0.272004	0.194857	0.143245	0.100759	0.00164027	0.00730666	0.0290559	0.0498431	0.045767	0.0831161	0.0612266	0.236428	0.0990585	0.223972
P07947	0.0257548	0.0930639	0.0400682	0.0654392	0.105509	0.108716	0.145226	0.167986	0.12614	0.122098	0.0438082	0.034949	0.0709239	0.0919918	0.147806	0.126775	0.151593	0.150353	0.0895079	0.0857466	0.0163175	0.0865968	0.0677565	0.144416	0.197845	0.18194	0.120032	0.082877	0.0519181	0.0306717	0.0942951	0.131816	0.202378	0.148691	0.1698	0.11921	0.0598109	0.0484418	0.0255576	0.002804	0.0223237	0.0720624	0.11299	0.0992665	0.20082	0.194563	0.123535	0.083561	0.0774597
P07948	0.00511549	0.0875713	0.0652706	0.0717089	0.103616	0.122051	0.146274	0.146912	0.11327	0.13821	0.0735651	0.0504599	0.0964059	0.11854	0.148701	0.131472	0.135678	0.114055	0.0710314	0.060093	0.0159723	0.110295	0.0518857	0.152055	0.200299	0.17641	0.1198	0.0778708	0.0581497	0.0372619	0.098531	0.14583	0.191871	0.161307	0.160797	0.112461	0.0658292	0.0365	0.0268734	0.0061475	0.0644859	0.100357	0.117869	0.118961	0.362592	0.0649754	0.0881775	0.0277568	0.0486779
P07954-2	0.0782173	0.00210978	0.00593088	0.00928464	0.0172178	0.0231677	0.0458746	0.0937428	0.220091	0.420851	0.00332834	0.00524711	0.013414	0.0199615	0.0378168	0.0634445	0.143361	0.282335	0.220209	0.192167	0.237041	0.00371116	0.00781127	0.0378414	0.0384435	0.0946342	0.161822	0.201696	0.148068	0.0640987	0.0116849	0.0301244	0.0452897	0.0408924	0.169167	0.303897	0.18824	0.124694	0.0677082	0.0167035	0.00299921	0.011753	0.026181	0.0348637	0.0816362	0.0903831	0.273308	0.230653	0.21723
P07996	0.00780729	0.0196493	0.0637348	0.115752	0.167821	0.20193	0.128528	0.0982488	0.103416	0.0931129	0.0301401	0.0438802	0.111848	0.142809	0.128561	0.124654	0.103632	0.10436	0.101748	0.108367	0.162785	0.0481489	0.0886202	0.165733	0.126133	0.117233	0.109283	0.0822353	0.0556109	0.0442176	0.0758448	0.142343	0.194099	0.129515	0.151356	0.116932	0.0710524	0.062908	0.0559492	0.0126241	0.00729218	0.0599695	0.0967646	0.112539	0.186755	0.122014	0.169618	0.107757	0.122787
P08133	0.722022	0.021393	0.0294672	0.0204674	0.0298245	0.0279741	0.0254866	0.0303554	0.0341663	0.0343003	0.0850734	0.0615864	0.101577	0.108762	0.140253	0.101791	0.112683	0.11944	0.0871764	0.0748524	0.908675	0.00705378	0.011581	0.0119405	0.00863123	0.0114658	0.0094668	0.00772081	0.00805951	0.00454184	0.104555	0.147931	0.17853	0.100334	0.161101	0.120717	0.0795523	0.0503305	0.0360158	0.24168	0.0102341	0.0385333	0.0597692	0.0500978	0.144031	0.188208	0.0840017	0.0717288	0.0628247
P08134	0.637323	0.0209615	0.0293027	0.0202227	0.0298925	0.0288202	0.0408902	0.0559549	0.0679038	0.068729	0.0465684	0.0452301	0.11046	0.116804	0.142242	0.11136	0.13183	0.10995	0.0874953	0.0980604	0.649535	0.0211271	0.0107526	0.0500435	0.048553	0.0409766	0.0535944	0.0507486	0.0454665	0.0292024	0.0390978	0.13279	0.141271	0.0976316	0.169729	0.16356	0.0835795	0.102232	0.0701094	0.130747	0.0679938	0.136611	0.160461	0.134619	0.151939	0.0472518	0.0757857	0.0349546	0.0596375
P08174-2	0.0316994	0.0227413	0.0360877	0.0496304	0.0702232	0.0875406	0.0959249	0.116863	0.172362	0.1629	0.0467679	0.0337138	0.0802633	0.0748529	0.119688	0.14733	0.150013	0.141557	0.104195	0.101619	0.0086279	0.0361493	0.0561329	0.0942747	0.134383	0.178499	0.193591	0.126641	0.10236	0.0693406	0.0875354	0.14348	0.171927	0.128142	0.133613	0.104013	0.0731948	0.0777018	0.0803937	0.00292896	0.0257391	0.0695832	0.0880141	0.0893831	0.202964	0.241699	0.104473	0.0878101	0.0777017
P08195-2	0.00317822	0.0312193	0.0255038	0.0310536	0.0689337	0.0782031	0.159595	0.187407	0.171602	0.201892	0.0294621	0.022038	0.0410431	0.063573	0.13223	0.150623	0.168502	0.178259	0.101222	0.0805851	0.0061157	0.0610397	0.0363415	0.128897	0.217364	0.20855	0.146802	0.090517	0.0554871	0.0257637	0.0495125	0.10955	0.181962	0.166178	0.201363	0.138454	0.0693376	0.0376824	0.0237983	0.00318009	0.00893227	0.0265141	0.0420562	0.057111	0.183429	0.297337	0.136647	0.107909	0.0901396
P08236	0.0816926	0.00748043	0.0171432	0.0310561	0.0508496	0.0624336	0.0904846	0.137534	0.163357	0.343736	0.00621578	0.00943911	0.0261301	0.0409617	0.080281	0.104108	0.169017	0.230239	0.184692	0.143273	0.0507023	0.0116407	0.0358194	0.0932107	0.137506	0.193601	0.168203	0.12235	0.0785658	0.0437526	0.0227372	0.0752861	0.130861	0.109097	0.24169	0.183346	0.123193	0.0665918	0.043153	0.00643034	0.00629764	0.0336609	0.0554049	0.0569514	0.169505	0.177939	0.181207	0.126355	0.120664
P08238	0.734597	0.011544	0.0260207	0.0187048	0.0253782	0.0267033	0.029951	0.0320653	0.0318038	0.0339024	0.0491315	0.0467536	0.0886199	0.0902579	0.102843	0.0834618	0.107323	0.139453	0.132867	0.144444	0.831334	0.00721716	0.0239078	0.0154073	0.0138137	0.0224892	0.0226127	0.0247283	0.0265902	0.018823	0.0431665	0.0806434	0.0891226	0.0669551	0.138269	0.159288	0.136968	0.155958	0.109388	0.53902	0.0060429	0.0246048	0.0349968	0.0325595	0.0589282	0.0532624	0.0563642	0.0609155	0.0850958
P08240	0.0133144	0.00562627	0.0124412	0.0181135	0.0347946	0.0457034	0.077324	0.150669	0.222009	0.41712	0.00585324	0.00726065	0.0205572	0.0267622	0.0593441	0.0793388	0.163414	0.260155	0.201182	0.17213	0.00999133	0.00809913	0.0158275	0.0757994	0.0986588	0.211532	0.234201	0.155254	0.113206	0.0622075	0.0186362	0.0615653	0.0849001	0.0913392	0.25726	0.202129	0.117071	0.0845591	0.0586371	0.00270528	0.00396583	0.0217858	0.0328855	0.0395397	0.110899	0.136178	0.230149	0.176816	0.20963
P08243	0.836218	0.00390335	0.00198961	0.00627248	0.007577	0.0120068	0.0150659	0.0194621	0.0254068	0.0421546	0.0230111	0.0151733	0.068122	0.0780375	0.107839	0.0851247	0.127848	0.167394	0.136756	0.190695	0.871781	0.00336576	0.0155648	0.00630126	0.00478041	0.0130374	0.0121441	0.011151	0.014131	0.00507158	0.027567	0.0761566	0.081228	0.0902214	0.16924	0.174954	0.143521	0.124679	0.0859225	0.565917	0.00391788	0.0113721	0.0330222	0.0265957	0.0622325	0.0647098	0.0604884	0.0753438	0.0915089
P08246	0.0621223	0.0121349	0.0217023	0.0397304	0.0660655	0.0930786	0.100973	0.139189	0.179413	0.280914	0.0138239	0.0235554	0.0680605	0.0721571	0.10824	0.110028	0.147199	0.182666	0.136404	0.139887	0.0607437	0.0344996	0.0438536	0.134643	0.115797	0.153714	0.145141	0.101475	0.088687	0.0346816	0.0541138	0.104245	0.121847	0.101173	0.204162	0.171111	0.0971365	0.0845662	0.0538537	0.00369923	0.00379898	0.0362605	0.0775846	0.0794036	0.145511	0.181792	0.213907	0.113698	0.1162
P08311	0.0066028	0.0123382	0.0381588	0.0573904	0.0965174	0.165234	0.157111	0.167893	0.14901	0.157317	0.0165779	0.0255622	0.0693614	0.100032	0.138962	0.113976	0.148991	0.138945	0.117809	0.117066	0.0109993	0.0176388	0.0460421	0.138448	0.150002	0.177973	0.166102	0.115242	0.107794	0.0551258	0.0393388	0.126787	0.144472	0.0931087	0.189511	0.144876	0.0982793	0.0933749	0.0621584	0.00386397	0.0276793	0.0994301	0.124508	0.147066	0.162555	0.0984108	0.187796	0.0827774	0.0780648
P08397	0.835163	0.00617653	0.00345247	0.00836112	0.0118632	0.0142562	0.0151208	0.0186368	0.0173365	0.0221077	0.039277	0.0322819	0.0879578	0.0883094	0.109118	0.0971443	0.130067	0.128074	0.136969	0.150801	0.928395	0.00414608	0.000835994	0.0064282	0.00698187	0.00997599	0.0136702	0.0112027	0.0103153	0.00544917	0.0519722	0.125456	0.124091	0.0874069	0.180628	0.153161	0.107369	0.106961	0.0652527	0.647431	0.00750931	0.0114576	0.0466692	0.0461379	0.0546794	0.0329624	0.0428369	0.0329944	0.0357247
P08559	0.00845978	0.00191369	0.00603211	0.0102437	0.0223984	0.0281665	0.0540726	0.116954	0.251442	0.459489	0.00271617	0.00401593	0.0116248	0.0148736	0.0317192	0.0539386	0.133317	0.302594	0.254626	0.185726	0.0145466	0.00609701	0.0162067	0.0561923	0.0543009	0.105936	0.211048	0.255139	0.182369	0.088658	0.0114265	0.0336919	0.0455235	0.0483986	0.160799	0.282276	0.194805	0.13841	0.0770642	0.00354493	0.00645623	0.0253711	0.0413852	0.0472611	0.0697023	0.0869208	0.289788	0.208793	0.190268
P08567	0.373292	0.0555421	0.0329808	0.0442727	0.0604245	0.0714682	0.0663831	0.0860958	0.0699336	0.0777946	0.0689423	0.0403169	0.0771264	0.0985611	0.124026	0.0942812	0.119357	0.139053	0.114278	0.113844	0.642743	0.0374888	0.0273229	0.0427016	0.049541	0.0462382	0.0433788	0.0341617	0.0365209	0.0217937	0.0922855	0.131409	0.14135	0.088985	0.148364	0.140766	0.0901829	0.0905615	0.0604513	0.229394	0.0298929	0.0681329	0.104268	0.0980939	0.138132	0.0956405	0.10429	0.050921	0.0745718
P08571	0.0689766	0.0534541	0.047204	0.0762481	0.101495	0.146239	0.107258	0.142824	0.127737	0.103353	0.050199	0.0399651	0.0880631	0.0917202	0.139549	0.134296	0.143005	0.121952	0.084518	0.0978127	0.0164892	0.113815	0.0672402	0.151772	0.205316	0.171441	0.121976	0.0645494	0.0477807	0.0230138	0.107792	0.155229	0.197379	0.151507	0.165868	0.118593	0.0536412	0.0338293	0.0260549	0.00390965	0.0149351	0.0552871	0.112403	0.0981449	0.187631	0.197298	0.125922	0.0863087	0.060056
P08574	0.0031258	0.00199055	0.00607589	0.00886134	0.016301	0.0255103	0.0444549	0.106814	0.256077	0.490465	0.00295613	0.00450641	0.0161218	0.0234325	0.0370052	0.072709	0.149833	0.283078	0.213238	0.175227	0.00532212	0.00703745	0.011193	0.064668	0.066048	0.110466	0.227632	0.249528	0.156699	0.0784788	0.0121576	0.0415981	0.0495037	0.0505462	0.142651	0.276397	0.188451	0.136856	0.0723002	0.00342242	0.00397526	0.0139514	0.0331476	0.0411582	0.0608578	0.0731075	0.3074	0.21088	0.196929
P08575	0.0071527	0.0704099	0.0481097	0.0672071	0.0989637	0.113294	0.14392	0.1522	0.131361	0.136682	0.0551308	0.0402355	0.0773895	0.0968503	0.144298	0.132869	0.143227	0.133583	0.0887445	0.0803381	0.00878902	0.124503	0.0526057	0.148929	0.214423	0.171661	0.119005	0.0705385	0.047323	0.0260566	0.0934955	0.137523	0.195311	0.160637	0.166503	0.121876	0.0593341	0.0382766	0.0232009	0.0024334	0.0135053	0.0379375	0.0510405	0.0629357	0.160507	0.269341	0.117538	0.102609	0.076327
P08579	0.78961	0.0058222	0.0161367	0.00634938	0.00645462	0.0183899	0.0203054	0.0272851	0.0314134	0.0708886	0.00672981	0.00841106	0.0147689	0.0241699	0.0431219	0.0518923	0.0877583	0.127721	0.148823	0.512908	0.621701	0.00835972	0.023239	0.0408432	0.0474377	0.0732481	0.0757121	0.0459506	0.0374561	0.0260523	0.0250076	0.0761312	0.0964568	0.0881779	0.152371	0.159407	0.124913	0.141201	0.126378	0.475613	0.00642314	0.0121023	0.0238134	0.0303144	0.0557309	0.0591592	0.1449	0.0789424	0.113001
P08582	0.021389	0.084838	0.0637468	0.0812932	0.101991	0.127014	0.133038	0.141723	0.122238	0.114038	0.0626124	0.0435608	0.0975543	0.0976713	0.135816	0.127065	0.145299	0.135375	0.101381	0.081564	0.0385949	0.124174	0.0607173	0.142367	0.169391	0.143051	0.134539	0.0760669	0.0603583	0.0344797	0.10404	0.150484	0.191997	0.132871	0.1575	0.125676	0.058062	0.038069	0.0262934	0.00475128	0.0468635	0.0818533	0.130369	0.106033	0.173468	0.16335	0.0972582	0.0797874	0.066562
P08588	0.08227	0.03949	0.0530455	0.0552888	0.0741878	0.124254	0.125518	0.186588	0.130885	0.128474	0.0740073	0.0581712	0.114742	0.126736	0.145224	0.149662	0.11974	0.0923688	0.0581786	0.0611698	0.0132876	0.201963	0.0788206	0.148539	0.176151	0.138669	0.108031	0.067173	0.0393302	0.0280354	0.125409	0.128316	0.199611	0.158629	0.137368	0.0996186	0.0774393	0.0365785	0.0370301	0.00679173	0.202371	0.150307	0.21035	0.176345	0.142869	0.0550087	0.0240364	0.0133164	0.0186058
P08621	0.807042	0.00381165	0.00975671	0.00504781	0.00617212	0.0102026	0.0194808	0.0285273	0.0407749	0.0721543	0.00481412	0.00723565	0.0143189	0.0215877	0.0375125	0.0557328	0.108209	0.151914	0.170662	0.446949	0.888451	0.00374172	0.00372961	0.00553054	0.0068067	0.0155568	0.01729	0.01849	0.0230424	0.0181262	0.0318058	0.0443709	0.0499679	0.0551719	0.10363	0.125217	0.136493	0.172603	0.213398	0.164742	0.00441099	0.0106007	0.025093	0.0298959	0.0856702	0.0961294	0.248892	0.106664	0.176648
P08631	0.135984	0.0427335	0.0402347	0.0487745	0.0760227	0.11435	0.127428	0.137755	0.121694	0.16685	0.0384538	0.0316378	0.0639032	0.0802132	0.132086	0.124944	0.143151	0.168481	0.133277	0.111242	0.0677673	0.104238	0.0532956	0.128518	0.190307	0.143153	0.0962641	0.0615095	0.0545452	0.0251289	0.0764528	0.0829289	0.165001	0.113911	0.174749	0.149765	0.0930957	0.0732642	0.0619705	0.0209835	0.0158792	0.0468014	0.0763994	0.0782974	0.174744	0.195845	0.148978	0.0939461	0.0917602
P08648	0.00472371	0.0675257	0.0521173	0.0633728	0.0885788	0.113467	0.149307	0.185432	0.135013	0.116925	0.0550217	0.0392851	0.0730083	0.0858208	0.136615	0.131625	0.146067	0.147154	0.0947485	0.0738281	0.00730074	0.140823	0.0535688	0.1368	0.207877	0.167892	0.117302	0.0689242	0.0471907	0.0230371	0.0990691	0.129989	0.207912	0.152113	0.175567	0.119627	0.053671	0.0373221	0.0229547	0.00330032	0.0423116	0.0847433	0.108615	0.107415	0.194175	0.203279	0.0996074	0.0749262	0.0589765
P08670	0.685052	0.00471367	0.0172829	0.00646762	0.00629331	0.012633	0.0199254	0.033039	0.0471002	0.168601	0.006566	0.00749272	0.0140115	0.021218	0.033346	0.043086	0.0967322	0.176551	0.262433	0.337297	0.804739	0.00560042	0.017406	0.0117924	0.0114304	0.020957	0.0249768	0.0330842	0.0342561	0.0273403	0.0181026	0.0359891	0.0530947	0.0564915	0.11506	0.156733	0.15081	0.193903	0.21284	0.459251	0.00652986	0.0203838	0.0367104	0.0346778	0.0696746	0.0668089	0.0725567	0.0871613	0.122789
P08708	0.201591	0.00926481	0.014494	0.0187626	0.0315247	0.0380914	0.0634635	0.118026	0.179785	0.228253	0.00842275	0.008505	0.0220657	0.0286076	0.063103	0.0810098	0.174173	0.241373	0.183227	0.187333	0.137363	0.00411819	0.00845309	0.0226644	0.0402279	0.134251	0.176535	0.125101	0.0897886	0.0570478	0.0244301	0.0480238	0.0712914	0.0718904	0.226643	0.196264	0.127418	0.12398	0.114544	0.0227767	0.00162216	0.0102708	0.0203261	0.0202906	0.0772744	0.135783	0.361188	0.127739	0.211389
P08754	0.0264213	0.0800185	0.0441143	0.0576022	0.0960981	0.120922	0.140171	0.15816	0.124929	0.128924	0.0618718	0.0305381	0.0855226	0.0991451	0.159567	0.1323	0.146263	0.13791	0.0736745	0.0711144	0.0484166	0.121627	0.0465294	0.145655	0.209573	0.156901	0.113008	0.0653921	0.0469468	0.0239073	0.0812935	0.143425	0.194793	0.151172	0.1718	0.115242	0.0626619	0.0406223	0.0272808	0.00479648	0.0161903	0.0450164	0.0785367	0.0733198	0.179492	0.20914	0.130066	0.0716061	0.0624872
P08758	0.940195	0.00455353	0.000901954	0.00376966	0.00751265	0.00614749	0.00608168	0.00646548	0.00762886	0.0130179	0.062655	0.0609209	0.105161	0.113378	0.116555	0.0919859	0.121597	0.136251	0.103937	0.0862274	0.893992	0.00653509	0.0198633	0.00734636	0.00825669	0.0123946	0.0152544	0.0120116	0.00759861	0.00520578	0.0919811	0.118417	0.165749	0.101671	0.141614	0.138806	0.093591	0.0620225	0.0379366	0.494003	0.00698817	0.0337572	0.05536	0.043878	0.0868498	0.0693898	0.0425094	0.0382691	0.045469
P08865	0.231961	0.00753139	0.0150753	0.0126436	0.0223636	0.0300651	0.0598877	0.122586	0.187385	0.186452	0.0075057	0.00840191	0.0195379	0.02737	0.0619105	0.0932774	0.195597	0.226062	0.162295	0.196415	0.318153	0.010301	0.0220916	0.0456315	0.0617896	0.126699	0.149591	0.126695	0.0896951	0.0520013	0.0233701	0.0543279	0.0763519	0.0807208	0.241378	0.193789	0.123113	0.105156	0.102722	0.0113729	0.00338669	0.0159783	0.036559	0.0393989	0.132368	0.141266	0.198306	0.137283	0.209739
P08887	0.0248635	0.0450571	0.0466753	0.0694882	0.0971767	0.130706	0.139264	0.155994	0.151722	0.121808	0.0284025	0.0316954	0.0766331	0.0944329	0.125382	0.130199	0.163609	0.130285	0.106016	0.0919915	0.0262428	0.0339846	0.0421627	0.10185	0.154615	0.162144	0.17172	0.107739	0.0871216	0.045228	0.0454058	0.10765	0.154437	0.139433	0.218021	0.155774	0.0794543	0.0617075	0.0377591	0.00975631	0.0116508	0.0612469	0.0964247	0.104909	0.179136	0.175664	0.133172	0.102402	0.0842454
P08962	0.0448382	0.0139892	0.0172951	0.0404204	0.0734129	0.10135	0.112091	0.118461	0.159897	0.322835	0.0173827	0.0205417	0.0514825	0.0667638	0.134346	0.102959	0.122074	0.164604	0.140498	0.169587	0.0152322	0.013331	0.0300324	0.13559	0.188079	0.183663	0.192388	0.123394	0.0858295	0.0324593	0.0313235	0.0853043	0.163743	0.127756	0.196714	0.16807	0.104531	0.0759417	0.0489682	0.00549721	0.00897431	0.0519242	0.0854207	0.0907822	0.123675	0.232827	0.127325	0.129156	0.0908846
P09001	0.010001	0.001182	0.00330849	0.00511839	0.0132376	0.0162279	0.0376525	0.0910519	0.24516	0.56816	0.00139438	0.00302443	0.00842323	0.0125306	0.0252118	0.0474083	0.132664	0.313092	0.249357	0.197095	0.00848436	0.00103407	0.00636545	0.0330116	0.0360715	0.0951396	0.235967	0.289909	0.188574	0.0901506	0.0095793	0.0106704	0.0421982	0.0517406	0.177438	0.308094	0.188026	0.132411	0.060102	0.00316682	0.00340309	0.00942978	0.0217443	0.0247836	0.064219	0.0784038	0.358599	0.173505	0.211258
P09012	0.629169	0.0137045	0.0286491	0.01823	0.0200407	0.0304314	0.0466683	0.0602307	0.0806831	0.112881	0.00325316	0.00404876	0.0108667	0.0215181	0.0383028	0.0605068	0.114071	0.141101	0.135413	0.470919	0.852676	0.00533783	0.0288688	0.00850397	0.00962715	0.0201569	0.0237144	0.0227484	0.0240425	0.0207551	0.0306566	0.0851183	0.0860287	0.0776585	0.12347	0.113388	0.0941638	0.102852	0.219253	0.215177	0.00960364	0.0359485	0.0616782	0.0611585	0.0945062	0.0865647	0.195193	0.0962907	0.143879
P09110	0.018568	0.00725016	0.018006	0.0244578	0.0344593	0.0494379	0.0789247	0.151383	0.231837	0.352068	0.0087452	0.0124396	0.0290161	0.0319319	0.0538163	0.0850226	0.148828	0.222815	0.189416	0.190597	0.00764717	0.0101679	0.0204249	0.06049	0.0825368	0.177117	0.229343	0.170129	0.137392	0.0919847	0.012713	0.0426215	0.0618614	0.0849543	0.232403	0.215746	0.13845	0.117453	0.0780111	0.00409036	0.00920318	0.051467	0.071821	0.0736268	0.110943	0.074334	0.209479	0.133505	0.259769
P09132	0.336352	0.0137733	0.0191306	0.0219137	0.0376006	0.0544654	0.0898986	0.108991	0.130034	0.17669	0.012118	0.0101446	0.0233592	0.0323454	0.0536539	0.0792833	0.167071	0.209724	0.189677	0.241333	0.677965	0.00342516	0.0143858	0.024994	0.026568	0.0536152	0.0665272	0.0552018	0.0651472	0.0339039	0.011786	0.0317903	0.0635279	0.0620629	0.197718	0.216647	0.135221	0.141644	0.116253	0.0808245	0.00451831	0.0374371	0.0548266	0.060076	0.106886	0.0774233	0.236875	0.0934609	0.187211
P09211	0.911572	0.0047713	0.0279166	0.00391303	0.00552298	0.00737475	0.00840259	0.00870402	0.0111009	0.0170919	0.041042	0.0407349	0.0838917	0.088761	0.109152	0.0816713	0.110979	0.151482	0.144602	0.136234	0.879548	0.00600045	0.0242021	0.013883	0.00943323	0.0136471	0.0161499	0.0163597	0.0148132	0.00920594	0.0620467	0.124682	0.0945038	0.0573967	0.134282	0.16425	0.121307	0.120599	0.0871331	0.704953	0.00972677	0.022969	0.0384984	0.0294218	0.033222	0.0382688	0.036841	0.0375651	0.0360976
P09382	0.879618	0.00474351	0.0242342	0.00610586	0.00830152	0.00893376	0.0111907	0.0148397	0.0183466	0.0297501	0.0315792	0.0362299	0.0673196	0.0697717	0.0849811	0.0806864	0.138723	0.171982	0.165003	0.153634	0.870319	0.00495534	0.0177309	0.00896501	0.00816752	0.0135595	0.0191922	0.0200578	0.0208805	0.0126781	0.0338794	0.0515594	0.0848833	0.0628845	0.14018	0.181223	0.149206	0.160547	0.122169	0.486505	0.00823727	0.0375133	0.0551354	0.0464213	0.0632185	0.0546461	0.0483848	0.0571747	0.0685518
P09417	0.520373	0.00743066	0.0300411	0.0167121	0.0194819	0.0250723	0.0429675	0.0595626	0.105758	0.134863	0.0104729	0.0144436	0.0244019	0.0312091	0.0491382	0.0559673	0.132321	0.251649	0.213487	0.21691	0.761603	0.0061988	0.00590756	0.0157287	0.0153555	0.0390976	0.0462746	0.0474714	0.0377871	0.0242772	0.0241792	0.0595195	0.0702842	0.0605553	0.152406	0.231536	0.153886	0.140353	0.107281	0.280856	0.00365514	0.0189827	0.0284319	0.027868	0.0683758	0.0837366	0.172868	0.161654	0.143792
P09429	0.0841711	0.00117845	0.00377844	0.0024772	0.00391573	0.00729933	0.0146904	0.061892	0.140067	0.654258	0.000994514	0.00152181	0.00316636	0.00538591	0.0101852	0.0222767	0.0729999	0.24836	0.36314	0.246919	0.34268	0.0030682	0.0107579	0.0124577	0.0146588	0.0578135	0.0850007	0.164834	0.20771	0.101985	0.0302637	0.191994	0.0191941	0.0112724	0.114354	0.157772	0.147575	0.168021	0.0917155	0.188432	0.00355287	0.0255042	0.0340486	0.0383369	0.075047	0.0669044	0.252653	0.121527	0.183532
P09496-2	0.0827784	0.0264161	0.0205196	0.025156	0.039259	0.0626906	0.110377	0.102408	0.0829202	0.0810336	0.0337983	0.0251641	0.0341953	0.0713451	0.101427	0.123912	0.151703	0.155834	0.134469	0.125994	0.327816	0.0269665	0.0308784	0.059418	0.101104	0.112006	0.113639	0.0770607	0.0735197	0.0538209	0.0384771	0.0733305	0.116296	0.144453	0.16653	0.152345	0.103624	0.105115	0.10181	0.092739	0.020506	0.0249238	0.0528116	0.0546803	0.14299	0.187567	0.143342	0.104066	0.123983
P09497-2	0.341203	0.0155208	0.0173184	0.0188972	0.0357427	0.061479	0.0870796	0.142041	0.126925	0.120237	0.0347047	0.0181402	0.0408379	0.0576656	0.0852459	0.121908	0.186213	0.153307	0.121448	0.15365	0.896165	0.00486025	0.000485356	0.0103608	0.0124929	0.0207401	0.0149486	0.0122662	0.0111904	0.00956424	0.0550261	0.0612999	0.111911	0.128248	0.178205	0.152541	0.105194	0.0957747	0.0996608	0.127613	0.00480186	0.00463055	0.0218447	0.0209726	0.137164	0.239762	0.158852	0.1299	0.142884
P09525	0.772422	0.0113181	0.0469258	0.0228481	0.0328584	0.0318508	0.0304587	0.0303369	0.0337812	0.0226139	0.0461506	0.0535197	0.112409	0.133162	0.157011	0.116007	0.126521	0.109917	0.0806316	0.0737863	0.720996	0.0181205	0.0312457	0.0320908	0.0588207	0.0294777	0.0323035	0.0395281	0.0279901	0.0215924	0.0795805	0.151391	0.15479	0.0894896	0.165933	0.137293	0.0873309	0.0691132	0.0403313	0.323491	0.0255925	0.137941	0.138732	0.0947463	0.0682069	0.0521064	0.0363244	0.0236353	0.0295059
P09543-2	0.0261251	0.0544433	0.0342871	0.0432532	0.0835759	0.0896405	0.108144	0.137503	0.165438	0.241169	0.0463798	0.0296606	0.0502944	0.0788606	0.111572	0.0968394	0.11983	0.167477	0.144632	0.127553	0.0733064	0.0788538	0.0388679	0.137329	0.145896	0.146908	0.133634	0.101298	0.0804028	0.0409483	0.0778047	0.108965	0.162007	0.107648	0.169039	0.153728	0.0947593	0.0698924	0.0462829	0.0037012	0.0160037	0.0408035	0.0783584	0.0587602	0.164573	0.160441	0.173129	0.141616	0.127753
P09601	0.0171806	0.00724981	0.0111877	0.0249623	0.0401344	0.0463629	0.106254	0.209349	0.23318	0.294407	0.00549559	0.00673072	0.0223806	0.0334137	0.0746961	0.0903585	0.201433	0.231552	0.170265	0.169602	0.0837258	0.0138413	0.0217106	0.0736595	0.100189	0.188105	0.204766	0.128125	0.10724	0.0485478	0.0170683	0.0609483	0.0905981	0.0807613	0.281197	0.22309	0.102599	0.0848801	0.0566009	0.00354799	0.00771206	0.0358862	0.066582	0.0709243	0.0981701	0.143178	0.191535	0.179844	0.157641
P09622	0.005892	0.00139855	0.00506276	0.010271	0.0208763	0.0254971	0.0558001	0.125691	0.294352	0.407694	0.0028658	0.00415149	0.0109917	0.0155608	0.0319041	0.0533182	0.144846	0.29755	0.227473	0.196115	0.0142858	0.0047907	0.0118568	0.0482362	0.0505437	0.102472	0.209321	0.255679	0.181795	0.0836457	0.0101104	0.0281114	0.0442358	0.0479133	0.167922	0.282634	0.197308	0.128203	0.076856	0.00437745	0.00512841	0.0242889	0.0411392	0.0524643	0.0790124	0.0716132	0.333778	0.172031	0.177838
P09661	0.802253	0.00696796	0.00604704	0.011246	0.0123783	0.0183111	0.0242647	0.0270704	0.033958	0.0625556	0.00579385	0.0100327	0.0143896	0.0214005	0.044243	0.0716169	0.102452	0.173417	0.196798	0.359856	0.873617	0.0044435	0.00950332	0.00760367	0.00728228	0.0154434	0.0167135	0.0219971	0.0269802	0.0144138	0.025875	0.0578606	0.0704498	0.0773371	0.158175	0.151226	0.123292	0.132869	0.164935	0.44287	0.00736451	0.00270655	0.0256689	0.0276933	0.054969	0.0673082	0.156145	0.0750503	0.134884
P09669	0.00156301	0.00130095	0.0117544	0.0138321	0.0271968	0.0398713	0.0632221	0.134691	0.308371	0.396139	0.00275313	0.00721596	0.0181527	0.0249088	0.0418823	0.0707368	0.168211	0.27521	0.213303	0.193799	0.00458188	0.00475204	0.0126111	0.0660826	0.0567229	0.102363	0.214421	0.267734	0.165554	0.0912683	0.0110668	0.0349566	0.0526923	0.0512746	0.165837	0.272882	0.193646	0.139573	0.0824478	0.00155282	0.00522708	0.0221827	0.0467931	0.060276	0.0723664	0.0709561	0.394454	0.138032	0.184317
P09769	0.0498703	0.0476013	0.0353766	0.053953	0.0944857	0.110674	0.140819	0.171435	0.133122	0.15235	0.0461753	0.0349528	0.0718531	0.0977058	0.15428	0.140904	0.143284	0.140693	0.0845385	0.0817716	0.0129205	0.0826893	0.0402337	0.185144	0.229142	0.160898	0.133269	0.0757433	0.0487276	0.031232	0.0672326	0.137751	0.184618	0.128024	0.183983	0.136082	0.0641134	0.0631092	0.0387261	0.00360193	0.0218955	0.0822132	0.103988	0.104145	0.188247	0.185266	0.116654	0.0812946	0.064438
P09874	0.0828113	0.00253334	0.00380167	0.00554783	0.0101636	0.0133184	0.0283974	0.0689486	0.146012	0.592362	0.0027476	0.0032406	0.00774203	0.0104924	0.0209396	0.0377443	0.0849717	0.195223	0.305322	0.304445	0.203547	0.00448132	0.0106777	0.0346711	0.0400593	0.084381	0.0982752	0.146008	0.176758	0.126081	0.0287309	0.0498889	0.0423276	0.0363462	0.123483	0.161612	0.152134	0.15747	0.139954	0.132908	0.00346754	0.00907539	0.0150988	0.0217726	0.0797482	0.0947889	0.233031	0.181494	0.222277
P09958	0.00239486	0.0252059	0.0656823	0.105857	0.145095	0.151534	0.137152	0.13403	0.116193	0.0960019	0.0255124	0.0387796	0.0917671	0.0992228	0.110417	0.109033	0.124278	0.129362	0.127169	0.130825	0.00187228	0.0316778	0.0608353	0.123189	0.175473	0.195485	0.174519	0.10696	0.0820427	0.0509931	0.046091	0.12003	0.150511	0.157242	0.175013	0.154655	0.0905597	0.0637548	0.0421448	0.00418879	0.0284311	0.0758488	0.118507	0.102384	0.157749	0.190914	0.129592	0.0926526	0.0903893
P09960	0.898533	0.00430869	0.015519	0.0075234	0.00792479	0.00942259	0.00812949	0.0124706	0.0135425	0.0143208	0.0487638	0.06635	0.142348	0.118247	0.138992	0.102738	0.116038	0.105305	0.0802223	0.0809971	0.918832	0.00422844	0.00108048	0.00633918	0.00700128	0.0112911	0.0125699	0.00985061	0.0073807	0.00504442	0.052773	0.0941272	0.120377	0.118891	0.13612	0.163453	0.119686	0.115846	0.078727	0.761781	0.0037095	0.0143109	0.0217191	0.0153695	0.0372059	0.0369666	0.0273677	0.0277683	0.0262528
P09972	0.755141	0.00725912	0.0257616	0.0129053	0.0185225	0.0233559	0.0279133	0.0281611	0.0344312	0.0451418	0.043701	0.0442702	0.0866661	0.093329	0.0987555	0.0868377	0.11067	0.130198	0.115961	0.16343	0.84442	0.00833367	0.0229578	0.0132106	0.0162005	0.0216279	0.0244413	0.0159411	0.0150002	0.00890342	0.0600863	0.0978089	0.129667	0.101252	0.168368	0.141825	0.0915563	0.0863621	0.10981	0.589965	0.0132662	0.035154	0.02199	0.024942	0.0837458	0.0791556	0.0602409	0.0567296	0.0588341
P0C0S5	0.253154	0.000874831	0.000849776	0.00192865	0.0034311	0.0059961	0.0123417	0.0351673	0.0976606	0.588596	0.000274726	0.000573778	0.00249636	0.00377142	0.00916791	0.0215013	0.0660675	0.210423	0.333653	0.338945	0.361478	0.00157661	0.00605417	0.023304	0.0218451	0.0727176	0.0857482	0.146879	0.197832	0.0985541	0.0267503	0.137603	0.0293703	0.0258575	0.12759	0.142677	0.187316	0.183904	0.129452	0.134135	0.00144443	0.0112324	0.0133638	0.0202826	0.08188	0.0822307	0.303205	0.117997	0.231027
P0C7P0	0.00225352	0.00162079	0.011894	0.019066	0.0265876	0.0511739	0.0808027	0.156046	0.312066	0.330175	0.0036136	0.00856145	0.0208324	0.0286125	0.0479405	0.0843058	0.161859	0.259381	0.203434	0.172387	0.00236833	0.00539162	0.0222083	0.0548952	0.0542909	0.100767	0.196551	0.245528	0.204085	0.099319	0.0130345	0.0354293	0.0467681	0.0454855	0.16082	0.282127	0.167513	0.141573	0.0759544	0.0010504	0.00181929	0.0241308	0.0379051	0.038568	0.0614388	0.0870781	0.32971	0.187716	0.205522
P0CG08	0.0482108	0.00373705	0.0104091	0.0135459	0.0212108	0.0359816	0.0688673	0.114757	0.198733	0.484547	0.00580177	0.00806232	0.0177344	0.0209979	0.0586727	0.0748895	0.150502	0.259882	0.205893	0.184549	0.0982235	0.0586605	0.0578492	0.0797009	0.099427	0.161953	0.130356	0.0979066	0.131449	0.0844747	0.0235907	0.0138798	0.0772051	0.0734787	0.313582	0.236721	0.0939542	0.0850807	0.045624	0.00565448	0.00311166	0.0232909	0.0410372	0.0394279	0.106711	0.209361	0.193767	0.201618	0.179497
P0CG12	0.0372848	0.0293736	0.0435311	0.0401833	0.0573702	0.102416	0.12696	0.172545	0.199809	0.190527	0.0146728	0.021528	0.0305338	0.0485074	0.0677044	0.11138	0.160671	0.150055	0.165519	0.184293	0.0292667	0.0186294	0.0287228	0.0772435	0.0924161	0.144476	0.187281	0.148435	0.144349	0.139486	0.022271	0.0532386	0.0770811	0.0857436	0.18578	0.144323	0.0976985	0.152409	0.178941	0.00642459	0.0389892	0.0639125	0.0762623	0.094365	0.119081	0.0789652	0.243875	0.0994747	0.172757
P0DMV9	0.794398	0.0102132	0.0231533	0.0124986	0.0158655	0.0173275	0.0181136	0.0258112	0.023973	0.04534	0.0257832	0.0258287	0.0461646	0.0548144	0.102963	0.0864088	0.126743	0.182455	0.14433	0.152344	0.824526	0.00674848	0.01023	0.0209318	0.0214967	0.023619	0.0261007	0.0238181	0.0265545	0.0173614	0.0482876	0.104598	0.102006	0.0889231	0.15133	0.15633	0.108426	0.118597	0.0878219	0.526282	0.0166077	0.0208844	0.0224189	0.0237275	0.0551495	0.0724646	0.0778858	0.079875	0.0851326
P10109	0.00499178	0.00245532	0.0110792	0.0174665	0.0216351	0.0336188	0.0708911	0.147889	0.298275	0.373767	0.00484251	0.00831934	0.0194577	0.0247652	0.0464752	0.0726727	0.123918	0.26434	0.243733	0.177781	0.010449	0.00258935	0.00627286	0.0517768	0.0527749	0.0656858	0.240823	0.300276	0.171006	0.0983464	0.00517147	0.0261425	0.0555575	0.0437892	0.171648	0.277627	0.149826	0.162296	0.107941	0.00367961	0.0124791	0.0244094	0.0609282	0.0393682	0.0722064	0.0813688	0.207712	0.264399	0.225749
P10124	0.00617802	0.0521388	0.118358	0.148159	0.164276	0.0912065	0.111533	0.0934937	0.09632	0.0761462	0.0685956	0.0916429	0.139142	0.118566	0.084673	0.0916302	0.106505	0.104258	0.0919215	0.0794122	0.00451623	0.0948675	0.15211	0.141742	0.110916	0.108559	0.122876	0.0816928	0.0828821	0.0561219	0.227224	0.151783	0.145179	0.108978	0.101016	0.0820429	0.0732812	0.0705086	0.0463762	0.005621	0.0762744	0.135582	0.193693	0.137684	0.138641	0.0612866	0.0968617	0.0379631	0.0420394
P10153	0.0589871	0.00834327	0.0260847	0.0407619	0.0648019	0.10416	0.118143	0.186342	0.153623	0.223784	0.0134498	0.0198811	0.0512237	0.0662674	0.120222	0.123789	0.151015	0.182251	0.152476	0.10931	0.0476914	0.0154457	0.0400352	0.106177	0.129035	0.15476	0.154841	0.112804	0.0778544	0.0523456	0.0321627	0.105498	0.162063	0.143206	0.203083	0.154363	0.0834828	0.0663787	0.0473207	0.0112633	0.00687972	0.0237011	0.0253685	0.0445409	0.204896	0.158266	0.326447	0.0888481	0.103891
P10253	0.0202656	0.00415971	0.0120144	0.0208252	0.0493576	0.0864856	0.128826	0.183843	0.192769	0.271389	0.00541017	0.00943349	0.0299482	0.0602168	0.126077	0.119203	0.164053	0.209504	0.152575	0.121449	0.0328884	0.0110607	0.0311067	0.110199	0.162842	0.190091	0.176663	0.122985	0.0778956	0.0344629	0.0236739	0.104354	0.159844	0.121516	0.224614	0.174441	0.0945303	0.0617624	0.0354152	0.00378884	0.00802244	0.0611928	0.0956827	0.0953036	0.179134	0.173577	0.145767	0.11128	0.0865538
P10301	0.0355245	0.0482408	0.029566	0.0401846	0.0833877	0.100753	0.140856	0.182629	0.150478	0.158391	0.040559	0.0249705	0.0603868	0.0828983	0.153327	0.124086	0.162043	0.154759	0.110153	0.101837	0.0591353	0.0873986	0.0407029	0.15399	0.197769	0.176316	0.120165	0.0684965	0.0605008	0.0211415	0.0734266	0.133404	0.183265	0.137604	0.204838	0.125648	0.0617994	0.0404575	0.0237672	0.00233399	0.0113813	0.035017	0.0574835	0.0571617	0.178704	0.318762	0.132907	0.109295	0.0869394
P10398	0.476911	0.0248813	0.0127617	0.0369898	0.0510586	0.0549517	0.06652	0.0744066	0.0789618	0.122573	0.0368467	0.0261924	0.060442	0.0660703	0.0845252	0.0846235	0.113926	0.150251	0.181378	0.174788	0.400801	0.0302705	0.030891	0.0504461	0.0591165	0.0819156	0.0847716	0.0821132	0.10316	0.0637029	0.0776378	0.0672212	0.0980133	0.0929953	0.129235	0.121589	0.107844	0.151366	0.154099	0.294703	0.0163165	0.035439	0.0620371	0.0583204	0.100598	0.0991729	0.107712	0.0941403	0.117776
P10412	0.0181179	0.000903704	0.00567972	0.00899424	0.0132595	0.0303212	0.0471111	0.123105	0.214271	0.485573	0.00228318	0.00538601	0.00430307	0.011342	0.0215943	0.0474182	0.0889222	0.205842	0.310352	0.301745	0.058048	0.00253699	0.00835101	0.0392485	0.0499854	0.0929195	0.145207	0.214747	0.238178	0.146216	0.0182073	0.0428964	0.0409697	0.0399656	0.146698	0.205674	0.173228	0.19272	0.124166	0.0597996	0.00295419	0.0184458	0.0468282	0.0473549	0.0691469	0.113693	0.221392	0.195291	0.21197
P10415	0.00293375	0.00858248	0.0157892	0.0247029	0.043043	0.0904754	0.136522	0.204666	0.234468	0.222255	0.00847842	0.0100537	0.0305675	0.0399636	0.0911903	0.127834	0.189617	0.199385	0.160617	0.152333	0.0230787	0.00982727	0.0175667	0.0737787	0.111235	0.200747	0.229418	0.156734	0.114496	0.0546225	0.0147687	0.0480674	0.0916527	0.0997303	0.273029	0.204539	0.11804	0.0981977	0.0534939	0.0338877	0.010771	0.0336594	0.0496517	0.0399735	0.068614	0.152541	0.171829	0.247188	0.191885
P10515	0.00845327	0.00323497	0.00973774	0.0112937	0.0229489	0.0279289	0.0476845	0.102662	0.233705	0.517971	0.00399254	0.0032434	0.00845939	0.0144409	0.0266662	0.0459606	0.123018	0.307305	0.256056	0.198754	0.0398575	0.00637619	0.0145719	0.0487394	0.0498918	0.108293	0.196906	0.244467	0.186109	0.0975376	0.00863839	0.0258051	0.0398523	0.0444616	0.16143	0.288927	0.203213	0.130304	0.0811394	0.00217283	0.00426823	0.0241405	0.0376923	0.0469962	0.0671142	0.0718775	0.264779	0.23109	0.220657
P10586	0.0409618	0.0707316	0.0533291	0.0608353	0.0900624	0.0986755	0.126307	0.13963	0.126328	0.128864	0.0672455	0.0445796	0.0827992	0.094559	0.14172	0.119734	0.1387	0.11956	0.0857014	0.0721787	0.0231069	0.119097	0.05758	0.124836	0.175479	0.150703	0.123336	0.0732097	0.0503428	0.0286968	0.0973768	0.126087	0.185118	0.149641	0.169736	0.127486	0.065754	0.0420756	0.0279538	0.00963152	0.0306699	0.0892737	0.101616	0.112065	0.204754	0.181934	0.104026	0.0829954	0.0673663
P10599	0.908579	0.00319019	0.00228592	0.00374148	0.00431422	0.00747445	0.0073875	0.00913336	0.0106976	0.0179613	0.0510762	0.0507234	0.085114	0.104716	0.0998007	0.106462	0.143966	0.150006	0.108352	0.0997842	0.869965	0.0052718	0.00538685	0.0132389	0.0126117	0.0187943	0.0243797	0.015649	0.0129188	0.00890971	0.0672757	0.1374	0.126478	0.0708732	0.180535	0.169223	0.0976911	0.0864846	0.0640393	0.802995	0.00192624	0.00109978	0.0049271	0.00275125	0.0123371	0.04327	0.0310844	0.0475235	0.0405828
P10606	0.000768792	0.000961096	0.00852302	0.0150236	0.0193778	0.0361506	0.0742676	0.15721	0.343334	0.374927	0.00281177	0.00624348	0.0141391	0.017944	0.0362758	0.0599012	0.160958	0.270248	0.215689	0.177547	0.00355979	0.00399046	0.0111375	0.0405004	0.0492562	0.0941684	0.219616	0.273928	0.195484	0.110535	0.00839651	0.0262461	0.0408644	0.0467091	0.14734	0.292194	0.19367	0.149063	0.0891152	0.00248304	0.00368016	0.0291077	0.0539943	0.043491	0.0705491	0.0860361	0.241088	0.234077	0.239003
P10619	0.0256667	0.00583172	0.0135571	0.0231944	0.0549559	0.0821393	0.121992	0.165559	0.184785	0.307448	0.00418044	0.010046	0.02769	0.0580419	0.115708	0.132916	0.169625	0.209619	0.147385	0.113425	0.076749	0.0127876	0.0309821	0.111342	0.165095	0.207509	0.185556	0.11504	0.0744431	0.0389819	0.0273548	0.0822009	0.128724	0.116473	0.209571	0.195905	0.106998	0.063774	0.0413965	0.00259405	0.00170652	0.0256841	0.0547897	0.0692982	0.191273	0.205463	0.181576	0.128611	0.100841
P10620	0.00320494	0.00773351	0.0152142	0.0221966	0.0368188	0.0437432	0.0783586	0.160693	0.215351	0.416686	0.0160055	0.0139936	0.0218569	0.029217	0.0450731	0.0844837	0.139496	0.23271	0.197709	0.194245	0.199302	0.0142467	0.0208571	0.0623972	0.0785026	0.175698	0.132817	0.123309	0.131255	0.0616164	0.0107994	0.0684876	0.0694179	0.0801194	0.259549	0.242097	0.124916	0.0876875	0.0569262	0.00225842	0.0020981	0.0203299	0.0310147	0.0393809	0.0824259	0.162348	0.211417	0.205507	0.220366
P10644	0.271877	0.0255667	0.0325177	0.029352	0.0465037	0.0730892	0.0733934	0.0920982	0.115161	0.11943	0.040317	0.0415949	0.0773961	0.0866375	0.11475	0.125294	0.137397	0.132691	0.114437	0.116901	0.762607	0.0056659	0.00746746	0.0199252	0.0231452	0.0387555	0.0414693	0.0279907	0.0312533	0.0184213	0.0345334	0.0579917	0.0918589	0.0940051	0.176492	0.164723	0.13153	0.12627	0.0932393	0.200392	0.0286004	0.0989048	0.0654279	0.0840167	0.105902	0.07324	0.0805166	0.0753426	0.0944772
P10768	0.824742	0.00940302	0.0352859	0.0140295	0.013097	0.0202382	0.0181539	0.0215884	0.022118	0.0242637	0.048736	0.0513557	0.0998333	0.0901438	0.105516	0.0978423	0.123797	0.135388	0.117871	0.116354	0.880697	0.00450745	0.00712974	0.00649606	0.011749	0.0181633	0.0142187	0.0145039	0.0177078	0.010522	0.0344378	0.100601	0.101564	0.0663568	0.144465	0.160291	0.11991	0.143299	0.0882198	0.614881	0.00375444	0.051832	0.037464	0.0267257	0.0614679	0.0424737	0.0434636	0.0407689	0.0450814
P10809	0.0131551	0.00256627	0.00834948	0.0122149	0.0195308	0.0306133	0.0507679	0.115763	0.271775	0.415987	0.00312005	0.0050525	0.0121218	0.01771	0.0323582	0.0538667	0.141533	0.288068	0.229852	0.191851	0.0317018	0.00496141	0.0124008	0.0480528	0.0502102	0.102364	0.204075	0.244416	0.174546	0.0878856	0.010698	0.0310053	0.0422341	0.0450062	0.158143	0.285226	0.206257	0.131731	0.0762925	0.00481099	0.00421099	0.0182066	0.040019	0.0516517	0.081368	0.0829904	0.228804	0.242253	0.224525
P11021	0.062563	0.00503685	0.012019	0.0161843	0.0353679	0.0570963	0.106214	0.202063	0.216391	0.228717	0.00657064	0.0086875	0.0231281	0.0385613	0.086952	0.11478	0.202854	0.226516	0.149417	0.129884	0.171997	0.00655091	0.017971	0.058256	0.0883207	0.188438	0.217901	0.122891	0.0759489	0.0378009	0.0126536	0.0492425	0.0884274	0.100613	0.300827	0.21981	0.106577	0.0677896	0.0422502	0.0345947	0.00664412	0.037793	0.0679867	0.0807	0.137654	0.149821	0.191038	0.140936	0.122915
P11047	0.0413456	0.00844982	0.0228849	0.0217853	0.0374438	0.0649937	0.10187	0.191784	0.213654	0.207946	0.0064542	0.0083524	0.0214094	0.0403901	0.0621126	0.11268	0.20023	0.224408	0.175089	0.139654	0.0435279	0.00967488	0.024381	0.0718803	0.111976	0.200977	0.22834	0.136811	0.0863416	0.0538332	0.0184422	0.0628292	0.0954407	0.124093	0.245313	0.203807	0.104347	0.079894	0.0565996	0.0193274	0.00881486	0.0323743	0.0665497	0.0594091	0.116093	0.161257	0.181158	0.184369	0.138832
P11049	0.0170251	0.0340505	0.0297941	0.0389734	0.0815457	0.0782981	0.110978	0.171176	0.176441	0.274707	0.0223473	0.024977	0.0514549	0.0569539	0.0886396	0.106775	0.146684	0.213025	0.13909	0.150053	0.0120658	0.0286983	0.0344933	0.0826698	0.142535	0.208003	0.166318	0.179303	0.107541	0.0383737	0.0504953	0.147637	0.170173	0.160665	0.19214	0.146993	0.0552175	0.0449982	0.0316817	0.00719455	0.00344432	0.0156548	0.029351	0.0329354	0.103429	0.32147	0.163478	0.163271	0.122853
P11117	0.00848186	0.00821816	0.0218531	0.033056	0.0932554	0.135453	0.148626	0.165444	0.172222	0.211366	0.0117465	0.0170291	0.0434951	0.0751277	0.145816	0.126114	0.151199	0.168472	0.142417	0.100651	0.0184189	0.00772716	0.0375443	0.1298	0.186499	0.195464	0.184029	0.123537	0.0683254	0.031057	0.0282918	0.147878	0.191982	0.120397	0.207274	0.151782	0.0719049	0.0483506	0.0297789	0.00357199	0.00386985	0.0771662	0.128794	0.139144	0.212122	0.157262	0.12769	0.0851784	0.0652004
P11142	0.772235	0.00873549	0.0342455	0.0099527	0.0156333	0.0169401	0.0226032	0.0314774	0.0396755	0.0523249	0.0383173	0.032795	0.0613165	0.0728352	0.102878	0.0855035	0.128907	0.160206	0.146168	0.15047	0.772969	0.00963065	0.0272868	0.0171323	0.0205238	0.0312852	0.0311854	0.0331398	0.0311427	0.01762	0.0465934	0.0932345	0.0996351	0.0808916	0.154587	0.155537	0.124455	0.123031	0.0974447	0.449962	0.00496693	0.0224731	0.0309946	0.0333429	0.0722994	0.0796582	0.0833059	0.07999	0.0939892
P11166	0.00301935	0.0476949	0.0334612	0.0468696	0.0952979	0.129167	0.175991	0.17293	0.143318	0.13558	0.041131	0.0298843	0.0641673	0.106455	0.179117	0.161174	0.140715	0.122495	0.0725051	0.0696173	0.00777019	0.0778088	0.0474432	0.147555	0.232736	0.174671	0.130413	0.0724006	0.0483037	0.0243594	0.061142	0.129931	0.199051	0.179247	0.182441	0.121442	0.0600524	0.0411899	0.0265514	0.00267668	0.0612241	0.0827032	0.102262	0.106359	0.196646	0.197247	0.0912776	0.0679836	0.0519814
P11171	0.0217466	0.0736018	0.0531712	0.0590817	0.0825816	0.112151	0.169786	0.175954	0.125695	0.0934603	0.0562935	0.0397029	0.0617898	0.0911741	0.139114	0.168723	0.160313	0.126398	0.0795964	0.0700026	0.058059	0.0905052	0.0469333	0.119705	0.196562	0.166018	0.144332	0.0854382	0.0577807	0.0312207	0.0596331	0.104179	0.184255	0.148152	0.177871	0.146317	0.0749039	0.0402504	0.0334077	0.00620062	0.0268586	0.0608346	0.0902065	0.106525	0.180552	0.203429	0.12677	0.0564977	0.0573007
P11172	0.69302	0.00611407	0.0129554	0.0104372	0.015441	0.0165567	0.0212487	0.0334186	0.0627519	0.0957628	0.0226335	0.0218813	0.042634	0.0550159	0.0804427	0.0718232	0.122215	0.170012	0.186489	0.20537	0.651721	0.00676417	0.00722615	0.0227382	0.0326851	0.0421206	0.0626621	0.0642678	0.0640031	0.0349549	0.0319079	0.0452312	0.0721128	0.0549512	0.153768	0.204792	0.155579	0.132037	0.10137	0.304738	0.00505135	0.0206612	0.0385227	0.0438409	0.0752346	0.0710041	0.137158	0.125652	0.155974
P11177	0.0128289	0.00156574	0.00733565	0.0142889	0.0214374	0.0321047	0.0502501	0.0927059	0.239688	0.488778	0.00339084	0.00577666	0.0161223	0.0191858	0.0352713	0.0635783	0.134483	0.294025	0.226429	0.190212	0.0437952	0.00511905	0.0143571	0.05421	0.0502962	0.114287	0.209297	0.252458	0.187733	0.0792366	0.0141014	0.0319245	0.0437694	0.0437162	0.161851	0.270839	0.198731	0.132591	0.0759639	0.00314812	0.00340708	0.0128722	0.022673	0.0236942	0.0602897	0.0937947	0.237861	0.274349	0.231153
P11182	0.0244581	0.0034514	0.00978722	0.0157002	0.0242977	0.0370812	0.0636899	0.120531	0.262248	0.371209	0.00402887	0.00524434	0.0131627	0.0187931	0.0329087	0.0490774	0.118737	0.298843	0.258681	0.196271	0.0175146	0.00723045	0.0147397	0.0487861	0.0549417	0.112573	0.188615	0.244477	0.172574	0.0922593	0.0163919	0.0411946	0.0491247	0.0517551	0.166213	0.257044	0.204385	0.125226	0.0744439	0.00190238	0.00280414	0.0197011	0.0417204	0.0489174	0.0824815	0.068068	0.366764	0.172334	0.204834
P11215-2	0.0210227	0.0435503	0.0482251	0.0544954	0.0954461	0.106799	0.129746	0.159799	0.143676	0.16034	0.0499584	0.0428607	0.081925	0.0986063	0.129112	0.128177	0.137059	0.139388	0.09469	0.0908658	0.012962	0.097353	0.0668382	0.135667	0.185198	0.164834	0.140663	0.0791357	0.0583565	0.0311152	0.0754854	0.115976	0.173235	0.130874	0.178178	0.141314	0.0769951	0.054499	0.0323173	0.00434244	0.0168114	0.0684384	0.0925363	0.0972337	0.194929	0.200971	0.117806	0.0971844	0.075337
P11216	0.885193	0.00432192	0.00455765	0.00562216	0.00743847	0.00882991	0.0132419	0.0174727	0.0274882	0.0363606	0.0201444	0.0195277	0.0437428	0.0500188	0.100793	0.0904272	0.117155	0.164347	0.177625	0.216219	0.915324	0.00335222	0.00998859	0.00683521	0.00434516	0.0120784	0.0124901	0.0092561	0.0141038	0.00754742	0.0433564	0.0263562	0.0784539	0.079662	0.150531	0.174821	0.135219	0.163149	0.137278	0.60252	0.0048023	0.0130426	0.0237683	0.0168547	0.0461136	0.0520582	0.0642094	0.0705003	0.100935
P11233	0.00809215	0.034517	0.0246853	0.0427469	0.0988279	0.0926667	0.13669	0.158359	0.178254	0.253531	0.0403553	0.0301267	0.0540102	0.0863317	0.139899	0.130486	0.142239	0.153236	0.11049	0.0912909	0.0532643	0.068849	0.039703	0.148601	0.193326	0.194816	0.144167	0.0899397	0.0637304	0.0314463	0.0590838	0.138102	0.190145	0.161	0.181897	0.122991	0.0745459	0.0451668	0.030544	0.00471621	0.014376	0.0404901	0.0637883	0.0712513	0.224971	0.241469	0.140348	0.108054	0.0845971
P11234-2	0.00546355	0.0501915	0.0421911	0.0538578	0.10179	0.119249	0.139529	0.166044	0.157988	0.179436	0.0592816	0.0362395	0.0825677	0.119998	0.17735	0.147429	0.135851	0.109886	0.068661	0.0620367	0.0048285	0.109113	0.0655888	0.162869	0.205025	0.164295	0.128724	0.0789688	0.0542193	0.0314497	0.0760277	0.147304	0.17333	0.144988	0.169519	0.116399	0.072	0.049277	0.0350321	0.00183988	0.0253864	0.0631792	0.101276	0.105945	0.162533	0.195368	0.15382	0.0786028	0.0744738
P11274	0.106904	0.10374	0.0631527	0.0677505	0.0816588	0.103321	0.102285	0.118171	0.112432	0.113826	0.0888369	0.0625735	0.115491	0.10649	0.113269	0.113156	0.122446	0.0927284	0.0711212	0.0671249	0.114457	0.179492	0.0814469	0.133171	0.136132	0.110645	0.0867153	0.0593939	0.0535706	0.0259197	0.169345	0.143469	0.205061	0.151255	0.120391	0.0793807	0.0551035	0.042397	0.0335979	0.0588172	0.0373256	0.0663822	0.112084	0.104012	0.189329	0.14101	0.11837	0.0648882	0.0909183
P11279	0.00813026	0.00480965	0.0148068	0.0261196	0.078604	0.0952994	0.124222	0.144306	0.162617	0.318074	0.00790291	0.0155304	0.0400309	0.0777334	0.120703	0.100407	0.127253	0.211298	0.162149	0.115991	0.0273798	0.0129784	0.0438751	0.161246	0.190337	0.203504	0.172364	0.106594	0.0639218	0.0286509	0.0347916	0.134672	0.191661	0.113215	0.205211	0.157571	0.0774748	0.0445709	0.0258777	0.00208704	0.00234049	0.0323114	0.0719734	0.0868133	0.204972	0.213537	0.141873	0.103814	0.0775202
P11310-2	0.00616295	0.00118442	0.00446385	0.00724446	0.0164347	0.0239534	0.0534132	0.120867	0.284632	0.46981	0.00248354	0.00507931	0.0106987	0.0185167	0.0350716	0.0617939	0.149893	0.288238	0.229783	0.190595	0.00705629	0.00327318	0.0121125	0.0466838	0.0512365	0.110099	0.213114	0.262519	0.188763	0.0891156	0.00829928	0.0288514	0.044174	0.0456904	0.164791	0.290155	0.202707	0.138326	0.0763221	0.00350996	0.00591683	0.0229466	0.0493834	0.0561295	0.0801832	0.0824044	0.234665	0.216174	0.202738
P11387	0.0266354	0.00184971	0.00432982	0.00672662	0.0113338	0.019551	0.0368412	0.0898996	0.16886	0.586826	0.00131472	0.00199827	0.004787	0.00720977	0.0194827	0.0322593	0.0902164	0.206519	0.306785	0.320243	0.0967962	0.00434654	0.0130731	0.0391945	0.0483685	0.0972558	0.115474	0.179928	0.225057	0.181787	0.0208536	0.0319079	0.0406162	0.0451322	0.122218	0.17095	0.182393	0.18156	0.143279	0.0812076	0.00299839	0.0086173	0.0159786	0.0186728	0.0674658	0.103448	0.241513	0.198826	0.23641
P11388-4	0.0511862	0.00285948	0.00519612	0.00952119	0.0167338	0.020181	0.0441371	0.100234	0.156418	0.559865	0.00347591	0.00298557	0.00933723	0.0110322	0.0196489	0.0380048	0.0802435	0.201389	0.304648	0.30925	0.0759274	0.00522708	0.0127383	0.0357616	0.0436597	0.0931309	0.12381	0.180517	0.236213	0.177132	0.0313634	0.0425301	0.0407173	0.0355188	0.134959	0.161222	0.155815	0.167602	0.141603	0.0384052	0.00375295	0.00631974	0.0193137	0.018126	0.0410635	0.107886	0.216954	0.235067	0.276394
P11413-2	0.748584	0.00824201	0.0161746	0.0126467	0.0190222	0.016457	0.0204756	0.0331003	0.0419704	0.0524313	0.0378003	0.0377033	0.0669286	0.0667519	0.0920962	0.0761728	0.126723	0.169406	0.161388	0.173649	0.797807	0.00818854	0.0136634	0.0206202	0.0200783	0.0294529	0.034617	0.0327092	0.0306272	0.0206624	0.0397097	0.0727191	0.103908	0.0715017	0.17963	0.171777	0.112424	0.120044	0.0883037	0.436514	0.00653956	0.0368888	0.0411508	0.0441216	0.0670454	0.0690033	0.0800904	0.0878523	0.108439
P11498	0.0271245	0.0171486	0.0203818	0.0340283	0.0464247	0.0648957	0.0916377	0.135404	0.231097	0.291886	0.00598332	0.0088898	0.0183632	0.0281931	0.0419244	0.0589824	0.134224	0.279646	0.222488	0.187325	0.0159382	0.00708112	0.0203093	0.0502053	0.0617497	0.112389	0.196647	0.230116	0.185013	0.0837689	0.0143079	0.0437629	0.0496195	0.0539902	0.153812	0.263392	0.192692	0.137472	0.0848834	0.0038428	0.00431467	0.0228526	0.0344098	0.0437325	0.0812987	0.072163	0.308063	0.206728	0.206845
P11586	0.127928	0.0105595	0.0172023	0.0217159	0.0380187	0.0504464	0.0718931	0.133161	0.180465	0.253498	0.0114545	0.012829	0.0286193	0.0389209	0.0622787	0.0868544	0.161313	0.219977	0.173883	0.184594	0.0415808	0.0141334	0.0207282	0.0634485	0.0957744	0.172254	0.20679	0.149177	0.123551	0.0724922	0.0234241	0.0548321	0.0750006	0.0750554	0.225767	0.195763	0.122222	0.10637	0.100495	0.00883415	0.00583886	0.0340617	0.0583157	0.0592058	0.119018	0.115488	0.242584	0.137816	0.185749
P11717	0.00849666	0.00498391	0.0111488	0.021051	0.0687171	0.111191	0.150721	0.172383	0.156667	0.242094	0.00834421	0.01235	0.040034	0.0857264	0.15172	0.128944	0.146885	0.164861	0.137363	0.121899	0.011976	0.00932946	0.0288027	0.152224	0.237555	0.187397	0.148964	0.0937402	0.0711889	0.0380995	0.0180091	0.108383	0.209984	0.153652	0.187935	0.143806	0.0799795	0.0556188	0.0411688	0.00263186	0.00363428	0.0248695	0.0511527	0.0713976	0.19224	0.256818	0.149259	0.122697	0.107268
P11908	0.7573	0.00976936	0.0206839	0.008598	0.0160231	0.017584	0.0278514	0.0352942	0.0471283	0.0507626	0.0389358	0.0229143	0.0635257	0.063109	0.106429	0.0839689	0.115402	0.165638	0.156488	0.18359	0.924754	0.00340028	0.00151341	0.0058538	0.00544295	0.0127952	0.0131453	0.0113369	0.00908761	0.00926601	0.0152277	0.0527857	0.0400631	0.0525501	0.135819	0.221738	0.123335	0.127976	0.0936423	0.573035	0.00215514	0.00107788	0.00848207	0.00601138	0.0356559	0.0725214	0.0701976	0.110315	0.126014
P11940	0.590054	0.00642511	0.00818684	0.012796	0.0196657	0.0229393	0.0296851	0.058194	0.0869367	0.161319	0.0122109	0.0125216	0.0250629	0.0379591	0.0535621	0.0664111	0.127544	0.212303	0.21612	0.231763	0.796021	0.0072874	0.0104627	0.0163787	0.0212757	0.0374616	0.0362126	0.0270156	0.0323065	0.0191551	0.0322114	0.0450317	0.0693058	0.0738752	0.173207	0.197434	0.130851	0.118602	0.118448	0.166815	0.0047407	0.0130084	0.0303769	0.0309617	0.110072	0.0936317	0.249211	0.113143	0.187162
P12004	0.857526	0.00387016	0.00756302	0.0039193	0.00531128	0.00887211	0.00988193	0.0136614	0.0241396	0.0582444	0.0132649	0.0117522	0.0243885	0.031908	0.0462287	0.0592562	0.0953456	0.179131	0.25109	0.282344	0.835938	0.00480229	0.00703995	0.00878649	0.00615473	0.0153764	0.0185833	0.0256781	0.0245549	0.019221	0.0300743	0.00646913	0.0540816	0.0472682	0.142033	0.166748	0.164307	0.191817	0.165408	0.712955	0.00355574	0.0102252	0.0207819	0.0182215	0.0263738	0.0281136	0.036545	0.0587349	0.0732009
P12081	0.872726	0.00481879	0.0128334	0.00613952	0.00426739	0.00850388	0.0089229	0.012726	0.0171304	0.0356472	0.0210153	0.0176801	0.0398074	0.0407059	0.0794849	0.0772305	0.124138	0.186677	0.169737	0.207278	0.902617	0.00456586	0.000793734	0.009762	0.0070385	0.0183897	0.0175857	0.0177248	0.0188372	0.012745	0.0253493	0.0196906	0.0615036	0.0699543	0.152894	0.213215	0.155081	0.152065	0.150247	0.590984	0.00347263	0.0225645	0.0125668	0.0181345	0.0576537	0.0623879	0.0849193	0.0575734	0.0765434
P12109	0.139964	0.00776099	0.0133639	0.0149586	0.0281221	0.0408885	0.0819357	0.157135	0.197355	0.294431	0.00603271	0.00893797	0.0200261	0.0330847	0.0628778	0.0840217	0.197288	0.242077	0.177695	0.145858	0.153299	0.00592618	0.0188473	0.056896	0.0892335	0.16373	0.179823	0.113111	0.0739635	0.039014	0.0135027	0.0545351	0.0841469	0.107912	0.26647	0.214428	0.0989432	0.0729065	0.0440751	0.0268238	0.00358293	0.0218918	0.0494324	0.0509076	0.124731	0.188335	0.203066	0.175284	0.12923
P12236	0.00341147	0.00167134	0.0053378	0.0117103	0.02202	0.0325525	0.0599099	0.132167	0.298296	0.426663	0.00226275	0.00455144	0.0100033	0.0142643	0.0262056	0.0499216	0.123065	0.277878	0.233053	0.205314	0.006034	0.00352298	0.00851189	0.0485474	0.0475544	0.120399	0.206581	0.252237	0.208631	0.0822359	0.0103107	0.0247069	0.0418068	0.0451684	0.177752	0.302794	0.20605	0.13128	0.0717633	0.00497043	0.00271362	0.00703676	0.0169785	0.025511	0.0651906	0.074548	0.289214	0.138843	0.238397
P12268	0.878974	0.00399975	0.0279371	0.00352189	0.00387583	0.0073563	0.00738028	0.0117639	0.0153119	0.0393631	0.0171232	0.0162999	0.0306403	0.0387574	0.0528579	0.0588786	0.0936341	0.160168	0.224034	0.292505	0.879591	0.00441171	0.0208906	0.00692699	0.00583786	0.0130225	0.0153627	0.0167747	0.0181231	0.0116051	0.0248674	0.0714146	0.0554981	0.0518035	0.141531	0.161932	0.148102	0.194597	0.125675	0.58414	0.00362633	0.0288708	0.0193957	0.0170274	0.0354883	0.0462115	0.0654226	0.0745636	0.110192
P12270	0.793273	0.00530948	0.0127609	0.00497018	0.00718491	0.00967379	0.015186	0.0220985	0.0355309	0.0641679	0.00830222	0.00760442	0.0181617	0.0233037	0.0423178	0.0571562	0.0972146	0.177872	0.266292	0.315293	0.914384	0.00425638	0.0130464	0.00459052	0.00551081	0.00991387	0.0132495	0.0145928	0.0147663	0.0104131	0.0415766	0.0582782	0.0756084	0.0627739	0.143679	0.173779	0.127188	0.108727	0.0963074	0.742879	0.00509425	0.00999314	0.0216383	0.023849	0.0313284	0.0266033	0.0376674	0.0414478	0.051611
P12277	0.692533	0.00972228	0.0228277	0.0165612	0.0226557	0.0274799	0.0416778	0.038263	0.0393395	0.0327285	0.0611219	0.0738539	0.144805	0.126069	0.11104	0.088906	0.0671686	0.112406	0.114496	0.100135	0.900168	0.00529089	0.0174291	0.0065406	0.00495666	0.0133365	0.0149053	0.0138282	0.0132425	0.00947943	0.0527582	0.101218	0.0685904	0.0628632	0.141494	0.131926	0.119167	0.132337	0.123617	0.655345	0.00652787	0.0196639	0.0141336	0.0136653	0.0414812	0.0458236	0.0674985	0.0561889	0.0796718
P12314	0.037527	0.0427627	0.027169	0.0405055	0.0920644	0.080474	0.130558	0.163516	0.152202	0.219379	0.0423441	0.0285998	0.0571703	0.0728927	0.14386	0.117688	0.14481	0.179145	0.120792	0.092697	0.0369144	0.0486438	0.0442287	0.135141	0.21641	0.20322	0.139304	0.0947433	0.0467423	0.0346538	0.0566885	0.0940371	0.183102	0.144795	0.22267	0.149305	0.0809564	0.0391256	0.0293193	0.0033409	0.00985575	0.0397247	0.0589744	0.0651894	0.161335	0.249588	0.151812	0.123569	0.113857
P12318	0.00641566	0.0723553	0.051667	0.0692676	0.100015	0.108685	0.150831	0.148062	0.134656	0.0797002	0.0732697	0.0536597	0.101975	0.103675	0.134093	0.12701	0.131915	0.113916	0.0770903	0.0692595	0.0048847	0.158215	0.0810944	0.141913	0.194855	0.149171	0.116835	0.0679422	0.0424394	0.0238107	0.125986	0.136994	0.18546	0.167534	0.138654	0.108819	0.0555674	0.0373446	0.0307106	0.00396446	0.131033	0.1094	0.145345	0.122099	0.163531	0.150438	0.0634777	0.0578584	0.0460349
P12694	0.00486631	0.00207214	0.0069313	0.0121558	0.0207413	0.0314577	0.0574553	0.122467	0.289174	0.460815	0.00336222	0.0061928	0.019777	0.0207112	0.0413547	0.0703853	0.156207	0.273102	0.219908	0.184101	0.0218469	0.00522772	0.014018	0.053902	0.0559086	0.114844	0.214784	0.250351	0.170503	0.0857633	0.0104468	0.0325133	0.0468987	0.0529132	0.157737	0.280304	0.186196	0.145353	0.073483	0.0031756	0.00461357	0.0268749	0.061404	0.0581137	0.0785448	0.0842518	0.252585	0.226838	0.211534
P12814	0.701872	0.0150107	0.0335319	0.0139414	0.0205727	0.0272191	0.0397706	0.0433102	0.0453276	0.0479808	0.0426803	0.0315733	0.0615684	0.0828945	0.131093	0.11162	0.157018	0.169788	0.110329	0.0897453	0.861923	0.0099721	0.0217698	0.0150506	0.0178739	0.0216067	0.0203999	0.0113655	0.00930431	0.00572618	0.0810227	0.138035	0.196173	0.130365	0.16423	0.130598	0.0640287	0.0429442	0.029489	0.305407	0.00894425	0.0326947	0.0363914	0.032105	0.109813	0.158201	0.0987298	0.0926921	0.0765406
P12931-2	0.0332145	0.074425	0.0400591	0.0626273	0.104298	0.146204	0.127432	0.138629	0.113998	0.0914343	0.0619363	0.0376864	0.0980105	0.1019	0.160254	0.120106	0.124242	0.128011	0.0743674	0.0631794	0.0603263	0.0937453	0.0622859	0.144897	0.201618	0.156064	0.122753	0.0697132	0.05305	0.0283369	0.0896783	0.147187	0.196389	0.141304	0.161709	0.11637	0.0634374	0.0435889	0.0254337	0.0107016	0.0136152	0.0728659	0.123709	0.112579	0.179046	0.155917	0.13047	0.0670865	0.0808351
P12956	0.730503	0.00302691	0.00844851	0.00320714	0.00292869	0.00862883	0.0120066	0.0219353	0.0363695	0.142312	0.0044448	0.00696427	0.0154031	0.0206554	0.0361886	0.0520225	0.105291	0.184783	0.233308	0.334596	0.863203	0.00409621	0.015579	0.00576244	0.00659539	0.0147966	0.0191796	0.0196021	0.0228256	0.0137586	0.0254078	0.0519679	0.0495517	0.0512677	0.138871	0.158793	0.15234	0.155826	0.147965	0.366554	0.00409348	0.0184629	0.0245547	0.0407838	0.0698734	0.0657899	0.166307	0.0863136	0.137021
P13010	0.535464	0.00336646	0.00939172	0.00689467	0.0110628	0.0177113	0.024747	0.0504387	0.0734553	0.217557	0.00306516	0.00372857	0.00973487	0.0135921	0.0294571	0.0436608	0.0893192	0.202596	0.252555	0.341389	0.874336	0.00304753	0.00472941	0.00677485	0.00699424	0.0136873	0.017226	0.0219111	0.0252772	0.0162071	0.0248069	0.049012	0.0541201	0.034411	0.14366	0.169811	0.142756	0.167718	0.184883	0.378866	0.00392592	0.0088302	0.0210065	0.0168892	0.054133	0.0868202	0.108455	0.132623	0.137161
P13073	0.00704171	0.00291679	0.00927087	0.0140959	0.0233268	0.0293421	0.0522082	0.118829	0.271712	0.476742	0.00260917	0.00563822	0.0115197	0.016812	0.0274848	0.0534206	0.130724	0.289629	0.240751	0.197019	0.00455493	0.00399697	0.0128094	0.0524189	0.0549042	0.113658	0.20656	0.237094	0.189503	0.0965096	0.0110563	0.0366414	0.0456691	0.049775	0.151929	0.288974	0.203887	0.134289	0.0698738	0.00209558	0.00271614	0.0186501	0.0256213	0.0332906	0.0702552	0.0875799	0.291938	0.212666	0.217526
P13196	0.133746	0.0183979	0.0344386	0.0373996	0.0399973	0.0777233	0.08706	0.145398	0.20758	0.218258	0.00301969	0.00480591	0.0114668	0.0185046	0.0367649	0.0547058	0.163679	0.279702	0.218467	0.208885	0.0315153	0.0140572	0.0211363	0.0552644	0.0602067	0.115928	0.198091	0.235403	0.168156	0.100243	0.0106096	0.0215886	0.0513485	0.0505417	0.157196	0.261247	0.184974	0.138598	0.123897	0.00565126	0.00307742	0.0111237	0.0189538	0.0268145	0.068625	0.0746038	0.380475	0.181242	0.223749
P13284	0.0173606	0.00573326	0.0161283	0.0205406	0.0629395	0.0742525	0.103127	0.165015	0.209697	0.331748	0.0114413	0.0156267	0.0345263	0.0684165	0.116004	0.115077	0.146725	0.191791	0.157581	0.11842	0.0676069	0.0122708	0.0440406	0.170549	0.180366	0.197106	0.152774	0.0933426	0.0537086	0.028235	0.0326853	0.112653	0.205486	0.124857	0.205367	0.149445	0.0786356	0.0423068	0.0288493	0.0086793	0.0108707	0.0829686	0.125248	0.128551	0.163878	0.144056	0.153118	0.0845985	0.0760496
P13473-2	0.027343	0.00443462	0.0156312	0.0181273	0.0728929	0.0676171	0.114698	0.124548	0.160794	0.328215	0.00698273	0.01176	0.039553	0.0779446	0.141085	0.110445	0.127656	0.216988	0.155481	0.114412	0.0403118	0.00881073	0.0222245	0.149869	0.146813	0.226752	0.168038	0.133958	0.0614207	0.0418017	0.0409139	0.0687691	0.225015	0.215184	0.261479	0.0843282	0.0408049	0.0296192	0.0338863	0.00135243	0.00235588	0.0193685	0.0431483	0.0455038	0.195392	0.284766	0.172584	0.140432	0.0950975
P13489	0.702017	0.00919266	0.0257129	0.0178017	0.018615	0.0272721	0.0311507	0.0482163	0.0506866	0.0423039	0.0433349	0.0469989	0.0951676	0.0776669	0.0867362	0.0829769	0.110813	0.138693	0.142629	0.156099	0.809632	0.00604567	0.0192566	0.014275	0.0125544	0.0215029	0.0280016	0.0260557	0.024798	0.0161926	0.0377246	0.0618117	0.0851277	0.0671986	0.138277	0.150859	0.141563	0.168809	0.12971	0.605418	0.00700462	0.0142583	0.0324359	0.0322325	0.0590049	0.0436831	0.0449152	0.0649503	0.0741844
P13498	0.0103125	0.0202548	0.0486091	0.0435991	0.0803736	0.0895937	0.13701	0.163926	0.180127	0.226194	0.0285806	0.03128	0.0727307	0.0759658	0.098712	0.124416	0.164466	0.160097	0.134648	0.109104	0.000719734	0.0382036	0.0666505	0.104231	0.133226	0.185367	0.185675	0.114661	0.0909524	0.0700596	0.0277441	0.0900712	0.112686	0.107766	0.178239	0.167461	0.109806	0.0903116	0.063601	0.00389527	0.00703192	0.0273731	0.0385487	0.0366012	0.0872557	0.191096	0.20586	0.203366	0.190073
P13501	0.0152743	0.0141473	0.0304843	0.0603549	0.0996639	0.133737	0.107625	0.155919	0.170748	0.194199	0.0161207	0.0315839	0.083443	0.0916021	0.102345	0.097888	0.133278	0.149653	0.138969	0.141183	0.018248	0.0273475	0.0551956	0.133646	0.145811	0.163951	0.152892	0.129375	0.0921908	0.0501352	0.045031	0.124743	0.137849	0.0878932	0.192778	0.16505	0.0970746	0.0821287	0.0674535	0.00350599	0.0107215	0.07414	0.123464	0.135023	0.144031	0.11539	0.21492	0.0718797	0.0948619
P13612	0.0105355	0.0555337	0.0416626	0.0636055	0.0852497	0.116107	0.137779	0.168876	0.149377	0.116479	0.0462838	0.031478	0.0674676	0.0740407	0.133597	0.132476	0.145516	0.14975	0.111649	0.0950106	0.0106704	0.102607	0.0571281	0.152404	0.170459	0.175421	0.135298	0.0921711	0.0683552	0.0393073	0.080591	0.120777	0.179539	0.136018	0.18772	0.131367	0.0708668	0.0484118	0.0334651	0.00248198	0.0213044	0.0565301	0.08357	0.0823547	0.195707	0.225707	0.106109	0.0888797	0.0741003
P13639	0.566372	0.00874778	0.0199174	0.01736	0.0246548	0.0311674	0.0410748	0.070747	0.0859731	0.120303	0.0195281	0.0200024	0.0426323	0.045382	0.0680712	0.0854038	0.139182	0.195291	0.160538	0.200429	0.587996	0.00799953	0.0142173	0.0285635	0.0380563	0.0629345	0.0716859	0.0617569	0.0613724	0.0340338	0.0286654	0.0581731	0.0834033	0.0754941	0.190966	0.185248	0.121661	0.122857	0.113399	0.200822	0.0062599	0.0239531	0.0402773	0.0448509	0.0948267	0.115519	0.15213	0.148876	0.16504
P13667	0.0691824	0.00457306	0.0100116	0.0137205	0.0316772	0.0456736	0.0928815	0.176017	0.198812	0.246506	0.00576991	0.00773543	0.0214385	0.0363801	0.0884838	0.106911	0.209666	0.224266	0.156502	0.129924	0.247889	0.0054789	0.0137428	0.0547063	0.0824395	0.188533	0.195828	0.102603	0.0669675	0.0292338	0.0133383	0.0529601	0.0899448	0.106024	0.300445	0.219554	0.104018	0.060714	0.0385584	0.0468363	0.00508061	0.0307482	0.0500578	0.0613438	0.121853	0.174181	0.245415	0.135011	0.108863
P13674	0.00234742	0.0145037	0.0316423	0.0523503	0.0854397	0.185622	0.233014	0.238072	0.123079	0.0339297	0.00937298	0.0124331	0.0486548	0.0605391	0.124966	0.174182	0.18934	0.159679	0.135271	0.0855617	0.0160877	0.00667514	0.0187996	0.0722751	0.12053	0.235175	0.27332	0.139251	0.0793058	0.0360609	0.0151201	0.0556528	0.0940451	0.113955	0.297294	0.211093	0.101865	0.0645551	0.0341004	0.0137882	0.041263	0.0782261	0.112732	0.139712	0.169205	0.10853	0.174992	0.0817996	0.0797521
P13674-2	0.00872111	0.00718821	0.0199181	0.0307321	0.0538841	0.0883056	0.160321	0.210406	0.174134	0.154672	0.0151847	0.025738	0.0923247	0.108305	0.153595	0.240898	0.178995	0.0629312	0.0432727	0.0535155	0.0121798	0.0118744	0.0350914	0.076781	0.13272	0.230644	0.259605	0.125764	0.0854966	0.0413024	0.0166984	0.0586105	0.0996924	0.122707	0.28386	0.203331	0.102996	0.0622936	0.0435637	0.00250305	0.195195	0.152847	0.156861	0.193855	0.0980318	0.0448501	0.0980805	0.027538	0.0302392
P13693	0.714923	0.00735666	0.00795721	0.00819441	0.0124976	0.0158953	0.0156242	0.0245066	0.0347569	0.13523	0.0141781	0.0134462	0.0302005	0.0319994	0.0366174	0.0293707	0.0752598	0.191243	0.323234	0.228955	0.876462	0.00640965	0.0289827	0.013272	0.0105124	0.0130408	0.0152919	0.016647	0.0178411	0.0143353	0.0594202	0.243251	0.0716632	0.0493753	0.123104	0.13253	0.116662	0.0868269	0.0687211	0.341848	0.00194436	0.0230444	0.0159756	0.0154036	0.06457	0.13811	0.0899848	0.153344	0.176456
P13747	0.0116861	0.0313012	0.0414563	0.0677455	0.0923123	0.155937	0.169461	0.170972	0.142344	0.108535	0.0244307	0.0288053	0.063046	0.0951434	0.117371	0.145923	0.161105	0.153168	0.109284	0.101724	0.0132095	0.0325528	0.0293196	0.101103	0.150868	0.215644	0.181665	0.129785	0.10075	0.0484575	0.0284598	0.0664709	0.12641	0.115947	0.251555	0.175337	0.103393	0.0822558	0.0501702	0.00223338	0.010784	0.0256019	0.0420252	0.0559955	0.154281	0.201169	0.194892	0.171842	0.167265
P13796	0.901489	0.00556641	0.0240748	0.00704916	0.009744	0.00948836	0.0111066	0.0129859	0.0156829	0.0163241	0.0526357	0.0571538	0.100498	0.0940888	0.118115	0.0916061	0.12945	0.148155	0.101398	0.0906469	0.915582	0.00508091	0.0246687	0.00697365	0.00543651	0.00956365	0.00883348	0.00766502	0.00693311	0.00498638	0.0720817	0.139424	0.141705	0.0812116	0.152292	0.145417	0.0834994	0.0636696	0.043704	0.71381	0.00472763	0.0197917	0.0105583	0.0120498	0.0295119	0.0570935	0.0444445	0.0452417	0.0459619
P13798	0.868845	0.00650137	0.00900503	0.0060473	0.0102815	0.0122348	0.0125902	0.0182696	0.0147987	0.0197155	0.0624781	0.0657851	0.125474	0.125852	0.130085	0.110011	0.125183	0.111023	0.073215	0.0718837	0.856782	0.00847005	0.0118194	0.018769	0.0140575	0.0188536	0.0202676	0.0156848	0.0104218	0.00768329	0.10361	0.146741	0.16384	0.108844	0.156263	0.126117	0.077728	0.0650695	0.0507771	0.472304	0.0269896	0.070421	0.0872011	0.0681154	0.0751756	0.0579389	0.0383472	0.0430145	0.0394593
P13804	0.0060043	0.000866858	0.00366723	0.00656301	0.0145998	0.0184295	0.0395285	0.0959212	0.255112	0.560957	0.00206405	0.00326945	0.00852892	0.0129286	0.0251677	0.0466246	0.133102	0.30314	0.257634	0.197841	0.00710902	0.00349482	0.0100395	0.047306	0.0508003	0.10662	0.208598	0.26831	0.186596	0.0921798	0.00987789	0.0281746	0.0411955	0.0408358	0.161992	0.293147	0.198401	0.145923	0.0820033	0.00285026	0.00295631	0.0143545	0.0365561	0.0400845	0.0732499	0.08257	0.246149	0.261611	0.219797
P13807	0.173754	0.0424163	0.0679163	0.0707586	0.0827151	0.0895598	0.0877065	0.113156	0.124472	0.147545	0.0202553	0.0254283	0.0531764	0.0621901	0.0786168	0.0955969	0.122008	0.160935	0.143334	0.232861	0.194975	0.0291619	0.0393823	0.0700043	0.0716713	0.107164	0.11795	0.137213	0.14243	0.0900475	0.0348763	0.0884253	0.0762529	0.0778395	0.160841	0.178268	0.13099	0.130741	0.111582	0.0309493	0.0567814	0.0816698	0.0878114	0.0739172	0.0817829	0.0831081	0.121253	0.15486	0.192841
P13861	0.346583	0.0317181	0.0194441	0.0318058	0.0482658	0.0775967	0.0792229	0.113402	0.113317	0.13231	0.0335981	0.0263338	0.0548264	0.0641836	0.121949	0.102762	0.137743	0.167121	0.141105	0.131977	0.64578	0.0319265	0.025434	0.0428216	0.0511896	0.0597228	0.0496198	0.0432384	0.0303031	0.0217746	0.0562871	0.0986609	0.135552	0.120506	0.163543	0.162034	0.110831	0.0873159	0.0619051	0.153301	0.011501	0.0520224	0.0684423	0.0849324	0.135843	0.155243	0.118051	0.128994	0.0991732
P13984	0.402931	0.00605778	0.00983098	0.0100579	0.0140876	0.0266168	0.0380249	0.0748941	0.099388	0.258643	0.0144666	0.0164557	0.0264401	0.0263265	0.0358134	0.0481146	0.0963979	0.175662	0.233643	0.32668	0.607909	0.00424273	0.00783611	0.0161846	0.0178833	0.0345658	0.0408951	0.0721513	0.0570108	0.0455173	0.0214188	0.0218422	0.0404267	0.0581242	0.117978	0.156188	0.164865	0.219222	0.194751	0.395691	0.00511901	0.0136673	0.0470866	0.0400629	0.0621565	0.0463724	0.152905	0.0807526	0.144319
P13987	0.00827847	0.0479991	0.0345328	0.0595942	0.0796236	0.138178	0.138938	0.191082	0.152348	0.119686	0.039452	0.0296165	0.0762107	0.085315	0.128233	0.135908	0.153838	0.149348	0.0967894	0.0839921	0.017254	0.085226	0.0522197	0.15528	0.225615	0.175987	0.135221	0.0760467	0.0499672	0.027184	0.0790111	0.157854	0.214817	0.140905	0.181493	0.111672	0.0531777	0.0372966	0.0300504	0.00224779	0.055171	0.110528	0.165569	0.12589	0.191291	0.152923	0.0739835	0.0556782	0.0522025
P13995	0.00639333	0.00110749	0.00557953	0.00957356	0.0164434	0.026224	0.0477597	0.13937	0.308739	0.452192	0.00289805	0.00485341	0.0134791	0.0180015	0.0364825	0.0666752	0.157224	0.278893	0.223291	0.192394	0.0244474	0.00414431	0.0138029	0.049076	0.0545659	0.1057	0.206675	0.264893	0.187003	0.0857746	0.00873736	0.0296356	0.0440105	0.0444665	0.160323	0.29988	0.19589	0.140025	0.0765475	0.00217037	0.00270579	0.0230543	0.0494789	0.0608445	0.0937068	0.0654519	0.335105	0.176619	0.200097
P14174	0.0393628	0.0358324	0.0901975	0.138347	0.124522	0.135904	0.0919299	0.0724077	0.0584383	0.0283117	0.0638538	0.0832667	0.168119	0.135128	0.11685	0.105254	0.103342	0.0845521	0.0535155	0.0545838	0.620038	0.0234045	0.0314705	0.0213628	0.0356874	0.0375773	0.0487427	0.0424653	0.0502824	0.0375135	0.0975655	0.102649	0.164445	0.0982013	0.146868	0.154229	0.0983317	0.0800148	0.059906	0.598907	0.0291087	0.0521879	0.0607474	0.043172	0.0473123	0.0349187	0.0332653	0.031597	0.0377875
P14209	0.0301925	0.0965383	0.0709153	0.0930009	0.110259	0.138916	0.128936	0.113835	0.0963069	0.0940009	0.0819693	0.0666195	0.116149	0.150626	0.151023	0.130829	0.105667	0.0823526	0.05523	0.0481873	0.0472163	0.157753	0.0631511	0.166683	0.157132	0.125806	0.110229	0.0673956	0.0479382	0.0223939	0.135806	0.187136	0.216251	0.131768	0.136925	0.100983	0.0492278	0.0392114	0.0244084	0.0117759	0.149654	0.14117	0.141258	0.124297	0.142511	0.103556	0.0792686	0.0358997	0.046985
P14314	0.0556514	0.00468311	0.00976695	0.0127097	0.0272888	0.0496165	0.118448	0.22267	0.240878	0.210691	0.00611446	0.00885978	0.0204902	0.0357408	0.0756279	0.116496	0.226614	0.223424	0.152182	0.12547	0.0968479	0.00579917	0.0149996	0.0552563	0.0903943	0.204216	0.256476	0.133536	0.0782384	0.0387403	0.0123423	0.0473772	0.09385	0.113555	0.295406	0.220084	0.103942	0.0675283	0.0428047	0.0514861	0.00628579	0.0348945	0.0588615	0.0537176	0.113075	0.183349	0.174091	0.152274	0.127538
P14317	0.786131	0.0148335	0.0157128	0.0132834	0.0190838	0.0193871	0.0246143	0.0321722	0.0391748	0.0395412	0.073568	0.0779641	0.0999387	0.127655	0.134923	0.111209	0.12208	0.103929	0.0750259	0.071934	0.860228	0.0111261	0.0275108	0.0176121	0.0191233	0.0198049	0.0199835	0.01778	0.0112015	0.00734152	0.10051	0.135574	0.17779	0.115059	0.148939	0.120807	0.0789892	0.057366	0.0480421	0.410145	0.0358637	0.0474952	0.0621489	0.0609072	0.113142	0.075315	0.0517228	0.0502687	0.0541835
P14324	0.847353	0.0066902	0.0330566	0.00735705	0.00930985	0.0124449	0.0121172	0.0150212	0.0200879	0.0276896	0.0324403	0.0305777	0.0722446	0.0749993	0.104336	0.0750319	0.124947	0.183788	0.135184	0.14824	0.903142	0.00405617	0.0231413	0.00546139	0.00539938	0.0095909	0.0113061	0.00946116	0.00977313	0.00466827	0.0507274	0.0427458	0.105883	0.0620882	0.174418	0.195415	0.132137	0.102794	0.0663556	0.627499	0.00419471	0.023431	0.0342411	0.0381377	0.0510269	0.0496553	0.0613394	0.0646337	0.0598951
P14384	0.0194814	0.0739214	0.0527339	0.0612396	0.112977	0.116879	0.140336	0.147371	0.129201	0.162821	0.0457704	0.0392435	0.065515	0.0888375	0.124549	0.119396	0.136875	0.150919	0.106568	0.0967222	0.0212096	0.109146	0.0529083	0.167742	0.182802	0.173136	0.112642	0.0755133	0.0499538	0.02151	0.0921849	0.125298	0.193139	0.133075	0.171412	0.136157	0.064731	0.0409375	0.0271286	0.002916	0.00443153	0.0306036	0.044775	0.0503597	0.206467	0.315434	0.131593	0.0962481	0.0855899
P14543	0.0831514	0.0180335	0.0295319	0.0465813	0.0754707	0.0795476	0.104083	0.143054	0.163136	0.238772	0.015022	0.0217049	0.0550235	0.0643711	0.0861938	0.11367	0.177549	0.183289	0.146214	0.128867	0.0851926	0.0373767	0.0516431	0.107463	0.112684	0.163073	0.172373	0.11093	0.0887491	0.053465	0.0479389	0.0900308	0.113231	0.10605	0.222339	0.17282	0.104125	0.0833466	0.0589516	0.0220707	0.0258217	0.0665797	0.0840169	0.0836871	0.138285	0.151552	0.158426	0.131545	0.11959
P14550	0.818707	0.0104202	0.0042611	0.020918	0.0216495	0.0265874	0.0169842	0.0240005	0.0258145	0.033359	0.0391886	0.0366356	0.0601643	0.0767423	0.0850235	0.0831582	0.108567	0.182325	0.171591	0.156605	0.81349	0.00598546	0.00764214	0.0158675	0.0208957	0.0244996	0.0260623	0.0240878	0.0231212	0.0124589	0.0445166	0.0344148	0.0880464	0.0592469	0.156661	0.198788	0.137245	0.123366	0.0999923	0.51944	0.00526329	0.0494905	0.0485695	0.0622952	0.077644	0.0501141	0.0709198	0.0537909	0.0691017
P14618	0.629081	0.0112509	0.0318695	0.0161193	0.0237133	0.0268282	0.0337189	0.0363165	0.0418894	0.0836316	0.0135151	0.0163223	0.0331913	0.0433818	0.0654993	0.0566438	0.0971541	0.188624	0.207275	0.262389	0.757349	0.0074829	0.0185442	0.0196313	0.0184525	0.0317622	0.0337224	0.0376614	0.0458993	0.0245718	0.0321936	0.0578935	0.0838722	0.0691537	0.167643	0.181475	0.147058	0.152878	0.115125	0.40765	0.00331961	0.0375075	0.0693644	0.0652744	0.0968391	0.0633442	0.104141	0.064328	0.0842062
P14625	0.0639412	0.00579288	0.0133413	0.0147228	0.0341872	0.0541591	0.10173	0.191526	0.220351	0.240902	0.00654431	0.00787923	0.0220177	0.0350091	0.081356	0.110499	0.208814	0.229901	0.146779	0.13478	0.114256	0.00703546	0.014625	0.0587358	0.09671	0.190466	0.223103	0.121946	0.0741303	0.0356087	0.013399	0.0538996	0.0893205	0.102151	0.310116	0.215177	0.101951	0.0642846	0.0386975	0.0378977	0.00614054	0.0261854	0.0541747	0.0660964	0.116425	0.178099	0.201651	0.158639	0.125475
P14635	0.0700041	0.0387668	0.0360023	0.0470338	0.0545007	0.0719319	0.0877453	0.117297	0.143754	0.30454	0.0214953	0.0225332	0.0462211	0.0522065	0.0641282	0.0803697	0.120413	0.166384	0.191322	0.237503	0.0647726	0.0218933	0.0325123	0.060945	0.0744405	0.125218	0.137503	0.160117	0.168192	0.154407	0.0309533	0.0189984	0.0599774	0.0592722	0.166255	0.165833	0.140076	0.178302	0.143523	0.043031	0.00265462	0.016616	0.022382	0.0267194	0.0546751	0.250171	0.178701	0.24007	0.16498
P14678-3	0.886976	0.00371972	0.025049	0.00100127	0.00181391	0.0032194	0.00486015	0.00797309	0.013062	0.0774361	0.0025946	0.00275139	0.00683969	0.0142517	0.0210984	0.0280861	0.0592552	0.154384	0.213512	0.4826	0.95272	0.00210962	0.00397994	0.00248703	0.000614175	0.00429296	0.003243	0.00547131	0.00582657	0.0043066	0.0482838	0.250391	0.0588076	0.0592079	0.129181	0.115962	0.0950172	0.114762	0.128387	0.352449	0.00388736	0.0130911	0.0110982	0.0131943	0.0278477	0.0890762	0.199538	0.117467	0.165574
P14735	0.852842	0.00477239	0.0264911	0.00380567	0.00447702	0.00723704	0.0120371	0.0162358	0.0218934	0.051705	0.0203125	0.0289848	0.0445097	0.067134	0.0718246	0.089214	0.117272	0.19077	0.155244	0.139478	0.884827	0.00607717	0.00509723	0.0105847	0.0105534	0.0165745	0.0202234	0.0150379	0.0188038	0.00776436	0.0374251	0.107056	0.0701789	0.0786684	0.146292	0.199878	0.163856	0.111849	0.0847971	0.288469	0.00319059	0.0195261	0.0277005	0.025756	0.065625	0.0842531	0.16107	0.157511	0.154801
P14854	0.00516698	0.00538002	0.0156533	0.0317971	0.0376856	0.0719315	0.0911217	0.160559	0.241135	0.28175	0.0120076	0.0118129	0.0373307	0.0415508	0.0489682	0.0996086	0.171899	0.227996	0.181227	0.14704	0.00935773	0.00436922	0.0138128	0.0484102	0.0570699	0.107958	0.205132	0.230721	0.180018	0.0999031	0.00808876	0.0280074	0.0491131	0.0523672	0.144898	0.276085	0.205057	0.15119	0.087759	0.0088684	0.00841888	0.0461198	0.0741699	0.0502893	0.0713582	0.0966426	0.201494	0.218263	0.189602
P14866	0.618356	0.00446718	0.0177458	0.00529417	0.0117278	0.0117998	0.0215963	0.0297487	0.0657642	0.214262	0.00648033	0.00904357	0.0153825	0.0208088	0.0329962	0.044037	0.071918	0.141363	0.193005	0.438689	0.634155	0.00494072	0.015263	0.0175029	0.0226558	0.0399568	0.0465868	0.0657829	0.0844991	0.0621206	0.0312176	0.113202	0.0489172	0.0387776	0.107108	0.144796	0.126848	0.189671	0.154062	0.063835	0.00963653	0.018989	0.0360412	0.0436194	0.0753387	0.0850153	0.15617	0.184723	0.308394
P14868	0.892022	0.0040323	0.00136856	0.00392152	0.00382933	0.0061014	0.00782673	0.0116492	0.0142274	0.0485698	0.0257393	0.0230285	0.0471513	0.0459732	0.0622777	0.0645581	0.100842	0.166948	0.189684	0.24138	0.87894	0.00524461	0.0137074	0.00940388	0.00949803	0.0145536	0.0189348	0.0179263	0.0214295	0.0104204	0.0374841	0.163242	0.0742597	0.0414042	0.131301	0.147983	0.123595	0.120773	0.0948321	0.44092	0.00398441	0.0114552	0.0197055	0.0243824	0.0577198	0.069222	0.106036	0.104935	0.140237
P14923	0.386449	0.0505755	0.0162294	0.0370018	0.0493888	0.0800515	0.0853853	0.110375	0.079846	0.0823807	0.0456045	0.0283273	0.0559829	0.0718946	0.146786	0.1303	0.143909	0.147007	0.0987455	0.10866	0.107025	0.121764	0.0497967	0.127201	0.191826	0.146897	0.113788	0.0718951	0.0433283	0.0264789	0.106803	0.109583	0.170591	0.168436	0.171077	0.145883	0.0536896	0.047872	0.0260655	0.0124259	0.0371874	0.0777567	0.103241	0.099895	0.19537	0.185345	0.103385	0.0687545	0.0784651
P14927	0.00362295	0.00116763	0.00238566	0.00562515	0.00914007	0.0123832	0.0224444	0.0685951	0.244737	0.616708	0.00105568	0.00148995	0.00335899	0.00681185	0.0128172	0.0290246	0.11249	0.314825	0.298522	0.206079	0.0191135	0.00438551	0.00990342	0.0436878	0.0382328	0.10955	0.186761	0.285253	0.195915	0.0978564	0.00701492	0.02857	0.0328753	0.0334604	0.122209	0.297396	0.221978	0.141952	0.0870519	0.00158025	0.00207827	0.0101809	0.0256381	0.041202	0.0864808	0.0855156	0.253686	0.25376	0.240075
P15104	0.595858	0.014972	0.0097648	0.0182444	0.0271441	0.0350227	0.0436677	0.0567466	0.0684115	0.0799429	0.0786598	0.0866371	0.132188	0.114948	0.0967387	0.109831	0.101178	0.0982424	0.081727	0.0998514	0.726682	0.0226376	0.0353235	0.0306267	0.0310628	0.0392474	0.0396759	0.0261607	0.0303132	0.0182701	0.0275745	0.0486513	0.0902747	0.0887979	0.16257	0.203526	0.126252	0.137269	0.115084	0.327555	0.00580238	0.0206612	0.0234708	0.0258267	0.0786973	0.0988698	0.145345	0.114513	0.159503
P15121	0.86104	0.00470831	0.011913	0.0101837	0.0129048	0.0134471	0.0144402	0.0182062	0.0238765	0.0293159	0.0332279	0.0331725	0.0644718	0.0727702	0.0947603	0.0760596	0.131529	0.160657	0.14427	0.162244	0.840248	0.00809593	0.0106775	0.0136972	0.0134203	0.0233626	0.0246418	0.0211527	0.0191245	0.00988777	0.0447488	0.0910952	0.0935089	0.0838907	0.170048	0.163256	0.119627	0.125306	0.108518	0.665012	0.00332586	0.0188077	0.0279564	0.0242218	0.0581802	0.0414802	0.0596203	0.0475338	0.0521602
P15144	0.00471517	0.057387	0.0457165	0.0606017	0.111953	0.111457	0.136013	0.139897	0.14021	0.180392	0.0585298	0.0384092	0.0672222	0.0916953	0.131734	0.116848	0.127391	0.156745	0.102057	0.0841288	0.017868	0.108985	0.0624472	0.163557	0.17474	0.163216	0.116514	0.0693436	0.0510469	0.0241683	0.0954358	0.152088	0.192531	0.134945	0.173472	0.119065	0.0682717	0.0439495	0.024223	0.00263138	0.0176188	0.0630043	0.0951091	0.0928251	0.185145	0.224733	0.107987	0.0755864	0.0649893
P15151	0.00984619	0.0490428	0.0395541	0.0419763	0.0676609	0.0925848	0.164888	0.182252	0.16088	0.102198	0.036956	0.0281122	0.0522179	0.0758772	0.137914	0.138073	0.172749	0.149817	0.0977901	0.0985132	0.0370071	0.108277	0.0815615	0.133505	0.198951	0.172272	0.114399	0.0753442	0.044722	0.0339609	0.0955076	0.121321	0.185614	0.134566	0.1774	0.128127	0.0859407	0.0441593	0.0273637	0.00173611	0.038042	0.0636248	0.12021	0.107529	0.206355	0.209232	0.106142	0.0820858	0.0632951
P15153	0.270104	0.0404277	0.0316129	0.043782	0.0674634	0.069682	0.0776904	0.112368	0.0992104	0.117634	0.0515825	0.0309529	0.0809593	0.0860727	0.122155	0.0938414	0.131733	0.148599	0.136105	0.118614	0.598122	0.0286746	0.0267605	0.0498105	0.0571607	0.0586949	0.0655903	0.053941	0.0415081	0.0239263	0.0565398	0.0942155	0.138694	0.0936664	0.16623	0.170363	0.106538	0.105052	0.0618718	0.186919	0.0155682	0.0580078	0.100201	0.0871587	0.13947	0.110559	0.0985235	0.108023	0.108559
P15170-3	0.872314	0.00583375	0.015338	0.00787045	0.00965161	0.0161038	0.0154834	0.0198378	0.0204758	0.0345565	0.0343106	0.0380624	0.0663045	0.0820178	0.0872507	0.0780703	0.106133	0.150864	0.135454	0.193762	0.835728	0.00553046	0.0152957	0.0167721	0.0165666	0.0199152	0.0240598	0.0226349	0.0182219	0.0142228	0.030203	0.0690997	0.0788343	0.0680248	0.1435	0.152183	0.125311	0.148831	0.114677	0.601509	0.00245032	0.00756435	0.0118019	0.011497	0.0445712	0.0495773	0.0734817	0.0756859	0.105878
P15260	0.00918684	0.0323931	0.034232	0.0549756	0.0967351	0.129511	0.134889	0.164659	0.153972	0.189447	0.0458975	0.0453724	0.118653	0.136428	0.156573	0.135801	0.130265	0.0966104	0.0667657	0.0676344	0.015034	0.0831624	0.109154	0.145447	0.167071	0.167749	0.127837	0.0867706	0.0575395	0.0402364	0.0820199	0.160875	0.201156	0.132629	0.164817	0.115247	0.0651646	0.0459062	0.0321854	0.00309429	0.0560763	0.091273	0.144199	0.104844	0.180812	0.194753	0.11019	0.0659948	0.0487649
P15289	0.0300825	0.00681696	0.0153892	0.0275075	0.0562742	0.116416	0.121723	0.201722	0.194181	0.198407	0.0106061	0.0112702	0.035613	0.0614305	0.11001	0.120034	0.164522	0.189733	0.120858	0.12967	0.00548595	0.0138932	0.0276434	0.100901	0.164477	0.196503	0.197063	0.136845	0.0896833	0.0390807	0.0200553	0.0799408	0.130347	0.106747	0.23704	0.204969	0.101919	0.0806325	0.0429924	0.010396	0.00882088	0.0482912	0.0946417	0.112733	0.212145	0.178248	0.145834	0.102398	0.0918129
P15309-2	0.00911939	0.00739784	0.0134905	0.0265102	0.0890756	0.107801	0.159023	0.202817	0.175654	0.209111	0.00774098	0.0105202	0.0312009	0.0633925	0.135345	0.129152	0.18764	0.184651	0.124679	0.122448	0.0251511	0.011779	0.0364794	0.151366	0.181145	0.21672	0.169013	0.105978	0.0716362	0.0307332	0.0328452	0.104005	0.17328	0.116202	0.257358	0.16293	0.0719089	0.050232	0.0312385	0.00346385	0.00837255	0.0562461	0.10279	0.118473	0.173513	0.182951	0.113992	0.0923808	0.0736543
P15311	0.0606942	0.0426816	0.0400817	0.0426	0.0995735	0.0999194	0.111585	0.120384	0.110731	0.185472	0.0462336	0.0317046	0.0653153	0.0890131	0.112406	0.0844158	0.104829	0.156971	0.153247	0.128854	0.20946	0.0736871	0.0547086	0.142505	0.121533	0.11287	0.0811228	0.0668405	0.0651719	0.0454317	0.0933296	0.155502	0.182129	0.103968	0.128358	0.121112	0.0826318	0.0667983	0.0566937	0.025146	0.0371857	0.0929366	0.112342	0.128635	0.222003	0.108405	0.135291	0.0383725	0.0516501
P15374	0.845395	0.00712108	0.0170526	0.0109426	0.0149089	0.0177621	0.0217501	0.0184837	0.0266027	0.0237235	0.0391037	0.0393427	0.0740502	0.0880039	0.110551	0.09604	0.126828	0.170135	0.133704	0.122241	0.918132	0.00497889	0.0365415	0.00401578	0.00441637	0.00890496	0.00967239	0.00953399	0.00913141	0.00628953	0.0542161	0.12258	0.113327	0.0829984	0.108165	0.175812	0.126163	0.125479	0.0912586	0.580857	0.00567202	0.0209193	0.0369275	0.0332058	0.0568212	0.0520727	0.0659275	0.055261	0.0666851
P15498	0.784255	0.00755258	0.00596893	0.00917884	0.0147057	0.0175055	0.0211485	0.0240346	0.0400964	0.0661387	0.0314192	0.0259589	0.0492626	0.044479	0.0567198	0.0631133	0.10902	0.172836	0.211247	0.235944	0.894228	0.00546443	0.00300234	0.0100111	0.00876727	0.0140264	0.0137946	0.0180875	0.0187585	0.0128779	0.0366811	0.11294	0.0725778	0.0603548	0.160781	0.184058	0.128798	0.135899	0.0919582	0.305173	0.00609258	0.0224937	0.0321983	0.0363859	0.0779041	0.0910443	0.114127	0.131957	0.160334
P15509-7	0.0597893	0.0155978	0.0183295	0.0268363	0.0477707	0.0653397	0.132246	0.184947	0.234529	0.214614	0.0431768	0.0376496	0.0784857	0.0793715	0.129693	0.129729	0.146261	0.14997	0.122459	0.083203	0.00537138	0.0569837	0.0486511	0.142944	0.181544	0.194913	0.151816	0.108688	0.0683055	0.0407831	0.0674555	0.111611	0.149996	0.126837	0.217053	0.151654	0.0777498	0.0558232	0.0418204	0.00338309	0.0196612	0.0561835	0.0955989	0.091037	0.228904	0.20344	0.140049	0.0778745	0.0838686
P15529-3	0.00101074	0.100313	0.080763	0.0863542	0.107405	0.147393	0.161597	0.137668	0.100718	0.0668064	0.05786	0.0373694	0.0720074	0.0993777	0.15837	0.142239	0.152703	0.126564	0.0847102	0.0683824	0.00262837	0.14898	0.0780719	0.139251	0.183358	0.164826	0.109773	0.0710575	0.0492369	0.0327684	0.0753145	0.120315	0.172646	0.16276	0.181999	0.14336	0.0707546	0.0433835	0.029467	0.00116367	0.043573	0.0941266	0.174272	0.117164	0.246434	0.125013	0.0972639	0.041611	0.0593787
P15559	0.741484	0.00688187	0.00936338	0.0114938	0.0167498	0.0248856	0.0250057	0.0362888	0.0368783	0.0822915	0.0135573	0.0146109	0.0343666	0.0482278	0.0898309	0.0864781	0.158814	0.211673	0.164189	0.192759	0.689571	0.0093477	0.00445071	0.0355003	0.0478379	0.0536344	0.0543532	0.0369883	0.0348379	0.0246751	0.0339783	0.0946504	0.111155	0.082268	0.184126	0.174872	0.11486	0.10349	0.0955763	0.31518	0.00340514	0.00974021	0.0269908	0.0265528	0.0902829	0.0955748	0.158821	0.0945639	0.129135
P15586	0.0168442	0.00521024	0.0123394	0.0236105	0.0533028	0.0842758	0.138929	0.196528	0.191568	0.252062	0.00683174	0.0108361	0.0308218	0.0705606	0.126155	0.125991	0.17137	0.176211	0.131448	0.116068	0.0256047	0.0111527	0.036924	0.129788	0.166165	0.199227	0.178346	0.114186	0.0706113	0.0377694	0.0237961	0.102631	0.176612	0.121076	0.206266	0.18122	0.0874937	0.0576773	0.0402317	0.0027412	0.00602468	0.0753497	0.128052	0.172519	0.189753	0.128406	0.16542	0.0538408	0.0558121
P15848	0.0217103	0.00665986	0.0108448	0.019449	0.0492042	0.0829065	0.108805	0.193585	0.202509	0.269282	0.00958453	0.0119934	0.0334493	0.0587881	0.112481	0.121382	0.178194	0.201866	0.148893	0.125495	0.0384503	0.0165268	0.033985	0.125935	0.17023	0.193965	0.165893	0.102879	0.0811433	0.0427004	0.0289115	0.0946145	0.170479	0.124385	0.209714	0.187819	0.0919383	0.0694344	0.0418644	0.00213956	0.00243972	0.0330268	0.0712785	0.0764185	0.188289	0.167551	0.257478	0.0885621	0.0878221
P15880	0.12696	0.00615229	0.011204	0.0148755	0.0247173	0.0424934	0.0714712	0.167724	0.195916	0.233954	0.00887752	0.00862097	0.0241978	0.0287111	0.0558771	0.089485	0.163154	0.226753	0.169907	0.196689	0.230122	0.00886875	0.0153613	0.0358907	0.0705371	0.158133	0.170272	0.121823	0.119805	0.0584054	0.0161474	0.0397954	0.0647787	0.0713274	0.242731	0.228615	0.124348	0.115008	0.0978977	0.0212545	0.00393628	0.0266937	0.0495879	0.0498832	0.108591	0.124267	0.288541	0.113014	0.187441
P15927-3	0.843267	0.00487479	0.00130699	0.00345472	0.0056438	0.0111354	0.0128135	0.0135378	0.0344572	0.0708741	0.00575957	0.00873452	0.0123247	0.012414	0.0286176	0.0358921	0.0936618	0.203682	0.26313	0.334546	0.912456	0.00244407	0.000732844	0.00635255	0.00194986	0.00872543	0.010161	0.00975805	0.0116508	0.00791267	0.0232834	0.00335238	0.0566721	0.0840817	0.142567	0.227239	0.199242	0.168006	0.0955572	0.635729	0.0053257	0.00253971	0.00913778	0.012346	0.0436649	0.0359741	0.0670261	0.0767773	0.111479
P15954	0.002988	0.00364664	0.00612911	0.0071776	0.0158333	0.0126547	0.0336523	0.0772228	0.240685	0.58212	0.00174546	0.00277567	0.00755695	0.00898742	0.0215279	0.0485057	0.137509	0.323126	0.243446	0.190656	0.0214905	0.00380961	0.0129463	0.0458152	0.050904	0.111206	0.188425	0.264687	0.20767	0.0930468	0.00887908	0.017083	0.0331651	0.0384895	0.126733	0.311376	0.257014	0.135004	0.0722575	0.00367895	0.00570125	0.0142803	0.0226097	0.0328133	0.0556497	0.107108	0.282347	0.287181	0.18863
P16070	0.00731098	0.0756192	0.055695	0.0639993	0.10217	0.111488	0.158251	0.137989	0.124853	0.140803	0.0661258	0.0481345	0.0871115	0.102836	0.153488	0.148151	0.137683	0.120656	0.0742046	0.060869	0.00632058	0.106813	0.052694	0.149879	0.203443	0.179494	0.132614	0.0820651	0.049228	0.0266376	0.0904724	0.121885	0.188139	0.163351	0.167979	0.122632	0.0659257	0.0388916	0.027519	0.00432233	0.0264366	0.0708298	0.0860347	0.0897442	0.180172	0.195475	0.117953	0.0836128	0.0606212
P16104	0.0118885	0.000734043	0.0044907	0.00836448	0.0153508	0.0308404	0.0598237	0.128935	0.228646	0.501765	0.00184627	0.00236597	0.00662149	0.012575	0.0246528	0.0557918	0.104723	0.193739	0.282326	0.323388	0.0212634	0.00190546	0.00499395	0.0269173	0.0369809	0.092575	0.122071	0.199697	0.266934	0.176215	0.00733117	0.0135197	0.0293814	0.0380736	0.122845	0.178044	0.199928	0.227776	0.17804	0.0939269	0.00667859	0.0227103	0.0420054	0.0463695	0.0894465	0.0752733	0.288579	0.111734	0.221934
P16150	0.0138826	0.0814434	0.0638483	0.0618565	0.100742	0.110673	0.137916	0.138353	0.110247	0.140701	0.0754427	0.0519796	0.087075	0.0950468	0.12931	0.133499	0.121154	0.126558	0.0968018	0.072678	0.0122094	0.117064	0.0621351	0.139166	0.184103	0.14529	0.117997	0.0743532	0.0575671	0.0313685	0.0702117	0.135501	0.174348	0.162104	0.161019	0.11494	0.0601244	0.0365801	0.0257545	0.00392356	0.0437142	0.0659092	0.075217	0.0724466	0.217886	0.241003	0.116403	0.069782	0.0562689
P16152	0.785157	0.0119622	0.0201359	0.0164553	0.0223508	0.0263917	0.0238516	0.0293103	0.0340859	0.0479429	0.022886	0.01948	0.0630858	0.0700694	0.0912904	0.0907122	0.114026	0.183416	0.180815	0.16422	0.871544	0.00398348	0.0013456	0.012306	0.00806258	0.018971	0.0146344	0.0202252	0.02402	0.0132867	0.0450907	0.0372483	0.0720934	0.0492163	0.137404	0.189143	0.155028	0.153317	0.114162	0.481273	0.00568223	0.0283834	0.0472129	0.0466852	0.0675284	0.0500856	0.0881208	0.0650752	0.0795364
P16219	0.00932621	0.00162675	0.00441155	0.00785514	0.0144275	0.0270347	0.0481671	0.110134	0.249574	0.49579	0.00342264	0.00514687	0.0131422	0.0147809	0.0321268	0.0563601	0.126007	0.304309	0.240838	0.202213	0.0608998	0.0097468	0.0114346	0.0532422	0.0579459	0.11597	0.183988	0.250475	0.155086	0.0674792	0.0160382	0.0285877	0.0518554	0.052895	0.175348	0.282244	0.193791	0.110863	0.0642678	0.00185548	0.00244456	0.0107593	0.0273491	0.024028	0.0641102	0.098585	0.241248	0.280151	0.240186
P16278	0.031577	0.00267117	0.00899251	0.0164143	0.0443091	0.0697056	0.107468	0.16625	0.188651	0.294295	0.00496326	0.00739808	0.0234932	0.046146	0.106729	0.110093	0.164173	0.230362	0.167108	0.136787	0.219412	0.0129937	0.031063	0.103691	0.116588	0.189725	0.158755	0.11151	0.0705341	0.0346577	0.0243654	0.104797	0.151792	0.114503	0.263179	0.189375	0.104294	0.0593587	0.0296572	0.00379581	0.00440896	0.0324521	0.0602595	0.0639865	0.192215	0.188266	0.183996	0.116572	0.0915731
P16284	0.00262421	0.113875	0.123103	0.0928938	0.128629	0.141998	0.163829	0.0823893	0.0663246	0.0294892	0.0779233	0.0569935	0.102449	0.119085	0.161396	0.163522	0.131251	0.0783602	0.0481056	0.0444774	0.00664986	0.160665	0.0807816	0.13907	0.195912	0.154928	0.107885	0.0626307	0.040387	0.0283616	0.128555	0.138188	0.197439	0.193441	0.134609	0.0934731	0.0561234	0.0330169	0.0249549	0.00105163	0.193268	0.126617	0.135585	0.132998	0.145387	0.125209	0.0561988	0.0406913	0.0267773
P16333	0.814159	0.0129795	0.00645181	0.0113861	0.0189923	0.0172599	0.0250714	0.0278529	0.0281584	0.037689	0.0185356	0.0271008	0.0386674	0.0609601	0.0742938	0.0702045	0.121773	0.154304	0.198659	0.235501	0.543977	0.0205858	0.0390903	0.0460364	0.0522782	0.0423264	0.0658897	0.0640556	0.0760502	0.0498748	0.0345941	0.109143	0.0965151	0.0734386	0.17108	0.181871	0.120531	0.118413	0.0944127	0.345806	0.016932	0.0195181	0.0405545	0.0447891	0.112703	0.0836839	0.134994	0.0844524	0.114812
P16401	0.0197014	0.000986673	0.00397399	0.00606088	0.0110819	0.0171622	0.0443377	0.119326	0.22364	0.546567	0.00165773	0.00219795	0.00489564	0.00897076	0.0177892	0.0314441	0.10812	0.201446	0.289559	0.320241	0.0572005	0.00218927	0.00579869	0.0260422	0.0373794	0.0884692	0.137283	0.212884	0.254912	0.154227	0.0092742	0.0190106	0.0357315	0.0359914	0.14342	0.211325	0.187381	0.208559	0.143703	0.0543036	0.00227379	0.0190038	0.0348961	0.0369475	0.062966	0.101607	0.249889	0.180247	0.235853
P16402	0.0309727	0.000816965	0.00412186	0.00758373	0.0116299	0.0188943	0.0425323	0.0948983	0.223758	0.56425	0.000580693	0.00147983	0.00379806	0.00821539	0.0157597	0.0266603	0.0935441	0.21169	0.304285	0.333934	0.0473137	0.00152367	0.00533318	0.0254972	0.0370987	0.0929993	0.146103	0.211229	0.265767	0.158991	0.00791179	0.0163527	0.0293248	0.0356362	0.151948	0.22637	0.192332	0.208293	0.13819	0.05622	0.00220004	0.0186462	0.0517144	0.0462636	0.0748961	0.100932	0.245926	0.164581	0.225234
P16403	0.0155711	0.000286255	0.00216319	0.00242958	0.00769179	0.00953216	0.0356829	0.0828574	0.204743	0.618088	0.00107626	0.00248801	0.00448599	0.00678444	0.0183252	0.026356	0.0891177	0.197533	0.333725	0.314844	0.0471616	0.00124578	0.00608226	0.0270999	0.033044	0.0937383	0.147768	0.226025	0.263406	0.146772	0.0145021	0.0266564	0.0325616	0.0347133	0.146559	0.210134	0.195958	0.202902	0.12991	0.0577051	0.00240481	0.0225545	0.0345758	0.0475888	0.0497171	0.107789	0.234994	0.207886	0.214939
P16435	0.0151122	0.00585719	0.0101335	0.0174151	0.0356146	0.0541647	0.101136	0.185318	0.219366	0.347532	0.00734139	0.00882569	0.0204039	0.0340006	0.0776478	0.0953572	0.170202	0.233342	0.176158	0.151058	0.0239313	0.0113205	0.0206357	0.0853066	0.128716	0.227954	0.22799	0.144248	0.0898665	0.0459761	0.0183753	0.0635921	0.105271	0.106718	0.276786	0.202097	0.105464	0.0729314	0.0457491	0.00216822	0.00391091	0.0362737	0.0514384	0.0523934	0.110227	0.168105	0.198506	0.170909	0.177684
P16455	0.315444	0.00824227	0.0124108	0.0169535	0.022905	0.0288338	0.0386055	0.0727029	0.142093	0.279727	0.00789335	0.0116434	0.0276094	0.0366463	0.0486729	0.0614843	0.121132	0.193614	0.215532	0.26196	0.213693	0.0150403	0.0246942	0.0487607	0.0529877	0.0925086	0.109614	0.135936	0.169576	0.12576	0.0334702	0.0660931	0.065543	0.0565233	0.14742	0.183216	0.130193	0.148855	0.141188	0.265778	0.00737141	0.00473382	0.0207584	0.0184504	0.0360376	0.107218	0.176521	0.195431	0.181057
P16615	0.00723438	0.00664921	0.0113944	0.0187098	0.0408683	0.0592046	0.107103	0.202456	0.225059	0.321669	0.00797449	0.0109308	0.0255022	0.0392466	0.0794492	0.113728	0.178292	0.213239	0.152296	0.152962	0.0069328	0.0116751	0.0182355	0.0808173	0.125625	0.207253	0.22243	0.145118	0.10683	0.0587146	0.0166558	0.060421	0.0981545	0.101834	0.257086	0.204891	0.11292	0.0809028	0.0521265	0.00258093	0.00584388	0.0404365	0.0542156	0.0603804	0.105471	0.1547	0.180221	0.181599	0.162773
P16885	0.777227	0.0106246	0.0032019	0.016525	0.0205391	0.0249249	0.0203747	0.0308394	0.0337654	0.0442339	0.0386703	0.0397962	0.0854224	0.0796019	0.107794	0.0818606	0.124266	0.154694	0.140522	0.149869	0.829979	0.0088703	0.00526389	0.0202723	0.0192851	0.0253756	0.0277069	0.023193	0.0211207	0.0137372	0.0453242	0.0578324	0.100474	0.0676227	0.162471	0.164117	0.125154	0.124425	0.106807	0.459154	0.00905267	0.0310826	0.0492473	0.0503758	0.0793515	0.0627981	0.0841247	0.0708904	0.0807963
P16930	0.821945	0.00532663	0.0219314	0.00866191	0.0115254	0.0136164	0.0137886	0.0191499	0.0229391	0.0187663	0.0378053	0.0445886	0.0869748	0.0682098	0.115906	0.0958938	0.119743	0.159646	0.135302	0.135931	0.909521	0.0046803	0.0104748	0.00752471	0.00461094	0.0133647	0.0128514	0.0133993	0.00930449	0.00607041	0.0479151	0.119641	0.119946	0.0898567	0.178127	0.16534	0.11915	0.0968672	0.0631568	0.674796	0.00446694	0.00602305	0.042395	0.0287823	0.0660602	0.0499116	0.047	0.0378977	0.0415813
P16949	0.874798	0.00545065	0.0315248	0.00653384	0.00598405	0.00793259	0.0105525	0.0179168	0.0185805	0.0215204	0.0450588	0.0336972	0.0546359	0.108139	0.11581	0.0884409	0.11756	0.179155	0.136219	0.0918956	0.937023	0.00516537	0.00409231	0.00982353	0.00562541	0.0106115	0.0097551	0.00841283	0.00558659	0.00576975	0.082257	0.0806103	0.173451	0.117235	0.173445	0.142379	0.0969093	0.0601485	0.0430942	0.698343	0.00319759	0.0092105	0.0288242	0.024402	0.0634107	0.0493815	0.0312821	0.0357595	0.0308251
P16989	0.267506	0.0247952	0.061047	0.0488455	0.0569712	0.0608413	0.0789379	0.0989814	0.138336	0.163739	0.0331777	0.0365142	0.0458836	0.0635333	0.063606	0.0775236	0.129387	0.164362	0.169489	0.216523	0.335059	0.0281893	0.0453048	0.0681108	0.0638168	0.10132	0.100816	0.0773558	0.0904053	0.089622	0.046942	0.0868293	0.0845001	0.0783881	0.161139	0.138827	0.10723	0.121133	0.175011	0.0581718	0.05262	0.0638667	0.0751317	0.0801437	0.0984428	0.107543	0.158992	0.144307	0.160781
P17050	0.0510317	0.00414395	0.0119111	0.0190014	0.038903	0.0803968	0.100753	0.150307	0.176815	0.340675	0.00504144	0.00730202	0.0261573	0.0463414	0.099933	0.107531	0.166873	0.221482	0.171611	0.138701	0.0113421	0.0100579	0.0302876	0.0989736	0.170205	0.180463	0.197748	0.120861	0.0736565	0.0347116	0.0272909	0.101983	0.155764	0.106353	0.207931	0.179851	0.0917976	0.0611265	0.0423746	0.00707339	0.00485757	0.0219849	0.0398372	0.0488951	0.150432	0.235956	0.180524	0.153335	0.107032
P17152	0.0354079	0.00948708	0.0209842	0.0238522	0.0324823	0.0705788	0.112552	0.126879	0.213037	0.33614	0.0064581	0.0161723	0.0282828	0.0465322	0.0587134	0.0813725	0.149302	0.236357	0.181812	0.164867	0.00221937	0.00193716	0.00693648	0.0790338	0.0640831	0.10842	0.236948	0.254107	0.156708	0.089608	0.0229049	0.0543509	0.067572	0.0679475	0.201269	0.220999	0.168533	0.126923	0.0627462	0.00210138	0.00276191	0.017025	0.0376591	0.0455987	0.0716762	0.104962	0.256041	0.25292	0.22412
P17252	0.7414	0.00818671	0.0298055	0.0175382	0.0198539	0.0234506	0.0287698	0.0338111	0.0431689	0.0630671	0.0287395	0.0306015	0.0682947	0.0891303	0.118256	0.102998	0.117349	0.121414	0.138492	0.164459	0.843309	0.00536427	0.0190262	0.0137372	0.0109025	0.0175756	0.0190168	0.0198385	0.0184042	0.0120484	0.042656	0.0897702	0.0965797	0.0691117	0.140842	0.175581	0.134286	0.141819	0.0931526	0.353072	0.0119227	0.0477758	0.0705676	0.0902221	0.126404	0.0782443	0.0569664	0.0721514	0.0773059
P17480	0.0353658	0.00369192	0.00531888	0.00783993	0.0152997	0.0181293	0.035827	0.0699965	0.151497	0.621185	0.00321536	0.00382549	0.00903325	0.0104099	0.0181137	0.0337672	0.0731708	0.223653	0.35087	0.272779	0.349728	0.00461314	0.0107787	0.0310726	0.0326574	0.0793565	0.0840985	0.130161	0.175405	0.105395	0.0268669	0.103615	0.0430594	0.0508473	0.149259	0.184601	0.153069	0.151307	0.122778	0.0237151	0.00241809	0.0107264	0.0188799	0.027487	0.0855996	0.0934487	0.313258	0.154129	0.255607
P17568	0.0132264	0.00310491	0.00895853	0.0144106	0.0226959	0.0329366	0.0577549	0.122448	0.287225	0.427535	0.00677643	0.00829602	0.0185851	0.0257565	0.0471905	0.0754962	0.148442	0.271902	0.204923	0.186111	0.0206121	0.00747373	0.0184715	0.0565993	0.0662714	0.112987	0.207147	0.23566	0.184004	0.0926425	0.0131308	0.0321378	0.0480821	0.0502748	0.152193	0.27441	0.195447	0.144375	0.0807199	0.00671235	0.00664593	0.0296309	0.050885	0.061808	0.0673408	0.0589172	0.425802	0.116628	0.15598
P17612	0.627467	0.0139295	0.0356604	0.0131123	0.0235302	0.0278869	0.031269	0.0446213	0.0602569	0.122267	0.0436354	0.0254034	0.0540536	0.0683535	0.0860655	0.0966362	0.137044	0.178136	0.148603	0.134916	0.865252	0.00453748	0.0295049	0.017943	0.0114177	0.0195332	0.014708	0.0115894	0.0139483	0.00677101	0.0506678	0.135113	0.129433	0.0942905	0.194729	0.12006	0.0980758	0.0940825	0.0835482	0.235196	0.00975995	0.0369345	0.0638528	0.0694558	0.146678	0.141661	0.108332	0.0820594	0.0791678
P17655	0.835126	0.00780921	0.0183173	0.00775132	0.0123595	0.0149605	0.0162607	0.0235089	0.0233389	0.0343428	0.028218	0.0283223	0.0522284	0.0687662	0.100287	0.0880115	0.140152	0.173136	0.155051	0.165827	0.911302	0.0034591	0.00574605	0.006695	0.00422499	0.00842527	0.0112705	0.00987584	0.0103572	0.00687804	0.0369832	0.0393098	0.0999331	0.0790515	0.178454	0.191597	0.134069	0.136074	0.0890903	0.502594	0.00641743	0.0455804	0.0536892	0.0459794	0.056031	0.0686401	0.0634762	0.0703238	0.0867094
P17706	0.175369	0.0168207	0.0216236	0.032239	0.0511247	0.0626125	0.0999701	0.136276	0.179729	0.176896	0.0119497	0.0113877	0.0251622	0.0334551	0.0668566	0.0824467	0.157171	0.243434	0.20222	0.164131	0.14878	0.025023	0.0250662	0.0778101	0.118246	0.167665	0.176261	0.118593	0.0862476	0.0511759	0.0257707	0.0629241	0.107607	0.111811	0.220189	0.186459	0.122146	0.103277	0.0814087	0.0540148	0.0321294	0.0558631	0.0607279	0.0731217	0.096153	0.132005	0.173906	0.171452	0.160773
P17812	0.868766	0.00651059	0.0131173	0.0067899	0.0105233	0.0119829	0.0150334	0.0190993	0.021724	0.0321237	0.044112	0.0504867	0.101072	0.105043	0.104665	0.0896779	0.108547	0.125436	0.100895	0.137833	0.820333	0.00774749	0.0182837	0.0131944	0.00853681	0.0204851	0.022196	0.0225245	0.02695	0.0149953	0.0367971	0.0839381	0.0951943	0.073583	0.149185	0.155579	0.124726	0.154049	0.121605	0.488671	0.00644967	0.047448	0.0612333	0.0501333	0.0648967	0.0535283	0.0677034	0.062485	0.0870917
P17813	0.0203183	0.0520721	0.0407447	0.0578271	0.0851375	0.107314	0.132512	0.165059	0.14356	0.161156	0.0410558	0.0283114	0.0678263	0.081065	0.135513	0.119761	0.15416	0.148914	0.104367	0.0971238	0.0259335	0.0980595	0.0461218	0.14131	0.184592	0.16688	0.157564	0.0888817	0.0664424	0.02812	0.0705344	0.137388	0.155569	0.134025	0.188721	0.14695	0.073633	0.0579646	0.0396321	0.00266771	0.0145448	0.0481772	0.071632	0.0773164	0.150059	0.218631	0.141169	0.116743	0.0901262
P17844	0.318649	0.00377996	0.0111195	0.0122209	0.0229052	0.0340587	0.0550866	0.121325	0.14466	0.251347	0.00551658	0.00489065	0.0173632	0.0243162	0.0484759	0.0784619	0.146835	0.184758	0.163777	0.304784	0.314893	0.00764288	0.0172441	0.0395583	0.0591253	0.112526	0.126353	0.113383	0.126863	0.0831471	0.0183315	0.0337454	0.0571294	0.0580869	0.162045	0.168422	0.130311	0.141587	0.195943	0.0276246	0.002611	0.0169462	0.0244221	0.0305659	0.103341	0.102872	0.290129	0.128847	0.243404
P17858	0.764007	0.00686218	0.0200511	0.00613034	0.00959601	0.010354	0.0175217	0.0239668	0.0373796	0.0927363	0.0200996	0.0217805	0.0389596	0.0495439	0.0593999	0.0601623	0.105763	0.186259	0.202689	0.257013	0.852324	0.00561656	0.0179178	0.0150957	0.0123401	0.0183473	0.0198677	0.0270952	0.0258788	0.0164511	0.0276915	0.0436151	0.0727299	0.0586879	0.177287	0.184637	0.137588	0.137264	0.134028	0.318715	0.00569872	0.0259757	0.0407307	0.0379429	0.0765727	0.0980047	0.0991804	0.126331	0.154884
P17931	0.0544181	0.0217962	0.0320647	0.0410461	0.0757853	0.116238	0.155942	0.179398	0.163301	0.164837	0.0264393	0.0228304	0.0520623	0.0894997	0.157246	0.142127	0.166651	0.158072	0.0992631	0.0701149	0.244301	0.0259947	0.0321574	0.0858269	0.1595	0.148159	0.122666	0.0705321	0.0471425	0.0232234	0.0435501	0.106327	0.192375	0.175505	0.171507	0.171297	0.0664483	0.0353755	0.0203539	0.0138034	0.0150629	0.0644894	0.0920347	0.114311	0.257746	0.186128	0.151911	0.0583695	0.053607
P17980	0.85473	0.00718626	0.0250259	0.00852819	0.0100796	0.01148	0.0130802	0.0235385	0.0260594	0.0426219	0.0299241	0.0387259	0.081049	0.0802967	0.0892151	0.0957124	0.115696	0.130655	0.12592	0.194688	0.770343	0.00815025	0.019427	0.0182876	0.0208987	0.0282779	0.0320006	0.0318345	0.0462722	0.0312958	0.0385229	0.059152	0.0784108	0.0653187	0.136061	0.157336	0.138045	0.163706	0.127013	0.534692	0.00383229	0.0120504	0.0192419	0.0212615	0.057328	0.0622045	0.0658995	0.0948408	0.123857
P17987	0.820922	0.00675148	0.00914697	0.0104147	0.0127056	0.0126876	0.0148729	0.0199826	0.0243883	0.0632602	0.0287313	0.0253921	0.0486732	0.0526082	0.065508	0.0633533	0.103373	0.175938	0.204261	0.220973	0.844077	0.00678884	0.0160233	0.0120213	0.0118898	0.0167922	0.0176018	0.0193861	0.0224712	0.0128528	0.0418544	0.0428873	0.0893402	0.0694886	0.151052	0.173234	0.143574	0.156581	0.114255	0.451493	0.00973388	0.0359904	0.0537287	0.0441363	0.0811736	0.0644397	0.0668797	0.0707724	0.10248
P18031	0.015192	0.00644372	0.0138996	0.0250839	0.0390727	0.0532138	0.0920992	0.154606	0.217292	0.367979	0.00936584	0.00951276	0.0251695	0.0317599	0.0664415	0.0907492	0.163371	0.236754	0.19094	0.175076	0.0296108	0.0118306	0.0214057	0.0710596	0.111676	0.210398	0.206569	0.155793	0.122059	0.06402	0.0214082	0.0463113	0.0948451	0.0963034	0.235475	0.206578	0.145877	0.0801483	0.0492815	0.00259719	0.00228083	0.0149455	0.0174025	0.0248934	0.0821193	0.186826	0.209701	0.216082	0.205534
P18074	0.600995	0.0156763	0.0231734	0.0149211	0.0216074	0.027293	0.0448897	0.0404519	0.0877604	0.161284	0.0228881	0.0217807	0.0307937	0.0458306	0.0571262	0.0812681	0.147453	0.206173	0.192272	0.194414	0.848543	0.00500859	0.00248383	0.00864662	0.0114581	0.0175258	0.0212309	0.021055	0.0247221	0.0181587	0.037472	0.0129915	0.103337	0.12055	0.201752	0.173332	0.138379	0.104838	0.107349	0.056686	0.00291438	0.0191319	0.0350812	0.0525021	0.141083	0.232677	0.170264	0.149215	0.140445
P18077	0.0424374	0.00553016	0.00931784	0.012906	0.0290191	0.0443076	0.0972338	0.201833	0.244888	0.259689	0.00899817	0.010554	0.0209843	0.0380193	0.0702	0.119527	0.198333	0.192061	0.144315	0.186612	0.0194105	0.00637774	0.0120532	0.0566293	0.0860988	0.184224	0.225516	0.157063	0.140354	0.078014	0.0125133	0.033072	0.063953	0.0749191	0.248445	0.190058	0.123846	0.12771	0.135689	0.0022719	0.00342865	0.0286375	0.0408997	0.0523673	0.0868228	0.118901	0.323447	0.0951281	0.175291
P18084	0.00609815	0.0628685	0.0533873	0.0569596	0.103314	0.109819	0.134074	0.155543	0.160624	0.124877	0.0753093	0.0482517	0.0864617	0.0967942	0.139949	0.135927	0.14282	0.115984	0.0854819	0.0687009	0.0434444	0.0908564	0.0449607	0.1397	0.195933	0.173326	0.136964	0.0875063	0.0506231	0.0300993	0.0855665	0.125757	0.179744	0.176146	0.150167	0.114938	0.0710321	0.0460751	0.0285768	0.00419597	0.0356389	0.0814409	0.102767	0.0860969	0.168011	0.206654	0.10237	0.0974663	0.0799987
P18124	0.069756	0.00504535	0.00802863	0.00912652	0.0225212	0.0302092	0.0741654	0.142465	0.217176	0.300783	0.00549721	0.00693319	0.0174753	0.0291538	0.0531542	0.0893891	0.152367	0.227081	0.169432	0.216573	0.0979883	0.00631481	0.0135796	0.0527669	0.075989	0.183015	0.211114	0.148498	0.124924	0.0600526	0.0203825	0.039766	0.0678227	0.0761207	0.245958	0.219308	0.118172	0.101768	0.0904031	0.00212653	0.00170008	0.0182191	0.0350931	0.0356602	0.0903258	0.138041	0.345472	0.113373	0.185155
P18206	0.870966	0.0065591	0.00629496	0.00729419	0.00936671	0.0139767	0.0139896	0.0182341	0.0218422	0.0238162	0.0579261	0.0528483	0.0957057	0.0993317	0.123099	0.111607	0.127533	0.130518	0.098993	0.0928349	0.913496	0.00463962	0.00301714	0.00860504	0.00844791	0.0135546	0.0138014	0.0109845	0.0105579	0.00524467	0.0727422	0.0617819	0.136103	0.10944	0.163112	0.174279	0.117399	0.0858189	0.0654012	0.589726	0.0045959	0.0150523	0.0338456	0.0282712	0.0669015	0.0761626	0.0515184	0.0560833	0.0539194
P18433	0.0133883	0.0811148	0.0579385	0.0710999	0.088699	0.126768	0.163822	0.156758	0.124381	0.0906234	0.0967566	0.0633125	0.112892	0.112165	0.147437	0.128286	0.119528	0.0932706	0.0713013	0.0654557	0.0138545	0.182044	0.074729	0.154238	0.202186	0.147977	0.107078	0.0592208	0.0405892	0.0180827	0.0913883	0.11106	0.171925	0.133874	0.140345	0.121833	0.0844551	0.0587593	0.0371946	0.00549775	0.0935866	0.126006	0.131272	0.12668	0.165216	0.156433	0.079026	0.0489703	0.0438323
[truncated: 3,057 more rows]
[truncated: 42 more columns]

## Sheet: 12h-LPS_LOPIT_protein - lps_pro
Accesion	lps_rep1_set1_126_cyto	lps_rep1_set1_127N_F1.4	lps_rep1_set1_127C_F8	lps_rep1_set1_128N_F10	lps_rep1_set1_128C_F12	lps_rep1_set1_129N_F14	lps_rep1_set1_129C_F16	lps_rep1_set1_130N_F18	lps_rep1_set1_130C_F20	lps_rep1_set1_131_F22	lps_rep1_set2_126_F5.7	lps_rep1_set2_127N_F9	lps_rep1_set2_127C_F11	lps_rep1_set2_128N_F13	lps_rep1_set2_128C_F15	lps_rep1_set2_129N_F17	lps_rep1_set2_129C_F19	lps_rep1_set2_130N_F21	lps_rep1_set2_130C_F23	lps_rep1_set2_131_F25	lps_rep2_set1_126_cyto	lps_rep2_set1_127N_F1.6	lps_rep2_set1_127C_F9.10	lps_rep2_set1_128N_F12	lps_rep2_set1_128C_F14	lps_rep2_set1_129N_F16	lps_rep2_set1_129C_F18	lps_rep2_set1_130N_F20	lps_rep2_set1_130C_F22	lps_rep2_set1_131_F24	lps_rep2_set2_126_F7.8	lps_rep2_set2_127N_F11	lps_rep2_set2_127C_F13	lps_rep2_set2_128N_F15	lps_rep2_set2_128C_F17	lps_rep2_set2_129N_F19	lps_rep2_set2_129C_F21	lps_rep2_set2_130N_F23	lps_rep2_set2_130C_F25	lps_rep2_set2_131_F27	lps_rep3_set1_126_cyto	lps_rep3_set1_127N_F1.6	lps_rep3_set1_127C_F9	lps_rep3_set1_128N_F11	lps_rep3_set1_128C_F13	lps_rep3_set1_129N_F15	lps_rep3_set1_129C_F17	lps_rep3_set1_130N_F19	lps_rep3_set1_130C_F21
[truncated: 4,067 more rows]
[truncated: 44 more columns]

[truncated: 1 more sheets: Column_legends]
