# Supplementary material for: Spatiotemporal proteomic profiling of the pro-inflammatory response to lipopolysaccharide in the THP-1 human leukaemia cell line
Source: Nat Commun. 2021 Oct 1;12:5773. doi: 10.1038/s41467-021-26000-9 (PMC8486773; doi:10.1038/s41467-021-26000-9)
Supplement: Supplementary file 9 — Supplementary data 6 [file 41467_2021_26000_MOESM9_ESM.xlsx]

## Sheet: Unstimulated_hyperLOPIT
Supplementary Data 06 - Machine learning classification results
Accession	unstim_rep1_set1_126_cyto	unstim_rep2_set1_126_cyto	unstim_rep3_set1_126_cyto	unstim_rep1_set1_127N_F1.4	unstim_rep2_set1_127N_F1.6	unstim_rep3_set1_127N_F1.6	unstim_rep1_set2_126_F5.6	unstim_rep1_set1_127C_F7	unstim_rep2_set2_127N_F7.8	unstim_rep3_set2_126_F7.8	unstim_rep1_set2_127N_F8	unstim_rep1_set1_128N_F9	unstim_rep3_set1_127C_F9	unstim_rep2_set1_127C_F9.10	unstim_rep1_set2_127C_F10	unstim_rep3_set2_127N_F10	unstim_rep1_set1_128C_F11	unstim_rep3_set1_128N_F11	unstim_rep2_set2_127C_F11.12	unstim_rep1_set2_128N_F12	unstim_rep2_set1_128N_F12	unstim_rep3_set2_127C_F12	unstim_rep1_set1_129N_F13	unsti_rep2_set2_128N_F13	unstim_rep3_set1_128C_F13	unstim_rep1_set2_128C_F14	unstim_rep2_set1_128C_F14	unstim_rep3_set2_128N_F14	unstim_rep1_set1_129C_F15	unstim_rep2_set2_128C_F15	unstim_rep3_set1_129N_F15	unstim_rep1_set2_129N_F16	unstim_rep2_set1_129N_F16	unstim_rep3_set2_128C_F16	unstim_rep1_set1_130N_F17	unstim_rep2_set2_129N_F17	unstim_rep3_set1_129C_F17	unstim_rep1_set2_129C_F18	unstim_rep2_set1_129C_F18	unstim_rep3_set2_129N_F18	unstim_rep1_set1_130C_F19	unstim_rep2_set2_129C_F19	unstim_rep3_set1_130N_F19	unstim_rep1_set2_130N_F20	unstim_rep2_set1_130N_F20	unstim_rep3_set2_129C_F20	unstim_rep1_set1_131_F21	unstim_rep2_set2_130N_F21	unstim_rep3_set1_130C_F21
A0AVT1	0.826835	0.88069	0.570167	0.00717263	0.00435323	0.00437869	0.0356248	0.0147776	0.046545	0.0164819	0.0357357	0.0113794	0.0253781	0.00812175	0.0826746	0.0487396	0.0115347	0.0240273	0.0234655	0.0696308	0.00881075	0.0936384	0.0154553	0.0870095	0.0251057	0.0798351	0.00814015	0.02963	0.0148319	0.0755617	0.0578156	0.091058	0.0158405	0.137245	0.0189463	0.219405	0.055553	0.127857	0.0177469	0.0267614	0.026088	0.160992	0.0625938	0.157609	0.0210522	0.116941	0.0397978	0.115516	0.0763087
A0FGR8-2	0.0233271	0.0180553	0.00340086	0.00740389	0.0126695	0.00563223	0.00760043	0.00935486	0.0181533	0.0128373	0.00730406	0.0156498	0.0377689	0.0183986	0.0193695	0.0542783	0.0340003	0.0510298	0.0512636	0.0339911	0.0746038	0.109309	0.0504535	0.102629	0.0770832	0.0742833	0.13894	0.0344428	0.113466	0.109797	0.146833	0.10455	0.22579	0.186583	0.185907	0.263478	0.16556	0.171731	0.20572	0.0425602	0.219913	0.196886	0.217079	0.23491	0.132665	0.137878	0.326502	0.114369	0.13773
A0JNW5	0.394144	0.41596	0.107364	0.00756908	0.0141287	0.0105536	0.013071	0.00676987	0.0308308	0.0189494	0.014368	0.0155225	0.0347947	0.0208784	0.037369	0.0599642	0.0333885	0.0766415	0.0730564	0.0530307	0.0357844	0.151058	0.0325414	0.112268	0.0658685	0.0624471	0.043009	0.0472962	0.0397059	0.0771683	0.151948	0.0584798	0.0748895	0.161448	0.0654184	0.156146	0.14643	0.123888	0.0729983	0.0273971	0.0995471	0.129624	0.129407	0.176488	0.0679581	0.102866	0.305393	0.156122	0.125467
A0MZ66-3	0.769746	0.741235	0.459003	0.00842545	0.0117185	0.0313492	0.0647752	0.0375078	0.0898634	0.0755553	0.0720227	0.0118578	0.0403903	0.0315541	0.0918003	0.165761	0.0155455	0.0669425	0.0882321	0.105726	0.0180917	0.226019	0.0196211	0.171903	0.067358	0.0978641	0.0233006	0.123733	0.0237155	0.0797749	0.0879062	0.0919964	0.0339403	0.098436	0.0284708	0.132788	0.0541509	0.117871	0.0343398	0.0976068	0.0326021	0.146004	0.065138	0.144334	0.0318655	0.0421131	0.0569564	0.0938922	0.0546331
A1L0T0	0.0138979	0.0150949	0.00281934	0.00448873	0.00798947	0.00629088	0.00944423	0.0076597	0.0170272	0.0141068	0.00792144	0.0114034	0.0428167	0.0169051	0.0253132	0.056299	0.0293665	0.0658565	0.056873	0.0277426	0.0695622	0.109488	0.039224	0.0911242	0.0653801	0.0651403	0.111521	0.0555548	0.0896653	0.101693	0.110444	0.0908963	0.217396	0.148816	0.181422	0.27301	0.142431	0.169844	0.221298	0.0259779	0.22488	0.20932	0.191159	0.237254	0.140919	0.178268	0.399987	0.108217	0.174621
A2RRP1	0.0223608	0.0159442	0.00351121	0.0055788	0.00759045	0.00364537	0.00538926	0.00907541	0.0138405	0.00673064	0.00628713	0.0159995	0.0269555	0.0158274	0.0190767	0.0327366	0.0346326	0.0409652	0.046723	0.0316852	0.070306	0.0692264	0.0538544	0.0988434	0.0430383	0.0790715	0.130622	0.0277847	0.0966894	0.11028	0.115907	0.0947164	0.217401	0.163263	0.191336	0.296191	0.179816	0.173436	0.23256	0.0213638	0.22559	0.202772	0.205936	0.242086	0.135809	0.195017	0.331221	0.111136	0.191842
A2RUS2	0.204319	0.501384	0.0806177	0.0277174	0.00919894	0.0198291	0.0254335	0.0243875	0.0324014	0.00534656	0.0210941	0.0395186	0.0402493	0.0192392	0.0383611	0.0245042	0.0432154	0.0606118	0.0259044	0.0416479	0.0422682	0.0448837	0.0741897	0.0810112	0.0636267	0.0692034	0.0521275	0.0193427	0.0698348	0.110094	0.115209	0.0742619	0.0856317	0.0950386	0.127103	0.217767	0.129274	0.119283	0.107278	0.0156587	0.132151	0.168767	0.171084	0.178396	0.0855284	0.0903133	0.22165	0.146743	0.131488
A2VDJ0-5	0.0120275	0.0285889	0.00471552	0.0100606	0.0133527	0.00696334	0.0141352	0.0145298	0.0193331	0.0287036	0.0177885	0.0282892	0.0213653	0.0269773	0.0365983	0.0469669	0.0449143	0.0480152	0.0586073	0.0519858	0.0728571	0.0776157	0.0971591	0.0956883	0.0537697	0.0845537	0.101363	0.0581389	0.112958	0.121016	0.0991566	0.121365	0.17822	0.105653	0.205638	0.240226	0.127039	0.179082	0.203602	0.0690585	0.220211	0.19692	0.200811	0.197848	0.13584	0.155412	0.27882	0.119876	0.207998
A3KMH1	0.0445153	0.0803239	0.00461406	0.0023447	0.00923434	0.00317314	0.00784037	0.00931534	0.0173445	0.005254	0.00474745	0.012871	0.0140171	0.0160737	0.0143758	0.0269772	0.024363	0.0209363	0.0310902	0.0252703	0.0565235	0.0644272	0.0424152	0.06759	0.0289413	0.0378316	0.0591763	0.0322883	0.0739717	0.04747	0.0726882	0.0622021	0.117928	0.0857265	0.125088	0.177302	0.08131	0.147935	0.197406	0.0263511	0.212474	0.274189	0.311617	0.287753	0.210465	0.229158	0.369032	0.185664	0.216867
A4D1E9	0.0084392	0.0035967	0.0013005	0.00196521	0.00258179	0.00277575	0.00234025	0.00751875	0.011385	0.0100678	0.00369605	0.0113175	0.003568	0.00790871	0.0108986	0.0238949	0.0198844	0.0118465	0.0439098	0.0168698	0.0487385	0.0373973	0.0329359	0.035084	0.0153405	0.0364381	0.0449118	0.0251608	0.0527393	0.034711	0.0537589	0.0691768	0.113932	0.0999338	0.0942837	0.166692	0.0904734	0.162982	0.224491	0.0674628	0.214985	0.273572	0.362195	0.27387	0.281131	0.202535	0.445574	0.169777	0.196363
A4D1P6	0.585236	0.687287	0.164423	0.0124591	0.00844339	0.0116761	0.0332652	0.0280949	0.0334989	0.0191039	0.0376236	0.0220812	0.0373516	0.00650905	0.0711232	0.0477352	0.0299762	0.061476	0.0676137	0.0677779	0.034668	0.139817	0.0450303	0.117701	0.0676534	0.0989818	0.0398231	0.0361859	0.0424731	0.11205	0.14082	0.0929469	0.056703	0.159429	0.0602607	0.172357	0.118654	0.111641	0.0640894	0.0327371	0.0651198	0.151878	0.128912	0.17197	0.0445702	0.127236	0.105798	0.144694	0.0966089
A5YKK6	0.0850699	0.0551476	0.00782065	0.01484	0.0169395	0.00475918	0.0171484	0.0206735	0.0200217	0.00508221	0.0170279	0.0300328	0.0271353	0.0250131	0.0386562	0.0219346	0.0496918	0.0446887	0.0534818	0.0466262	0.0650039	0.0408172	0.0656982	0.078576	0.0431397	0.068652	0.0997253	0.0183964	0.0961978	0.089547	0.0990295	0.0949473	0.158716	0.0652169	0.169035	0.226586	0.148696	0.176658	0.203324	0.0113886	0.197232	0.188415	0.187296	0.19817	0.145169	0.0867836	0.273832	0.125391	0.204758
A6NC98	0.245788	0.449037	0.315396	0.0347547	0.0401972	0.0210613	0.0381316	0.054495	0.0489602	0.0704245	0.0492674	0.0661453	0.0155075	0.0230083	0.0569102	0.122011	0.0662641	0.0283784	0.0717726	0.0700709	0.0601823	0.149271	0.0831859	0.105047	0.0586213	0.0961564	0.0587685	0.0974963	0.0831977	0.0982134	0.0882764	0.104072	0.0737415	0.098379	0.0867301	0.123552	0.0984093	0.125026	0.0725018	0.0530774	0.110859	0.152602	0.0953196	0.1509	0.0720763	0.0696016	0.111942	0.132146	0.0976217
A6NDG6	0.801837	0.898554	0.619014	0.00933483	0.00743027	0.00617712	0.0668156	0.0214856	0.0422609	0.0652975	0.0727388	0.0127878	0.0239011	0.00652951	0.162072	0.163629	0.0151148	0.052244	0.0887082	0.137117	0.0118196	0.185543	0.0212297	0.128694	0.0472515	0.139824	0.0106275	0.121786	0.0224443	0.0866296	0.0638893	0.111	0.0143976	0.122239	0.0335279	0.158377	0.0364936	0.105097	0.0168441	0.0297952	0.0344919	0.147994	0.0355015	0.0807637	0.0145109	0.06371	0.0294072	0.0917408	0.0377338
A6NHR9	0.0495349	0.0230153	0.0130275	0.00583172	0.00559105	0.00651753	0.00331845	0.00910884	0.0278707	0.00821484	0.00504779	0.00981647	0.0218077	0.0118348	0.0139913	0.0258268	0.0140168	0.0411094	0.0479104	0.0180257	0.0407451	0.0535476	0.0217152	0.0524687	0.0511204	0.027182	0.052988	0.03646	0.0374352	0.0503129	0.0980183	0.0476782	0.105233	0.0483827	0.0896526	0.140669	0.0880977	0.0973622	0.130774	0.035956	0.166286	0.16963	0.223622	0.20916	0.202467	0.0809351	0.574035	0.162822	0.191906
A6NJ78	0.0192755	0.0219012	0.0080265	0.0053065	0.00624093	0.00454349	0.00407569	0.0123436	0.0116022	0.0142205	0.00700963	0.0233535	0.0208409	0.0142381	0.0185354	0.0596714	0.0394576	0.0276612	0.0377309	0.0290394	0.0499398	0.0943629	0.0632102	0.0391292	0.0477173	0.048376	0.0576654	0.0795711	0.0870634	0.045103	0.0824175	0.0708779	0.106309	0.0765206	0.144416	0.156838	0.070071	0.161977	0.199033	0.120465	0.298727	0.264781	0.344529	0.258495	0.253035	0.157719	0.278718	0.199741	0.193465
A8MVS5	0.00536686	0.00688001	0.00945961	0.085125	0.168801	0.139319	0.0786804	0.101255	0.14727	0.12205	0.0731211	0.125273	0.103202	0.154075	0.160353	0.150077	0.137127	0.147776	0.182281	0.138154	0.174007	0.193711	0.171605	0.181124	0.154841	0.141417	0.177737	0.1405	0.138603	0.156771	0.17446	0.141809	0.108189	0.14096	0.110408	0.125187	0.135574	0.102284	0.0886324	0.085401	0.079114	0.0797889	0.0790994	0.0720361	0.0479209	0.0685522	0.046123	0.0617146	0.0485027
A8MXV4	0.0416255	0.103964	0.00493788	0.00299007	0.00487966	0.003873	0.0051419	0.00903014	0.0147448	0.0131811	0.00563428	0.0142444	0.0144954	0.0117951	0.0207678	0.0260666	0.0297614	0.0306554	0.0357216	0.0270168	0.0564252	0.0491141	0.0387259	0.068111	0.0328089	0.0533348	0.063514	0.0439163	0.0570006	0.070994	0.0671965	0.0684177	0.139272	0.0809806	0.139832	0.249641	0.0885418	0.136012	0.193522	0.0450663	0.236342	0.266705	0.316003	0.256218	0.184425	0.174644	0.423666	0.150303	0.170606
B0I1T2	0.0132031	0.0216133	0.00376589	0.0524265	0.0681208	0.0263333	0.0443511	0.0328014	0.0550671	0.049807	0.0282419	0.0445467	0.0652647	0.0333883	0.0580924	0.105919	0.0784635	0.0952092	0.10411	0.0742166	0.12097	0.161156	0.0962277	0.190749	0.113708	0.137242	0.221736	0.105729	0.149373	0.173874	0.189882	0.148002	0.194657	0.236422	0.176988	0.196553	0.187828	0.156902	0.133472	0.0498098	0.146923	0.13255	0.121604	0.153808	0.0813744	0.0806792	0.158434	0.062402	0.0639193
C9JLW8	0.12321	0.132961	0.141574	0.00981683	0.0151975	0.00418226	0.00800462	0.0180673	0.0102392	0.0037881	0.00510292	0.0154068	0.0222303	0.0185313	0.0125077	0.0194016	0.0247097	0.0271134	0.0267225	0.0210749	0.0505215	0.0498468	0.0293765	0.0735802	0.0360124	0.033571	0.0650865	0.0148216	0.0494114	0.0697951	0.0796283	0.0459358	0.116474	0.0437539	0.0958798	0.146521	0.112289	0.108998	0.16615	0.0196408	0.158324	0.225068	0.171205	0.230108	0.145856	0.0564062	0.429282	0.113469	0.189226
O00115	0.0167799	0.0107774	0.00573039	0.00644383	0.0136138	0.0147764	0.0102554	0.0184631	0.0275498	0.0460871	0.0191127	0.0365432	0.0853053	0.0501016	0.0442722	0.148236	0.0697021	0.141057	0.107405	0.0792342	0.143646	0.200691	0.125136	0.169762	0.129168	0.126053	0.190058	0.143951	0.140542	0.127552	0.159474	0.126539	0.185924	0.138757	0.198992	0.209473	0.139928	0.180209	0.194129	0.0742073	0.189939	0.166838	0.135419	0.178662	0.113917	0.0713431	0.18728	0.093285	0.0877094
O00116	0.00586169	0.0145482	0.00303937	0.0065409	0.00836957	0.00408505	0.00802099	0.0124739	0.0130252	0.00911529	0.00800359	0.0164592	0.0186829	0.0157434	0.0225067	0.0369262	0.0316882	0.0358431	0.0441283	0.0285007	0.0604905	0.0667244	0.0456972	0.0664382	0.0431811	0.0499712	0.0853457	0.0475953	0.0667048	0.0764775	0.0816822	0.0708537	0.193598	0.075154	0.152333	0.256357	0.0956146	0.145867	0.239207	0.0547391	0.234817	0.228998	0.235384	0.236264	0.17325	0.121022	0.38798	0.134184	0.164928
O00142	0.0134301	0.0330628	0.0185669	0.00207543	0.00761169	0.00310159	0.00344397	0.00348864	0.0119903	0.00945265	0.00458819	0.0033452	0.0144051	0.0235911	0.00821795	0.0433362	0.0119172	0.0315507	0.0326299	0.0126144	0.054975	0.0858504	0.0176671	0.044959	0.0288292	0.0259629	0.0556223	0.0372304	0.0304521	0.0541383	0.0670774	0.0464813	0.125434	0.0753559	0.0742038	0.140964	0.0911431	0.113511	0.198138	0.0340376	0.208565	0.310249	0.266755	0.319689	0.217973	0.229412	0.590385	0.19503	0.259282
O00148	0.659053	0.887915	0.422532	0.0047478	0.0052174	0.00414754	0.00672793	0.0142104	0.0499164	0.00712983	0.00773299	0.00405762	0.0331726	0.0345138	0.0124338	0.0346651	0.00842351	0.0359746	0.0992467	0.0162961	0.00597698	0.0463609	0.0107599	0.0649725	0.0328128	0.0333847	0.00528334	0.0270066	0.0155449	0.0429737	0.0535539	0.0418041	0.0108911	0.0462307	0.0350325	0.1108	0.0558309	0.0780896	0.0138602	0.00976456	0.0631837	0.128322	0.0774806	0.17026	0.0138842	0.0742741	0.156895	0.147915	0.116064
O00151	0.465148	0.290084	0.272303	0.0283447	0.0822339	0.0236915	0.0712924	0.0441754	0.129896	0.040632	0.0657943	0.0286436	0.0358291	0.0710098	0.0847096	0.120347	0.0325169	0.0585277	0.137923	0.100548	0.0865603	0.180137	0.0524543	0.18851	0.0633013	0.11815	0.0574588	0.0997977	0.0620598	0.140654	0.104424	0.11037	0.0854021	0.14217	0.0754173	0.12747	0.121973	0.138613	0.0561268	0.0473725	0.0708381	0.0996602	0.0853458	0.128747	0.0348157	0.091149	0.0522966	0.0618406	0.076221
O00159-3	0.0354371	0.109298	0.0235483	0.0673314	0.0820322	0.0191353	0.0592063	0.0477524	0.0737289	0.0394545	0.0364505	0.0643793	0.0598431	0.0353983	0.0709234	0.0907814	0.0889817	0.0876478	0.122556	0.0869971	0.126368	0.154189	0.115746	0.172082	0.0805724	0.12927	0.135679	0.0649242	0.125071	0.113406	0.179519	0.1131	0.127741	0.227169	0.143889	0.168262	0.189649	0.129774	0.125579	0.0266271	0.124917	0.146411	0.126589	0.136262	0.0857286	0.0989366	0.152204	0.0847906	0.0896494
O00160	0.598019	0.776924	0.33252	0.0126712	0.00878067	0.0131554	0.0422381	0.02472	0.0420942	0.0290363	0.0367391	0.0185173	0.056633	0.0149235	0.0596633	0.0924312	0.027335	0.0638153	0.0853687	0.0720542	0.0218003	0.145209	0.031349	0.101967	0.0652046	0.0994937	0.0235714	0.0573992	0.041388	0.0786412	0.100589	0.0913557	0.0318357	0.117302	0.0580615	0.160076	0.083512	0.121687	0.0323561	0.0276457	0.0559	0.15983	0.0887568	0.146199	0.0363334	0.0795769	0.0853645	0.120904	0.0776362
O00161	0.0364936	0.038795	0.00429282	0.0673296	0.101754	0.027964	0.0645482	0.0492289	0.0764333	0.0406722	0.0387796	0.0561733	0.0444348	0.0576883	0.0823951	0.0822559	0.0952138	0.0487809	0.135215	0.0973971	0.141744	0.148156	0.111697	0.181293	0.0652018	0.142182	0.196973	0.0599369	0.15034	0.180312	0.180243	0.143396	0.172432	0.299018	0.156205	0.164716	0.240803	0.140317	0.128362	0.0336754	0.113663	0.129684	0.124897	0.126884	0.0790849	0.110221	0.160915	0.0572673	0.0818963
O00165-2	0.0225668	0.0127394	0.00315662	0.00225213	0.00838932	0.00303876	0.00343574	0.0128857	0.0130173	0.00608243	0.00591022	0.0163943	0.0156626	0.0224805	0.0195051	0.0319883	0.0275362	0.0283826	0.0333197	0.0229121	0.0635772	0.0505062	0.0405364	0.0467246	0.0260043	0.0403121	0.0562764	0.0315191	0.0669865	0.0513118	0.0665169	0.0763783	0.103548	0.0853248	0.13278	0.172673	0.0992228	0.155348	0.200728	0.0324146	0.262332	0.284167	0.242129	0.271481	0.231562	0.263122	0.387833	0.196	0.268337
O00170	0.756304	0.844967	0.523574	0.013276	0.00780251	0.0189293	0.0455058	0.012537	0.0489931	0.0215017	0.0413596	0.0142919	0.0322594	0.0206835	0.0774356	0.0615666	0.0200364	0.0368301	0.11561	0.0831816	0.0130004	0.121763	0.0248146	0.0920133	0.0473549	0.0945611	0.01548	0.0502606	0.020774	0.0668451	0.0752242	0.0975504	0.0170749	0.137844	0.0281304	0.127701	0.0504103	0.109333	0.0195637	0.0372131	0.033182	0.157123	0.0569353	0.150546	0.0176865	0.123462	0.0565997	0.127781	0.0654979
O00178	0.519941	0.467804	0.143124	0.00590626	0.00944862	0.0147085	0.0136142	0.0110927	0.0257861	0.0126364	0.0138317	0.0156105	0.039412	0.0420463	0.0226449	0.0346443	0.0222507	0.0663368	0.0565276	0.0342509	0.0350277	0.0582202	0.0254424	0.0676591	0.0603049	0.0467808	0.0521484	0.0351683	0.0396304	0.0651745	0.104454	0.0700993	0.0692177	0.0726771	0.0774847	0.154686	0.107762	0.120254	0.0852602	0.0333274	0.112498	0.165872	0.17525	0.176763	0.0782243	0.0608658	0.233161	0.139142	0.131597
O00182	0.0398769	0.0176532	0.0101862	0.0534426	0.0819712	0.0715448	0.0433647	0.0451312	0.0631154	0.104686	0.0350099	0.0513609	0.107534	0.0469767	0.0728037	0.129305	0.0815277	0.133338	0.11115	0.0932907	0.12972	0.182529	0.122402	0.201216	0.130621	0.158922	0.239934	0.133695	0.158339	0.147773	0.178136	0.159284	0.193962	0.177288	0.186591	0.19509	0.156409	0.157057	0.132933	0.0642263	0.138044	0.128608	0.0975226	0.118085	0.0716262	0.0581599	0.116545	0.0645465	0.0700043
O00186	0.0199117	0.00955808	0.00241392	0.031165	0.0677042	0.00951738	0.0333411	0.0244302	0.0516605	0.0106209	0.0211063	0.0307112	0.032689	0.0464892	0.0458949	0.0606103	0.0626816	0.0489767	0.0889408	0.0633765	0.126556	0.137841	0.0773347	0.171386	0.0613569	0.121925	0.211715	0.0429502	0.134238	0.154558	0.214871	0.137662	0.180826	0.329213	0.166261	0.18891	0.248803	0.158252	0.136861	0.0254349	0.159273	0.144219	0.19111	0.179114	0.0864153	0.12018	0.237407	0.0818483	0.0930847
O00193	0.8246	0.794396	0.648475	0.010613	0.011179	0.0088507	0.0501413	0.0249392	0.0555967	0.0745114	0.0450567	0.0102236	0.0310642	0.0399456	0.0809002	0.152018	0.0118712	0.049116	0.103697	0.102428	0.0177289	0.157318	0.0105163	0.143034	0.0362948	0.0982251	0.0228066	0.048905	0.023223	0.10548	0.0458227	0.0848499	0.0238829	0.112721	0.0241032	0.162093	0.0477343	0.124629	0.0318554	0.0600536	0.0209902	0.164022	0.0412225	0.13268	0.0234136	0.129048	0.0199238	0.096067	0.040027
O00203	0.800812	0.902365	0.41356	0.00711596	0.00447142	0.00595966	0.0277927	0.0033967	0.0416785	0.0127482	0.0302756	0.00829478	0.0158217	0.00104683	0.0679714	0.0587399	0.0103766	0.0361156	0.115766	0.0887726	0.00800162	0.137558	0.0155602	0.102897	0.0339411	0.1115	0.0087077	0.04192	0.0192075	0.0699839	0.0885096	0.0955896	0.0135059	0.183237	0.0237581	0.144978	0.0976883	0.113055	0.0130544	0.0198295	0.0314512	0.155282	0.116671	0.15285	0.0178147	0.109648	0.0601956	0.111234	0.0812567
O00214-2	0.00839559	0.0317922	0.00380783	0.0608382	0.0973426	0.0282964	0.0516808	0.046321	0.076719	0.0309774	0.038491	0.0611412	0.067825	0.0434489	0.0643802	0.0801557	0.0888058	0.0907609	0.123009	0.0844941	0.12028	0.139208	0.125136	0.186548	0.105875	0.159762	0.203754	0.0559515	0.163783	0.168265	0.196711	0.153391	0.178861	0.223501	0.179022	0.191402	0.17477	0.162893	0.119189	0.0300708	0.135224	0.125108	0.114599	0.131442	0.072313	0.127051	0.114857	0.0606535	0.0887975
O00217	0.00865473	0.00344679	0.00258089	0.00236373	0.00674578	0.00608651	0.00345762	0.00687797	0.0120455	0.00302772	0.00742387	0.0178693	0.0135485	0.0189707	0.0159089	0.0179179	0.0284714	0.017883	0.0354539	0.0219087	0.0553053	0.0476905	0.043764	0.0468111	0.0252275	0.0304172	0.0605606	0.0189997	0.0633217	0.0547325	0.0698434	0.0592924	0.105628	0.0667576	0.127816	0.14845	0.0891224	0.152354	0.200185	0.0167027	0.276321	0.267101	0.241967	0.290276	0.250889	0.284805	0.419035	0.198961	0.220959
O00231-2	0.893612	0.897256	0.436685	0.00358079	0.00377197	0.00879842	0.0308174	0.00588493	0.0421336	0.0147738	0.0281987	0.00351049	0.0212196	0.000964274	0.0424404	0.0663972	0.00371643	0.0321469	0.0440038	0.0474575	0.00611129	0.0954459	0.00714707	0.0837098	0.0378999	0.0782134	0.00702652	0.042327	0.00698982	0.0750182	0.0633072	0.0822237	0.0148186	0.112547	0.0115822	0.164345	0.0708217	0.113124	0.0141533	0.0142468	0.0151899	0.162749	0.0734691	0.155322	0.0169698	0.129541	0.0320275	0.133375	0.102536
O00232	0.85054	0.906191	0.536109	0.00671749	0.00343442	0.00496047	0.0572644	0.0059693	0.0305441	0.0102025	0.0494163	0.00776153	0.0079068	0.00266868	0.0926545	0.0172783	0.0106932	0.0196678	0.0217247	0.09958	0.00670223	0.0450176	0.012574	0.0841778	0.0157878	0.0941706	0.0054425	0.012332	0.0142156	0.0740003	0.0424975	0.0945697	0.0120676	0.133201	0.0146094	0.173846	0.0700858	0.0942384	0.0117498	0.0168869	0.020042	0.174276	0.072902	0.112836	0.014728	0.139389	0.0310063	0.174048	0.0974456
O00241	0.00605101	0.0148946	0.0109889	0.0871354	0.0463032	0.0232852	0.0345769	0.0854742	0.0679281	0.0703265	0.0269799	0.0894303	0.0340924	0.0296123	0.0837148	0.0994757	0.115918	0.0626765	0.0889719	0.0931823	0.124751	0.168393	0.154938	0.1473	0.074771	0.152791	0.160144	0.072651	0.17051	0.146042	0.121297	0.158788	0.188542	0.192856	0.129302	0.187368	0.197434	0.166919	0.19819	0.035511	0.0922744	0.152965	0.147607	0.114185	0.113033	0.116684	0.0689666	0.0954985	0.124479
O00264	0.010905	0.016631	0.00240749	0.00713661	0.0100612	0.00693665	0.00405093	0.0135697	0.0140014	0.0290298	0.00616663	0.0145299	0.0429611	0.0206936	0.0161559	0.0649868	0.0324286	0.0608799	0.0567352	0.0293266	0.0622474	0.130242	0.0566234	0.0865569	0.0605378	0.0605471	0.122793	0.0704733	0.125394	0.0903199	0.122761	0.0780619	0.203191	0.160845	0.202578	0.223048	0.155345	0.17572	0.25367	0.0463334	0.25078	0.237295	0.177788	0.253383	0.15391	0.141616	0.301135	0.131797	0.180456
O00291	0.0331826	0.180349	0.00520575	0.0181143	0.0437922	0.0149844	0.0192	0.0194461	0.0301314	0.0198518	0.0121532	0.0222837	0.0388569	0.031809	0.0306319	0.0539496	0.0422439	0.0581243	0.0695578	0.0454376	0.0739166	0.0853983	0.0746519	0.120503	0.0648868	0.100569	0.15319	0.0580573	0.13918	0.210601	0.169087	0.157984	0.203759	0.223057	0.25268	0.231414	0.249245	0.216089	0.154616	0.0536162	0.195333	0.158129	0.164415	0.168061	0.095897	0.154135	0.16007	0.0834108	0.105207
O00299	0.698256	0.831384	0.612239	0.0170216	0.00827897	0.00667023	0.0510359	0.0238097	0.0534731	0.0240895	0.0389329	0.0179655	0.0121288	0.0212347	0.0763999	0.113448	0.0257423	0.03494	0.0922778	0.0841886	0.0132767	0.15785	0.0302987	0.104621	0.0217428	0.115151	0.0152017	0.0529891	0.0327093	0.0679207	0.0525472	0.0954785	0.0212676	0.142751	0.0420634	0.152898	0.0598278	0.133845	0.024918	0.0197132	0.0312609	0.16132	0.046935	0.149629	0.0204223	0.105302	0.0363566	0.114742	0.0519907
O00303	0.871095	0.908436	0.311656	0.00478972	0.00358162	0.00515604	0.0219038	0.0177114	0.0508126	0.0112058	0.0211377	0.00473542	0.0253024	0.00295416	0.0468148	0.0296748	0.00467972	0.0384235	0.0111709	0.0540412	0.00458753	0.0656581	0.00779566	0.062994	0.0432083	0.0757841	0.00461335	0.0112743	0.0102763	0.086824	0.0863463	0.0947148	0.0106034	0.0652129	0.0141482	0.170614	0.0887876	0.114622	0.0124573	0.010927	0.0190028	0.164366	0.0964756	0.174034	0.00866893	0.108057	0.0420234	0.15369	0.137518
O00308	0.069297	0.0504036	0.00548601	0.0225851	0.0333731	0.0403817	0.0350814	0.0406129	0.0646973	0.0543332	0.0360648	0.0510797	0.0597371	0.0563331	0.0965358	0.134809	0.0735156	0.103313	0.127115	0.10453	0.138744	0.171788	0.096789	0.14417	0.121106	0.118999	0.139189	0.151739	0.0939613	0.126173	0.201264	0.101384	0.149706	0.111077	0.128187	0.123635	0.133156	0.122133	0.131189	0.0750482	0.160325	0.120447	0.142296	0.12148	0.110943	0.0542072	0.240176	0.0957092	0.0767665
O00329	0.328515	0.420952	0.0886102	0.0203487	0.0280019	0.00710603	0.017263	0.0151275	0.0379854	0.0232619	0.0163602	0.0249852	0.0420869	0.0277397	0.0341202	0.0534699	0.0383203	0.0632742	0.106145	0.0345455	0.0534002	0.0795171	0.048378	0.0797026	0.0705171	0.0591923	0.0596437	0.0423664	0.0637819	0.0573694	0.10137	0.0672867	0.0777718	0.0881732	0.0877288	0.147544	0.131065	0.126125	0.0816992	0.0235874	0.117145	0.159873	0.1407	0.18282	0.0861573	0.0860308	0.261609	0.115437	0.156406
O00330	0.0119814	0.0322188	0.0024877	0.00317965	0.00396133	0.00486443	0.00297173	0.00833072	0.00894204	0.00292228	0.00506651	0.0129789	0.0152511	0.0130358	0.015093	0.0223823	0.022276	0.0341739	0.0220428	0.0179466	0.044145	0.0543124	0.0319275	0.0422148	0.0388747	0.0315131	0.0508419	0.0209767	0.0509536	0.0435607	0.0660895	0.0664807	0.109665	0.0715782	0.118768	0.169901	0.0800366	0.154595	0.191957	0.0312883	0.273405	0.28302	0.225863	0.289941	0.264755	0.276848	0.476162	0.215779	0.258469
O00391	0.0296268	0.0713188	0.00651543	0.0134202	0.035063	0.0126259	0.0167278	0.0298374	0.0725263	0.0259362	0.0203758	0.0514983	0.0567082	0.0657271	0.0425601	0.0929854	0.0744082	0.0934109	0.101446	0.0586013	0.103726	0.160861	0.0836192	0.133586	0.0799992	0.0837759	0.110762	0.0620568	0.0922107	0.105738	0.142783	0.0948249	0.141226	0.179519	0.124498	0.192237	0.167414	0.137387	0.156595	0.032537	0.166772	0.166492	0.16476	0.190439	0.140819	0.136883	0.265437	0.102952	0.127504
O00400	0.0870015	0.011834	0.00178366	0.0146995	0.0126253	0.00541409	0.0107777	0.0217537	0.0145743	0.0242425	0.0130932	0.0242306	0.0343491	0.0265912	0.0184529	0.0604247	0.0474353	0.0576126	0.0571115	0.0325973	0.0845006	0.0881037	0.0597571	0.096827	0.0526365	0.0825048	0.122097	0.0579214	0.106266	0.107746	0.103971	0.0978849	0.204886	0.144545	0.171312	0.256772	0.15242	0.15125	0.213922	0.0485427	0.191896	0.20369	0.196456	0.216033	0.140927	0.169876	0.275649	0.109742	0.198913
O00410-3	0.645336	0.906876	0.332735	0.00581192	0.0050322	0.00407571	0.0251636	0.0222051	0.0289977	0.00476245	0.0268096	0.00779635	0.0088638	0.00918214	0.0444235	0.025805	0.0144682	0.0229413	0.0842118	0.0464465	0.00752887	0.0643501	0.0221885	0.083847	0.0236968	0.0705515	0.00663107	0.0154808	0.0385433	0.0676478	0.0550563	0.0720581	0.0121979	0.122689	0.0538509	0.163062	0.0893834	0.127171	0.0120689	0.0111946	0.0607986	0.197852	0.135347	0.21888	0.0117078	0.210951	0.0809832	0.123876	0.167213
O00411	0.00987221	0.0309392	0.00449328	0.00136667	0.00310166	0.00390722	0.00519904	0.00849007	0.0168902	0.00897393	0.0075678	0.0140385	0.0224043	0.0092306	0.0147579	0.0342683	0.023111	0.0398453	0.0471862	0.0206924	0.0477755	0.0606677	0.0350313	0.0538867	0.0494187	0.0337987	0.0460647	0.0525961	0.0541931	0.0523358	0.0749608	0.062056	0.106996	0.0801215	0.119352	0.155809	0.0849114	0.148137	0.198319	0.0523649	0.285244	0.263216	0.296738	0.273144	0.253751	0.216015	0.446645	0.186495	0.206587
O00422	0.625471	0.810418	0.0728506	0.00588908	0.00306732	0.00698299	0.00244239	0.00329813	0.0129709	0.00425941	0.00514053	0.0072978	0.0196864	0.00100521	0.0112394	0.00825913	0.0127793	0.0442247	0.013564	0.0128732	0.00743457	0.016751	0.0190779	0.0401084	0.0561119	0.0320681	0.00715151	0.00970586	0.0379555	0.0313993	0.110557	0.041046	0.0190754	0.0357403	0.0574161	0.0941925	0.0941443	0.076409	0.0261801	0.00993881	0.0720988	0.158593	0.207414	0.129542	0.0352902	0.0368376	0.120935	0.115479	0.126058
O00442-2	0.754591	0.921442	0.401962	0.00516292	0.00479018	0.00466394	0.0193416	0.0110233	0.0403657	0.0132685	0.0212061	0.00629938	0.00528373	0.000464305	0.0482576	0.0434554	0.00685411	0.0345049	0.251657	0.0439532	0.00554824	0.0780821	0.0102348	0.0705791	0.0378232	0.0698784	0.0049557	0.0307656	0.0156564	0.0447218	0.0818615	0.078461	0.00871433	0.0994072	0.0360389	0.112558	0.068823	0.12542	0.0150171	0.0329577	0.0426512	0.150077	0.101707	0.171414	0.0162334	0.117096	0.0895321	0.118724	0.11288
O00443	0.0752923	0.112581	0.0121801	0.0134517	0.0144513	0.0130126	0.0145526	0.0144782	0.018307	0.0156288	0.0100428	0.0169648	0.0310623	0.030614	0.0205171	0.0394671	0.035091	0.0481043	0.0489606	0.0315802	0.0702031	0.0748687	0.0426134	0.0978473	0.0629808	0.0705089	0.120185	0.0459484	0.111022	0.163634	0.128151	0.119303	0.163763	0.162503	0.207426	0.224737	0.227191	0.16962	0.170332	0.0383251	0.190749	0.162426	0.172822	0.198138	0.10242	0.115846	0.296651	0.109489	0.144739
O00461	0.00672936	0.00689839	0.00439714	0.00800997	0.00937435	0.0039675	0.00759264	0.0119151	0.0208491	0.00766013	0.0116959	0.017527	0.0220434	0.0218944	0.0204216	0.0285775	0.033168	0.0344967	0.0509905	0.0296359	0.0679174	0.0782091	0.0399835	0.0884527	0.0401424	0.059442	0.107983	0.028179	0.074301	0.098181	0.113719	0.0636484	0.143161	0.240427	0.122129	0.154778	0.237291	0.122	0.172617	0.0219524	0.161432	0.20419	0.1856	0.217414	0.191016	0.202357	0.438336	0.169575	0.160872
O00468	0.0806032	0.0444954	0.0116175	0.0187754	0.0211678	0.0188926	0.0158697	0.0280912	0.0373134	0.0331825	0.0239268	0.0475913	0.0606994	0.0368477	0.0475239	0.0834647	0.0615678	0.0859575	0.0666415	0.06212	0.0801358	0.12331	0.0892266	0.0910391	0.0988028	0.095127	0.106915	0.086987	0.112262	0.0979428	0.134303	0.107327	0.168144	0.132174	0.167615	0.192517	0.125594	0.166621	0.200081	0.0818818	0.186594	0.18	0.191357	0.180996	0.140711	0.127977	0.1863	0.118292	0.132265
O00471	0.0632425	0.184309	0.00589739	0.073057	0.0305466	0.00439298	0.0294955	0.0636521	0.054849	0.00973584	0.0173607	0.0755299	0.0139481	0.0285978	0.0525335	0.0257898	0.0963493	0.0149878	0.0720851	0.0703407	0.0598817	0.0795162	0.0994866	0.101984	0.0284197	0.10055	0.114029	0.0188813	0.119074	0.0969553	0.15327	0.106737	0.123791	0.342451	0.11454	0.180643	0.354981	0.142042	0.133452	0.0154308	0.104915	0.167226	0.152508	0.168906	0.115524	0.146718	0.0939199	0.0953758	0.139209
O00483	0.00237633	0.00637931	0.00244895	0.00110908	0.00467609	0.0036901	0.00223073	0.00416417	0.00953849	0.00399962	0.00317792	0.00558644	0.0100826	0.00933645	0.00634702	0.0256708	0.0156105	0.0239897	0.021152	0.0121218	0.0520309	0.057965	0.0165298	0.0446778	0.0342497	0.0206923	0.0485626	0.0255116	0.039834	0.039601	0.0737042	0.0409362	0.11742	0.0987142	0.0635291	0.155592	0.0832567	0.107129	0.206648	0.0258642	0.291596	0.307303	0.377348	0.305908	0.269446	0.23474	0.560379	0.205976	0.191533
O00487	0.906088	0.871129	0.498978	0.00434302	0.00610365	0.00208947	0.0210569	0.00192172	0.035399	0.0231314	0.0135821	0.00377479	0.00702172	0.00624346	0.0305474	0.0796599	0.00446378	0.0320256	0.0706869	0.0381297	0.0091549	0.135738	0.0065226	0.0873368	0.0334752	0.0638564	0.010284	0.0415757	0.0101835	0.0416847	0.053968	0.0486754	0.019638	0.084984	0.0132631	0.155112	0.05859	0.0940347	0.0225123	0.0202541	0.0163655	0.180496	0.0742967	0.190568	0.019017	0.116397	0.0346317	0.127893	0.100933
O00522	0.0179837	0.0807132	0.00908779	0.0696973	0.0948934	0.0471048	0.0861243	0.0619733	0.144179	0.11374	0.0604059	0.0637009	0.0869671	0.058846	0.100846	0.137326	0.0821848	0.107595	0.0967048	0.102558	0.117862	0.186383	0.112618	0.140093	0.0997397	0.146675	0.148718	0.122379	0.113609	0.115734	0.191962	0.116247	0.130083	0.121282	0.125987	0.149763	0.154148	0.106524	0.116028	0.0434601	0.141818	0.119461	0.118442	0.0849054	0.0922599	0.0532082	0.209843	0.122063	0.0774242
O00541	0.876436	0.367597	0.320966	0.00277574	0.0188419	0.00741579	0.00534909	0.000651944	0.022329	0.00326169	0.0062469	0.00268679	0.0181886	0.0272682	0.0205378	0.00981941	0.00633467	0.0308968	0.0805644	0.0218059	0.046873	0.0248139	0.0104243	0.0518727	0.0307336	0.0405201	0.0712639	0.0146851	0.0119588	0.0720041	0.0725038	0.0516239	0.08409	0.0518091	0.0169391	0.138426	0.101676	0.0847603	0.0983181	0.0142346	0.0243913	0.134511	0.168299	0.102077	0.0975648	0.0479954	0.0579028	0.0916651	0.107164
O00559-2	0.050222	0.00207487	0.00324973	0.00889494	0.00988247	0.0232514	0.00897311	0.0203566	0.0197305	0.0215922	0.0134051	0.0324774	0.0603374	0.0204364	0.0346998	0.0481522	0.0495567	0.0820044	0.0526406	0.0448282	0.0747665	0.0811854	0.0824778	0.0939676	0.11189	0.0780231	0.128408	0.0788481	0.131085	0.110956	0.145161	0.12437	0.188613	0.175397	0.180454	0.220347	0.14657	0.172798	0.208732	0.0611191	0.192361	0.193962	0.1708	0.203067	0.158316	0.171861	0.223018	0.135607	0.115227
O00566	0.394036	0.596132	0.0465953	0.00381428	0.00382234	0.00808631	0.00247881	0.0251512	0.00801088	0.00383124	0.00244786	0.00647845	0.0115868	0.00627306	0.00753478	0.0299294	0.018763	0.0262577	0.0182718	0.0121389	0.0287358	0.0517537	0.0182144	0.035331	0.0436904	0.0220269	0.0328837	0.0270969	0.0380551	0.0388091	0.0853544	0.0268111	0.0721654	0.0486768	0.0623282	0.114323	0.11943	0.060876	0.0665134	0.0317987	0.146218	0.105084	0.299509	0.121321	0.0823384	0.0429734	0.286941	0.0751901	0.153676
O00567	0.188118	0.364093	0.0435737	0.00460877	0.00636363	0.00462149	0.00595143	0.0158828	0.0216691	0.007852	0.00575158	0.0149503	0.0217998	0.0155991	0.014043	0.026989	0.0269009	0.0416826	0.0358479	0.0188328	0.0418573	0.0450877	0.0420447	0.0481039	0.0597434	0.0294551	0.0496655	0.0348017	0.0605956	0.0381194	0.100806	0.0438911	0.0866305	0.0504477	0.0988153	0.124916	0.108787	0.0752317	0.0889811	0.0274206	0.147857	0.127697	0.235659	0.118678	0.101211	0.0576358	0.347049	0.109021	0.170148
O00571	0.129383	0.370364	0.0305973	0.027902	0.0188789	0.00715941	0.019346	0.0429561	0.0249211	0.00950798	0.0212175	0.0489523	0.0316882	0.0195445	0.0368744	0.0178874	0.0483742	0.0354185	0.0406406	0.0419095	0.0600612	0.0519519	0.0841396	0.0731017	0.0406255	0.0656069	0.0607506	0.0134737	0.106036	0.0698826	0.10399	0.0872229	0.0907027	0.0703879	0.126213	0.170904	0.120807	0.117996	0.107114	0.0138356	0.171791	0.171448	0.278196	0.161107	0.101024	0.0550027	0.182314	0.124652	0.133691
O00584	0.00764507	0.0232377	0.00539377	0.00451273	0.0105237	0.00598046	0.00695331	0.0162457	0.0220337	0.0233651	0.0105815	0.0306719	0.0366824	0.0408418	0.0366527	0.120936	0.0571464	0.0752332	0.0911878	0.0581783	0.11498	0.183182	0.103038	0.147396	0.0940638	0.103617	0.157509	0.0904065	0.15332	0.11356	0.183194	0.125848	0.172507	0.159544	0.183101	0.237708	0.164875	0.17108	0.183582	0.0614789	0.202151	0.175223	0.183403	0.194771	0.122679	0.113835	0.171951	0.0889037	0.0921258
O00743-3	0.881902	0.925637	0.520381	0.00693049	0.003663	0.00466634	0.052606	0.013791	0.0477608	0.0204859	0.035411	0.00501137	0.0164335	0.00155915	0.096961	0.0879925	0.00407022	0.0338628	0.160083	0.086035	0.00627477	0.14774	0.0110157	0.0950015	0.0280572	0.0956341	0.00452312	0.034943	0.0104381	0.0737777	0.0630304	0.0790516	0.00919766	0.137975	0.017302	0.144369	0.0769044	0.113472	0.0112226	0.0134562	0.0252015	0.158171	0.0648447	0.13712	0.0108956	0.137248	0.0302092	0.110602	0.0881002
O00748	0.0825625	0.149299	0.0555324	0.00989876	0.0152254	0.0129186	0.0133971	0.0218601	0.0214377	0.00317043	0.0160968	0.0277017	0.0322852	0.019397	0.0449987	0.0104645	0.0470914	0.0542758	0.0468931	0.0623329	0.0561628	0.0443473	0.0743867	0.0965161	0.0577451	0.0963946	0.100776	0.00964955	0.0993338	0.104473	0.0882805	0.107973	0.19	0.254881	0.199281	0.312112	0.187769	0.20034	0.20637	0.0178824	0.210876	0.202396	0.171022	0.184619	0.127488	0.241695	0.225363	0.0995526	0.151933
O00754	0.014392	0.0607254	0.00383953	0.0047512	0.0116493	0.00548579	0.00643926	0.0140179	0.0252315	0.0209083	0.0101692	0.02118	0.0619503	0.0331218	0.031806	0.112673	0.056172	0.108558	0.0963811	0.0561607	0.121011	0.194443	0.0889449	0.166362	0.0985664	0.112244	0.161733	0.079703	0.125594	0.125341	0.168661	0.112356	0.192098	0.184753	0.182693	0.221443	0.162455	0.172226	0.172467	0.0343704	0.190032	0.175628	0.151264	0.204949	0.116957	0.111703	0.2391	0.0938637	0.100391
O00764	0.849713	0.885426	0.531245	0.00642628	0.00648591	0.00584762	0.0501809	0.00901318	0.0317136	0.0185302	0.0681421	0.00992234	0.050501	0.0102311	0.115569	0.0942447	0.0123814	0.0504591	0.0291367	0.0975637	0.00964317	0.150279	0.018639	0.0700704	0.0375976	0.103458	0.0114675	0.0358247	0.0190366	0.0655193	0.0617502	0.092081	0.0139709	0.137294	0.0197841	0.14923	0.050658	0.107239	0.0164298	0.0238016	0.021731	0.186721	0.0537784	0.116287	0.0158612	0.126943	0.0320778	0.180824	0.0668077
O00767	0.0505908	0.0133344	0.00587215	0.016056	0.014051	0.0303921	0.0216859	0.0224849	0.0209483	0.0679758	0.0259986	0.0337766	0.0304087	0.0167342	0.0544582	0.0996337	0.0466669	0.0413109	0.0868593	0.0686604	0.0796754	0.133152	0.0685761	0.110206	0.0439613	0.104806	0.133112	0.0577922	0.105871	0.0945905	0.084972	0.130726	0.226961	0.105417	0.187077	0.245623	0.159354	0.180573	0.218202	0.0748201	0.196425	0.194018	0.20467	0.157508	0.14599	0.0912033	0.272476	0.0990826	0.194676
O14497	0.0837624	0.0749276	0.14926	0.00629685	0.00724338	0.00781797	0.00472567	0.00787163	0.0251486	0.0136019	0.00858221	0.0135918	0.00975421	0.0153093	0.0160849	0.0261701	0.0224286	0.0102264	0.0618034	0.0169938	0.0385234	0.0499302	0.0322119	0.0426221	0.0317633	0.0265252	0.0448506	0.0301931	0.0587447	0.0517164	0.075142	0.0505462	0.0935098	0.0625485	0.103076	0.10881	0.0936553	0.103491	0.112382	0.0283782	0.166198	0.144911	0.15903	0.190375	0.175336	0.109	0.533841	0.144734	0.237745
O14523	0.0243367	0.01317	0.00521726	0.00820992	0.0129122	0.00737564	0.0099021	0.0193253	0.015927	0.0302856	0.0121304	0.0334511	0.0306502	0.0255173	0.0220476	0.0499198	0.0390627	0.0475099	0.0566144	0.0376123	0.0744863	0.0984796	0.073845	0.0976181	0.0615899	0.0869935	0.135328	0.0653967	0.116497	0.111254	0.13236	0.0956907	0.210407	0.14141	0.202796	0.24981	0.147731	0.178556	0.220734	0.0866352	0.220309	0.213437	0.231146	0.210788	0.142058	0.12442	0.254266	0.104726	0.135706
O14545	0.657186	0.728483	0.384034	0.0197273	0.0117727	0.0348178	0.0330584	0.0378289	0.0345042	0.0605534	0.0330872	0.0273526	0.056416	0.0177313	0.0617238	0.140052	0.0325313	0.0737746	0.0875066	0.0779916	0.0244426	0.186328	0.0308407	0.100095	0.0677523	0.0995613	0.0309366	0.113748	0.0364796	0.0815867	0.0938791	0.111808	0.0360425	0.0933697	0.0434962	0.124377	0.0518924	0.154429	0.035158	0.0586823	0.0477155	0.169938	0.0693415	0.142147	0.0429616	0.0704025	0.0668421	0.11655	0.0672384
O14578-4	0.0353419	0.0583824	0.00504101	0.0356617	0.0534901	0.00872763	0.0301257	0.0300766	0.0481573	0.0147735	0.0209785	0.0353118	0.033449	0.0287576	0.0423644	0.0359328	0.0527695	0.0472348	0.0295271	0.0544627	0.0791025	0.0814487	0.0868545	0.101692	0.0656547	0.115454	0.152783	0.0429037	0.151062	0.152729	0.15217	0.14448	0.155953	0.168227	0.192407	0.203881	0.211373	0.176395	0.154158	0.0391572	0.176593	0.145864	0.148539	0.155085	0.128839	0.105304	0.155615	0.109763	0.144159
O14579	0.734977	0.750916	0.370632	0.00600208	0.00536798	0.00414915	0.0208763	0.0218464	0.0333805	0.023721	0.0186544	0.0124991	0.00845288	0.0254962	0.0357413	0.0527312	0.0138158	0.0159393	0.124217	0.0487887	0.0188666	0.0820222	0.0223594	0.0964231	0.0160457	0.0759015	0.0203913	0.0365721	0.0261555	0.0895849	0.0512604	0.0803884	0.0285189	0.131973	0.0477916	0.175147	0.112741	0.124629	0.0445533	0.0243838	0.0446418	0.159517	0.111986	0.207482	0.0414108	0.147349	0.0672181	0.122415	0.150357
O14617-5	0.801101	0.826053	0.426979	0.00684607	0.00903239	0.00357165	0.0376367	0.00805462	0.0394628	0.00609934	0.0200908	0.00680928	0.0136113	0.0130731	0.0619392	0.0158154	0.0117019	0.0319412	0.089546	0.0830417	0.0193998	0.035332	0.0150503	0.105249	0.0257759	0.102267	0.0201646	0.0256498	0.0188731	0.0739643	0.0664268	0.0983607	0.0236111	0.16801	0.0270804	0.138273	0.115347	0.12271	0.0268107	0.0257686	0.0339747	0.151934	0.0990112	0.135708	0.0219644	0.149397	0.047839	0.126646	0.107339
O14647	0.0795474	0.0703778	0.0546937	0.00763626	0.00542065	0.0175449	0.00613933	0.0143768	0.0244792	0.0198001	0.00815645	0.00979631	0.0296331	0.0177678	0.0172954	0.0391747	0.016238	0.0477744	0.0276771	0.0203228	0.0409284	0.0589628	0.0215243	0.0650607	0.0618489	0.0317913	0.0420592	0.0427023	0.038509	0.0580492	0.0971588	0.0448518	0.0910174	0.0733597	0.0843352	0.146803	0.116878	0.102866	0.120431	0.0556966	0.156888	0.180128	0.186132	0.202129	0.170741	0.107609	0.571148	0.156813	0.183499
O14653-2	0.0116136	0.0505453	0.0292986	0.0324061	0.0145084	0.0107898	0.0030612	0.0452935	0.0180194	0.0113832	0.00438372	0.0613184	0.0411564	0.0336105	0.0167117	0.0212301	0.065216	0.0583905	0.0672818	0.0241446	0.0774907	0.0984307	0.075895	0.106687	0.0954686	0.0609461	0.124249	0.0230083	0.111454	0.123341	0.176216	0.0784209	0.172552	0.189624	0.164082	0.263915	0.145054	0.171394	0.196445	0.0167051	0.179428	0.19876	0.202514	0.245647	0.148393	0.190494	0.253293	0.0974418	0.11956
O14656	0.101521	0.0242081	0.0073527	0.0126066	0.0161499	0.0040898	0.00802497	0.0209405	0.023148	0.0180529	0.00854118	0.0324281	0.0191178	0.0265133	0.0240669	0.0502188	0.0450573	0.0319615	0.0695607	0.0287983	0.0882275	0.0683811	0.0594251	0.114699	0.0354208	0.0806179	0.140693	0.0348948	0.0929702	0.123043	0.112728	0.103945	0.220195	0.172534	0.133841	0.250965	0.198003	0.159538	0.220076	0.0291981	0.196543	0.196499	0.219642	0.212478	0.128693	0.195924	0.30714	0.120283	0.197386
O14657	0.101647	0.244975	0.0282398	0.007675	0.0104173	0.00332184	0.0112418	0.0127837	0.0265065	0.0209187	0.0135912	0.0265699	0.0158456	0.0246142	0.0296377	0.0383637	0.0461098	0.0281643	0.0512477	0.0429601	0.0699991	0.0916436	0.0653279	0.10248	0.0354794	0.0861163	0.0940192	0.0439206	0.104635	0.136226	0.117295	0.107549	0.176705	0.212339	0.174673	0.261195	0.173475	0.166478	0.163563	0.0409056	0.182541	0.202971	0.306066	0.21979	0.103509	0.165225	0.278038	0.107779	0.140809
O14672	0.00949435	0.0154845	0.00232564	0.0350555	0.0751026	0.0267811	0.044903	0.0298018	0.0613184	0.0531919	0.0371931	0.040662	0.0448381	0.0482756	0.0703097	0.0707175	0.0710427	0.0736737	0.101883	0.0651904	0.117781	0.132517	0.0850089	0.14056	0.0737662	0.109175	0.171977	0.0944957	0.126274	0.144247	0.168971	0.130954	0.19859	0.16765	0.170442	0.198453	0.182867	0.157749	0.147503	0.0773024	0.160675	0.152401	0.158886	0.154699	0.0951872	0.116404	0.238402	0.0902343	0.117634
O14681	0.0213788	0.00198514	0.00142561	0.00473959	0.00701275	0.00671443	0.00533104	0.0119098	0.00894674	0.0222982	0.00955681	0.0129213	0.0432926	0.018787	0.0290134	0.0725146	0.0244186	0.0596024	0.0340357	0.0439418	0.0734949	0.111935	0.0364956	0.0918975	0.0705969	0.0957106	0.118268	0.0660702	0.0778855	0.0723412	0.10967	0.137005	0.222313	0.117571	0.175998	0.28633	0.137638	0.195161	0.246635	0.0485672	0.242824	0.225476	0.203136	0.192108	0.14868	0.162023	0.362053	0.108441	0.154633
O14683	0.0174597	0.00372481	0.00205395	0.0131291	0.0108744	0.0230047	0.0191111	0.0322529	0.0177674	0.048813	0.0199917	0.0358724	0.0687554	0.0225659	0.0468629	0.0922406	0.0582312	0.0921024	0.0591069	0.0626751	0.0908246	0.11326	0.0896332	0.101487	0.0748759	0.11796	0.119279	0.0953902	0.14079	0.118998	0.127564	0.151432	0.214063	0.117474	0.191418	0.258536	0.136307	0.169986	0.228038	0.0809293	0.19632	0.199959	0.180408	0.173692	0.137046	0.124932	0.161389	0.10392	0.136785
O14734	0.0169237	0.0238723	0.00799636	0.00685869	0.00866364	0.00321807	0.00775723	0.0144851	0.0105555	0.0112234	0.0136217	0.0216212	0.0149546	0.0195587	0.0270761	0.0371993	0.0314003	0.0241744	0.038692	0.0334717	0.0619368	0.0557047	0.0490549	0.0689854	0.0304048	0.0584735	0.088443	0.0340361	0.0741023	0.0754846	0.0623376	0.0822861	0.184793	0.0806925	0.176585	0.25507	0.110036	0.158743	0.229782	0.0373345	0.222307	0.221706	0.197263	0.218007	0.160292	0.131075	0.377439	0.1317	0.207577
O14735	0.024707	0.0445917	0.00261581	0.00353671	0.00798499	0.00351372	0.00776169	0.00734275	0.0145196	0.0059445	0.00927411	0.011613	0.0202195	0.0134989	0.0242611	0.0397904	0.0343544	0.0399904	0.00442267	0.031973	0.0696601	0.0728048	0.0335343	0.104901	0.039256	0.0757405	0.101208	0.0179535	0.0771875	0.0977893	0.0949243	0.09878	0.254674	0.164922	0.119315	0.247918	0.200668	0.168705	0.196395	0.0169454	0.212256	0.235722	0.213206	0.236135	0.13378	0.186528	0.476154	0.129786	0.198805
O14737	0.861126	0.935219	0.618599	0.00639721	0.00249897	0.0107139	0.0399247	0.0134565	0.0680037	0.0149652	0.0456965	0.00957904	0.0252809	0.00115322	0.0481619	0.119781	0.00873823	0.0418205	0.0913273	0.0745546	0.00619098	0.258324	0.0125854	0.176362	0.0321695	0.0838164	0.00435959	0.0427157	0.0143828	0.0974173	0.0818135	0.0776592	0.00746575	0.148055	0.0234703	0.19292	0.052632	0.140428	0.00799319	0.0114077	0.027131	0.192533	0.0519445	0.211121	0.00609044	0.0937812	0.0268429	0.0802431	0.0451725
O14744	0.784136	0.915706	0.501034	0.0112483	0.00425069	0.00729326	0.0501006	0.0272255	0.0441357	0.00628461	0.0372024	0.0166427	0.0214455	0.0137252	0.0852836	0.0250283	0.01637	0.0423382	0.0997652	0.0731192	0.00683207	0.0496604	0.0237447	0.103605	0.0439103	0.0912518	0.0065786	0.0134077	0.0173925	0.0609058	0.0684099	0.0990781	0.00982798	0.15886	0.0255429	0.163534	0.0651287	0.125653	0.0114181	0.0128522	0.0259448	0.152145	0.0636148	0.14429	0.012611	0.125606	0.0263828	0.130185	0.0756813
O14745	0.388467	0.549761	0.129021	0.0289868	0.0821985	0.0139545	0.0664473	0.0400265	0.13314	0.0242312	0.0510576	0.0387693	0.0533115	0.0394183	0.0739119	0.0644094	0.0531749	0.0628748	0.145968	0.0980763	0.0666558	0.201462	0.0529428	0.200458	0.0716651	0.121032	0.0789435	0.0445743	0.0628334	0.120931	0.198229	0.0972696	0.0703813	0.279685	0.0812064	0.133076	0.152278	0.131949	0.0504517	0.0277501	0.100713	0.115322	0.109342	0.153273	0.0307972	0.12557	0.148074	0.0616802	0.0941936
O14773	0.0150932	0.0316116	0.00412513	0.00629252	0.0127761	0.0071926	0.00524497	0.0176773	0.0219787	0.0222967	0.00893657	0.022503	0.0660143	0.0294117	0.0289044	0.13106	0.0489452	0.108975	0.0805486	0.049067	0.112923	0.194028	0.0909014	0.14615	0.117913	0.117717	0.172903	0.100658	0.120093	0.106324	0.187905	0.117885	0.199249	0.177614	0.188301	0.24667	0.15745	0.168867	0.187135	0.0311947	0.183794	0.180199	0.137885	0.220418	0.124919	0.111326	0.268692	0.0903775	0.10995
O14776	0.106472	0.0777183	0.0191466	0.00785963	0.0145009	0.0102147	0.00875181	0.0105836	0.0180785	0.0165486	0.00683244	0.0128985	0.0394686	0.0282943	0.0166581	0.0474289	0.025835	0.052081	0.0336149	0.0212902	0.0681411	0.0825567	0.0483816	0.0600155	0.0704869	0.0375702	0.0766928	0.0653486	0.0582723	0.0632629	0.126395	0.0544333	0.12164	0.081134	0.114994	0.149636	0.115557	0.110273	0.137734	0.0644659	0.156704	0.174167	0.250471	0.186631	0.14286	0.034993	0.373146	0.141788	0.115594
O14777	0.179472	0.178462	0.0864267	0.0392671	0.0400437	0.0796436	0.0266389	0.0444031	0.0468305	0.00591974	0.0296812	0.059738	0.0736064	0.0348647	0.0538517	0.0355971	0.0623318	0.0995317	0.0464917	0.048285	0.0465055	0.0546119	0.0804326	0.0701591	0.092749	0.0588431	0.0553474	0.0369374	0.0756621	0.064577	0.115268	0.0696302	0.0938715	0.0802031	0.0926791	0.120888	0.0999299	0.099434	0.10269	0.0565131	0.124069	0.119225	0.135475	0.154311	0.103791	0.10538	0.197779	0.15723	0.0942782
O14818	0.885508	0.936834	0.693382	0.00733172	0.00413995	0.00256862	0.0499201	0.0212362	0.0605291	0.0208822	0.0381877	0.0090965	0.0328927	0.0107695	0.0748456	0.093186	0.00844989	0.0161489	0.0511149	0.0912151	0.00675189	0.150036	0.012627	0.137268	0.0170403	0.0965812	0.0049941	0.0540723	0.0123579	0.0980727	0.0535566	0.0946798	0.00792039	0.153467	0.0158017	0.192822	0.0595118	0.112838	0.00987456	0.0199304	0.0144149	0.179999	0.054881	0.12762	0.00701387	0.0772048	0.0207076	0.127648	0.0383847
O14841	0.694148	0.840517	0.526764	0.00937243	0.0054619	0.00747217	0.0499345	0.0270006	0.0485937	0.0190396	0.0594564	0.0182875	0.038741	0.0119754	0.105344	0.0935836	0.0245708	0.0478705	0.107476	0.0971292	0.0141209	0.157745	0.0281693	0.13903	0.0440202	0.105722	0.0172586	0.0465338	0.0328843	0.109181	0.0602235	0.103607	0.0237131	0.147547	0.0390651	0.174767	0.0595264	0.120165	0.0253621	0.0291569	0.0448534	0.147921	0.0668787	0.126662	0.0245876	0.114238	0.0480364	0.10615	0.0667835
O14874	0.0145861	0.00653277	0.00553205	0.00547712	0.0100963	0.00660163	0.00400888	0.0156419	0.00883379	0.00760534	0.00821629	0.021282	0.0260772	0.0220477	0.0169655	0.0431863	0.0414031	0.048559	0.028973	0.021604	0.0637909	0.0701717	0.0440728	0.0489532	0.0631792	0.0404964	0.0617725	0.0449217	0.072556	0.0502985	0.0827206	0.0693351	0.126912	0.0922684	0.123421	0.160032	0.0776873	0.152424	0.202158	0.0415108	0.251622	0.291296	0.321991	0.26241	0.228736	0.190274	0.36648	0.189279	0.148472
O14879	0.705672	0.773458	0.496538	0.0174445	0.00964637	0.00325617	0.0763487	0.015003	0.0498854	0.0141909	0.0833606	0.0287637	0.0132492	0.016356	0.104739	0.0605031	0.0326111	0.0332646	0.241433	0.110127	0.0144404	0.133232	0.0293057	0.0597928	0.0285441	0.0893443	0.0150317	0.0284265	0.0349353	0.0369122	0.0669527	0.0708053	0.0291754	0.11408	0.0391386	0.123613	0.0598253	0.0904881	0.0308271	0.0353227	0.0433249	0.145024	0.0709992	0.121188	0.0237304	0.135445	0.0538006	0.110918	0.09922
O14880	0.00802279	0.00476118	0.00193312	0.00520713	0.00467133	0.00256683	0.00782639	0.0100729	0.0144264	0.00551705	0.0106157	0.0118228	0.0188566	0.0108424	0.0209677	0.0234813	0.0252502	0.0358344	0.0469622	0.0234854	0.059545	0.0591324	0.0325265	0.0559938	0.0426724	0.0409639	0.0689957	0.0294942	0.0588065	0.0604428	0.0719676	0.0605161	0.143533	0.0891732	0.120268	0.174635	0.0994212	0.129554	0.203402	0.0228992	0.234296	0.291683	0.232084	0.278682	0.220982	0.249273	0.459992	0.160086	0.250466
O14910	0.0200784	0.0244491	0.00712984	0.0782165	0.102858	0.00491838	0.0151465	0.0496678	0.0599499	0.0143872	0.0130387	0.0459625	0.0184538	0.0576571	0.0224297	0.0577122	0.0606867	0.0485152	0.0746616	0.0395771	0.119237	0.152401	0.120186	0.142096	0.0490264	0.0853173	0.219201	0.06081	0.169563	0.170933	0.212854	0.0969528	0.202571	0.301325	0.169142	0.182624	0.17538	0.194682	0.119851	0.0425321	0.14831	0.181571	0.195704	0.239026	0.0639744	0.081229	0.126305	0.0839772	0.065454
O14920	0.540772	0.807225	0.31978	0.0239859	0.00737701	0.0128269	0.0225378	0.0312889	0.0294635	0.0306946	0.0244876	0.0273252	0.0520347	0.0154027	0.0537094	0.0725677	0.0368496	0.0593177	0.0755884	0.0641205	0.0142135	0.110664	0.0537062	0.124948	0.0669423	0.077715	0.0195188	0.0590579	0.0461461	0.0667944	0.0790242	0.0921597	0.034602	0.095884	0.0655508	0.204277	0.0876847	0.130455	0.0260877	0.0325813	0.0817202	0.163943	0.0781548	0.154513	0.0272974	0.0980981	0.120418	0.1023	0.106912
O14925	0.0114307	0.00923304	0.00228692	0.00787638	0.0036763	0.00420801	0.00199551	0.0131805	0.0119798	0.00391255	0.00369889	0.022477	0.0577994	0.0115582	0.00594355	0.0258643	0.0282533	0.0603163	0.0308322	0.0111282	0.0538892	0.0484259	0.0466204	0.0441233	0.118912	0.0210534	0.0514109	0.0111474	0.0755787	0.0466866	0.054271	0.0458815	0.113153	0.0887377	0.109948	0.170376	0.106112	0.12056	0.224534	0.00805274	0.245759	0.313132	0.213473	0.309179	0.261615	0.284812	0.419163	0.196135	0.15613
O14949	0.0027409	0.00598018	0.0016883	0.0016561	0.00354806	0.00329402	0.0034395	0.00802317	0.0129897	0.014768	0.00863796	0.0147318	0.0277975	0.0118807	0.0168545	0.0499084	0.0233499	0.0550026	0.034513	0.0272569	0.0527794	0.0812801	0.033803	0.0541391	0.0543124	0.0420105	0.0535272	0.0625485	0.0672649	0.0600728	0.0752297	0.0709031	0.118285	0.0751443	0.123816	0.16338	0.0726332	0.145789	0.209119	0.0438949	0.283593	0.282598	0.286935	0.274511	0.270769	0.224499	0.431992	0.197928	0.19294
O14950	0.626237	0.422089	0.310637	0.0100297	0.00717197	0.0407981	0.0371685	0.024347	0.0266268	0.0556383	0.0271328	0.0133906	0.0463521	0.016186	0.0525801	0.118773	0.0185666	0.0811813	0.0964526	0.0526295	0.0392476	0.122551	0.0190503	0.0710337	0.089981	0.0839652	0.0455778	0.125365	0.0260225	0.0679572	0.102447	0.0812083	0.0529028	0.0720445	0.0337513	0.144791	0.0631971	0.100715	0.0995089	0.0496533	0.048847	0.181902	0.088141	0.18631	0.106891	0.0500738	0.129377	0.140495	0.0740322
O14964	0.582945	0.728297	0.0829173	0.0150174	0.0116036	0.0154916	0.0274883	0.00771637	0.0486967	0.0148671	0.0348704	0.0165211	0.0461127	0.0131354	0.0747975	0.0704945	0.0274363	0.0783808	0.105652	0.10271	0.0348549	0.130725	0.0370588	0.164079	0.0871341	0.136721	0.0370593	0.0662657	0.048355	0.106633	0.16431	0.107673	0.0525887	0.254834	0.0555594	0.180815	0.133623	0.135489	0.031852	0.0382739	0.0657107	0.146938	0.14048	0.155713	0.0325053	0.110857	0.0889268	0.0937396	0.0770351
O14966	0.0719872	0.0060753	0.00511823	0.00666971	0.0202571	0.00497654	0.0128109	0.0105956	0.0107386	0.00488339	0.013257	0.0147636	0.0277857	0.0190498	0.0332521	0.0417097	0.0333452	0.045646	0.0688962	0.0545818	0.085093	0.114327	0.0453236	0.108078	0.0562504	0.0980703	0.134494	0.0273867	0.0690667	0.0970253	0.131377	0.127484	0.196066	0.208978	0.12488	0.259604	0.207907	0.138794	0.234169	0.010656	0.18674	0.196946	0.194888	0.168107	0.151117	0.190451	0.436629	0.108026	0.161603
O14967	0.0103639	0.0100881	0.00490141	0.0270733	0.0167277	0.0114133	0.0138251	0.0484341	0.0733729	0.014912	0.0144591	0.044656	0.053322	0.0208365	0.0273529	0.0433728	0.05672	0.0788318	0.104938	0.0374472	0.0854273	0.0697991	0.0882467	0.179357	0.0693471	0.0706967	0.123258	0.0380275	0.125465	0.146495	0.108077	0.0864167	0.208781	0.154591	0.151697	0.184367	0.145776	0.148366	0.245265	0.0339393	0.173641	0.144564	0.162991	0.235298	0.149974	0.178194	0.273703	0.070345	0.182903
O14972	0.12856	0.129381	0.00386522	0.00979328	0.0117221	0.00352004	0.0127602	0.0188974	0.0263501	0.0107456	0.0109499	0.0249132	0.0260479	0.0372594	0.0451557	0.0656772	0.10039	0.0559639	0.125405	0.071026	0.15157	0.13485	0.10743	0.179342	0.0768715	0.132094	0.194298	0.0614616	0.09861	0.122124	0.216403	0.113635	0.162482	0.228181	0.106499	0.194805	0.206044	0.16165	0.120813	0.0284803	0.11433	0.139264	0.171244	0.17054	0.0749527	0.123809	0.209832	0.0785792	0.128313
O14975	0.0122935	0.0356633	0.00361491	0.0150479	0.0184479	0.00364933	0.0179542	0.0385216	0.022748	0.0121666	0.0228976	0.0689698	0.0266929	0.0253464	0.0343422	0.0505129	0.0869092	0.0435514	0.0585119	0.0470797	0.0759779	0.0744227	0.130639	0.10774	0.0494608	0.0835373	0.121509	0.0498634	0.160122	0.0967915	0.124039	0.0956788	0.224002	0.145431	0.178445	0.247917	0.180781	0.159815	0.201594	0.0368538	0.150655	0.190538	0.175393	0.222453	0.139423	0.173535	0.158397	0.110195	0.176336
O14976	0.488593	0.566117	0.140392	0.0167731	0.0170764	0.0109279	0.0298051	0.0216675	0.0326049	0.0224758	0.0253361	0.0238493	0.0309947	0.0255031	0.0602233	0.0632674	0.0351309	0.0353159	0.0542186	0.0669574	0.0353602	0.0915077	0.049742	0.0941805	0.0498005	0.0907762	0.0369159	0.0564829	0.0595017	0.104305	0.107262	0.0976637	0.056933	0.103544	0.0881967	0.18838	0.133245	0.123342	0.0763764	0.038484	0.0843819	0.169674	0.148544	0.145531	0.0678032	0.112017	0.094733	0.134527	0.162824
O14980	0.903612	0.875294	0.656621	0.00354774	0.00536779	0.00318953	0.0135245	0.00145758	0.0419135	0.00466306	0.0127564	0.00281882	0.00822759	0.0237155	0.0211048	0.0304007	0.00136737	0.0106315	0.0740644	0.025574	0.00829486	0.0458558	0.00477067	0.0579534	0.00994785	0.0472378	0.00775682	0.00807003	0.00659091	0.0477327	0.035467	0.04279	0.0168467	0.113081	0.00816788	0.135779	0.0456004	0.0998362	0.0143988	0.00897046	0.0124016	0.154087	0.0498559	0.196096	0.0127902	0.136627	0.0282308	0.152081	0.0815581
O14994	0.17359	0.191464	0.13858	0.026988	0.0224739	0.0276971	0.0493025	0.0353194	0.0314726	0.074499	0.0597119	0.0579193	0.0500391	0.0236112	0.0901797	0.0842444	0.0535436	0.0612392	0.0592601	0.0874135	0.0724917	0.0900335	0.0753343	0.0700709	0.068819	0.0763934	0.0700787	0.132507	0.0823482	0.0697659	0.116002	0.108303	0.11772	0.0412582	0.0958231	0.130987	0.0725615	0.121803	0.159571	0.276022	0.0814566	0.169883	0.19918	0.125979	0.124173	0.0174081	0.194197	0.140065	0.0996258
O15027-5	0.358826	0.534145	0.146004	0.00504815	0.00866797	0.00585159	0.0113727	0.0168115	0.0290706	0.00952068	0.0147769	0.0112899	0.020468	0.0146579	0.0233778	0.0434831	0.0168885	0.0357431	0.0404421	0.0337118	0.0350701	0.0786573	0.0229975	0.078728	0.0430526	0.0550131	0.0423041	0.0494593	0.0359454	0.0855559	0.113022	0.073216	0.0573957	0.149764	0.0705668	0.16293	0.150913	0.141521	0.0787969	0.0463843	0.123792	0.189246	0.162513	0.22043	0.0797836	0.15101	0.25801	0.14836	0.14578
O15031	0.00810124	0.0139196	0.00421882	0.0529405	0.0984154	0.0329704	0.0460312	0.0379945	0.0813784	0.048197	0.0313546	0.0508484	0.0654893	0.0499839	0.0699006	0.135014	0.0800588	0.103483	0.118117	0.0858979	0.136372	0.178791	0.105488	0.177662	0.104271	0.124461	0.185923	0.0965946	0.133913	0.147051	0.181432	0.122968	0.166215	0.182307	0.178238	0.1772	0.171281	0.149082	0.136454	0.0357229	0.152944	0.132538	0.110381	0.161738	0.0858814	0.0973904	0.169527	0.0737992	0.0913651
O15091	0.00164963	0.0233317	0.00435026	0.0010379	0.00830018	0.00378517	0.00565949	0.00529046	0.00840787	0.017971	0.00599063	0.011735	0.0196877	0.0174865	0.0173829	0.0444611	0.0179109	0.0373411	0.029625	0.0205961	0.0487493	0.0724694	0.0299918	0.0472042	0.0381597	0.0343988	0.0598915	0.0747251	0.0557607	0.0440784	0.0723654	0.0627377	0.113217	0.0810376	0.133356	0.179409	0.0826002	0.145113	0.189217	0.0643175	0.297159	0.296529	0.333568	0.28188	0.236591	0.187974	0.44625	0.181631	0.193343
O15118	0.0125622	0.0276115	0.00189537	0.00850065	0.0145157	0.00403499	0.011851	0.0124551	0.0326945	0.00533188	0.0138002	0.0285925	0.0238303	0.0369936	0.0493246	0.0391244	0.0690127	0.0470256	0.10751	0.0772937	0.122818	0.0930979	0.124394	0.175738	0.0571148	0.153649	0.157874	0.0248315	0.151731	0.113066	0.127632	0.138196	0.169145	0.298616	0.190817	0.198883	0.27976	0.172744	0.178189	0.0138162	0.171536	0.158541	0.152127	0.156961	0.108556	0.177817	0.163951	0.089521	0.129678
O15120	0.00443723	0.0098614	0.0019636	0.00406843	0.0127521	0.00228079	0.0102043	0.00856851	0.0357179	0.00431801	0.00981922	0.0130604	0.0146759	0.0274853	0.0256117	0.0195794	0.0286865	0.0318355	0.0623741	0.0350289	0.0887886	0.0630638	0.0386004	0.0961512	0.0403277	0.0664889	0.124132	0.00735123	0.0908416	0.117206	0.120809	0.090621	0.213453	0.1662	0.180359	0.221633	0.187468	0.163194	0.194365	0.0125635	0.211301	0.156532	0.207739	0.231803	0.143942	0.213833	0.431687	0.103898	0.212179
O15121	0.0128012	0.0154281	0.00165729	0.00678085	0.0113655	0.00318752	0.00523106	0.0176572	0.0118638	0.0123459	0.0073055	0.027823	0.0314143	0.0183828	0.014802	0.0721258	0.033863	0.0435039	0.0519715	0.0251686	0.0647148	0.100414	0.057453	0.0943139	0.0514485	0.0654147	0.109138	0.0536006	0.106836	0.0897222	0.0950464	0.0838581	0.211092	0.145351	0.175146	0.306601	0.178704	0.184358	0.250872	0.0221543	0.239604	0.217234	0.171011	0.245644	0.158185	0.188299	0.307666	0.0995004	0.20913
O15126	0.0349114	0.0191821	0.00524161	0.0203969	0.0400577	0.00766375	0.0215745	0.0285842	0.0592054	0.0207023	0.0281579	0.0380468	0.0546387	0.0875779	0.0671084	0.0814513	0.0778209	0.0943788	0.156424	0.0973514	0.178137	0.167613	0.113317	0.186391	0.107814	0.145691	0.177937	0.0806473	0.145467	0.159805	0.217417	0.136478	0.172485	0.244194	0.155218	0.141995	0.216722	0.145551	0.117398	0.0254418	0.137996	0.126075	0.133635	0.134536	0.0766019	0.128633	0.201979	0.0735655	0.0834398
O15127	0.00941481	0.00347167	0.0027327	0.0214989	0.0306815	0.00988968	0.0582229	0.0429818	0.0547782	0.0572412	0.0776308	0.0713238	0.0869793	0.0629959	0.159485	0.109759	0.12708	0.110542	0.182839	0.160508	0.195009	0.176601	0.186356	0.205053	0.133529	0.130259	0.208206	0.139214	0.147522	0.154482	0.200291	0.132763	0.181816	0.146406	0.161121	0.197997	0.0823149	0.0906318	0.134388	0.0571832	0.107325	0.116057	0.0985484	0.0533857	0.0870433	0.0632371	0.0912351	0.0463087	0.0907432
O15143	0.237286	0.715496	0.120016	0.0199808	0.0148498	0.0116547	0.020708	0.0266854	0.0439233	0.00631338	0.0193176	0.0302558	0.0237645	0.0299703	0.0329729	0.027139	0.0384176	0.0352939	0.0749613	0.0367913	0.0283395	0.0654036	0.0527069	0.0897983	0.0348401	0.0566622	0.0255824	0.0145692	0.0605295	0.0689544	0.123612	0.068441	0.0362911	0.127826	0.110844	0.151861	0.143291	0.113929	0.041572	0.0138201	0.139338	0.147333	0.176816	0.184462	0.03587	0.113568	0.211685	0.119741	0.133405
O15144	0.693866	0.830087	0.138133	0.0104782	0.00586331	0.00825675	0.0212728	0.00541324	0.0432686	0.00799255	0.022565	0.0100469	0.0226481	0.00623733	0.0380226	0.0315442	0.020974	0.0213074	0.0373931	0.0394933	0.0129067	0.0607128	0.0178636	0.0790152	0.0317782	0.0587125	0.0155546	0.015622	0.0250692	0.0635445	0.0691063	0.0680105	0.0260924	0.109624	0.0381919	0.175679	0.153931	0.103409	0.0258223	0.0114897	0.0491245	0.175238	0.186388	0.175088	0.0221144	0.0978598	0.136564	0.126201	0.130895
O15145	0.551113	0.683395	0.082125	0.0215961	0.0101042	0.0142056	0.0296261	0.028669	0.0370286	0.0369777	0.0193949	0.021292	0.0370555	0.0145838	0.0333702	0.0769954	0.0324024	0.0657961	0.0698419	0.0362964	0.030211	0.111839	0.0293446	0.0915502	0.0582735	0.0480853	0.0316147	0.0575719	0.0380684	0.0800705	0.12419	0.0638806	0.0494188	0.0863963	0.049456	0.138723	0.123738	0.121862	0.0371499	0.035876	0.065613	0.137077	0.146654	0.194783	0.0467265	0.0682732	0.153247	0.109347	0.138654
O15160	0.552006	0.355577	0.213135	0.00754285	0.0089544	0.0103022	0.00647939	0.014514	0.0418532	0.0660051	0.00647968	0.0135577	0.0476362	0.0221769	0.0165708	0.0733519	0.0170406	0.0256241	0.0823401	0.0162173	0.0431968	0.0928907	0.0260784	0.0635755	0.0505756	0.0334141	0.0654427	0.0913167	0.025559	0.0698885	0.0948029	0.0405442	0.11663	0.0722741	0.0539234	0.168628	0.0665198	0.0892929	0.131954	0.0869188	0.0642693	0.152352	0.207116	0.199212	0.0917043	0.101155	0.182248	0.135932	0.132006
O15173-2	0.0346418	0.0145731	0.00315119	0.00432935	0.0112705	0.00736516	0.00390178	0.00705877	0.0193054	0.00908875	0.00487413	0.0178316	0.0461607	0.0217152	0.0108311	0.0459583	0.0276423	0.0647017	0.0541036	0.0233594	0.0716149	0.0827895	0.0420458	0.087906	0.071516	0.0486941	0.104727	0.0347556	0.0901033	0.0897311	0.112689	0.0676851	0.19571	0.149316	0.150568	0.250021	0.157263	0.175822	0.221665	0.0360493	0.230156	0.225121	0.189998	0.265189	0.152931	0.195407	0.349763	0.117743	0.179724
O15226-2	0.147955	0.0431496	0.0410279	0.00776198	0.0180306	0.0306793	0.00786378	0.0123205	0.0206104	0.0102451	0.00901901	0.0225447	0.0568898	0.0569076	0.0188827	0.0286478	0.0439757	0.0754683	0.0399647	0.0249139	0.0837435	0.0607963	0.0627279	0.0592194	0.0870894	0.0514871	0.106545	0.0451678	0.100581	0.0648694	0.110927	0.0585154	0.141381	0.067829	0.150876	0.12749	0.100927	0.105377	0.150566	0.0512771	0.195241	0.12168	0.213325	0.122386	0.117234	0.0623595	0.256017	0.0942496	0.11352
O15228	0.0314453	0.0033205	0.00298859	0.00881031	0.00713127	0.00347135	0.00881963	0.013674	0.0130697	0.00313589	0.010128	0.0226637	0.00543752	0.0204157	0.0202224	0.00943245	0.0365462	0.021702	0.0493853	0.0247986	0.0630895	0.0207467	0.0482919	0.0775618	0.0181488	0.0489988	0.0940497	0.00548119	0.0607501	0.0829184	0.0518917	0.0662607	0.21546	0.0830643	0.119529	0.252709	0.129084	0.121177	0.248558	0.0106368	0.190922	0.226361	0.187801	0.240572	0.152336	0.18258	0.416078	0.126777	0.224934
O15254	0.0113937	0.0138038	0.00349371	0.00837738	0.00858746	0.00401809	0.00722292	0.0142623	0.0151574	0.0108926	0.00950539	0.0193296	0.0308049	0.0181761	0.0191072	0.0402646	0.0328306	0.0469884	0.0409522	0.0295806	0.0604473	0.0567483	0.0460773	0.0641011	0.053698	0.0534871	0.0868476	0.0336073	0.0688172	0.0818325	0.0686899	0.0715575	0.186789	0.0724369	0.166106	0.283038	0.10243	0.142754	0.254561	0.0269419	0.256536	0.233283	0.18383	0.23928	0.180466	0.159607	0.378561	0.131702	0.188292
O15260	0.0229054	0.00772399	0.00124151	0.00592984	0.00979875	0.00385073	0.0137274	0.0123056	0.0235714	0.00664661	0.00959595	0.017409	0.037455	0.016796	0.0325329	0.0236068	0.0405601	0.054769	0.0524337	0.0427467	0.0781217	0.0951287	0.0551027	0.126344	0.0628028	0.116058	0.133183	0.0406943	0.106019	0.0890514	0.115652	0.109541	0.215872	0.198927	0.165962	0.270465	0.201441	0.156037	0.203354	0.0114782	0.221137	0.199738	0.175676	0.211076	0.146254	0.218506	0.328832	0.111779	0.172601
O15269	0.0154065	0.0351831	0.00187777	0.00566105	0.0182436	0.0037384	0.00931473	0.0103	0.0185428	0.0184118	0.0105726	0.0157206	0.0312051	0.0282111	0.0301253	0.05458	0.0344427	0.060603	0.0675971	0.0440339	0.0832691	0.101861	0.0453499	0.108611	0.0568222	0.0876889	0.122702	0.0380342	0.085013	0.119413	0.111291	0.116524	0.187556	0.152484	0.166038	0.265141	0.154733	0.170268	0.210243	0.0311585	0.216226	0.187306	0.198743	0.224318	0.133303	0.166814	0.364796	0.099663	0.185059
O15270	0.0140095	0.00511628	0.00524997	0.0048333	0.0168778	0.00617923	0.00801273	0.00712779	0.012456	0.0182063	0.00975568	0.014836	0.0329281	0.031002	0.0222468	0.0648177	0.0300936	0.0452569	0.0533938	0.0375287	0.0977444	0.0992315	0.0539572	0.0995784	0.0628224	0.083746	0.142072	0.0613011	0.10663	0.1219	0.106091	0.116537	0.2001	0.140207	0.193462	0.287443	0.156254	0.178678	0.221951	0.0582153	0.223575	0.206155	0.231743	0.216517	0.129939	0.150062	0.316822	0.097103	0.17706
O15294	0.511836	0.722277	0.178684	0.012409	0.00887553	0.00355382	0.0121477	0.00634708	0.0302538	0.0178878	0.012767	0.0122709	0.0216162	0.00166931	0.0211103	0.0485554	0.0216584	0.0404569	0.00903636	0.0307934	0.018528	0.0727703	0.0223305	0.0776988	0.0442925	0.0455866	0.0231296	0.0367996	0.0367851	0.071871	0.0844867	0.0478433	0.0433808	0.075516	0.0475903	0.145175	0.0940097	0.0963631	0.0397262	0.0307978	0.0831573	0.189583	0.147592	0.206089	0.0455598	0.105952	0.234873	0.145199	0.157536
O15321	0.00841703	0.0458633	0.00524867	0.0177413	0.0297369	0.00609651	0.0143964	0.0196881	0.0230491	0.00907009	0.0161125	0.0258927	0.0214172	0.0209904	0.033676	0.0381454	0.0458239	0.0279805	0.0770057	0.0360596	0.100035	0.0870112	0.0488635	0.123204	0.0357412	0.0774716	0.143135	0.0131811	0.0755048	0.092619	0.136118	0.0742928	0.162567	0.29889	0.0987599	0.203547	0.253612	0.111742	0.158481	0.00788899	0.170074	0.194411	0.18861	0.216267	0.146277	0.187875	0.457956	0.12769	0.163509
O15347	0.0554265	0.244691	0.136096	0.00228493	0.00555622	0.00260678	0.00488785	0.00253728	0.0320957	0.0101727	0.00636541	0.00421397	0.0173731	0.0127392	0.0134811	0.0428617	0.00534905	0.0334124	0.0958827	0.0164087	0.0294489	0.0832565	0.0114297	0.0428789	0.0437065	0.022442	0.0348898	0.0486254	0.0266837	0.0421986	0.0914246	0.0353121	0.07745	0.0845473	0.0652648	0.0976236	0.068868	0.0782824	0.102289	0.0919971	0.12691	0.148374	0.261579	0.219248	0.151831	0.0828054	0.650474	0.169237	0.124773
O15355	0.874441	0.82582	0.765511	0.00445207	0.00611032	0.00598409	0.0214141	0.0023044	0.0380281	0.039775	0.0207346	0.0045888	0.0158873	0.0195874	0.0319015	0.0900451	0.00684284	0.0198959	0.0599721	0.0323842	0.012597	0.114608	0.00932244	0.0554128	0.0185124	0.0495424	0.0114492	0.0578809	0.0111206	0.0416927	0.0356757	0.0582311	0.0195988	0.105926	0.0132391	0.127921	0.0245881	0.102792	0.0255948	0.0401926	0.0164175	0.153824	0.0423191	0.202078	0.0241115	0.105696	0.0281613	0.138598	0.0326802
O15357	0.322255	0.537782	0.193231	0.0248581	0.0174108	0.0133425	0.0329462	0.0394079	0.0448221	0.0234919	0.0260257	0.0397625	0.0398007	0.0328598	0.0432092	0.0456543	0.0394911	0.058876	0.0717037	0.0549365	0.0349704	0.0852727	0.0487397	0.0982023	0.0501439	0.0712395	0.0398325	0.0372048	0.071512	0.0727053	0.119612	0.070324	0.0539981	0.109371	0.0862035	0.121181	0.11308	0.107963	0.0658647	0.0319776	0.107055	0.136585	0.126724	0.171261	0.0733336	0.0927372	0.160476	0.116655	0.117558
O15371	0.70764	0.686129	0.234973	0.0113131	0.00815338	0.0115007	0.0236533	0.0127402	0.0312636	0.0288827	0.0242707	0.0218099	0.0512011	0.0157725	0.0510865	0.0741455	0.0268755	0.0633993	0.0758728	0.0524827	0.0260508	0.0972343	0.0333003	0.087216	0.0572623	0.0771915	0.0255122	0.0652478	0.0351478	0.0723344	0.101544	0.0954158	0.0410859	0.0705092	0.047838	0.151533	0.0795795	0.130359	0.0440575	0.053578	0.0506826	0.164892	0.130284	0.157186	0.0452579	0.0718773	0.0739445	0.131293	0.103659
O15372	0.654934	0.802912	0.344969	0.0131733	0.00575706	0.00762841	0.0267891	0.033811	0.0325591	0.0049507	0.0255346	0.0183942	0.0260529	0.0136589	0.0523567	0.0244587	0.0300469	0.0264075	0.0792574	0.0506718	0.015134	0.0525394	0.0291897	0.0912536	0.0267301	0.074414	0.0195484	0.0287418	0.0434759	0.0655836	0.0845302	0.0771774	0.0294144	0.0660193	0.0418493	0.143258	0.0977015	0.113018	0.0297824	0.014151	0.0474587	0.187724	0.109572	0.170645	0.0312835	0.0662105	0.0637257	0.114334	0.112383
O15382	0.030883	0.07186	0.00508116	0.00172565	0.00385215	0.00412916	0.00312917	0.00555792	0.010302	0.00623021	0.00338535	0.00676248	0.0120176	0.0116865	0.00871492	0.0343584	0.0156647	0.0343623	0.0365829	0.0168143	0.0508851	0.0633486	0.023729	0.0475319	0.0371243	0.0341408	0.0474008	0.0244814	0.0499768	0.0484886	0.0696548	0.0577186	0.111834	0.0819289	0.102737	0.17191	0.0812346	0.140442	0.209727	0.0192933	0.241896	0.295834	0.315574	0.301955	0.255204	0.274756	0.487462	0.188261	0.239001
O15394	0.0173361	0.0242288	0.00291262	0.0698568	0.139141	0.0181062	0.0786328	0.0431864	0.106272	0.0329439	0.0463405	0.0622667	0.0374515	0.0587113	0.0818019	0.0820997	0.0934684	0.0486911	0.12845	0.102391	0.143622	0.187238	0.124106	0.204661	0.0492479	0.151864	0.196644	0.0411399	0.149182	0.143471	0.160488	0.133946	0.152439	0.352168	0.162307	0.155984	0.322209	0.139434	0.121001	0.0195705	0.129252	0.126421	0.111322	0.113255	0.0672434	0.126825	0.13417	0.0604389	0.107345
O15400	0.00694324	0.00857831	0.00270772	0.00836296	0.036894	0.00414809	0.0306462	0.0187359	0.0400524	0.0192209	0.0338145	0.0181153	0.0263632	0.0598596	0.0737378	0.114259	0.0449864	0.0566151	0.118212	0.109538	0.134778	0.252776	0.0727245	0.169212	0.088577	0.159454	0.171736	0.0923168	0.118108	0.13564	0.260928	0.137577	0.183575	0.112034	0.149815	0.176772	0.232711	0.140698	0.165117	0.0501839	0.150954	0.175017	0.122705	0.12424	0.0987016	0.0556095	0.392214	0.0812584	0.0975986
O15427	0.00876929	0.00578644	0.0014599	0.0518607	0.099364	0.00657773	0.055062	0.0395846	0.0745544	0.00997686	0.039921	0.0378021	0.0193002	0.0552785	0.0626622	0.0163759	0.0841667	0.0215887	0.105527	0.0820542	0.142147	0.0549098	0.0866577	0.170757	0.0276563	0.125773	0.194228	0.0125113	0.141945	0.164277	0.102733	0.146934	0.178676	0.415046	0.137856	0.172151	0.428657	0.153371	0.137025	0.0142311	0.171286	0.150187	0.149663	0.133558	0.0837068	0.17516	0.168604	0.0888714	0.127547
O15439	0.216474	0.0122968	0.00406753	0.0162984	0.0478247	0.00558248	0.024195	0.0329907	0.0335162	0.00566176	0.0179427	0.0143299	0.0225859	0.0421728	0.0347378	0.0274374	0.0364715	0.0373604	0.0904678	0.0569284	0.117691	0.0792462	0.0522239	0.154999	0.0497466	0.145739	0.223818	0.023906	0.111621	0.18847	0.16024	0.156266	0.19498	0.383587	0.139594	0.214112	0.298078	0.190367	0.144413	0.0155126	0.179549	0.160565	0.138663	0.190499	0.0954357	0.152514	0.177523	0.0708356	0.108568
O15446-2	0.0440524	0.0698087	0.0755503	0.0029116	0.00807858	0.012215	0.00579586	0.012792	0.0141182	0.0126381	0.00924405	0.0155765	0.0313633	0.0206174	0.0168335	0.0333851	0.0180102	0.0815242	0.0377869	0.0225286	0.0275717	0.0523625	0.035921	0.032772	0.0705968	0.0314608	0.0395405	0.056853	0.0541807	0.0380072	0.0934419	0.0496438	0.0800067	0.0712419	0.119175	0.0901409	0.0694135	0.10824	0.108147	0.160889	0.195977	0.14672	0.250206	0.198629	0.180106	0.0466654	0.497772	0.175236	0.12843
O15479	0.0798445	0.0639285	0.0044134	0.0122401	0.012336	0.00235191	0.0153305	0.0174646	0.0172668	0.00351726	0.013897	0.0267455	0.0241964	0.0181163	0.0256026	0.00880017	0.0285238	0.0396625	0.033655	0.0369832	0.0537398	0.0241521	0.0415681	0.0662645	0.048431	0.0594607	0.0882384	0.00915876	0.0798497	0.079269	0.102713	0.073936	0.156517	0.0866521	0.181494	0.21485	0.149399	0.156587	0.205955	0.0174019	0.212641	0.193268	0.338395	0.203651	0.161017	0.050526	0.323155	0.134798	0.127094
O15511	0.637567	0.762165	0.155243	0.0163007	0.0160123	0.0099383	0.0313292	0.0333994	0.0500001	0.00414952	0.027749	0.0144198	0.0192091	0.0209696	0.0320833	0.0180125	0.0196431	0.0330912	0.154636	0.0528632	0.0246164	0.0579025	0.017883	0.0792649	0.0397843	0.0568783	0.0229504	0.00689063	0.0256773	0.0620504	0.123083	0.0687498	0.0404222	0.0983408	0.0312307	0.151076	0.141585	0.0895158	0.0293271	0.00702534	0.0480536	0.150854	0.147017	0.188002	0.0269339	0.0908251	0.0942333	0.107921	0.145528
O15523	0.244428	0.188965	0.0176663	0.0262675	0.0151534	0.0166187	0.013699	0.0377069	0.0211409	0.0153076	0.0110336	0.0463692	0.023075	0.0290572	0.0198818	0.0401594	0.0571923	0.0371522	0.0505622	0.0316487	0.0603013	0.0613243	0.0789348	0.0745625	0.0592643	0.0508947	0.0707955	0.0798062	0.0929642	0.0808581	0.124501	0.060159	0.1172	0.060734	0.109869	0.153402	0.108999	0.114493	0.126747	0.0577064	0.12982	0.139993	0.239861	0.178336	0.112968	0.045819	0.19157	0.119824	0.131211
O15533-3	0.00320684	0.00567007	0.00234191	0.00751172	0.0069283	0.027774	0.00875418	0.0181646	0.0136212	0.0534062	0.00960307	0.0283075	0.0778328	0.0141497	0.0351714	0.0776929	0.0526101	0.0965229	0.0504221	0.0464168	0.0686123	0.101316	0.111372	0.0990996	0.0994376	0.0997154	0.132174	0.0959881	0.173075	0.118146	0.114475	0.117908	0.236709	0.108401	0.228318	0.2637	0.136201	0.203045	0.243663	0.114226	0.225814	0.210748	0.161747	0.196033	0.132813	0.12946	0.159503	0.109997	0.147361
O15553	0.12173	0.23827	0.0640484	0.0249669	0.0222375	0.0171641	0.0212615	0.0342956	0.0259744	0.0123031	0.0229755	0.0372582	0.042613	0.0238105	0.0496102	0.0396479	0.0433204	0.0566962	0.0553621	0.0423875	0.0501614	0.0622603	0.0506957	0.0536891	0.0494458	0.0586355	0.0627067	0.0356729	0.0568717	0.0625839	0.104952	0.0727579	0.0923607	0.0887843	0.105845	0.112115	0.108964	0.106702	0.0951168	0.0373212	0.159995	0.154938	0.193729	0.176148	0.139422	0.0989385	0.366974	0.15604	0.151741
O43143	0.810319	0.865745	0.577986	0.003363	0.00348665	0.00416185	0.00833493	0.0109425	0.0259822	0.00519035	0.00908798	0.00325824	0.0108968	0.000647869	0.0144964	0.0238842	0.0050215	0.0208855	0.0334789	0.0170513	0.00796602	0.0475067	0.00815372	0.0549999	0.01812	0.0299696	0.00903004	0.0221109	0.0130226	0.051693	0.0384594	0.0410287	0.0177168	0.0494013	0.0247891	0.142939	0.0410032	0.0804669	0.0235808	0.0125537	0.0397343	0.151316	0.0947232	0.161617	0.0251935	0.0744183	0.0718535	0.13383	0.0829954
O43169	0.0263724	0.0561292	0.00142634	0.00461909	0.00886661	0.00397192	0.00481774	0.00942701	0.0122666	0.0038389	0.00617834	0.0134917	0.00361871	0.016249	0.0198557	0.00796779	0.0298419	0.00907742	0.0527921	0.0358829	0.0747556	0.0237895	0.0502513	0.0830471	0.0129596	0.0746459	0.113451	0.00506168	0.0856171	0.0960666	0.0458759	0.0923175	0.190515	0.149057	0.142078	0.280356	0.195643	0.180995	0.222651	0.0111263	0.233296	0.232673	0.19791	0.244635	0.14985	0.218532	0.336506	0.119768	0.271669
O43175	0.676245	0.759617	0.394371	0.0110877	0.0118341	0.00812408	0.0462208	0.0236542	0.0421959	0.065414	0.0450524	0.023486	0.033971	0.0121918	0.0952173	0.106893	0.0260312	0.0532799	0.0770221	0.0836018	0.0191865	0.143837	0.0358593	0.104614	0.051549	0.104686	0.0233626	0.0946041	0.0295128	0.0726198	0.0876024	0.0942494	0.0344463	0.116154	0.0475542	0.151057	0.0825725	0.114798	0.03594	0.0475051	0.0466368	0.149215	0.0758521	0.130956	0.0322308	0.0953455	0.047716	0.128039	0.0826201
O43181	0.00305947	0.0128766	0.00298155	0.00212768	0.00804351	0.00883184	0.0025446	0.0118089	0.0135877	0.00522527	0.00526924	0.0130151	0.0270476	0.0246166	0.0105854	0.0301285	0.0206005	0.0419208	0.0354553	0.0136522	0.0589379	0.0719942	0.0352105	0.0446426	0.050096	0.0210018	0.0552891	0.0487104	0.0527523	0.0591647	0.0768527	0.0382437	0.102259	0.103247	0.0890299	0.156708	0.0591709	0.124842	0.171859	0.0684047	0.262877	0.240877	0.385179	0.296504	0.229478	0.0817574	0.400771	0.196403	0.128462
O43237	0.04551	0.0822779	0.094367	0.0187243	0.0169295	0.0275374	0.0110337	0.0258592	0.0234732	0.0420631	0.0116656	0.02971	0.0752417	0.0182741	0.0208766	0.0629311	0.0386896	0.107834	0.06766	0.0262549	0.0487999	0.0914909	0.0525858	0.0549456	0.0926408	0.040921	0.0527018	0.0638173	0.0677454	0.0442844	0.131047	0.0558616	0.0864179	0.0730823	0.119115	0.111214	0.0843325	0.0971468	0.10275	0.0724603	0.151905	0.148374	0.10879	0.176312	0.147803	0.0760112	0.401221	0.162945	0.135811
O43242	0.865288	0.941846	0.486667	0.00480005	0.00227055	0.00414528	0.0262092	0.0130043	0.0390473	0.00954438	0.0166456	0.0053672	0.0205725	0.000944439	0.0307398	0.0252663	0.00805055	0.0357182	0.0485465	0.044441	0.00334319	0.0616094	0.0101251	0.0778793	0.027015	0.0524504	0.00449932	0.013798	0.0114203	0.0586837	0.0562626	0.0544124	0.00724161	0.123046	0.0163985	0.164089	0.0685234	0.101323	0.00792627	0.011741	0.0209262	0.18692	0.075195	0.184111	0.00797679	0.13782	0.0255074	0.133406	0.0993969
O43264	0.288584	0.396814	0.0521475	0.00841725	0.00860682	0.00526442	0.0100032	0.0190837	0.0231236	0.0187834	0.0118349	0.0162977	0.026379	0.0213009	0.0275121	0.0421232	0.031716	0.0363347	0.0723951	0.0340658	0.0516693	0.0812856	0.0492845	0.113619	0.0378073	0.0901094	0.073849	0.0457462	0.06667	0.109783	0.0999729	0.106623	0.102219	0.123444	0.101728	0.205126	0.169473	0.170376	0.134396	0.036258	0.130632	0.162605	0.172429	0.202384	0.0765531	0.185329	0.179382	0.121199	0.193381
O43290	0.387193	0.315515	0.115348	0.00600135	0.0108908	0.00958588	0.00873461	0.0117827	0.0152466	0.00993261	0.0125001	0.0102455	0.0291972	0.0226842	0.026827	0.0261918	0.0192864	0.0494562	0.0450977	0.0465056	0.0362484	0.0438267	0.047014	0.0578852	0.0574134	0.0631614	0.0551966	0.0428002	0.0861132	0.0684509	0.105924	0.102649	0.114139	0.0397563	0.106563	0.1424	0.0870627	0.132976	0.122272	0.0599684	0.153558	0.136951	0.238068	0.152064	0.0976382	0.0256627	0.181881	0.108092	0.10873
O43292	0.0124884	0.0374821	0.00437179	0.00871079	0.0115243	0.0052986	0.00931002	0.0124481	0.0167439	0.0134612	0.0100937	0.019798	0.021102	0.0214497	0.0326336	0.0512212	0.0371464	0.038088	0.0615857	0.0481037	0.0795501	0.0843086	0.0793181	0.0876301	0.0328846	0.0896289	0.111331	0.0364723	0.110486	0.0875406	0.099192	0.117354	0.221327	0.131369	0.192163	0.299362	0.175595	0.184444	0.231369	0.0398546	0.230899	0.202185	0.193697	0.19815	0.149529	0.17568	0.262203	0.102901	0.207593
O43293	0.0143099	0.476659	0.00886798	0.00956953	0.00460834	0.0069958	0.0160122	0.0189253	0.0114119	0.0149915	0.0149568	0.0193116	0.0239892	0.0178725	0.0375937	0.0282892	0.0289834	0.0371047	0.00364555	0.0337661	0.0472075	0.0546613	0.0577071	0.0744848	0.0389715	0.0684814	0.0518615	0.0468557	0.0840919	0.0720968	0.120875	0.0873029	0.0854732	0.124142	0.178162	0.212755	0.135454	0.13415	0.0862639	0.0399169	0.243321	0.175301	0.306765	0.189054	0.0802638	0.0778908	0.345618	0.189098	0.123759
O43314	0.307997	0.214721	0.125518	0.00876518	0.0189796	0.0582497	0.017462	0.0159986	0.0270144	0.0158703	0.0163686	0.0331852	0.056676	0.0255301	0.0243039	0.0566519	0.0317288	0.0738035	0.0583623	0.0296222	0.0552975	0.0636487	0.0414386	0.0655062	0.0824104	0.0516043	0.0685198	0.0483174	0.0508546	0.0678583	0.102245	0.0628003	0.0933356	0.116857	0.0843874	0.132805	0.0882538	0.0976607	0.108192	0.0578661	0.129349	0.141934	0.185949	0.181239	0.136971	0.141926	0.296296	0.1455	0.0958955
O43390	0.695635	0.861676	0.116384	0.00398202	0.00391455	0.00423441	0.00678335	0.0125067	0.0348462	0.00230258	0.00612977	0.00919636	0.0162781	0.0152597	0.0149352	0.011123	0.0141223	0.0284558	0.186999	0.0214365	0.00817809	0.0331513	0.0240833	0.0470715	0.0324428	0.0303971	0.00645922	0.0145986	0.0312488	0.0247581	0.0707934	0.0399559	0.0152368	0.0450137	0.0454607	0.101677	0.0689973	0.0844563	0.0198623	0.013634	0.0527397	0.120453	0.14662	0.121231	0.0255393	0.0598327	0.14219	0.122846	0.144938
O43395	0.415902	0.420159	0.142228	0.00418407	0.00494631	0.0103608	0.00417487	0.013857	0.0279367	0.00829784	0.00532135	0.0131919	0.0269294	0.0141127	0.0105442	0.0316863	0.0218794	0.0400292	0.0400496	0.0199602	0.0350693	0.0457524	0.0344311	0.056592	0.0565766	0.0403573	0.0460878	0.0441368	0.0583264	0.0612217	0.0966328	0.0710552	0.0807987	0.0716793	0.0899638	0.141634	0.0875976	0.126146	0.0997252	0.0641985	0.131458	0.151891	0.260515	0.174369	0.0707839	0.0571871	0.220194	0.131866	0.101431
O43396	0.847197	0.892605	0.481279	0.00607304	0.00358772	0.0101066	0.0376103	0.0237355	0.024902	0.0399017	0.0380048	0.00786978	0.0294806	0.0154056	0.0584334	0.0703136	0.00991749	0.0443652	0.0673351	0.0769796	0.00579818	0.0776738	0.0102783	0.0766412	0.0495494	0.0788235	0.00715518	0.0427777	0.0110594	0.0588435	0.0579981	0.0823885	0.0128331	0.124647	0.0123292	0.147863	0.0567762	0.0945367	0.0116322	0.0276823	0.0169329	0.169289	0.0543745	0.155189	0.0154949	0.141445	0.0316282	0.134865	0.0786185
O43399-7	0.660389	0.932137	0.568084	0.00925596	0.0039524	0.00427759	0.0219859	0.0158765	0.056588	0.00576698	0.030181	0.0183883	0.0107716	0.0183387	0.0704646	0.0416289	0.027528	0.0200491	0.123526	0.0602279	0.00808758	0.134965	0.0305847	0.107144	0.0159206	0.0825195	0.00551603	0.0387797	0.0454387	0.0722176	0.0587797	0.0811251	0.00987442	0.1957	0.0449152	0.14058	0.0814032	0.117107	0.0146828	0.0162473	0.0577409	0.138768	0.0601072	0.173676	0.00956519	0.143824	0.0631768	0.120617	0.0625222
O43402	0.0135638	0.0186067	0.00193806	0.00588652	0.00838939	0.00809578	0.011936	0.0103068	0.0172441	0.0141639	0.0167495	0.0169533	0.0331751	0.0190822	0.0372327	0.0458424	0.032771	0.052765	0.0645743	0.0410124	0.0716825	0.106652	0.0424811	0.0833924	0.0610364	0.0777719	0.113619	0.0620346	0.0798841	0.091602	0.115678	0.108425	0.216977	0.115859	0.189879	0.252506	0.126324	0.167632	0.243539	0.0551181	0.245957	0.200323	0.247007	0.20655	0.142539	0.124287	0.374555	0.122173	0.153909
O43427	0.378594	0.25685	0.0676447	0.0120156	0.00809109	0.00611383	0.0415261	0.0305163	0.0400072	0.0209149	0.0370333	0.0156765	0.0404304	0.0227321	0.0728252	0.0945719	0.0217951	0.0604886	0.0647089	0.0643259	0.0506165	0.157431	0.0328908	0.0772141	0.0679703	0.113021	0.0568645	0.0505546	0.0631162	0.0835882	0.191639	0.100735	0.0842012	0.266673	0.0882024	0.141252	0.204524	0.123097	0.137155	0.0137377	0.105348	0.20777	0.169602	0.164806	0.152219	0.110832	0.141291	0.183844	0.120646
O43432-3	0.204312	0.534979	0.101966	0.0274048	0.00918138	0.00666606	0.012829	0.0300796	0.0163394	0.0066396	0.00995344	0.053259	0.0157833	0.00773963	0.0276559	0.0172795	0.0633995	0.0330147	0.0165216	0.0428649	0.0329721	0.0490296	0.0835416	0.060143	0.0413069	0.0608938	0.0371139	0.0257841	0.084812	0.0630537	0.106248	0.0696809	0.0626389	0.0510047	0.0925432	0.151989	0.0955781	0.134992	0.0744613	0.0278748	0.121917	0.197984	0.193728	0.193556	0.0710124	0.0612825	0.183598	0.159729	0.14605
O43447	0.759095	0.899182	0.577187	0.00749113	0.00395931	0.00280134	0.0225174	0.0278287	0.0360789	0.0162265	0.0197807	0.0104719	0.00538017	0.0193301	0.0433364	0.0543158	0.0121223	0.020534	0.101563	0.0493559	0.00857949	0.100312	0.0231092	0.0827996	0.0259195	0.066726	0.00831269	0.0501528	0.025823	0.0579008	0.0440866	0.063591	0.0121078	0.088461	0.0262675	0.131326	0.0523952	0.0987766	0.013785	0.0301398	0.0309785	0.148113	0.0758122	0.176437	0.0166416	0.102877	0.0413584	0.127117	0.0731737
O43464	0.101215	0.0803388	0.00910651	0.00855791	0.00645972	0.00315039	0.00249571	0.0382223	0.00965335	0.0074146	0.00328799	0.0106252	0.0158985	0.0110973	0.00984648	0.0202553	0.0188223	0.020608	0.0426527	0.018108	0.0499476	0.0471871	0.0227168	0.0569063	0.031197	0.0337184	0.054084	0.0274226	0.0411438	0.0457258	0.0814546	0.0587307	0.120245	0.0816515	0.0903161	0.190383	0.0954431	0.151003	0.186791	0.0326053	0.164377	0.302794	0.258736	0.320919	0.222479	0.288098	0.346723	0.196697	0.237218
O43488	0.332813	0.739397	0.249654	0.00975898	0.00749112	0.00952502	0.0138564	0.0215835	0.0250488	0.0370042	0.0207036	0.0280879	0.0364144	0.0192504	0.0337312	0.0811024	0.0359474	0.0625787	0.0554369	0.0366839	0.0121782	0.116809	0.0525355	0.0710806	0.0651689	0.0546122	0.0176038	0.0790827	0.0544858	0.0595976	0.0730686	0.0755121	0.0259097	0.0641738	0.0924505	0.163259	0.0562824	0.150734	0.0364088	0.0864613	0.119203	0.234436	0.166144	0.247496	0.0333078	0.168341	0.133466	0.170439	0.135176
O43491	0.0420085	0.19327	0.0116776	0.0798776	0.103514	0.0788616	0.079786	0.0327174	0.0974917	0.104732	0.0346682	0.0540804	0.126773	0.0462912	0.055323	0.145489	0.0851233	0.143553	0.112372	0.0716116	0.096372	0.19308	0.0681613	0.20704	0.136836	0.130719	0.165092	0.182774	0.136571	0.174671	0.153884	0.113059	0.137521	0.13303	0.18242	0.161415	0.140364	0.165675	0.118772	0.0913893	0.154033	0.121818	0.0720338	0.164436	0.0660373	0.0546924	0.165008	0.0631466	0.0533133
O43493	0.0292657	0.058234	0.00242662	0.0143536	0.0204047	0.0028186	0.0263345	0.0336071	0.044003	0.014792	0.0318476	0.0430356	0.0203332	0.0340908	0.0574739	0.10328	0.127991	0.0218082	0.123877	0.0853076	0.204256	0.285174	0.0934497	0.225786	0.04077	0.0948185	0.151417	0.0636319	0.0985192	0.101057	0.147735	0.0678963	0.150493	0.18992	0.0889003	0.156918	0.339495	0.0924243	0.0996742	0.0172176	0.10564	0.123261	0.146356	0.2032	0.0857101	0.0805372	0.264017	0.0811094	0.124513
O43504	0.130291	0.441973	0.00293352	0.00349683	0.00771955	0.00340738	0.00759735	0.00748164	0.0461226	0.0115907	0.0100355	0.0175946	0.0491221	0.0264849	0.0245895	0.108617	0.0517309	0.109548	0.130688	0.0718216	0.0916671	0.277431	0.0578913	0.242129	0.0989835	0.116499	0.103968	0.0715188	0.102881	0.136407	0.251593	0.0910899	0.114828	0.220005	0.148454	0.182908	0.195638	0.163034	0.0948075	0.0241151	0.161055	0.143341	0.127755	0.2289	0.0652178	0.116284	0.291459	0.0612511	0.0899754
O43516	0.169123	0.0310398	0.0257821	0.058046	0.0674302	0.0988856	0.0450478	0.0670873	0.0575057	0.0619127	0.0374781	0.0749603	0.076392	0.0464967	0.0585735	0.100441	0.0765335	0.101962	0.0786148	0.0738874	0.0819193	0.124663	0.0788294	0.0919704	0.106988	0.0745721	0.1014	0.120512	0.100103	0.0951415	0.129505	0.0862755	0.121354	0.0820321	0.104148	0.126251	0.0778321	0.111162	0.13137	0.197092	0.11603	0.135581	0.205723	0.136709	0.121495	0.025297	0.15107	0.126692	0.0620706
O43566	0.31511	0.212452	0.0782649	0.0331119	0.0464946	0.0501679	0.0466046	0.0310747	0.0767594	0.107411	0.0380854	0.0355718	0.0819801	0.0424348	0.0734429	0.117159	0.054423	0.10801	0.121793	0.069701	0.0720211	0.163957	0.0624426	0.137776	0.118038	0.113285	0.0975269	0.142374	0.0708334	0.109016	0.18531	0.108159	0.0927279	0.123847	0.104024	0.141147	0.103065	0.12704	0.0700844	0.0786723	0.105591	0.131744	0.109433	0.148021	0.0743877	0.0603564	0.15914	0.089408	0.0521482
O43583	0.481346	0.66254	0.216242	0.00603826	0.00837718	0.00550124	0.0115198	0.0166996	0.0228885	0.0137086	0.0100234	0.00778099	0.011667	0.0310805	0.0146473	0.0418948	0.0118548	0.0217681	0.166791	0.0169554	0.0188818	0.0934516	0.0122149	0.0561793	0.0292338	0.0244243	0.0237947	0.0498612	0.0192984	0.0387028	0.0708295	0.0286983	0.043224	0.12141	0.0345195	0.0897105	0.127241	0.090795	0.0419381	0.0677308	0.0592428	0.137632	0.201862	0.209343	0.0540384	0.0792117	0.384017	0.135606	0.145372
O43586	0.0648411	0.410027	0.015992	0.0351036	0.0306731	0.0111547	0.0203862	0.0287373	0.0409333	0.0208955	0.016638	0.0406649	0.0693808	0.0179625	0.0421911	0.068636	0.0588333	0.128169	0.0642129	0.0562911	0.0581445	0.142915	0.0775125	0.111834	0.137819	0.0742882	0.081141	0.0542058	0.0737274	0.0908172	0.2062	0.0807482	0.0920402	0.186084	0.130084	0.144429	0.142755	0.118641	0.0771729	0.0362712	0.143955	0.150646	0.120549	0.177831	0.0918137	0.0910973	0.350405	0.129026	0.079107
O43615	0.00758837	0.00920486	0.00210793	0.00134445	0.00292157	0.00302157	0.00364399	0.00510693	0.0076665	0.00667684	0.00318866	0.0090992	0.0116408	0.0091663	0.0113521	0.0277245	0.0203369	0.0282877	0.0331268	0.0144302	0.0382512	0.0739852	0.0277817	0.0353265	0.0286065	0.0333839	0.0453474	0.0434474	0.0529719	0.0377305	0.0769313	0.0576122	0.106947	0.0955736	0.0988125	0.160799	0.0807983	0.142904	0.207267	0.0651515	0.256411	0.270598	0.352811	0.279041	0.264081	0.173882	0.500315	0.20019	0.168138
O43617	0.787415	0.733045	0.124504	0.0048455	0.00827062	0.00257709	0.0322387	0.0197227	0.0475844	0.00176649	0.0368335	0.00907628	0.00572876	0.0358621	0.0795192	0.00328625	0.0115354	0.0177903	0.102727	0.105254	0.0203768	0.0200096	0.0203792	0.138247	0.0217305	0.171604	0.0253131	0.00218408	0.0238059	0.0948357	0.0529059	0.125182	0.0345799	0.247897	0.0300969	0.153907	0.320575	0.116373	0.0270163	0.00578088	0.043932	0.129257	0.111026	0.106741	0.0249827	0.138986	0.076648	0.0937291	0.158629
O43633	0.454543	0.600144	0.152824	0.0108807	0.00851633	0.0184804	0.021091	0.0121943	0.0387888	0.0430379	0.0216888	0.0229464	0.047957	0.00932332	0.037679	0.0893434	0.0363897	0.06338	0.0839275	0.0479988	0.0449825	0.167599	0.0547848	0.140124	0.0732908	0.0746938	0.0542024	0.1073	0.0573431	0.108837	0.148756	0.0811492	0.0682811	0.180174	0.0843034	0.194589	0.130803	0.118044	0.0870455	0.0991619	0.10149	0.168578	0.193037	0.187233	0.0688894	0.0420935	0.177953	0.112778	0.0627219
O43639	0.226487	0.382889	0.100567	0.0454383	0.0162196	0.100672	0.0620489	0.0536659	0.0705681	0.037432	0.0417704	0.0628948	0.130791	0.0205157	0.0888736	0.0756468	0.0701789	0.124754	0.053903	0.0890483	0.0696915	0.101447	0.0912951	0.107677	0.109304	0.119137	0.0668852	0.0702501	0.0868524	0.0729227	0.11805	0.0904055	0.0755222	0.145424	0.10386	0.129095	0.0882914	0.113889	0.0796596	0.0621149	0.0965108	0.152064	0.0981508	0.119743	0.092332	0.0749182	0.141467	0.10402	0.0777127
O43660	0.378711	0.180342	0.0451724	0.00346105	0.00601397	0.00619881	0.00155747	0.00132371	0.0396215	0.00631865	0.00274124	0.00884321	0.00373194	0.0244816	0.00777972	0.023354	0.0120611	0.0219178	0.00632622	0.0109166	0.0530041	0.0357483	0.014569	0.10332	0.0222158	0.0210736	0.0935316	0.0332645	0.0240597	0.0863389	0.0784085	0.0344773	0.131458	0.0631656	0.0412725	0.179335	0.12712	0.0793528	0.150685	0.0261272	0.100463	0.148277	0.309239	0.17792	0.153747	0.048566	0.403949	0.116282	0.140651
O43670-4	0.319459	0.406553	0.0568257	0.00952949	0.00458579	0.00279274	0.00172822	0.0127292	0.0154262	0.0106695	0.00360108	0.0237473	0.0171993	0.0134728	0.00460396	0.0104258	0.0285438	0.0277744	0.0282785	0.0088311	0.026593	0.0313005	0.0376118	0.0441332	0.0411232	0.0182408	0.0350625	0.0236974	0.0609909	0.0580516	0.0686024	0.035128	0.0831744	0.0595511	0.0895431	0.133379	0.114811	0.104094	0.0954087	0.0408894	0.125591	0.166356	0.294239	0.214021	0.103281	0.0630709	0.292255	0.150779	0.150135
O43674	0.00289502	0.0520775	0.00126938	0.00138615	0.004155	0.00147443	0.00223256	0.00274999	0.0128635	0.00272733	0.00312196	0.0054411	0.00296086	0.0105977	0.00901531	0.0102772	0.0135422	0.00507336	0.0728968	0.011849	0.0468892	0.0236459	0.0176166	0.0453424	0.0122732	0.0265975	0.051064	0.00789166	0.034582	0.0356959	0.0380151	0.0431309	0.112776	0.0935389	0.0882341	0.180208	0.116275	0.116122	0.209707	0.0147742	0.238524	0.282815	0.25924	0.303254	0.26247	0.301468	0.617457	0.203705	0.291095
O43676	0.0293573	0.0202645	0.00237289	0.00150318	0.00346971	0.00252011	0.00514368	0.00712103	0.00480701	0.0165383	0.00408377	0.00564778	0.0185929	0.0122591	0.0120406	0.118081	0.0119334	0.0340816	0.0526524	0.0184278	0.0463091	0.19989	0.0159542	0.0256627	0.0391956	0.0308409	0.0526387	0.125534	0.0348059	0.0328412	0.0817846	0.0528698	0.111156	0.0595162	0.0894981	0.173452	0.0860554	0.131071	0.224428	0.0906994	0.246261	0.30188	0.30223	0.300642	0.296734	0.0961626	0.557918	0.192269	0.211454
O43678	0.00733668	0.0367064	0.00267458	0.00166345	0.00462809	0.0023181	0.00304015	0.00482675	0.0147643	0.00780013	0.00430135	0.0103088	0.0179245	0.0126882	0.0104022	0.0418372	0.019484	0.0395035	0.0344481	0.0141681	0.0512027	0.0897507	0.0318232	0.050021	0.0387756	0.0333137	0.0510087	0.0569597	0.0682295	0.0532139	0.0817622	0.0664145	0.107079	0.0785734	0.151126	0.137504	0.0735937	0.15887	0.198921	0.0803327	0.287365	0.267997	0.334682	0.280208	0.249824	0.166291	0.314282	0.199505	0.166915
O43684-2	0.413917	0.529524	0.0998765	0.00565898	0.00548744	0.00364505	0.00543727	0.0140323	0.0291266	0.00884544	0.00648111	0.013153	0.0292672	0.0235796	0.0150004	0.0219732	0.0199369	0.0450836	0.0598327	0.0223506	0.0332438	0.0422098	0.0275453	0.0596374	0.0459137	0.0434991	0.0305782	0.0270293	0.0375604	0.0578178	0.0953056	0.0601203	0.0543047	0.0477082	0.0817308	0.167929	0.109913	0.119668	0.0688029	0.0263058	0.111817	0.164767	0.202157	0.206712	0.0772594	0.0519242	0.242024	0.121223	0.142418
O43707	0.70578	0.831512	0.292686	0.0153755	0.0122452	0.0114517	0.05051	0.0328189	0.102499	0.0187735	0.038913	0.0150225	0.0264874	0.0239681	0.0715393	0.0622083	0.0232891	0.0341224	0.136557	0.0880906	0.0180036	0.12964	0.0341142	0.200506	0.0325081	0.124191	0.0246894	0.032626	0.0452194	0.137747	0.114386	0.114596	0.0255641	0.261436	0.047676	0.158628	0.183446	0.141457	0.0222538	0.0174839	0.0418349	0.132163	0.107331	0.151749	0.0153868	0.148623	0.0502832	0.0665699	0.101143
O43708	0.124396	0.543276	0.121274	0.00921566	0.00995681	0.00976305	0.0168826	0.0240507	0.0196952	0.0356297	0.0251271	0.0343487	0.0281312	0.0230277	0.0409094	0.0781489	0.0417951	0.0336606	0.0547719	0.0411299	0.0467823	0.109665	0.0625069	0.063223	0.0325331	0.0509952	0.0562559	0.0955585	0.0757552	0.0670514	0.0551585	0.0902869	0.06529	0.0622725	0.127574	0.16434	0.074376	0.135803	0.0604603	0.0724257	0.231441	0.23418	0.195183	0.223514	0.0543167	0.184627	0.232328	0.179779	0.202946
O43715	0.0233786	0.0345308	0.0113452	0.00241469	0.00106963	0.00264742	0.00174973	0.0061174	0.0310444	0.0106949	0.00430571	0.0124643	0.0358112	0.00955109	0.0109174	0.0352329	0.0158362	0.051761	0.0489037	0.0192688	0.0397457	0.0672974	0.0245132	0.0540114	0.0507377	0.0344996	0.0443751	0.0435118	0.0526728	0.0535361	0.0782026	0.0647821	0.0999027	0.0920576	0.126362	0.143199	0.102737	0.182347	0.23054	0.0426558	0.328306	0.298614	0.22471	0.293017	0.282203	0.280886	0.429663	0.183596	0.259499
O43716	0.00368087	0.0319748	0.00305823	0.00125658	0.00495079	0.00303858	0.00307412	0.00637827	0.0100082	0.0144931	0.00533168	0.00991181	0.0222333	0.0149759	0.0107521	0.0474962	0.0170257	0.0475656	0.027283	0.0166714	0.0423853	0.0761662	0.0201841	0.052578	0.0456306	0.0357852	0.0506304	0.0494432	0.043895	0.0466827	0.062026	0.0611345	0.106782	0.0699396	0.114896	0.163152	0.0873227	0.1415	0.227463	0.0488664	0.280078	0.275813	0.222788	0.279101	0.273328	0.234457	0.458686	0.195504	0.270808
O43719	0.837765	0.807742	0.537389	0.00710814	0.00483757	0.0106002	0.0334492	0.00682679	0.0242542	0.0115902	0.0404075	0.00550427	0.00326489	0.000985132	0.0590516	0.0108177	0.00847218	0.0088623	0.0442939	0.0732794	0.011791	0.0335902	0.0111439	0.0502359	0.0129999	0.0745349	0.0135957	0.0109494	0.016881	0.0618359	0.0302483	0.0819906	0.0218598	0.0663226	0.0257488	0.136245	0.0392823	0.131138	0.0310488	0.0284043	0.0263642	0.153089	0.0625196	0.152717	0.0382782	0.106298	0.0329926	0.149303	0.0566225
O43747	0.433298	0.81265	0.0563284	0.00723592	0.00522636	0.00348168	0.0106628	0.0178043	0.0280022	0.00544607	0.0111223	0.0142475	0.0265811	0.00753738	0.0295098	0.0260166	0.0319432	0.0516443	0.0667446	0.0539576	0.0181679	0.0692907	0.0475787	0.155881	0.0441128	0.114493	0.0291231	0.0198261	0.0635107	0.118125	0.140246	0.102301	0.0322104	0.215021	0.0878832	0.219499	0.202108	0.139552	0.0246446	0.0113288	0.101621	0.1725	0.174874	0.181346	0.0236397	0.146804	0.175769	0.100206	0.139026
O43760-2	0.0844433	0.0496765	0.00335592	0.0094861	0.0127366	0.00389801	0.0224138	0.0158003	0.0303113	0.00472386	0.0295817	0.0221322	0.0151825	0.0334548	0.0616175	0.0421676	0.069886	0.0407829	0.124755	0.104923	0.186331	0.134478	0.114495	0.203407	0.0556117	0.144431	0.208294	0.0378786	0.143922	0.111963	0.169398	0.144146	0.21894	0.314043	0.134183	0.224208	0.357599	0.147233	0.116373	0.00817744	0.180159	0.127653	0.14896	0.144764	0.0801912	0.131188	0.225492	0.0600037	0.129086
O43768	0.599344	0.817637	0.569343	0.0246351	0.0102995	0.0241432	0.0741699	0.0420689	0.0713835	0.0974964	0.0772431	0.0453823	0.0549664	0.0275306	0.123724	0.179885	0.0414157	0.06793	0.180311	0.125582	0.0220096	0.19556	0.053463	0.150065	0.0507281	0.0881923	0.0284945	0.175686	0.0509253	0.0994266	0.0752775	0.0819614	0.0245482	0.0621411	0.0522676	0.120534	0.0364634	0.10391	0.034165	0.143682	0.0545308	0.118978	0.0511771	0.11153	0.0270121	0.0343174	0.0518072	0.0965571	0.0246879
O43776	0.927217	0.886907	0.628222	0.00368089	0.00482991	0.00512385	0.0476297	0.0136419	0.047103	0.0430902	0.0386743	0.0029711	0.0115627	0.0154572	0.0731963	0.0779814	0.00373009	0.0142399	0.0845986	0.0766064	0.00960684	0.123249	0.00633656	0.0917746	0.0153974	0.0875724	0.00673793	0.0713344	0.00655654	0.0702457	0.036401	0.0742898	0.0146952	0.101906	0.00782612	0.141867	0.0572592	0.113683	0.0143377	0.0417644	0.0133451	0.156192	0.0575593	0.144681	0.0167106	0.0768919	0.0215024	0.127628	0.0624136
O43809	0.693331	0.867121	0.14824	0.00762463	0.00257795	0.00271165	0.00529868	0.00948584	0.0362703	0.00270154	0.00660726	0.0098329	0.00200927	0.000624511	0.0134139	0.00760165	0.0120084	0.0107761	0.0734827	0.0220752	0.0106791	0.0193132	0.0178296	0.0758071	0.0187236	0.0427183	0.00803139	0.00704818	0.0227254	0.0585701	0.0624855	0.0602586	0.0182961	0.0442101	0.0431195	0.146912	0.106389	0.0970986	0.0217026	0.00443416	0.0634237	0.150158	0.272287	0.152404	0.0210536	0.0201005	0.112103	0.111709	0.118749
O43813	0.397747	0.739087	0.193159	0.00739328	0.014682	0.00278467	0.0171346	0.0240439	0.0441492	0.0132714	0.0146234	0.0388438	0.0240318	0.0123686	0.0303449	0.0300025	0.0430285	0.0348651	0.0978181	0.0439786	0.0226441	0.0679217	0.0569382	0.0909445	0.0305239	0.0730837	0.0274992	0.0194369	0.0744935	0.0882176	0.116491	0.0743096	0.0350357	0.125354	0.0921207	0.162253	0.146615	0.127815	0.0461361	0.0206424	0.0888017	0.172433	0.142063	0.171189	0.0261701	0.0988947	0.168939	0.134225	0.143818
O43815	0.336266	0.464686	0.132775	0.015365	0.0122072	0.0199187	0.0312119	0.0153157	0.0299458	0.0348544	0.0239595	0.0177523	0.0222365	0.0183324	0.0343487	0.0833251	0.0298497	0.0775732	0.0677647	0.0503884	0.0411592	0.1376	0.0404781	0.0993233	0.074637	0.0866078	0.0589174	0.0777291	0.0609594	0.0969072	0.128755	0.117497	0.105255	0.129511	0.0913723	0.223133	0.14875	0.171056	0.0967738	0.0436465	0.130508	0.191582	0.142938	0.187034	0.0722721	0.143809	0.214454	0.111924	0.132963
O43818	0.37695	0.521013	0.146086	0.00694471	0.00432859	0.00731392	0.00309128	0.00506987	0.0128548	0.00400971	0.00328669	0.0130142	0.0223961	0.0113779	0.00801592	0.031692	0.0186807	0.0378645	0.0315191	0.00994676	0.0271522	0.0486087	0.0242575	0.0306439	0.0458308	0.0195265	0.0357761	0.0310118	0.0411902	0.0367619	0.0994185	0.0400822	0.072853	0.0469693	0.0795312	0.0817835	0.0972037	0.0651052	0.0804013	0.0263472	0.11503	0.0981419	0.22734	0.153972	0.0821738	0.0412015	0.321819	0.091367	0.120975
O43819	0.00698838	0.00684905	0.00180256	0.00168215	0.00521959	0.00403677	0.00204022	0.00477323	0.00866595	0.00964988	0.00359235	0.0121426	0.0300688	0.0140275	0.0140905	0.0282062	0.0215458	0.0590938	0.0327613	0.015511	0.05294	0.0499541	0.0303964	0.0452061	0.0640846	0.0332583	0.0602025	0.0367293	0.0601246	0.0462774	0.073656	0.0617876	0.117709	0.0815011	0.124962	0.187455	0.0857565	0.153653	0.230878	0.0371102	0.28312	0.296	0.260947	0.284397	0.251621	0.227738	0.420496	0.187466	0.218972
O43824	0.00997117	0.0122506	0.00409076	0.00686618	0.0116182	0.00555106	0.00372618	0.0162034	0.0277184	0.0176031	0.00855425	0.0224002	0.024569	0.019878	0.0280683	0.052871	0.0373704	0.0482132	0.035788	0.0269933	0.0635145	0.082548	0.054891	0.0527594	0.063357	0.0503919	0.0638256	0.0722547	0.082811	0.0539523	0.0750573	0.0658652	0.124644	0.075735	0.136946	0.161983	0.0800308	0.154672	0.19277	0.070663	0.252613	0.261488	0.322742	0.247791	0.228727	0.175388	0.3418	0.179929	0.189499
O43837	0.0105569	0.0552177	0.00283476	0.00129928	0.00655271	0.00254846	0.00230607	0.00409661	0.0119389	0.00700388	0.00334918	0.00855074	0.0110846	0.0132349	0.00879144	0.0480027	0.0181728	0.025627	0.0367435	0.0128644	0.05347	0.0866449	0.023944	0.0499077	0.0320779	0.0282599	0.0514539	0.0514372	0.0494037	0.0482266	0.0729448	0.0464111	0.111871	0.0954459	0.102413	0.182017	0.0771278	0.129396	0.190447	0.0589392	0.284201	0.301355	0.388795	0.311762	0.236388	0.117122	0.50802	0.1897	0.148947
O43847-2	0.881867	0.867095	0.524885	0.00964611	0.00744993	0.0104496	0.0938127	0.0128673	0.0526139	0.0423669	0.128486	0.0100023	0.0265241	0.00973776	0.166988	0.106425	0.0114415	0.0571845	0.125549	0.134999	0.0147551	0.144956	0.0122914	0.102927	0.0459188	0.0967447	0.0181094	0.0519862	0.01375	0.0821595	0.0685312	0.0840297	0.0213163	0.157731	0.0207465	0.112337	0.0571037	0.0720968	0.021404	0.0250832	0.0214049	0.149423	0.0536304	0.0806791	0.0180534	0.125464	0.0264164	0.107088	0.0614624
O43852-3	0.328033	0.103483	0.0313722	0.00428434	0.00808694	0.0212474	0.00905148	0.0192574	0.0167906	0.0360075	0.0106594	0.0112285	0.0467655	0.0208078	0.0200673	0.0975759	0.0174017	0.0817993	0.0535809	0.0374287	0.0736525	0.15115	0.030034	0.112298	0.0789021	0.0684	0.120881	0.0867169	0.0547535	0.113315	0.124952	0.0965098	0.193794	0.149545	0.115635	0.212854	0.165868	0.186931	0.24204	0.0708666	0.175935	0.235754	0.172303	0.236873	0.133991	0.135072	0.243437	0.102634	0.146207
O43861	0.0085237	0.008539	0.00433116	0.0138941	0.0200979	0.00635807	0.00943106	0.0307744	0.0304367	0.0207319	0.0143788	0.0605911	0.039106	0.0463337	0.0462266	0.0736954	0.111707	0.0700686	0.133543	0.0892244	0.157179	0.169554	0.230439	0.189865	0.0930061	0.1794	0.221494	0.0687978	0.187241	0.15142	0.174353	0.143303	0.163026	0.252974	0.15834	0.179622	0.234336	0.136267	0.133955	0.0366799	0.113096	0.153799	0.124646	0.141985	0.0987674	0.128516	0.0824628	0.0593849	0.0982521
O43865	0.469888	0.653781	0.109004	0.0129799	0.00961867	0.00936426	0.0226257	0.016262	0.0306644	0.0134485	0.023942	0.019165	0.018065	0.017144	0.0591846	0.0517305	0.0303136	0.0329522	0.0665564	0.0654291	0.0360676	0.0988185	0.0436983	0.109771	0.0441175	0.119038	0.0482141	0.0556365	0.0685779	0.125811	0.153392	0.151042	0.0686077	0.319054	0.112655	0.202678	0.281329	0.195964	0.0589449	0.0275012	0.0904916	0.170987	0.158095	0.14206	0.0435969	0.134951	0.137417	0.120714	0.122982
O43914	0.00332693	0.00202159	0.00172924	0.0385339	0.0652424	0.0364967	0.0369208	0.0409937	0.0636475	0.0322591	0.0336745	0.0534004	0.060203	0.0652595	0.0674366	0.0870849	0.0805872	0.0933514	0.111379	0.0839716	0.139117	0.150863	0.105121	0.161037	0.0847503	0.116059	0.160359	0.0713766	0.143458	0.151108	0.154201	0.128772	0.185693	0.16004	0.169435	0.170416	0.162569	0.155271	0.160051	0.047309	0.160906	0.142216	0.149355	0.156432	0.0967674	0.130623	0.194154	0.0849346	0.13562
O43920	0.00763883	0.00757837	0.00147266	0.00195454	0.00322095	0.00240088	0.00149302	0.00398974	0.00986124	0.00530618	0.00283008	0.0110836	0.00439288	0.00865812	0.0109551	0.0160874	0.019695	0.0123611	0.026593	0.0122036	0.052375	0.0480846	0.0252123	0.0517973	0.0189004	0.0223074	0.0629837	0.020643	0.0561772	0.0403974	0.0613323	0.0378335	0.119151	0.126154	0.114254	0.17457	0.0725632	0.106038	0.247173	0.0400967	0.260845	0.30801	0.449828	0.317638	0.255665	0.0911389	0.422739	0.170502	0.135498
O60216	0.0593865	0.119598	0.0805356	0.00766287	0.0135683	0.0118954	0.00269781	0.00969991	0.0201011	0.00487016	0.00339752	0.0138116	0.00700182	0.0174944	0.011069	0.0092078	0.0212756	0.0224853	0.0541016	0.0134663	0.0434468	0.0162418	0.0382204	0.0360431	0.0345087	0.0290138	0.0416686	0.0107406	0.0509283	0.0317221	0.0337904	0.0421788	0.0922257	0.0547949	0.118219	0.130265	0.108084	0.100415	0.114184	0.0240093	0.173662	0.17072	0.16205	0.199708	0.172601	0.0900461	0.472577	0.172315	0.266534
O60220	0.00499378	0.0140563	0.00154774	0.000812266	0.00772625	0.0111377	0.0036744	0.00837785	0.00833136	0.0071711	0.00508348	0.0139076	0.0529896	0.0128052	0.0232204	0.0520973	0.0169062	0.0739973	0.0269203	0.0272212	0.0521297	0.0597893	0.0470503	0.0532678	0.069344	0.0476095	0.0569752	0.0628708	0.081211	0.0566037	0.064509	0.0817927	0.116986	0.0730203	0.135037	0.17823	0.0871964	0.166458	0.242466	0.0727877	0.289366	0.291919	0.225978	0.25431	0.254358	0.271531	0.356432	0.180253	0.23788
O60234	0.910817	0.880004	0.69506	0.00592649	0.00650191	0.00167843	0.031168	0.0333109	0.0483716	0.0129756	0.0393559	0.00254461	0.000472983	0.0254431	0.0595987	0.0748875	0.00318787	0.0172579	0.00774883	0.0822862	0.00899591	0.157604	0.00399572	0.124433	0.0137758	0.0976118	0.00600239	0.04055	0.00472993	0.0900816	0.041851	0.0830536	0.0139729	0.154067	0.00801265	0.190117	0.0576731	0.120959	0.0151246	0.029828	0.0106942	0.165531	0.0509133	0.173232	0.0160644	0.137941	0.0234654	0.129286	0.0567458
O60262	0.0222094	0.0676901	0.00174417	0.0633867	0.0863764	0.068522	0.0510876	0.0453874	0.0676316	0.0870852	0.0344292	0.0586742	0.0968735	0.0472149	0.0647346	0.144172	0.078563	0.105472	0.108427	0.0812711	0.091009	0.184016	0.121252	0.170273	0.0959316	0.145233	0.164265	0.12984	0.148304	0.154938	0.193578	0.162065	0.183294	0.177918	0.183224	0.207117	0.167469	0.145594	0.151647	0.0511844	0.136587	0.143995	0.112842	0.130832	0.0713084	0.0719823	0.142414	0.0760927	0.0676696
O60264	0.0970492	0.353242	0.130082	0.00282178	0.00358271	0.00427683	0.00247234	0.0050438	0.0186447	0.00598515	0.00330384	0.00765909	0.0126501	0.00844182	0.00774339	0.0238643	0.0134617	0.0239214	0.0164719	0.0117391	0.028449	0.0498728	0.0186828	0.0369005	0.0295823	0.0230499	0.0346893	0.0192077	0.0376128	0.0385309	0.068087	0.0366746	0.0691344	0.0673672	0.0719206	0.128733	0.091271	0.0835981	0.0807841	0.0121207	0.138549	0.173799	0.191818	0.203595	0.143438	0.116916	0.574388	0.180921	0.185128
O60271	0.883593	0.864631	0.46949	0.00585631	0.00666281	0.00640259	0.0450375	0.00176159	0.0163283	0.0219139	0.0447503	0.00649192	0.0267894	0.00709504	0.0920952	0.0414651	0.00797619	0.0424145	0.106586	0.0934152	0.0136118	0.10088	0.00950403	0.0857822	0.0393061	0.114493	0.0122158	0.03603	0.0126327	0.120201	0.0702757	0.0991718	0.0177268	0.156425	0.0156968	0.173428	0.0726365	0.117937	0.0226087	0.026641	0.0182891	0.147214	0.0702902	0.13844	0.0212679	0.136736	0.0306638	0.114027	0.0713125
O60306	0.781023	0.65523	0.280276	0.00589024	0.0204645	0.0065009	0.00202294	0.00218315	0.0343686	0.0119785	0.00511836	0.00919305	0.0256692	0.0265427	0.00441164	0.0347782	0.0131787	0.0462171	0.0696792	0.0138273	0.0349423	0.0313064	0.0171067	0.0843041	0.0546479	0.0247263	0.03898	0.0410509	0.014512	0.0767491	0.0887314	0.0294408	0.0540804	0.0369403	0.0283287	0.153062	0.0856176	0.0607733	0.0409536	0.0328713	0.0412665	0.156127	0.107749	0.117347	0.0345305	0.0500821	0.0873177	0.116642	0.137585
O60313-2	0.00621951	0.015683	0.00279438	0.00104765	0.00520247	0.0027901	0.00314525	0.00536614	0.012161	0.00458176	0.00411506	0.00817047	0.0130551	0.0151515	0.0103629	0.0244038	0.018059	0.0241247	0.0344765	0.014987	0.0526159	0.0632576	0.0260854	0.0463001	0.0383912	0.03141	0.0592704	0.032787	0.0470832	0.048171	0.0737775	0.0551927	0.120038	0.0870251	0.0980831	0.180635	0.0904651	0.127656	0.206975	0.0310914	0.233561	0.276943	0.297208	0.297112	0.249948	0.242162	0.491213	0.194425	0.213809
O60315	0.0673677	0.36893	0.273655	0.012195	0.0109063	0.00302779	0.00344675	0.0104722	0.0322886	0.00463978	0.00326582	0.023257	0.00201241	0.0261232	0.00876205	0.00731896	0.0226542	0.00453927	0.0954628	0.0108481	0.027466	0.0310535	0.038108	0.0515019	0.00536338	0.0181314	0.0375157	0.0221562	0.0552337	0.0536809	0.0292576	0.0323025	0.0614511	0.0707755	0.0907888	0.0976924	0.0859359	0.0852787	0.0769099	0.0409864	0.171987	0.141484	0.165382	0.192996	0.116515	0.12278	0.507937	0.164854	0.192602
O60331-3	0.0247021	0.055927	0.0228156	0.117728	0.098795	0.0950873	0.0874881	0.0753761	0.104743	0.090706	0.0559719	0.0855711	0.117421	0.04665	0.0925965	0.142955	0.0955994	0.125247	0.154754	0.109477	0.124727	0.168907	0.140204	0.2062	0.124405	0.149999	0.165774	0.109934	0.143148	0.122787	0.159479	0.11608	0.140413	0.160941	0.134179	0.156668	0.110365	0.13534	0.126312	0.0425867	0.0948501	0.103228	0.100907	0.102772	0.0652864	0.0571057	0.0840504	0.0634314	0.0455985
O60337	0.111351	0.000926505	0.0129424	0.0156677	0.00944574	0.00743026	0.0206973	0.0308184	0.0131476	0.00552556	0.0194989	0.0293752	0.0245159	0.0258842	0.047156	0.0290385	0.0525561	0.0377255	0.0714756	0.0491512	0.0966557	0.0824212	0.0628587	0.116829	0.0432885	0.083974	0.136357	0.0232869	0.119628	0.136246	0.0546418	0.118569	0.196596	0.169226	0.148691	0.260883	0.198329	0.168013	0.251648	0.0182076	0.182999	0.172417	0.198758	0.195528	0.127618	0.223026	0.246054	0.0868024	0.231785
O60341	0.229585	0.532623	0.2225	0.00625952	0.00548043	0.0176934	0.00459982	0.0101274	0.0268813	0.00795047	0.00494248	0.0133938	0.0182214	0.0215902	0.010784	0.0254968	0.0188766	0.0356908	0.0330664	0.0145318	0.0214599	0.0516489	0.0393184	0.043022	0.0523973	0.0288342	0.0328596	0.0213287	0.054473	0.0399335	0.0674065	0.0484644	0.0514942	0.0525819	0.0897645	0.135106	0.0839376	0.0964417	0.0548067	0.0225067	0.158006	0.15691	0.168876	0.187966	0.0779929	0.0835709	0.334608	0.152054	0.156714
O60353	0.0365041	0.0122025	0.00749748	0.0494145	0.07198	0.0472963	0.0327742	0.0464473	0.0640025	0.0275948	0.0430495	0.0616815	0.0650251	0.0537918	0.0640573	0.0681837	0.0679732	0.0856711	0.0907127	0.0653572	0.113848	0.0994377	0.136482	0.14089	0.102939	0.115669	0.162305	0.0647851	0.133266	0.151949	0.13737	0.137557	0.18903	0.185943	0.198193	0.193963	0.126684	0.154584	0.178257	0.0331622	0.148196	0.145316	0.156044	0.147942	0.105073	0.149316	0.121843	0.0902838	0.0852916
O60427	0.0149879	0.0242313	0.0025808	0.00558693	0.0118527	0.006987	0.0115176	0.0126582	0.0276884	0.0199119	0.00996155	0.0175184	0.0572842	0.0241967	0.0325152	0.0668456	0.0346504	0.0775276	0.0670661	0.0494695	0.0641216	0.0892108	0.0557739	0.100264	0.0770415	0.100391	0.129509	0.0636856	0.106799	0.108526	0.111421	0.110385	0.207619	0.122682	0.200512	0.217899	0.134786	0.186258	0.23526	0.0481526	0.224291	0.191668	0.180248	0.205006	0.125274	0.166784	0.336935	0.111098	0.171438
O60476	0.0347888	0.0164439	0.00404961	0.00552413	0.0157132	0.0076507	0.00710141	0.0139133	0.0184166	0.0145493	0.00599407	0.0132343	0.03406	0.0289654	0.0132293	0.0512941	0.0294359	0.0476113	0.0474747	0.0210941	0.0762532	0.116021	0.038118	0.0706587	0.0507183	0.0402185	0.104199	0.046483	0.0764431	0.0796468	0.140143	0.0639182	0.135512	0.229362	0.147575	0.154392	0.202682	0.137046	0.162825	0.0319553	0.245865	0.209183	0.195992	0.244134	0.186133	0.177872	0.425139	0.179661	0.159183
O60488	0.0619978	0.169049	0.0171714	0.0165066	0.0230012	0.00576678	0.0157219	0.0136262	0.0374023	0.0148768	0.0117593	0.0206905	0.027092	0.0230566	0.0253933	0.0583423	0.0474328	0.0538564	0.0915581	0.0427997	0.0931512	0.144037	0.0531469	0.126007	0.061331	0.0700653	0.0908524	0.0529303	0.0774328	0.0899726	0.13995	0.0663493	0.133418	0.139548	0.120273	0.167795	0.132609	0.118325	0.13957	0.0255922	0.180183	0.185305	0.250751	0.233181	0.131903	0.140435	0.375429	0.123011	0.13947
O60493	0.72166	0.813104	0.306019	0.00491989	0.00703731	0.00509628	0.0232302	0.00810971	0.0459904	0.011313	0.0223024	0.00731841	0.0223584	0.0138663	0.0519536	0.0650728	0.013097	0.0459016	0.0061902	0.0729594	0.0168422	0.179648	0.0200475	0.107823	0.0511317	0.106413	0.0186175	0.0454503	0.0354572	0.0716923	0.156809	0.0925645	0.0287655	0.181795	0.0351607	0.174698	0.0976806	0.14342	0.0293393	0.0287209	0.0440113	0.184138	0.137708	0.157105	0.0237856	0.0945346	0.0778435	0.131952	0.0791682
O60496	0.512087	0.630683	0.254908	0.0184966	0.0132451	0.0275054	0.0328673	0.0363693	0.0409116	0.0447797	0.0291187	0.0345629	0.0674803	0.010562	0.0485597	0.0995277	0.0401054	0.101046	0.0748314	0.0558559	0.0359059	0.155229	0.0527785	0.104625	0.0777682	0.0763155	0.0437557	0.0693316	0.0500363	0.078162	0.127547	0.0835469	0.0642348	0.126773	0.0656888	0.157319	0.0862518	0.119387	0.0674018	0.0389027	0.0705201	0.169684	0.0942923	0.176241	0.0580249	0.0816977	0.0987179	0.112507	0.0879962
O60503	0.00754525	0.00604712	0.00257454	0.0489754	0.110856	0.0267797	0.0360503	0.0316568	0.0971165	0.032418	0.0273906	0.0471257	0.0524394	0.0665669	0.05994	0.0877518	0.0732723	0.0786753	0.115991	0.0775467	0.11348	0.139278	0.109221	0.154217	0.0972596	0.131237	0.183334	0.0785308	0.163254	0.164192	0.175822	0.151018	0.187804	0.279752	0.19944	0.156298	0.2311	0.158425	0.136968	0.0319331	0.153981	0.124802	0.121273	0.154144	0.0772287	0.116353	0.128556	0.0739268	0.0964517
O60504	0.177702	0.33513	0.0572355	0.0252884	0.0450524	0.0572029	0.0234265	0.0450931	0.034782	0.0212051	0.0188464	0.0316656	0.0504543	0.0361547	0.0374546	0.0545992	0.0471502	0.0591624	0.0311985	0.0482555	0.0502571	0.0823945	0.0593197	0.0804946	0.0708842	0.0575994	0.0588428	0.0494455	0.0786766	0.0813659	0.122781	0.0784015	0.0872494	0.116025	0.100952	0.174396	0.103321	0.126368	0.0897741	0.0479327	0.125709	0.167969	0.205397	0.193523	0.0854976	0.0684884	0.22915	0.136643	0.102906
O60524	0.605669	0.794788	0.233269	0.0118042	0.00491204	0.00828952	0.0254788	0.00349978	0.0463357	0.00562419	0.0184183	0.0186506	0.0262016	0.00110406	0.0455869	0.0274899	0.0249392	0.0438891	0.0952954	0.0498605	0.0177677	0.0582059	0.0274728	0.0947473	0.0411052	0.0751293	0.0158141	0.0211747	0.0392979	0.0788423	0.0882047	0.0874302	0.0247615	0.14987	0.0652526	0.161561	0.0997482	0.144996	0.0308091	0.0230568	0.0786643	0.161599	0.200146	0.187383	0.0449702	0.131349	0.113023	0.153908	0.0926623
O60568	0.0405856	0.148858	0.00843385	0.00404296	0.00714763	0.0033334	0.00503707	0.00688125	0.0143213	0.00797122	0.00520957	0.00971083	0.029529	0.0151719	0.0167399	0.055859	0.0268085	0.0508292	0.0475416	0.0246537	0.0656965	0.0900849	0.0428203	0.0870223	0.0602226	0.0650111	0.0973539	0.0440436	0.0883864	0.099293	0.117991	0.0926452	0.220533	0.152526	0.193229	0.350297	0.178576	0.192802	0.233535	0.0261446	0.242817	0.2118	0.224721	0.260888	0.119115	0.187627	0.321529	0.0948034	0.173123
O60573	0.583287	0.676199	0.0751601	0.00590557	0.0071309	0.00828844	0.0126977	0.0282198	0.0430181	0.00590793	0.011712	0.0102991	0.0457263	0.0180387	0.0262239	0.0280513	0.0183512	0.0446232	0.481135	0.0372545	0.0221477	0.0407588	0.0174398	0.0514635	0.0478909	0.0579753	0.0362903	0.00806006	0.0338183	0.00994624	0.122971	0.0769897	0.0638947	0.0567881	0.0458303	0.113488	0.149216	0.129061	0.0703179	0.0109396	0.0610889	0.119433	0.16826	0.196669	0.0434908	0.0677046	0.165655	0.106512	0.15309
O60603	0.0243901	0.0124578	0.00248498	0.0388313	0.0544462	0.0108869	0.0386176	0.029232	0.0688681	0.0191359	0.028197	0.0459325	0.0446676	0.0470427	0.0581517	0.0921697	0.0811707	0.0960241	0.108314	0.0796182	0.115697	0.194269	0.113941	0.152044	0.0787667	0.134904	0.153902	0.043685	0.122617	0.139131	0.182976	0.120738	0.170961	0.228	0.173854	0.192869	0.201637	0.145104	0.175418	0.01785	0.162761	0.148674	0.154536	0.176746	0.106886	0.131769	0.181419	0.0839438	0.105161
O60610	0.759687	0.872156	0.433096	0.0126626	0.0073959	0.00527869	0.0572135	0.0189652	0.0717986	0.0280863	0.0381557	0.011129	0.02024	0.0122052	0.0747083	0.0998691	0.0164643	0.0364736	0.110129	0.0895076	0.0147321	0.190796	0.0186467	0.116576	0.0334351	0.111088	0.0127223	0.0844965	0.0268067	0.0822653	0.0942002	0.0970298	0.0183986	0.155188	0.030918	0.160042	0.0927812	0.11708	0.0190605	0.0302314	0.0370781	0.138499	0.101059	0.140423	0.0159167	0.0822462	0.0550095	0.106073	0.0645998
O60613	0.27761	0.467767	0.0192117	0.00609975	0.00716922	0.00675493	0.00498801	0.0140873	0.0181862	0.00405783	0.00453378	0.0141027	0.0099505	0.0235803	0.00986652	0.0138884	0.0244451	0.0281058	0.088173	0.036438	0.0375166	0.0616862	0.0382769	0.0971663	0.026431	0.0501496	0.069103	0.0114023	0.0502823	0.0995838	0.169677	0.109255	0.10389	0.211393	0.0825445	0.217967	0.160104	0.157997	0.0955263	0.0116905	0.152137	0.192481	0.235635	0.241322	0.0726558	0.249315	0.265519	0.157269	0.112868
O60645-3	0.101245	0.0711101	0.00604955	0.039261	0.060806	0.0069332	0.0305571	0.0396548	0.0360346	0.00825816	0.0247066	0.0350631	0.0206663	0.0325011	0.0418211	0.0428368	0.0617877	0.0407157	0.101223	0.0592418	0.0989394	0.095895	0.0841952	0.121269	0.0509922	0.105012	0.172877	0.0317121	0.120936	0.113967	0.174966	0.108536	0.165457	0.338432	0.129128	0.185736	0.295847	0.157342	0.131295	0.017539	0.142332	0.157047	0.172705	0.164096	0.0973544	0.133117	0.235793	0.10281	0.10204
O60664	0.894547	0.907556	0.6907	0.00504503	0.00513686	0.00403165	0.0462898	0.01934	0.0669336	0.0160083	0.042548	0.00560338	0.00987169	0.0140336	0.0597795	0.0611149	0.00888779	0.0198962	0.129455	0.0626008	0.0109928	0.129908	0.00747461	0.121548	0.0233803	0.0748452	0.00811953	0.0315752	0.00954974	0.0961751	0.0493088	0.0674417	0.0136487	0.199314	0.0144771	0.134655	0.0501212	0.11834	0.0112908	0.0143226	0.0134001	0.132161	0.0452261	0.189979	0.0112222	0.138515	0.0262652	0.110496	0.0400162
O60669	0.00263311	0.00266531	0.00195682	0.0719474	0.161217	0.0212124	0.0705204	0.0463263	0.11976	0.0347881	0.0434023	0.0619846	0.0711143	0.0761957	0.0738007	0.0729988	0.0831523	0.0814705	0.117612	0.0851901	0.131805	0.0984303	0.0992759	0.179397	0.0905736	0.137588	0.20146	0.0762107	0.150934	0.177026	0.175889	0.140257	0.165876	0.242375	0.174084	0.178795	0.215742	0.141716	0.124373	0.0415704	0.14415	0.106539	0.127539	0.135402	0.0728323	0.128175	0.168452	0.0645288	0.0821799
O60701	0.864193	0.834878	0.466866	0.00442725	0.00641612	0.0152686	0.021037	0.0248753	0.0425936	0.0247508	0.0207895	0.00493257	0.0145544	0.0115833	0.0241891	0.0793315	0.00714251	0.0408604	0.0807781	0.0312927	0.00988051	0.143204	0.0100859	0.0880306	0.0472205	0.0405446	0.0118003	0.057892	0.00926291	0.0789571	0.0698971	0.0543733	0.01761	0.0634023	0.0155162	0.151378	0.0642391	0.09458	0.0198495	0.0295944	0.0192918	0.178874	0.0911488	0.212041	0.0219391	0.074055	0.0470977	0.117332	0.0878729
O60704	0.00722196	0.0116955	0.00314711	0.0216274	0.0267761	0.0324949	0.0128209	0.0311009	0.0285959	0.00692863	0.0188127	0.0492267	0.0628685	0.0369782	0.0439738	0.0636194	0.0638549	0.0752083	0.078184	0.0496951	0.0968978	0.122752	0.105933	0.126461	0.0573441	0.0910884	0.132326	0.0459777	0.1211	0.109474	0.148462	0.102697	0.160432	0.220875	0.162216	0.187596	0.137269	0.145019	0.158138	0.034634	0.17845	0.183936	0.120776	0.183887	0.156751	0.168254	0.260671	0.113823	0.110815
O60762	0.00607574	0.00785974	0.00157944	0.00348997	0.00863964	0.00204728	0.00458771	0.00852307	0.0152736	0.011303	0.00621524	0.00973562	0.0332236	0.0295787	0.0160967	0.0600937	0.0259357	0.0546096	0.0471782	0.0264678	0.0746631	0.127857	0.0371685	0.0826351	0.0527293	0.0743496	0.108251	0.0484729	0.0816942	0.0894926	0.128058	0.0891379	0.223309	0.163077	0.145841	0.278791	0.132831	0.197587	0.232822	0.0331912	0.242209	0.20363	0.285785	0.249013	0.143896	0.1282	0.337189	0.117467	0.10733
O60763	0.825695	0.896382	0.500953	0.00658332	0.00487553	0.00554114	0.0308046	0.0351646	0.0513558	0.00996082	0.0259912	0.00708862	0.013617	0.0220085	0.0320676	0.0434978	0.0085918	0.0319975	0.161931	0.0434013	0.00653095	0.0894414	0.0139855	0.103997	0.0243327	0.0463405	0.00598968	0.0237195	0.0167024	0.0783135	0.0660532	0.0478215	0.0114498	0.14049	0.0229636	0.172386	0.079204	0.0996344	0.011362	0.018386	0.0254585	0.130787	0.0760516	0.206244	0.0130238	0.138239	0.0475495	0.112366	0.0886106
O60783	0.00496388	0.00320529	0.00207714	0.00146677	0.0028394	0.00341268	0.004238	0.0116279	0.00799375	0.00542402	0.00760372	0.0195662	0.0105259	0.0128584	0.0216477	0.0238947	0.0330869	0.0266813	0.03697	0.0305654	0.0513622	0.0541332	0.0575387	0.0307826	0.0244663	0.049722	0.0525661	0.0289475	0.0857759	0.0364709	0.0707982	0.0984119	0.108454	0.0942068	0.151695	0.162372	0.0735146	0.146954	0.205612	0.0559384	0.315455	0.296209	0.410192	0.247399	0.268507	0.158206	0.322322	0.200993	0.166518
O60784-2	0.273745	0.553274	0.166437	0.0362704	0.0274235	0.00803194	0.0490976	0.0444029	0.0818117	0.0830118	0.0547489	0.0523057	0.0141694	0.0300571	0.0962401	0.110409	0.0748671	0.024021	0.152762	0.1481	0.0499468	0.179731	0.111312	0.208354	0.0263059	0.185229	0.0796388	0.134163	0.100747	0.1333	0.135345	0.148486	0.0756322	0.173609	0.10485	0.147576	0.1524	0.116652	0.0675613	0.0726395	0.0883807	0.103969	0.0944538	0.0786081	0.0510427	0.0792637	0.0704884	0.0735513	0.10031
O60826	0.0597216	0.0700387	0.0056846	0.00657979	0.0133283	0.00571223	0.00765605	0.0188823	0.0266652	0.0200287	0.0144595	0.0366434	0.039013	0.0349641	0.0443905	0.0751053	0.0943422	0.0845064	0.123202	0.0980002	0.142642	0.152581	0.138511	0.190472	0.118424	0.182587	0.14724	0.149135	0.159082	0.120621	0.239568	0.121215	0.154314	0.167962	0.154898	0.183921	0.139082	0.141781	0.122574	0.0900159	0.138734	0.138608	0.19598	0.145109	0.0912499	0.0603769	0.143285	0.0753013	0.0648792
O60830-2	0.0314822	0.0167802	0.00286645	0.00354328	0.0150752	0.00404515	0.00479587	0.0063454	0.012149	0.0146138	0.00562295	0.00873464	0.024993	0.0390116	0.017417	0.0475378	0.0187918	0.0404546	0.0518305	0.0246465	0.0749706	0.0642632	0.0294597	0.0506671	0.0386609	0.0443152	0.0806971	0.0634453	0.0424372	0.0623113	0.0767682	0.0754734	0.128307	0.0844409	0.094654	0.153846	0.0860842	0.157182	0.193606	0.063542	0.252423	0.261355	0.285217	0.269367	0.196919	0.205571	0.512129	0.164431	0.205641
O60832	0.220497	0.845382	0.200773	0.00810588	0.00328143	0.00355378	0.00226424	0.0202924	0.0418574	0.00864304	0.00273459	0.0254226	0.0173865	0.0010826	0.00910117	0.0291876	0.0389607	0.0246272	0.0102433	0.0117593	0.00809028	0.0401411	0.0529868	0.0479362	0.0290584	0.0194383	0.0128644	0.0238881	0.0715519	0.0430706	0.0699299	0.0287992	0.0167967	0.0515489	0.11519	0.131316	0.108752	0.0593576	0.0248861	0.015509	0.13901	0.128979	0.206221	0.104066	0.0308472	0.0489052	0.238974	0.116054	0.125294
O60841	0.704606	0.825534	0.356451	0.00926314	0.00848149	0.0067589	0.0259286	0.00945307	0.0567724	0.0204573	0.0272479	0.0129976	0.0222842	0.0277374	0.0411614	0.0743783	0.0154775	0.0266369	0.148594	0.0618515	0.0138258	0.142935	0.0227394	0.0902613	0.0301664	0.0739585	0.0127392	0.0614686	0.0260753	0.0602013	0.0748854	0.080117	0.0216261	0.102912	0.0368542	0.14865	0.0771382	0.108694	0.0227478	0.0403051	0.0463565	0.134853	0.0947363	0.164605	0.0253369	0.103883	0.0944058	0.134273	0.0954842
O60858-3	0.0491176	0.0956277	0.00435757	0.0308504	0.0197327	0.00527084	0.0142271	0.044021	0.0575937	0.0138102	0.0230706	0.0581561	0.0408703	0.0383999	0.0495898	0.0965076	0.083257	0.0661888	0.0874064	0.0507772	0.0780418	0.151861	0.119347	0.108325	0.0498403	0.0861799	0.111862	0.0350987	0.119017	0.0744976	0.105907	0.0937331	0.158978	0.118057	0.161263	0.23	0.139343	0.158323	0.179918	0.0260062	0.166779	0.225027	0.179666	0.208357	0.13897	0.141971	0.168192	0.095834	0.192398
O60861	0.0152181	0.0847344	0.0053899	0.0827443	0.115795	0.103931	0.0703779	0.0632316	0.103757	0.104503	0.0470544	0.0663394	0.113368	0.0789302	0.0909554	0.150906	0.0858535	0.127634	0.147836	0.10451	0.131243	0.247761	0.140152	0.188729	0.124437	0.120694	0.156512	0.141362	0.124296	0.136154	0.197021	0.114598	0.131484	0.149205	0.133527	0.14384	0.125916	0.120625	0.0947522	0.0848902	0.12553	0.0974672	0.119507	0.109091	0.0713793	0.043881	0.127588	0.0639885	0.0433117
O60869	0.0746744	0.0392228	0.00863018	0.0090603	0.00854904	0.0117733	0.0144084	0.0172966	0.0167226	0.0108293	0.0222299	0.0221806	0.0205819	0.0133766	0.0483621	0.0313377	0.036053	0.0291234	0.0363663	0.0587071	0.0551636	0.0861499	0.0474612	0.058739	0.0350893	0.0700556	0.0735777	0.0586327	0.0678399	0.0744023	0.104706	0.107926	0.161792	0.0936767	0.135709	0.199324	0.0999005	0.161273	0.190602	0.11195	0.211275	0.195699	0.335853	0.163287	0.155317	0.0242323	0.344963	0.132544	0.106977
O60879-2	0.195109	0.260932	0.073328	0.0267895	0.0316644	0.0311401	0.0215107	0.0216826	0.040978	0.0241236	0.0158911	0.0261366	0.0492225	0.0239512	0.0360845	0.0811817	0.0386962	0.0659651	0.0552962	0.039031	0.0581873	0.1195	0.0519265	0.0794233	0.0842681	0.0630088	0.0648233	0.0516596	0.0508341	0.0611953	0.155631	0.063036	0.0910436	0.120592	0.0959033	0.147347	0.125645	0.100646	0.0935916	0.032438	0.125125	0.157835	0.161444	0.178127	0.103983	0.0794276	0.304448	0.13875	0.118692
O60884	0.671636	0.793611	0.23889	0.0143181	0.00446172	0.00777873	0.02577	0.0293073	0.0318337	0.0240489	0.0391771	0.0160449	0.0252638	0.0310048	0.0584632	0.0697436	0.0149697	0.0282818	0.0398162	0.0704661	0.0165991	0.109423	0.0311285	0.0688944	0.040273	0.101065	0.0177154	0.0739479	0.0365132	0.0666036	0.0996779	0.0880009	0.0257809	0.105433	0.0452245	0.165037	0.0856847	0.13553	0.0303457	0.0633148	0.0614398	0.171726	0.160981	0.120354	0.0345	0.0655677	0.065437	0.144144	0.10797
O60885	0.0312981	0.0637343	0.0896557	0.00318196	0.00512071	0.00363564	0.0012829	0.00890923	0.0193597	0.0123328	0.00278632	0.0123099	0.00644932	0.0171171	0.00687103	0.0215558	0.0154915	0.0105999	0.0358468	0.00735703	0.0332875	0.0455357	0.0254509	0.0337433	0.0135472	0.0201712	0.0346714	0.02916	0.0353164	0.0355482	0.0287092	0.0353995	0.0853266	0.0600276	0.0788659	0.106673	0.0946743	0.0825538	0.0896795	0.0570625	0.155539	0.155074	0.246079	0.189714	0.160038	0.0444334	0.555146	0.178292	0.215654
O60925	0.698126	0.931713	0.581948	0.0159833	0.00521296	0.0122781	0.0509607	0.012151	0.0489981	0.0664891	0.0615079	0.0286954	0.0384623	0.000234178	0.0844171	0.169204	0.0229163	0.0612762	0.0952466	0.130584	0.00795869	0.229327	0.0388343	0.133804	0.0597989	0.117547	0.00623024	0.106041	0.0380495	0.095059	0.0718487	0.110618	0.0106856	0.101605	0.0480692	0.197445	0.0507852	0.160597	0.0125592	0.0350897	0.0439998	0.164558	0.0446189	0.115825	0.00986982	0.0789913	0.0460086	0.104596	0.0420558
O60934	0.0916417	0.265237	0.123452	0.00387406	0.00886708	0.00539244	0.0073755	0.00863654	0.0118555	0.00904319	0.00787735	0.0138486	0.0246674	0.0112555	0.0162129	0.0406774	0.0181925	0.0573185	0.0241343	0.0219367	0.0279645	0.064867	0.0265367	0.0495778	0.0697745	0.0294673	0.0369216	0.0351545	0.0460764	0.0480053	0.122143	0.0508184	0.0817972	0.0702606	0.106951	0.139677	0.0762407	0.0985575	0.0985146	0.0459294	0.181142	0.163616	0.192913	0.182006	0.154724	0.0960506	0.489527	0.177168	0.14006
O60942	0.360451	0.459509	0.0766202	0.00898705	0.00802136	0.00550794	0.00531374	0.00770854	0.0204378	0.0151875	0.00684225	0.0156826	0.0331602	0.0177977	0.0149918	0.0331494	0.0226795	0.06712	0.0594227	0.0236466	0.0303745	0.0740667	0.038486	0.0613092	0.0738735	0.0381864	0.0417482	0.0409338	0.0536533	0.0609884	0.120538	0.0614268	0.0901588	0.07354	0.0926083	0.193706	0.104256	0.120756	0.0938888	0.0445217	0.120401	0.184353	0.224405	0.195694	0.089853	0.0757514	0.241818	0.123012	0.122181
O75027-2	0.0182864	0.0123218	0.00417573	0.00176171	0.00596196	0.00314396	0.0068819	0.00474136	0.0162726	0.00510776	0.0091125	0.00996551	0.0139207	0.0203954	0.0169368	0.0320001	0.0196788	0.0399263	0.0339764	0.0270748	0.0592011	0.0640294	0.0216295	0.0552248	0.0471774	0.0304762	0.0615251	0.0229928	0.0401028	0.0588529	0.0693711	0.0633197	0.126075	0.0889693	0.0991426	0.196942	0.0956262	0.117917	0.195068	0.0218508	0.225282	0.286176	0.243537	0.280926	0.23595	0.24455	0.51292	0.185291	0.250466
O75044	0.434579	0.41722	0.0972146	0.0490533	0.0520696	0.0423096	0.0777078	0.0421046	0.0829049	0.0924356	0.0558536	0.0466407	0.100397	0.046766	0.104809	0.194494	0.0629805	0.136796	0.121438	0.104694	0.0742965	0.207982	0.0493402	0.141922	0.107784	0.104991	0.0712348	0.0927645	0.0577221	0.0920487	0.158243	0.0808171	0.086723	0.116281	0.0581563	0.129536	0.102526	0.104151	0.0698332	0.0476119	0.0587953	0.108324	0.106326	0.115063	0.0626235	0.0473748	0.11384	0.0927084	0.0560772
O75052	0.0173267	0.00704637	0.00648705	0.0326535	0.0513008	0.00381638	0.0218872	0.00989454	0.0425825	0.00599024	0.0191242	0.0463904	0.00853033	0.0460683	0.040708	0.0271	0.0484434	0.0191453	0.0680484	0.0384563	0.0782031	0.0703039	0.0770701	0.141627	0.0339457	0.104356	0.202714	0.0279134	0.216064	0.242957	0.145924	0.193339	0.239022	0.411374	0.26141	0.187111	0.327456	0.21108	0.178875	0.0276788	0.181146	0.153916	0.254585	0.166295	0.0911641	0.128311	0.109601	0.0685907	0.0917983
O75063	0.0263564	0.0434535	0.00308977	0.0165548	0.00964266	0.00945702	0.00571294	0.0208463	0.030597	0.0227089	0.00869854	0.0234229	0.0285948	0.0131272	0.0161899	0.0556294	0.0383412	0.0597055	0.0672678	0.0200802	0.067292	0.100561	0.0515394	0.0773889	0.0661058	0.046167	0.0861162	0.0472119	0.06138	0.0768314	0.100948	0.0596569	0.169738	0.160534	0.152043	0.197122	0.158773	0.128217	0.187496	0.033132	0.207343	0.195593	0.192682	0.25438	0.179494	0.169592	0.391523	0.149984	0.157146
O75064	0.216593	0.178938	0.218014	0.0407158	0.0155635	0.0549878	0.0252575	0.054521	0.0310692	0.0524879	0.0300706	0.0700916	0.0619494	0.0164811	0.055729	0.058039	0.0603479	0.109757	0.0505251	0.0588341	0.0478918	0.0945977	0.0829136	0.071977	0.0949409	0.0797473	0.0633109	0.0514433	0.08312	0.0716828	0.0956676	0.0777797	0.0802509	0.104047	0.0962805	0.132735	0.0656995	0.111554	0.103308	0.0403784	0.11522	0.156754	0.0767562	0.141155	0.0996724	0.112212	0.173833	0.143678	0.104827
O75071	0.0694927	0.0615027	0.00507259	0.00999605	0.0113452	0.00615911	0.0259367	0.0162185	0.0354087	0.0109322	0.0311521	0.0249085	0.0419615	0.0295318	0.0856838	0.0422442	0.055544	0.0461232	0.104926	0.0955044	0.0763363	0.0619578	0.0695826	0.144185	0.0559939	0.116551	0.119633	0.0182309	0.0984029	0.112262	0.0877535	0.0993518	0.163456	0.225459	0.140738	0.223452	0.230313	0.152509	0.221389	0.0165408	0.203799	0.173486	0.172503	0.16731	0.148243	0.139894	0.236545	0.095736	0.182957
O75083	0.752403	0.889905	0.45276	0.0130741	0.00659784	0.0108153	0.0551801	0.0262087	0.0519056	0.0406448	0.042587	0.0159114	0.0554095	0.0195769	0.0883709	0.132013	0.0204978	0.0573042	0.109784	0.092344	0.0110193	0.211043	0.0269186	0.119171	0.0671331	0.119916	0.00981484	0.0791946	0.0265401	0.0766399	0.0998945	0.101404	0.0150251	0.128823	0.035338	0.156484	0.0732045	0.130882	0.0155562	0.0272157	0.0355854	0.148561	0.0626863	0.135336	0.0146058	0.0893658	0.0402788	0.102736	0.055902
O75116	0.194398	0.20639	0.0571405	0.0409118	0.0685031	0.0137223	0.0415919	0.0321564	0.0769735	0.0209241	0.029099	0.0396336	0.0285814	0.0385161	0.0510605	0.0552472	0.0557572	0.0453588	0.106224	0.0583803	0.0953879	0.114024	0.069804	0.154571	0.0464439	0.0971154	0.137842	0.0455461	0.0937057	0.129908	0.175018	0.103837	0.116612	0.236271	0.103409	0.162164	0.189628	0.132679	0.0987236	0.031193	0.124097	0.141404	0.199111	0.168351	0.082207	0.093277	0.182628	0.0879438	0.090308
O75127	0.0152974	0.162662	0.00266706	0.00558044	0.00569597	0.00502396	0.00602845	0.0132273	0.0152536	0.00797781	0.00652148	0.017492	0.0163304	0.0234835	0.019948	0.0329049	0.024487	0.0336337	0.0413052	0.0242016	0.0519956	0.0575053	0.0376101	0.0553556	0.0355751	0.0469129	0.0422007	0.0375885	0.0641344	0.0579379	0.0703579	0.0650658	0.0768486	0.0728088	0.136896	0.152053	0.0892493	0.146958	0.169787	0.043907	0.299794	0.230511	0.279477	0.28453	0.223915	0.261009	0.379916	0.177009	0.242477
O75131	0.793247	0.928048	0.382335	0.00576221	0.00387409	0.00510934	0.0697755	0.0145126	0.0331647	0.0148883	0.0829929	0.0123073	0.0356402	0.0136671	0.189368	0.084237	0.0183801	0.0573934	0.107259	0.162015	0.00497771	0.198138	0.0268689	0.0806952	0.0616617	0.154041	0.00139445	0.0407467	0.0224344	0.0727921	0.12319	0.131148	0.00874011	0.213511	0.0258178	0.134836	0.0945546	0.083455	0.0112371	0.0146634	0.0376077	0.183712	0.0720682	0.0399737	0.00764623	0.0989001	0.0455773	0.129134	0.0696729
O75144-2	0.271088	0.106381	0.0237054	0.051487	0.171828	0.0504126	0.0926342	0.0644747	0.154297	0.0656209	0.0712715	0.0667277	0.0691913	0.0753954	0.147681	0.108984	0.0989037	0.0838359	0.179998	0.144331	0.163362	0.140212	0.0989794	0.221393	0.090809	0.164851	0.170874	0.0655343	0.0828316	0.136139	0.131305	0.102548	0.104503	0.224116	0.0769501	0.108462	0.16259	0.102377	0.0997342	0.0391701	0.0760295	0.0860571	0.135819	0.0755488	0.0557916	0.11887	0.112529	0.0532532	0.124543
O75150	0.138001	0.278948	0.0934047	0.00548107	0.0045677	0.0110051	0.00633528	0.0139661	0.0110774	0.0103192	0.00632844	0.0168531	0.022727	0.00819902	0.0174799	0.021726	0.0235659	0.0468249	0.0368949	0.0219101	0.0296362	0.0341456	0.0585207	0.051756	0.051381	0.0492743	0.0461179	0.0288934	0.0824208	0.0658199	0.0844251	0.0763237	0.0881282	0.0464654	0.150976	0.136373	0.10506	0.123742	0.106057	0.0216858	0.189328	0.140004	0.190975	0.161867	0.117057	0.063559	0.304197	0.139217	0.160624
O75152	0.0988272	0.190603	0.0455192	0.00941165	0.00751492	0.00508687	0.00320188	0.0109315	0.0142749	0.00404509	0.00505548	0.0160277	0.0165158	0.00704689	0.00898223	0.0170797	0.0244311	0.0344539	0.0334097	0.00936254	0.0450305	0.0259287	0.0485165	0.0323063	0.0469978	0.0184686	0.0474731	0.0153491	0.0835632	0.0424817	0.10045	0.0313306	0.0820085	0.0229183	0.103849	0.094355	0.0848322	0.0656127	0.0996596	0.0105476	0.130733	0.107985	0.19805	0.142052	0.141188	0.0232965	0.361211	0.128564	0.13737
O75153	0.605777	0.763306	0.271083	0.0183845	0.0110812	0.0101509	0.0316755	0.0433737	0.0341124	0.0261241	0.0274013	0.0180995	0.0317555	0.0097922	0.0556668	0.0470422	0.0303983	0.0472445	0.0580947	0.0618893	0.0215715	0.0827885	0.0351838	0.119285	0.0375339	0.0768234	0.0207187	0.0506635	0.0316967	0.106367	0.0852669	0.0836204	0.0227627	0.0618744	0.0514106	0.159935	0.0917202	0.118987	0.0280103	0.0750761	0.0697986	0.143756	0.103719	0.168141	0.0381357	0.0634985	0.124242	0.139553	0.132343
O75164	0.762285	0.792537	0.575024	0.00847995	0.00585732	0.00637768	0.0236835	0.0119238	0.0296463	0.0383571	0.0280838	0.00994651	0.0107841	0.00617458	0.0465664	0.0682276	0.0106931	0.044251	0.02688	0.0479525	0.0155295	0.0855678	0.0170137	0.0647721	0.0346844	0.0615587	0.0168022	0.0591184	0.0187908	0.0570682	0.0451031	0.0777452	0.0299417	0.0705803	0.0280785	0.141024	0.0309999	0.105228	0.0307403	0.0532448	0.0475119	0.156491	0.0578234	0.155532	0.033193	0.104699	0.0757059	0.152676	0.0736833
O75165	0.0161954	0.0380431	0.00323072	0.00661935	0.0109691	0.00325904	0.00814434	0.0158521	0.0244068	0.0075052	0.0115616	0.0277968	0.0247523	0.0393586	0.0428699	0.0479217	0.0830804	0.0557103	0.118108	0.0949802	0.163006	0.131755	0.136409	0.222193	0.0817279	0.186012	0.229411	0.0604979	0.158028	0.142131	0.219033	0.133546	0.178636	0.297347	0.164814	0.182537	0.238949	0.143512	0.134447	0.0228594	0.142446	0.127111	0.158942	0.145511	0.0847883	0.141059	0.192181	0.0696425	0.110882
O75175	0.0160607	0.0596634	0.00371646	0.00969019	0.0137694	0.00784221	0.00757428	0.0185082	0.0235335	0.00512508	0.00888483	0.0222124	0.0235671	0.0188819	0.027173	0.0253091	0.0341566	0.0385259	0.0762473	0.0375776	0.0425651	0.0541002	0.0607153	0.0683596	0.039372	0.0774554	0.0931749	0.0413675	0.10017	0.0666099	0.109785	0.108897	0.178668	0.0695144	0.242615	0.199237	0.155485	0.225047	0.241402	0.037259	0.253843	0.182736	0.243241	0.188215	0.169404	0.0572484	0.240785	0.130903	0.155464
O75208	0.0336664	0.148713	0.00268864	0.0021536	0.00435662	0.00214676	0.00288989	0.00699808	0.0150369	0.00516831	0.00344894	0.0119782	0.00449034	0.0111768	0.0119739	0.0220194	0.0190603	0.0178782	0.0342608	0.0190775	0.0419589	0.0414941	0.0286747	0.0530389	0.0208059	0.0387182	0.042958	0.0267387	0.0447999	0.0545053	0.0611689	0.0657871	0.0997746	0.0846503	0.0922561	0.18681	0.104251	0.154402	0.198751	0.0363153	0.250267	0.266536	0.258541	0.275505	0.234049	0.288184	0.474184	0.2004	0.281859
O75251	0.00207468	0.080034	0.00381188	0.000752521	0.00303298	0.00401413	0.00275939	0.00318721	0.009311	0.0144048	0.00400663	0.00554896	0.0290087	0.00802284	0.012979	0.0534438	0.0139805	0.0529004	0.0286205	0.0177799	0.0422934	0.0887567	0.0173235	0.0436156	0.0635208	0.0367862	0.0455934	0.0809684	0.0422173	0.0506823	0.0717236	0.0645907	0.112709	0.0759388	0.106689	0.181063	0.0693424	0.133441	0.207117	0.0804901	0.279788	0.298925	0.345665	0.279731	0.25127	0.163786	0.533221	0.190866	0.157099
O75298	0.0324921	0.012746	0.00135378	0.00579215	0.008053	0.0075903	0.00693022	0.0143818	0.0386881	0.0390951	0.0110418	0.023245	0.0966993	0.0230034	0.0276526	0.0952178	0.0358066	0.111372	0.112725	0.0421343	0.0659055	0.138449	0.062567	0.147685	0.0898769	0.087196	0.100392	0.0808345	0.135264	0.103974	0.13512	0.124604	0.189854	0.152353	0.19047	0.201737	0.14486	0.188759	0.217163	0.0421601	0.236673	0.145653	0.161428	0.200794	0.173036	0.146747	0.263309	0.0818962	0.111615
O75306	0.018497	0.0271467	0.00262012	0.0073849	0.0109781	0.00304336	0.00272627	0.00780241	0.0146101	0.00430581	0.00367987	0.0125445	0.0127227	0.0149039	0.0126892	0.0203302	0.0230745	0.030663	0.0514736	0.0205125	0.0564576	0.0463667	0.0282797	0.0581513	0.0351065	0.0358381	0.064184	0.0193127	0.046185	0.0490638	0.0712096	0.0571634	0.12234	0.0760175	0.0974084	0.192917	0.0926216	0.12102	0.19526	0.0151961	0.242895	0.259044	0.260206	0.286925	0.24213	0.272607	0.502485	0.184226	0.252115
O75323	0.00692137	0.0150245	0.00606092	0.00265112	0.00619712	0.00415396	0.00260514	0.0105492	0.0131696	0.00688747	0.00409362	0.00840468	0.0212817	0.0194876	0.00820949	0.0368371	0.0211735	0.0334694	0.0365145	0.013661	0.0553267	0.0638244	0.0326278	0.0522116	0.0494944	0.030811	0.0595599	0.0591366	0.050635	0.0514986	0.0850527	0.054575	0.119713	0.0707107	0.122236	0.168224	0.087992	0.136842	0.199351	0.0699356	0.292298	0.279396	0.293771	0.303768	0.244568	0.168709	0.473206	0.196834	0.185455
O75330-3	0.0826751	0.0801061	0.0274435	0.00891022	0.0154286	0.0261723	0.0103555	0.0135426	0.0332295	0.0371623	0.0110184	0.0205636	0.0567324	0.0159912	0.0222919	0.0403779	0.0276921	0.0686244	0.0555814	0.0297864	0.041727	0.0700391	0.0458665	0.0572162	0.071393	0.0535576	0.0560654	0.063171	0.0742037	0.0469979	0.110682	0.0688768	0.130048	0.0971819	0.142393	0.158093	0.101455	0.144503	0.154583	0.0712321	0.198403	0.185122	0.202716	0.183387	0.18822	0.0813702	0.38575	0.133613	0.125617
O75347	0.877527	0.923818	0.560033	0.00437083	0.00451391	0.00684081	0.0517548	0.0242014	0.0855079	0.0340924	0.045372	0.00644427	0.0461707	0.00109075	0.0711639	0.137147	0.0074149	0.0698204	0.10738	0.0898732	0.00909029	0.200608	0.0080149	0.1926	0.0599144	0.101664	0.00889951	0.105615	0.0143103	0.114629	0.0796432	0.0797621	0.0156226	0.117626	0.0166803	0.162147	0.0415561	0.133813	0.0133432	0.0575668	0.0190764	0.178349	0.0495472	0.180519	0.010599	0.061513	0.0316473	0.0885267	0.0323484
O75348	0.366188	0.598955	0.0463944	0.0118027	0.00925484	0.0362062	0.02239	0.0279368	0.0283913	0.0641895	0.0282376	0.0280926	0.0833023	0.0319348	0.0573868	0.136195	0.0502115	0.151669	0.123662	0.104524	0.0697622	0.165648	0.0766433	0.169184	0.164031	0.13405	0.0811293	0.207243	0.0858992	0.11128	0.187559	0.10585	0.0693646	0.0795794	0.10592	0.169325	0.0579062	0.12632	0.0692288	0.15571	0.0944583	0.139729	0.131404	0.155742	0.0404228	0.0256982	0.112788	0.0933954	0.0274251
O75351	0.712336	0.832513	0.303238	0.00985541	0.00699486	0.00523153	0.0376099	0.0139682	0.0496569	0.022851	0.0514689	0.0196818	0.0348847	0.0191991	0.0880576	0.127921	0.0236168	0.062953	0.119597	0.0976506	0.0197108	0.193552	0.0257667	0.106937	0.0676199	0.119278	0.0191206	0.109266	0.0299393	0.0793245	0.106258	0.0910318	0.0246081	0.14325	0.0401065	0.14554	0.0924261	0.117925	0.02156	0.0559894	0.0479536	0.138467	0.124581	0.132626	0.0256281	0.0497648	0.0648862	0.107351	0.0702862
O75367	0.0237057	0.149723	0.0767781	0.00109072	0.00284541	0.00344692	0.00166366	0.0043035	0.0148585	0.00445106	0.00291592	0.00728611	0.0202376	0.00750795	0.00698631	0.0320381	0.0116581	0.0372951	0.0696519	0.00992773	0.0268587	0.0639058	0.0203544	0.0397484	0.0355061	0.0226854	0.0332842	0.0344524	0.0407248	0.0380807	0.068603	0.0395853	0.0823151	0.0689394	0.0965474	0.143405	0.0908992	0.102338	0.108852	0.0368338	0.175233	0.176489	0.264217	0.201354	0.174912	0.100198	0.588311	0.176468	0.169471
O75368	0.906406	0.860168	0.744286	0.00414193	0.00785484	0.00487035	0.0461765	0.0360613	0.0830974	0.0172804	0.0352865	0.00439285	0.00811445	0.0336533	0.0631871	0.0482846	0.00359527	0.0210824	0.160285	0.0693669	0.0121979	0.143247	0.00650787	0.174902	0.0122013	0.128642	0.0106152	0.0234627	0.00757752	0.153475	0.0390628	0.0895214	0.0146345	0.218182	0.0082993	0.128495	0.0501616	0.117634	0.0154524	0.00861888	0.0101753	0.142069	0.0469202	0.193611	0.0111773	0.174859	0.0100484	0.0890133	0.045907
O75369-8	0.73412	0.840583	0.316952	0.0119782	0.00748368	0.00818011	0.0353113	0.0204488	0.0563587	0.0155843	0.0315903	0.0121421	0.024878	0.016426	0.0605826	0.0560129	0.016167	0.0342847	0.103741	0.0742813	0.0153663	0.121978	0.0229775	0.12003	0.0432625	0.114967	0.0185956	0.0477189	0.0311838	0.0974552	0.103257	0.114661	0.0232194	0.187246	0.039827	0.15846	0.132947	0.15747	0.0218532	0.0250912	0.0509073	0.162334	0.104731	0.160506	0.0195019	0.155381	0.0731225	0.106489	0.103376
O75379	0.00657741	0.06083	0.00426346	0.019621	0.0293805	0.0102922	0.0380544	0.0422299	0.00644384	0.0130615	0.0425033	0.0664612	0.0341891	0.0277322	0.0983894	0.0353603	0.128415	0.0634181	0.128941	0.120713	0.138117	0.139065	0.201489	0.212086	0.0681712	0.127037	0.191172	0.0713594	0.176146	0.140352	0.17099	0.118644	0.180519	0.290445	0.142308	0.183435	0.234251	0.145678	0.12002	0.00938605	0.104905	0.122257	0.174908	0.120031	0.117124	0.154635	0.111848	0.096991	0.132829
O75380	0.0059059	0.00939312	0.00463816	0.00256955	0.00377338	0.00399371	0.00222335	0.013193	0.00627817	0.00397951	0.00259637	0.0175435	0.0267488	0.0110947	0.00468708	0.0252397	0.0270292	0.0531184	0.0345023	0.015887	0.0404604	0.0878855	0.0361602	0.0449591	0.0643471	0.0271621	0.0494629	0.0407323	0.0613759	0.0489426	0.0892655	0.049033	0.102332	0.0963791	0.157357	0.142458	0.0704467	0.163949	0.219474	0.074933	0.327356	0.28303	0.353145	0.288305	0.270987	0.147291	0.350862	0.182695	0.151602
O75381	0.00529801	0.0252559	0.00205781	0.00537117	0.0100505	0.00213543	0.00815392	0.0150929	0.0187344	0.00356213	0.00722684	0.0172974	0.0194548	0.0262403	0.0209254	0.0226	0.030687	0.0335735	0.0375054	0.0181288	0.0679889	0.043827	0.0439662	0.0639216	0.0397003	0.0447394	0.0825049	0.0249865	0.0776662	0.0781969	0.0740503	0.0568014	0.190481	0.0818329	0.153474	0.232723	0.114463	0.157112	0.205217	0.0219654	0.239743	0.213186	0.171937	0.219708	0.153289	0.169556	0.387627	0.146553	0.214668
O75390	0.0100459	0.0222087	0.00333716	0.0012946	0.00469276	0.00274072	0.0033127	0.00335788	0.0101788	0.00673712	0.00369563	0.00671525	0.0121782	0.0113275	0.0122672	0.0364566	0.0135965	0.0359322	0.030398	0.0164029	0.0514922	0.068178	0.0202249	0.0479661	0.0450971	0.0352115	0.0569946	0.0258512	0.0428091	0.0527428	0.0689276	0.0580581	0.115722	0.0779849	0.117296	0.174277	0.0918438	0.144113	0.214695	0.0230919	0.27643	0.297768	0.28249	0.29726	0.256508	0.255774	0.486371	0.196573	0.237989
O75394	0.0110313	0.0161033	0.00146056	0.0016134	0.00163773	0.00200019	0.0023088	0.0061359	0.00704277	0.00646214	0.00552252	0.00498155	0.0166291	0.00678935	0.0177791	0.0390758	0.0113477	0.0353328	0.0180243	0.0181696	0.0375815	0.0799388	0.0187282	0.0293118	0.0455274	0.0411879	0.0380122	0.0599482	0.0367263	0.0367648	0.0820977	0.0853357	0.0995754	0.0830629	0.0972417	0.148657	0.0616194	0.181771	0.202152	0.0780965	0.315309	0.295751	0.43048	0.242238	0.276606	0.101693	0.462121	0.211861	0.125603
O75396	0.0115173	0.0224226	0.00408476	0.0091439	0.00988858	0.00605357	0.00893025	0.0127435	0.0172982	0.0211547	0.0113191	0.0250164	0.0321214	0.0210439	0.0325573	0.0505241	0.0500865	0.039196	0.0602522	0.0425651	0.0807748	0.0858233	0.0673633	0.101185	0.0583889	0.0914674	0.122935	0.0512384	0.114234	0.105466	0.107633	0.119884	0.206056	0.162704	0.15556	0.254929	0.175751	0.177657	0.218605	0.0447207	0.211996	0.194119	0.180639	0.203634	0.137101	0.170184	0.304482	0.11782	0.188542
O75400	0.453999	0.781178	0.144044	0.00396032	0.00571188	0.00517285	0.00340767	0.015865	0.0348082	0.00324128	0.00613873	0.00917937	0.0172237	0.00391316	0.0100416	0.00567558	0.00986568	0.0208009	0.0821069	0.0100819	0.0137553	0.0241582	0.0157168	0.0902877	0.0288656	0.0258542	0.0210891	0.0073213	0.0268789	0.0860892	0.0874676	0.0330367	0.0354033	0.0370974	0.0460731	0.15548	0.0902705	0.0651894	0.0323425	0.0171779	0.0770962	0.151534	0.191432	0.154938	0.0283772	0.0480895	0.264768	0.105201	0.150645
O75410-2	0.367175	0.650271	0.360079	0.0167918	0.00838445	0.0136298	0.0189136	0.0189186	0.0525013	0.014898	0.016485	0.0317428	0.035145	0.0106376	0.0376614	0.0572354	0.0383352	0.0623338	0.0935511	0.0454062	0.0218216	0.126152	0.0583603	0.078321	0.0672291	0.0507686	0.0289727	0.0324488	0.0651512	0.104084	0.0778496	0.0807245	0.0398448	0.114289	0.0868052	0.123578	0.0753419	0.122775	0.0417788	0.0467094	0.121525	0.134084	0.0973004	0.210748	0.0432746	0.156	0.162158	0.120412	0.0927696
O75427	0.0166298	0.0162542	0.00584286	0.0547187	0.0648856	0.065543	0.0361243	0.0452677	0.0412079	0.0613029	0.0306031	0.0539567	0.0642029	0.0328092	0.0618275	0.0829662	0.0705443	0.0970367	0.0821601	0.0705759	0.101942	0.128414	0.111758	0.150141	0.0978901	0.11498	0.194792	0.127854	0.149494	0.158405	0.163342	0.140059	0.18379	0.160555	0.164174	0.173427	0.149614	0.143461	0.132144	0.127811	0.150061	0.142763	0.140385	0.145751	0.101161	0.0694611	0.149936	0.0970686	0.0684738
O75436	0.356921	0.851238	0.210677	0.0148752	0.00932576	0.00674533	0.0381541	0.0359856	0.044839	0.021628	0.0631875	0.0340292	0.0146359	0.0541692	0.13174	0.0373928	0.0650331	0.0342318	0.152616	0.145933	0.0195864	0.114407	0.0731806	0.203339	0.045525	0.183953	0.0210027	0.0388022	0.074862	0.11103	0.145489	0.139214	0.0206822	0.301777	0.0894651	0.148061	0.179315	0.100323	0.020081	0.0280047	0.069016	0.13252	0.118302	0.0575193	0.01285	0.129098	0.064177	0.08936	0.102887
O75439	0.0081092	0.0191354	0.00418137	0.00163538	0.00535823	0.00250078	0.00406457	0.00377923	0.0117681	0.00781523	0.00609469	0.00707256	0.0298284	0.0143107	0.0141164	0.0428439	0.0153455	0.0555153	0.0311726	0.019432	0.0551071	0.0672308	0.0206433	0.0508769	0.0508996	0.0294488	0.0637602	0.0337021	0.0389623	0.0530897	0.0754196	0.0680732	0.117724	0.0788647	0.10669	0.178212	0.099041	0.154761	0.205568	0.0198738	0.252321	0.278168	0.224463	0.292857	0.243848	0.252889	0.513605	0.197	0.240717
O75475	0.0308876	0.0852974	0.119876	0.000872566	0.00267043	0.00283536	0.00111597	0.00263764	0.0257218	0.00274858	0.00153052	0.00365592	0.00759592	0.0068376	0.00352111	0.0182079	0.00729969	0.0165062	0.0258855	0.00447227	0.0261724	0.0383186	0.0111602	0.0272008	0.0218341	0.0115442	0.0333292	0.0360957	0.0256101	0.0164941	0.0587695	0.0228869	0.078231	0.0674141	0.0650385	0.0947089	0.0716306	0.0639561	0.100375	0.0611222	0.151948	0.165048	0.277339	0.198383	0.191533	0.0608301	0.672786	0.172803	0.165212
O75477	0.00556882	0.00519667	0.00206863	0.00419568	0.0095396	0.00395842	0.00581147	0.00908308	0.0121708	0.00957034	0.00557615	0.0131556	0.0244129	0.0209755	0.0160926	0.0579459	0.0272856	0.0426419	0.0456201	0.0254416	0.0688112	0.109182	0.0542699	0.0835888	0.0473074	0.0655897	0.118531	0.0593714	0.106323	0.101536	0.137389	0.097139	0.218899	0.13671	0.196192	0.278344	0.149679	0.184841	0.234892	0.0364645	0.248802	0.221574	0.224705	0.239077	0.146325	0.182903	0.337501	0.123329	0.166558
O75489	0.00800172	0.0163855	0.0022329	0.00208378	0.00951294	0.002144	0.00241052	0.00345265	0.0160725	0.00301259	0.00367055	0.00601669	0.0069511	0.018503	0.00860317	0.00766173	0.014525	0.0138965	0.0395771	0.0117883	0.0606864	0.0383087	0.0175288	0.0515616	0.0197428	0.0269219	0.0598345	0.00728215	0.0317581	0.0499382	0.0531946	0.0449922	0.122793	0.0800304	0.0712907	0.172152	0.100473	0.112819	0.203346	0.00934144	0.203833	0.271501	0.248645	0.314521	0.249421	0.281417	0.60941	0.200816	0.291653
O75521	0.0123735	0.0183509	0.00335345	0.00935393	0.012119	0.00389515	0.00843519	0.0214938	0.0143474	0.00536634	0.00883851	0.0331003	0.0204101	0.0180671	0.0227313	0.0405067	0.0441338	0.0400032	0.0440066	0.0297506	0.0631467	0.0816045	0.0737638	0.0658438	0.0466672	0.0506381	0.0853867	0.0455067	0.0960706	0.0729737	0.0929483	0.089687	0.158798	0.0900612	0.170543	0.10442	0.0793122	0.15332	0.196203	0.0553626	0.244179	0.246256	0.312115	0.21888	0.192525	0.122245	0.294885	0.20417	0.120896
O75531	0.483771	0.890406	0.660165	0.0119065	0.00315059	0.00235865	0.00566579	0.024426	0.0297158	0.0114515	0.00492121	0.0320756	0.0006742	0.0171627	0.0128309	0.0475569	0.0356091	0.0157166	0.0294842	0.0154538	0.00558925	0.0795213	0.0468272	0.047903	0.0123676	0.0181071	0.00497074	0.0114371	0.0547671	0.0309695	0.0371943	0.0343787	0.0153506	0.114807	0.0784238	0.13462	0.0455316	0.100016	0.0175698	0.0216608	0.0763631	0.194548	0.0511917	0.215556	0.0227161	0.155357	0.153319	0.172563	0.0900942
O75533	0.837361	0.828992	0.470383	0.00501113	0.0038522	0.0114091	0.00530486	0.0267604	0.0313108	0.00530011	0.0076638	0.00331881	0.0342821	0.00676248	0.0148347	0.0092208	0.00585107	0.0329255	0.0675598	0.021519	0.0090447	0.0145758	0.00800902	0.0697845	0.0444298	0.0343797	0.0103524	0.0111833	0.0141106	0.0543824	0.0562253	0.0451949	0.0223072	0.0191877	0.0186659	0.133178	0.059541	0.08842	0.0250008	0.0156386	0.0214671	0.144113	0.0870703	0.124078	0.0253177	0.0290126	0.0563811	0.117084	0.0907833
O75534-4	0.546058	0.763147	0.315848	0.0122532	0.00779949	0.00686022	0.0286408	0.0211588	0.0389529	0.0395209	0.0499131	0.0246237	0.0281846	0.00927274	0.0713831	0.078508	0.0282484	0.0371864	0.078151	0.0834071	0.0232302	0.10045	0.0371715	0.0820184	0.0479427	0.0880028	0.0220389	0.0817882	0.0447605	0.0702982	0.0844027	0.0813349	0.0335572	0.0742574	0.059231	0.151057	0.0684378	0.119155	0.0378195	0.0558756	0.0674405	0.170222	0.11794	0.125972	0.0380231	0.088642	0.105096	0.137223	0.118773
O75608	0.747803	0.627075	0.271258	0.0043117	0.00655747	0.00446377	0.0157048	0.000466069	0.0304268	0.00882115	0.0136539	0.00503506	0.00839178	0.03697	0.0299444	0.0370778	0.00821764	0.0267717	0.00549681	0.0372134	0.0170524	0.100519	0.00821161	0.0810788	0.0293197	0.0512847	0.0202199	0.0326692	0.0131168	0.0556621	0.07162	0.0643441	0.0385717	0.114568	0.0206921	0.17469	0.0875539	0.117197	0.0619684	0.0171347	0.0549395	0.273988	0.175771	0.256445	0.0837417	0.231952	0.129589	0.166018	0.171729
O75616	0.0241191	0.00994029	0.00252277	0.0115835	0.000866367	0.00293029	0.001309	0.0290184	0.0093463	0.00886096	0.00444609	0.0339181	0.0171841	0.0107479	0.00676045	0.0522241	0.0574856	0.0208778	0.037067	0.0165902	0.0533743	0.0934517	0.0800298	0.0501112	0.0380005	0.0302961	0.06148	0.0694822	0.0946818	0.0559011	0.0796758	0.0465357	0.113964	0.0882695	0.113674	0.16291	0.0908855	0.162167	0.229372	0.0617377	0.224742	0.249813	0.375016	0.30588	0.258591	0.174001	0.2576	0.186235	0.184613
O75643	0.70832	0.821892	0.289053	0.00752182	0.00461974	0.0093493	0.00788113	0.012487	0.0261014	0.00441068	0.00832972	0.00808817	0.015745	0.00195054	0.0186637	0.00777068	0.0112548	0.0225353	0.0253793	0.0234546	0.0112521	0.0170947	0.0145058	0.0560132	0.0316727	0.0334933	0.0129818	0.00881984	0.0245901	0.0537401	0.0753115	0.0504585	0.0221781	0.0255624	0.0391114	0.134683	0.0863719	0.0767335	0.0307586	0.00897121	0.0491101	0.145805	0.128731	0.121591	0.0258065	0.0365712	0.0994769	0.120642	0.125041
O75689	0.51243	0.35028	0.109725	0.0192964	0.025151	0.0551407	0.0394958	0.0141388	0.0369845	0.0367478	0.0327256	0.0125188	0.0782337	0.0279638	0.0618605	0.0558664	0.0248584	0.0958931	0.0772838	0.0751092	0.0607796	0.118775	0.0356775	0.137707	0.102058	0.134772	0.14552	0.0860526	0.0648347	0.119868	0.158275	0.15632	0.128112	0.267204	0.103021	0.178944	0.143571	0.145664	0.102158	0.0534465	0.0991702	0.150588	0.132751	0.128786	0.0672374	0.0932603	0.120724	0.104695	0.05485
O75694	0.232834	0.647487	0.162157	0.0164783	0.0055753	0.00834887	0.00525903	0.0246293	0.0316322	0.00911576	0.00444448	0.0273708	0.0210131	0.0274129	0.0133189	0.0450193	0.034733	0.0324102	0.0404166	0.021783	0.0193105	0.0760052	0.0563328	0.0625423	0.0300169	0.0372613	0.0245074	0.0380619	0.0637771	0.0485298	0.0761271	0.0519563	0.0433011	0.0984099	0.103923	0.175489	0.105002	0.111717	0.0566356	0.0222627	0.141002	0.178742	0.152707	0.23997	0.0677306	0.154749	0.217515	0.148619	0.195741
O75695	0.0227931	0.0233378	0.00286799	0.0528526	0.122899	0.0306432	0.0519157	0.0405151	0.0904431	0.0202607	0.0294341	0.0427079	0.10176	0.059528	0.0861399	0.0854412	0.085039	0.120881	0.145836	0.0950962	0.143214	0.216603	0.10854	0.194332	0.117095	0.148695	0.202812	0.0346783	0.141437	0.170447	0.158965	0.145083	0.181505	0.337861	0.144855	0.156721	0.212632	0.139383	0.124123	0.0102624	0.158828	0.119247	0.0954159	0.118707	0.0672127	0.117568	0.103202	0.0569625	0.0787145
O75718	0.0831896	0.147982	0.0405664	0.00273312	0.00678082	0.00457992	0.0062033	0.00537023	0.0127385	0.00999102	0.00860789	0.00958274	0.0127498	0.0117053	0.0158046	0.0465103	0.0306298	0.0286815	0.0371582	0.0321048	0.0581867	0.0993095	0.0344666	0.0784365	0.0449244	0.0671291	0.0938576	0.0354418	0.0848519	0.0951886	0.114908	0.105085	0.210291	0.200846	0.199154	0.356099	0.198563	0.199663	0.232994	0.0280503	0.231299	0.231459	0.228062	0.249875	0.126706	0.195821	0.309432	0.0938984	0.160947
O75746	0.0302382	0.00947011	0.00295578	0.00531529	0.00694602	0.0033642	0.0074125	0.0113907	0.00731555	0.00601796	0.0106331	0.0233958	0.0154426	0.0182076	0.0253635	0.033692	0.0310931	0.0305553	0.025717	0.0353567	0.0572026	0.0537448	0.0528935	0.0343319	0.030192	0.0408218	0.0593269	0.0263724	0.0695191	0.0472044	0.0657983	0.0636529	0.120828	0.081553	0.0938018	0.159826	0.094034	0.119934	0.214002	0.0329867	0.196314	0.298412	0.244727	0.246661	0.234864	0.252584	0.423117	0.194758	0.247637
O75781	0.0366897	0.00488589	0.0103531	0.128086	0.180142	0.011726	0.0346561	0.0669556	0.128018	0.00568007	0.0193132	0.0914364	0.0209662	0.0780315	0.0370535	0.0404555	0.0748729	0.0429552	0.136601	0.0500797	0.13501	0.0987235	0.15229	0.19048	0.0637724	0.0994253	0.204611	0.0274836	0.136788	0.196953	0.165912	0.102924	0.162025	0.384225	0.169565	0.126315	0.303529	0.150397	0.10694	0.0375179	0.0768208	0.103486	0.133353	0.217077	0.0663745	0.136227	0.0664958	0.0595982	0.109007
O75787	0.0570303	0.0289853	0.00327167	0.00835887	0.0139407	0.00621632	0.0101775	0.0135569	0.014342	0.00543691	0.00858841	0.0164946	0.0354086	0.0266291	0.0355288	0.033574	0.0346953	0.0558626	0.0491451	0.051132	0.0820541	0.0851376	0.0462884	0.0963208	0.0568747	0.0908888	0.120168	0.0239173	0.0766846	0.0951288	0.11176	0.108386	0.194976	0.160869	0.124417	0.300595	0.188157	0.188816	0.189657	0.0141782	0.184711	0.206325	0.181503	0.215424	0.123663	0.192863	0.412681	0.105875	0.190321
O75821	0.729879	0.921566	0.386104	0.00950762	0.00433235	0.0178252	0.0386731	0.0172462	0.040918	0.0103403	0.0348697	0.0168397	0.0149873	0.0195256	0.0500651	0.0451567	0.0202496	0.0551286	0.114695	0.0708107	0.00730535	0.0494139	0.0236755	0.0833303	0.0317778	0.0944365	0.00671575	0.0495932	0.0358895	0.0735607	0.0717462	0.0771107	0.010328	0.0730028	0.0399924	0.159076	0.0814237	0.115994	0.00892449	0.0638724	0.0502707	0.158543	0.12313	0.156067	0.0101327	0.062781	0.0558629	0.134559	0.105658
O75822	0.771812	0.888206	0.349111	0.0095588	0.00453796	0.0100897	0.0431472	0.0412746	0.0451043	0.00458532	0.0595752	0.0111182	0.026948	0.01621	0.0569054	0.00469352	0.012889	0.0331576	0.17558	0.0994946	0.0121065	0.0163628	0.0223089	0.0860991	0.0441143	0.0841204	0.00932078	0.00687043	0.0237465	0.0669826	0.078381	0.116738	0.0168251	0.0774162	0.0305013	0.147483	0.0846539	0.125903	0.0145851	0.0100654	0.0289566	0.129428	0.0978305	0.127145	0.0174274	0.0933908	0.0463475	0.095761	0.118832
O75832	0.771842	0.917893	0.612956	0.0128248	0.00294645	0.0068127	0.0633981	0.0275643	0.0370771	0.010097	0.0761987	0.0136533	0.0372916	0.0135399	0.127049	0.0648446	0.0111752	0.0269481	0.18601	0.13634	0.00606569	0.107074	0.0299004	0.0898799	0.0175138	0.108579	0.00457727	0.0340509	0.0258641	0.0632002	0.0391154	0.111032	0.00772302	0.129964	0.0273257	0.159224	0.041611	0.0935026	0.008327	0.00869925	0.04143	0.151576	0.0505283	0.0921354	0.0120955	0.136271	0.0427368	0.0982448	0.0643666
O75843	0.78764	0.793557	0.204948	0.00709545	0.0234442	0.00851861	0.0282584	0.0109708	0.0447785	0.0232565	0.00832494	0.00660697	0.0213016	0.0531122	0.0345554	0.0578331	0.0146051	0.0342241	0.0412242	0.052696	0.0115517	0.0587772	0.0181476	0.0964525	0.0436629	0.0806387	0.0121915	0.0535727	0.024283	0.106999	0.0896278	0.0803993	0.0278387	0.141311	0.0307132	0.143306	0.163042	0.156434	0.0293703	0.0361216	0.0384131	0.154276	0.14759	0.185874	0.0161729	0.12023	0.0738298	0.130174	0.131325
O75844	0.00685183	0.010333	0.00338428	0.00597373	0.00895944	0.00713669	0.00778399	0.00966263	0.0158225	0.0136317	0.00814868	0.015633	0.0394773	0.0135283	0.0227602	0.0469597	0.0365942	0.0477088	0.0579075	0.0353717	0.0768496	0.0858399	0.0506046	0.0956468	0.0497617	0.0846729	0.118763	0.0419754	0.101731	0.0960386	0.106944	0.102711	0.218974	0.157816	0.179652	0.282218	0.165601	0.177494	0.233974	0.0214508	0.23224	0.211818	0.18152	0.215012	0.150539	0.193626	0.359756	0.106434	0.164289
O75845	0.0230461	0.0571943	0.0028257	0.0131554	0.0179543	0.00593243	0.0129942	0.0210575	0.0277067	0.00301634	0.0157704	0.0251403	0.0264653	0.037143	0.0355983	0.0212041	0.0444906	0.034011	0.0667614	0.0458727	0.0804459	0.0363106	0.068176	0.100193	0.0420932	0.0761429	0.111118	0.0204412	0.101712	0.133779	0.102994	0.106275	0.190599	0.154259	0.166524	0.228135	0.144325	0.182815	0.195376	0.0168739	0.222766	0.1719	0.179745	0.214909	0.133302	0.218051	0.313932	0.110575	0.202366
O75874	0.899526	0.874839	0.63957	0.00472006	0.00509254	0.00388041	0.0414472	0.0132865	0.0578153	0.0326284	0.031899	0.00520225	0.0199889	0.00656862	0.0631511	0.0904524	0.00670149	0.0523199	0.108676	0.0720925	0.0112326	0.137751	0.00691241	0.121174	0.0470214	0.101972	0.00998921	0.0720498	0.00821668	0.0766115	0.0687233	0.0765135	0.0175759	0.133579	0.0133949	0.188639	0.0454513	0.117562	0.0147027	0.0497856	0.0131698	0.135051	0.0535614	0.182535	0.011579	0.0839933	0.0191902	0.0924401	0.0431107
O75879	0.0332219	0.0420667	0.00445331	0.00764472	0.0176213	0.00511185	0.00510154	0.0105758	0.0275285	0.00827089	0.00573499	0.0143367	0.0138039	0.0272976	0.0156524	0.0432998	0.0301765	0.0474914	0.0542762	0.0231246	0.0615109	0.0879918	0.0369109	0.0925707	0.0621061	0.0452068	0.0718282	0.0262565	0.0555099	0.0909565	0.0906353	0.0620352	0.122522	0.0856227	0.111063	0.161723	0.0856823	0.123949	0.183073	0.0240947	0.248483	0.244215	0.293238	0.274094	0.219277	0.235436	0.44849	0.161566	0.202467
O75880	0.0312815	0.00960206	0.00197397	0.0121338	0.00417451	0.00808821	0.00274379	0.0174782	0.00944624	0.0161436	0.00402564	0.0217379	0.0293604	0.0131699	0.0143611	0.0446124	0.0284531	0.0598861	0.0457368	0.0134983	0.054494	0.0743107	0.0522424	0.0512363	0.0704265	0.0325954	0.0635452	0.0686928	0.0677106	0.0448998	0.0819897	0.0558658	0.105006	0.0716213	0.133926	0.166534	0.0633834	0.133535	0.237206	0.0544253	0.282279	0.302064	0.320887	0.302918	0.269068	0.175864	0.352757	0.195283	0.150548
O75882	0.0134769	0.0169183	0.00547	0.0400861	0.0952902	0.0069754	0.0310897	0.0290409	0.0738836	0.0134163	0.0275619	0.0441097	0.0364104	0.0710284	0.0693561	0.0642273	0.0746401	0.048919	0.125515	0.0849174	0.131244	0.124426	0.111457	0.173027	0.0731448	0.121665	0.186018	0.0563211	0.113916	0.139846	0.175403	0.143833	0.17689	0.215408	0.195159	0.180112	0.220587	0.153165	0.138435	0.0267676	0.187286	0.142843	0.162721	0.146404	0.0735447	0.124469	0.141961	0.0817076	0.130679
O75915	0.0367585	0.0759774	0.00115707	0.0060498	0.00768495	0.00721689	0.0121306	0.00910049	0.0135975	0.0152507	0.0127947	0.0152588	0.0302123	0.0214337	0.0286218	0.0321652	0.0367364	0.0353197	0.0242746	0.0385635	0.0765609	0.0746972	0.0511136	0.102186	0.0360854	0.0832761	0.118304	0.0374444	0.106804	0.109179	0.121519	0.104087	0.20399	0.171095	0.181236	0.295607	0.207271	0.176512	0.199982	0.0330824	0.214014	0.220662	0.193088	0.209933	0.125609	0.182539	0.361326	0.113878	0.186419
O75934	0.225535	0.410114	0.058236	0.00596894	0.0103448	0.011324	0.00346233	0.00898884	0.0218773	0.00466469	0.00387425	0.01071	0.0312326	0.0192446	0.0087252	0.0200948	0.0135579	0.0679874	0.0445454	0.0126333	0.0371434	0.028432	0.0251657	0.0581904	0.0688245	0.0247376	0.0457002	0.0144757	0.0391225	0.0459598	0.100613	0.0390911	0.082909	0.0378777	0.0980063	0.120287	0.113816	0.0875305	0.0850995	0.0148631	0.154555	0.147041	0.164993	0.180915	0.0871772	0.0554057	0.450857	0.126177	0.174022
O75937	0.491198	0.798142	0.280199	0.00301443	0.0058619	0.00731575	0.0032749	0.000503757	0.0221201	0.00999509	0.00489399	0.00478171	0.014137	0.000836105	0.00766404	0.0272739	0.00658983	0.0227109	0.00582899	0.0119148	0.015044	0.106531	0.0130274	0.0409545	0.0242194	0.0176375	0.0187796	0.0280495	0.0211114	0.0409022	0.0829514	0.029915	0.0237165	0.108612	0.0392743	0.147293	0.0872478	0.0739626	0.0317886	0.0420536	0.0552988	0.185911	0.211902	0.214645	0.0342397	0.0385727	0.332913	0.171188	0.0896491
O75940	0.688592	0.835441	0.00400512	0.00550858	0.00400384	0.0956527	0.0093387	0.0130634	0.0206091	0.0281793	0.00846235	0.00688295	0.140953	0.0159735	0.0148294	0.0546065	0.00924513	0.176172	0.0402314	0.0206162	0.00978445	0.0786144	0.0183069	0.0503029	0.208258	0.0274621	0.0109231	0.0573456	0.0226104	0.0613806	0.218237	0.0537744	0.0182928	0.0789371	0.0355163	0.0848745	0.0223554	0.111916	0.0278066	0.0503131	0.0658007	0.119208	0.100644	0.180391	0.0348406	0.048713	0.129044	0.107846	0.007957
O75947	0.00232244	0.00659596	0.00354052	0.00119464	0.00241513	0.00411243	0.00422647	0.00486214	0.00839004	0.00408383	0.00597636	0.00690466	0.0130263	0.00942866	0.011179	0.0247974	0.0107661	0.0259726	0.0270909	0.019359	0.0426912	0.0612743	0.0209933	0.040568	0.029465	0.0329184	0.0486121	0.0223528	0.0408596	0.0450763	0.0664094	0.0613997	0.101634	0.0812658	0.101424	0.167843	0.0931123	0.137409	0.215085	0.0266017	0.264541	0.281194	0.235768	0.285842	0.279462	0.260525	0.553452	0.196916	0.25126
O75955	0.00884738	0.014168	0.00288242	0.0148448	0.0352309	0.00720536	0.0151653	0.0204463	0.0443907	0.021631	0.0138206	0.0293938	0.0499806	0.0434646	0.0437809	0.0965767	0.0540739	0.0953119	0.0923889	0.0636186	0.112927	0.165757	0.103432	0.141489	0.0926944	0.13882	0.178824	0.083663	0.169062	0.152223	0.170329	0.150747	0.189915	0.237182	0.231187	0.205619	0.211606	0.178129	0.170897	0.0451926	0.192045	0.145519	0.147211	0.143183	0.118345	0.131361	0.168477	0.0961515	0.111425
O75964	0.00420014	0.00569312	0.00316001	0.000573245	0.00386696	0.00349063	0.00308402	0.00348985	0.0166563	0.00877825	0.00374251	0.00461138	0.00944102	0.0088967	0.00706611	0.0280361	0.00986318	0.0285249	0.061516	0.0122772	0.0347998	0.0575636	0.0102991	0.0540778	0.0261775	0.0249998	0.0406461	0.0293515	0.0305043	0.0464884	0.0679266	0.0507339	0.112411	0.0883	0.0765437	0.180143	0.0898263	0.13081	0.210889	0.0297249	0.245083	0.234894	0.273046	0.310405	0.273547	0.251465	0.617353	0.166639	0.245893
O75976	0.00773027	0.00959892	0.00307057	0.0183268	0.0242824	0.00598019	0.0270877	0.0460392	0.049381	0.0150465	0.0373363	0.0782934	0.0557073	0.0526542	0.0939489	0.0863629	0.128353	0.0972935	0.128178	0.120793	0.151196	0.169441	0.137946	0.168098	0.0916767	0.136387	0.183196	0.0489304	0.13607	0.138365	0.170004	0.118379	0.17905	0.251482	0.138529	0.195474	0.229584	0.135086	0.164263	0.0202237	0.133017	0.146076	0.116452	0.12357	0.104933	0.117487	0.121077	0.0797843	0.108792
O76021	0.29291	0.344868	0.0154815	0.00457791	0.00495479	0.0045987	0.00248527	0.01019	0.0180975	0.00333443	0.00260313	0.0116097	0.0265813	0.00909182	0.00725069	0.0151271	0.0254403	0.0451297	0.0323305	0.0102497	0.031743	0.0365717	0.0353851	0.0447196	0.0564704	0.0240955	0.0469229	0.0178646	0.0703233	0.0439565	0.102489	0.0358118	0.101104	0.0588259	0.0910446	0.119143	0.117805	0.0688499	0.117539	0.0176212	0.159805	0.1337	0.244337	0.116211	0.111374	0.0670089	0.334968	0.102022	0.147463
O76031	0.0116482	0.0195322	0.00216489	0.0018559	0.00735874	0.00256935	0.00375971	0.00808233	0.0149217	0.0066251	0.00364166	0.0108551	0.0165956	0.0125346	0.0101423	0.0364498	0.019102	0.0308326	0.0341415	0.0141722	0.0563357	0.0954586	0.0245596	0.0516703	0.0357888	0.0281724	0.0560797	0.0540535	0.0433299	0.0505685	0.0808586	0.0509626	0.113045	0.0776955	0.0973485	0.17609	0.0728822	0.138011	0.190668	0.0715441	0.238179	0.269761	0.369427	0.294816	0.252645	0.17194	0.477881	0.187281	0.154616
O76071	0.819415	0.884931	0.450544	0.00645997	0.00495357	0.00845268	0.033109	0.0197913	0.0326066	0.0653793	0.0357739	0.00787652	0.0474387	0.0193288	0.0635338	0.111713	0.00858772	0.0573504	0.10621	0.0593118	0.00778814	0.155989	0.0185821	0.0960499	0.0523525	0.0851215	0.00894837	0.109435	0.015267	0.0644879	0.0751748	0.0864592	0.0171135	0.104386	0.0229804	0.183754	0.0667347	0.118325	0.0194283	0.0520025	0.0273142	0.174041	0.0776206	0.164592	0.0159883	0.0923723	0.0546031	0.123556	0.0819264
O76094	0.595244	0.831039	0.128641	0.00604864	0.00375144	0.00265488	0.0133228	0.0196642	0.0279409	0.00433814	0.0135796	0.0086653	0.0107934	0.00707252	0.0226862	0.0287111	0.014565	0.0197787	0.0117755	0.0314232	0.0110144	0.049996	0.0176857	0.0750939	0.0158886	0.048472	0.0078541	0.0306837	0.0260572	0.0534737	0.0590767	0.0750512	0.028285	0.108518	0.0464902	0.191285	0.110337	0.127023	0.0291448	0.0266561	0.0723708	0.17785	0.24798	0.204409	0.0285394	0.10922	0.155653	0.13085	0.147809
O94759	0.0151056	0.0159511	0.00289393	0.0126059	0.0235167	0.00550254	0.0129821	0.02397	0.0356313	0.0154571	0.0193636	0.0370298	0.0263827	0.0311403	0.0431976	0.0472412	0.0560938	0.0424088	0.0836265	0.0626683	0.0912639	0.0980545	0.0989254	0.118368	0.0505856	0.11553	0.159437	0.0499126	0.139678	0.134674	0.131983	0.150096	0.203363	0.196025	0.219763	0.236882	0.213648	0.175361	0.20945	0.036403	0.179967	0.165033	0.204742	0.189325	0.122963	0.159635	0.179627	0.0930005	0.145663
O94766	0.00879077	0.00601082	0.00256147	0.0107523	0.0101835	0.0322535	0.00718563	0.0148177	0.0139776	0.0295432	0.00949428	0.0158759	0.0572053	0.0204365	0.0272285	0.0401331	0.0317934	0.0907463	0.0490597	0.031037	0.0607667	0.0682269	0.0492231	0.0748741	0.0941333	0.0520964	0.0851377	0.0610464	0.0693222	0.0815913	0.14371	0.0751291	0.127462	0.194147	0.148512	0.194204	0.172562	0.13587	0.187338	0.0358546	0.209685	0.215971	0.144157	0.228978	0.202939	0.187849	0.444347	0.170452	0.148305
O94776	0.447839	0.592482	0.456189	0.00594453	0.00496698	0.00761474	0.00469002	0.0150574	0.0221229	0.0108898	0.0046781	0.0122226	0.0266448	0.00935649	0.0111755	0.0359844	0.0171812	0.0355685	0.0444847	0.0138372	0.0151988	0.058026	0.0237745	0.0383195	0.0346174	0.0263407	0.0193309	0.0289012	0.0342917	0.0378065	0.0595711	0.047614	0.0405496	0.0707696	0.0619656	0.133068	0.0432949	0.0975283	0.0487356	0.0218946	0.0930331	0.161445	0.0889514	0.187729	0.0805637	0.12564	0.250565	0.159672	0.0948936
O94804	0.0827819	0.235135	0.0411306	0.0333621	0.0616314	0.0369365	0.0212178	0.0324882	0.070575	0.0350057	0.0170727	0.0323446	0.0704907	0.0274434	0.0304112	0.100633	0.044068	0.101706	0.0844681	0.0353726	0.068086	0.159842	0.0500298	0.0921651	0.100613	0.0499165	0.0590269	0.0580317	0.0641483	0.0667605	0.156971	0.0483919	0.0881759	0.139889	0.0857997	0.123444	0.0960506	0.0932332	0.0828856	0.0398842	0.119215	0.128383	0.166746	0.18881	0.112849	0.0752227	0.376612	0.144343	0.0819014
O94819	0.308482	0.232672	0.13121	0.0107709	0.0160167	0.00953449	0.0214398	0.0363252	0.0330035	0.0144965	0.0159636	0.0460627	0.0291296	0.028369	0.0404852	0.0413664	0.0441908	0.0643178	0.0691399	0.0439102	0.0506591	0.0643902	0.0615074	0.0822425	0.0791056	0.0729726	0.0523492	0.0278807	0.0671552	0.0687042	0.0933098	0.0841063	0.0892156	0.1134	0.080518	0.147884	0.0903574	0.128464	0.0999593	0.0327944	0.119132	0.169266	0.168774	0.171656	0.116161	0.0960123	0.183266	0.13824	0.155259
O94826	0.0190127	0.0280599	0.00276595	0.00136983	0.00461749	0.00253404	0.00271839	0.0047522	0.0155598	0.00438705	0.00359031	0.007125	0.0125148	0.00838879	0.0096462	0.0400329	0.0157546	0.0205447	0.045467	0.0138708	0.046767	0.0639597	0.0244214	0.0457987	0.0226267	0.029516	0.0501608	0.0355829	0.0369786	0.041024	0.0597743	0.0483258	0.111636	0.0867457	0.0995459	0.158768	0.0949492	0.125849	0.185069	0.0414282	0.240731	0.269306	0.3269	0.289612	0.258147	0.209648	0.5249	0.190562	0.216507
O94851-4	0.0466485	0.0112763	0.00594762	0.0084424	0.00990827	0.00870381	0.00881618	0.0154113	0.012725	0.0108284	0.0153158	0.0254474	0.0354112	0.0234445	0.0342257	0.0311363	0.0345855	0.046153	0.0471834	0.0445445	0.0799456	0.0693339	0.0658144	0.0794727	0.0610988	0.0922143	0.116167	0.033208	0.121733	0.115779	0.110391	0.12311	0.173209	0.138139	0.193711	0.241657	0.139683	0.182077	0.196435	0.050193	0.212082	0.187948	0.205282	0.182409	0.138102	0.173255	0.288071	0.132227	0.164994
O94855-2	0.791962	0.314646	0.100368	0.00745639	0.0242987	0.00405358	0.0253614	0.00165926	0.0367313	0.00540549	0.0191332	0.00877829	0.00794785	0.0163881	0.0353893	0.0247361	0.0168289	0.0261877	0.10406	0.0447561	0.0562165	0.0563146	0.0172216	0.0931058	0.0299354	0.0599475	0.0729501	0.0259226	0.0184092	0.0859677	0.113874	0.0703774	0.0984087	0.150156	0.0242139	0.148961	0.198406	0.127726	0.116502	0.0230352	0.0346318	0.170586	0.177987	0.194418	0.0891192	0.148215	0.0902576	0.118591	0.168972
O94874	0.0338588	0.0181493	0.00340212	0.00619191	0.00967128	0.003617	0.00785371	0.011854	0.02016	0.00648785	0.0104926	0.0176623	0.0217646	0.0213571	0.0266741	0.0360538	0.031391	0.0321036	0.0521676	0.0405728	0.0696576	0.0900571	0.0407461	0.0903482	0.0376664	0.0720021	0.122553	0.0273137	0.082044	0.0993405	0.106072	0.105081	0.213225	0.153727	0.154349	0.288314	0.142123	0.16343	0.226954	0.0214481	0.22927	0.201711	0.262973	0.220948	0.13975	0.154506	0.360034	0.118977	0.152185
O94885	0.111785	0.622089	0.247641	0.0266071	0.0195703	0.0451288	0.0294419	0.0464081	0.0584719	0.100299	0.0333444	0.0552529	0.0523851	0.0241101	0.0600167	0.125382	0.0584312	0.0730405	0.0809162	0.0569503	0.0318693	0.140203	0.112091	0.0759858	0.082661	0.0617852	0.0313228	0.133023	0.176772	0.0873113	0.0909328	0.077989	0.0421525	0.0649349	0.188106	0.146231	0.0715215	0.110139	0.0465079	0.123016	0.149367	0.158569	0.115327	0.153333	0.0579742	0.0479711	0.0751802	0.124896	0.0846869
O94886	0.0222796	0.0197995	0.00379286	0.0129156	0.0315679	0.00497666	0.0209536	0.0315979	0.0420687	0.0266296	0.0336482	0.0575199	0.0655636	0.0705986	0.0789423	0.0832902	0.114417	0.0976279	0.155729	0.117676	0.180188	0.169891	0.180593	0.203756	0.113692	0.162726	0.192816	0.0700027	0.158545	0.126852	0.185591	0.148871	0.171774	0.221292	0.142534	0.184404	0.174334	0.135747	0.130068	0.028301	0.145027	0.130325	0.134743	0.114896	0.0788699	0.143749	0.134572	0.0684385	0.0995641
O94903	0.635986	0.831728	0.356635	0.00446813	0.0056405	0.00662018	0.0153491	0.0184723	0.0273737	0.0247389	0.0194242	0.0104857	0.0222688	0.0103281	0.0326138	0.076	0.0096972	0.0246256	0.0573754	0.0467846	0.0213121	0.122732	0.0159217	0.0729777	0.0271648	0.0621346	0.0168115	0.0809578	0.0139932	0.0564295	0.0585745	0.0827342	0.0240226	0.0858417	0.0394951	0.143159	0.0635465	0.14409	0.0262643	0.0805389	0.0678901	0.2263	0.166661	0.223981	0.0267037	0.118092	0.0776973	0.165739	0.124546
O94905	0.00310863	0.00480765	0.00171492	0.00309943	0.00837269	0.00349637	0.00445738	0.00726183	0.017401	0.00727546	0.00577894	0.0119661	0.0193535	0.0208532	0.014646	0.0339994	0.0243743	0.0384931	0.0469207	0.0266399	0.0726031	0.0654227	0.0455024	0.0885175	0.0363466	0.0670341	0.113203	0.0309753	0.0957188	0.104527	0.0865983	0.0920435	0.213641	0.150379	0.200653	0.278717	0.181765	0.181735	0.235732	0.0286906	0.248478	0.212041	0.19709	0.249428	0.155714	0.196448	0.348246	0.119148	0.191596
O94906	0.541256	0.726772	0.183345	0.00865773	0.00721873	0.00550545	0.00759767	0.0179147	0.0198642	0.00389037	0.00670236	0.0164468	0.0172582	0.00117669	0.012734	0.0134784	0.0263394	0.0328861	0.0420157	0.0198333	0.0148208	0.029329	0.0317057	0.0449418	0.0372914	0.0333664	0.0230564	0.016342	0.0456684	0.0562851	0.0935213	0.0556238	0.0479432	0.0245365	0.061637	0.151303	0.0994097	0.09341	0.0502434	0.0241281	0.0671709	0.148201	0.174227	0.139252	0.0429247	0.0336283	0.138745	0.119072	0.144622
O94915	0.517672	0.620179	0.122917	0.0178699	0.0186913	0.0142187	0.0373624	0.0145868	0.0434342	0.0299334	0.0235181	0.021803	0.0643002	0.0204722	0.0612109	0.0794283	0.0330106	0.0828691	0.0993012	0.0662772	0.0357144	0.147173	0.0465278	0.101015	0.0888291	0.11147	0.0539831	0.0417344	0.062399	0.0900895	0.119126	0.0956603	0.0486091	0.159562	0.0819704	0.177127	0.120353	0.135683	0.0708867	0.021563	0.0910814	0.153969	0.114352	0.146781	0.0655843	0.0981785	0.122862	0.11154	0.0926353
O94919	0.0181648	0.0233912	0.00290248	0.0108682	0.0147836	0.0117047	0.00963494	0.016821	0.0209435	0.0258336	0.0100148	0.0232135	0.0270999	0.0260498	0.027838	0.100014	0.0420688	0.0448313	0.0660234	0.0443401	0.0869179	0.137043	0.0699184	0.119721	0.0545152	0.0863968	0.15225	0.077514	0.131335	0.128221	0.115004	0.113835	0.199823	0.166008	0.196896	0.232876	0.21203	0.178183	0.211384	0.0586843	0.218795	0.189848	0.166534	0.21519	0.131028	0.132974	0.247777	0.103306	0.179216
O94925-3	0.00925023	0.0370367	0.0202693	0.00165192	0.00983395	0.00348602	0.00279619	0.00516764	0.0118403	0.0173324	0.00299867	0.00802172	0.025758	0.0152124	0.00850631	0.0424118	0.0111256	0.0504843	0.0335607	0.0150257	0.054828	0.079743	0.0241451	0.050892	0.0543674	0.0294838	0.0617256	0.0614909	0.0418155	0.0613316	0.0670102	0.046185	0.124796	0.0755479	0.11064	0.176532	0.0836248	0.132997	0.212002	0.0643263	0.258218	0.27624	0.247238	0.301991	0.244643	0.220711	0.52203	0.192887	0.251411
O94966-5	0.530497	0.61367	0.203992	0.0168893	0.0154104	0.00469635	0.0222053	0.0328517	0.0377904	0.0266294	0.0261869	0.0195894	0.0377135	0.0137147	0.0447305	0.0729186	0.0280439	0.0360998	0.0760424	0.0555281	0.0377962	0.10458	0.0362262	0.0923411	0.0394558	0.0809473	0.041659	0.0761186	0.0540236	0.0903875	0.0840535	0.0993354	0.0667497	0.112483	0.078918	0.130648	0.121507	0.153418	0.0866372	0.0375557	0.0826624	0.158282	0.161341	0.178924	0.0622277	0.127703	0.112875	0.139012	0.126036
O95104	0.226545	0.330672	0.0555011	0.00698049	0.00694012	0.00369794	0.00736552	0.0115726	0.0122834	0.00724102	0.00793139	0.0163009	0.021342	0.0220292	0.0180913	0.0248356	0.023359	0.0414166	0.0338882	0.0271914	0.0247596	0.0431907	0.0367346	0.0412641	0.0533292	0.0471562	0.0446485	0.0353247	0.0646505	0.0518051	0.105763	0.0512744	0.0888884	0.0414963	0.0963901	0.126214	0.10082	0.112262	0.106165	0.0543593	0.168435	0.183083	0.25898	0.185161	0.119578	0.0599337	0.332078	0.148009	0.139041
O95139	0.00404841	0.00389844	0.00185928	0.00326729	0.00979618	0.00158909	0.00660386	0.01929	0.0199147	0.00296272	0.0114108	0.0369141	0.00245859	0.0317827	0.0361023	0.012748	0.0522043	0.00746717	0.0438982	0.0466332	0.0698871	0.0252586	0.0690899	0.0549305	0.0128163	0.0527707	0.0612165	0.0153949	0.11238	0.0636948	0.0263722	0.103078	0.107582	0.0903177	0.138442	0.125353	0.1045	0.15576	0.196904	0.0236472	0.265472	0.247248	0.249995	0.218725	0.219225	0.269631	0.261547	0.202547	0.319684
O95140	0.0215834	0.0404198	0.00476547	0.00778932	0.00905678	0.00450875	0.00769266	0.0121841	0.0141683	0.00746898	0.00981079	0.0194232	0.0134007	0.0160538	0.0174108	0.0341682	0.0291788	0.0283781	0.0461455	0.0257043	0.0569787	0.0578132	0.0441269	0.0560302	0.0347108	0.0501577	0.0615108	0.0359827	0.0601837	0.0624072	0.0772986	0.073147	0.126713	0.0955041	0.129432	0.163559	0.101863	0.140818	0.193269	0.0257131	0.227518	0.248464	0.238261	0.266232	0.223476	0.230843	0.457737	0.169593	0.239945
O95159	0.0122961	0.0142427	0.00248504	0.0067765	0.0123938	0.00661617	0.0062297	0.0111237	0.0154602	0.0087173	0.00593476	0.0167056	0.0305041	0.0207491	0.018067	0.0333034	0.0295269	0.0499897	0.0399924	0.0250083	0.0592085	0.0802581	0.0399677	0.0791216	0.0600036	0.0374392	0.111372	0.0362652	0.0692769	0.0851106	0.115503	0.065767	0.154352	0.180504	0.13828	0.160097	0.202756	0.12752	0.195582	0.022503	0.204949	0.228032	0.189945	0.234536	0.180417	0.202675	0.467223	0.168014	0.177181
O95163	0.893689	0.733908	0.445993	0.00577236	0.0186447	0.0105678	0.0752286	0.00155119	0.0454871	0.0129655	0.0688288	0.00658874	0.0156517	0.0248608	0.135073	0.0496195	0.00778582	0.0439071	0.0595158	0.114044	0.0168074	0.112667	0.00762902	0.0917815	0.0408835	0.125147	0.0247194	0.0393136	0.0100606	0.121543	0.0786984	0.0987117	0.0331427	0.122154	0.0132659	0.170136	0.0746947	0.11281	0.0370857	0.0351541	0.0209947	0.178021	0.0776359	0.0946407	0.0243753	0.132773	0.0304561	0.118318	0.0949122
O95168	0.0122647	0.0235645	0.00445146	0.0028738	0.00607863	0.00582227	0.00282616	0.0115114	0.014145	0.0104014	0.0046796	0.0138007	0.0163891	0.0293609	0.015226	0.0461992	0.0271385	0.0485973	0.03514	0.0196653	0.0569694	0.0905953	0.0468185	0.0490794	0.0517931	0.0415521	0.0647757	0.0724032	0.0865817	0.0586374	0.0679371	0.0650402	0.109479	0.0817533	0.136085	0.163465	0.063093	0.138807	0.198543	0.06138	0.291989	0.300114	0.363147	0.270293	0.194538	0.171172	0.33178	0.200346	0.161521
O95169	0.00968239	0.00193704	0.00207455	0.0013516	0.00568251	0.00386658	0.00283459	0.00437788	0.0151069	0.0164735	0.00406449	0.00778664	0.0302467	0.0130913	0.010207	0.0546309	0.0162671	0.0569638	0.0402332	0.0123557	0.0571803	0.0780866	0.0181538	0.052348	0.0541066	0.0265544	0.0583591	0.065741	0.0444046	0.0543247	0.0745288	0.0512348	0.117186	0.0718644	0.0949745	0.129416	0.0857393	0.122646	0.207098	0.0500266	0.252625	0.280443	0.225037	0.307694	0.254099	0.210126	0.492064	0.20253	0.238925
O95182	0.00232696	0.00429504	0.00221535	0.00145518	0.00452725	0.00324002	0.00217774	0.00523366	0.00845397	0.0124883	0.00357006	0.00826741	0.0289069	0.016155	0.00761755	0.0543756	0.0139242	0.0587847	0.0304079	0.0153844	0.0543379	0.0911039	0.0221798	0.0453345	0.0648837	0.0261337	0.0596072	0.0831361	0.0471159	0.0504575	0.0805334	0.0517183	0.100677	0.0748107	0.120295	0.138174	0.0689191	0.145074	0.205773	0.162553	0.311114	0.281844	0.363333	0.290066	0.264035	0.11419	0.468977	0.212317	0.142155
O95202	0.00552736	0.00514985	0.00299815	0.00234756	0.00564839	0.00316369	0.00260372	0.00654602	0.0146432	0.00650957	0.00447355	0.0103366	0.0181978	0.0141504	0.0112948	0.0265984	0.0174487	0.0361914	0.0336613	0.0149443	0.0534894	0.0398952	0.0259826	0.0413699	0.035102	0.027997	0.0523716	0.0240954	0.0450743	0.0435019	0.0572365	0.0450752	0.103277	0.0774064	0.0918826	0.14474	0.0876768	0.130161	0.199341	0.0244909	0.236425	0.266593	0.228588	0.292349	0.251776	0.268285	0.50753	0.210473	0.277095
O95210	0.00947628	0.0115341	0.00296518	0.016455	0.0212038	0.00853509	0.0146263	0.0208962	0.033334	0.0070349	0.0173066	0.0273603	0.023368	0.0289419	0.0360251	0.0374717	0.0439202	0.0480336	0.0630452	0.0422055	0.0795323	0.0624433	0.0752711	0.0928651	0.0327235	0.0907907	0.116318	0.0194455	0.129082	0.114753	0.11327	0.115149	0.204979	0.169379	0.17643	0.205985	0.171863	0.174423	0.203653	0.0240782	0.192333	0.18976	0.19697	0.204755	0.134756	0.208759	0.249196	0.124777	0.203143
O95232	0.573962	0.703616	0.227449	0.00925871	0.00950806	0.00579704	0.0085267	0.020809	0.0479415	0.00656121	0.00828332	0.0127523	0.00779223	0.0260648	0.0120065	0.0178222	0.0208381	0.0118704	0.192568	0.0168087	0.0267178	0.0328964	0.0301429	0.074008	0.0186299	0.0362445	0.027737	0.0214513	0.0414149	0.0619383	0.0593242	0.0515476	0.0399622	0.0672513	0.0614974	0.102732	0.154973	0.108905	0.0475336	0.0238764	0.0648011	0.111258	0.156394	0.226948	0.049174	0.0700633	0.161189	0.11953	0.162269
O95239	0.0333962	0.0184776	0.0122052	0.00594557	0.00872352	0.0152846	0.00413828	0.0103054	0.0275771	0.022625	0.00476143	0.0140897	0.0409007	0.0218264	0.0114054	0.0367363	0.0184069	0.0720369	0.0536112	0.016055	0.0472068	0.0544393	0.0328405	0.0536556	0.0824675	0.0304695	0.0519755	0.0592848	0.0473927	0.0563304	0.107025	0.0464958	0.092095	0.0855125	0.109439	0.130827	0.100278	0.0989092	0.113085	0.0456476	0.188271	0.147269	0.173158	0.196169	0.175445	0.100068	0.553849	0.163879	0.143405
O95248-4	0.170259	0.247226	0.0303166	0.0310322	0.039239	0.0249253	0.0183946	0.024048	0.0385333	0.00954886	0.0140528	0.0300538	0.0846079	0.0349701	0.0421728	0.0659915	0.0586904	0.0893934	0.0680806	0.0471601	0.0763209	0.0781529	0.0546567	0.112374	0.0876919	0.0794709	0.0992228	0.0560211	0.0650414	0.0958827	0.117812	0.0769509	0.121356	0.136712	0.119206	0.16282	0.157871	0.128651	0.113907	0.0468009	0.149591	0.157247	0.122108	0.182835	0.102047	0.097364	0.258431	0.12337	0.146321
O95249	0.0120608	0.00780446	0.003695	0.00570271	0.0103495	0.00682923	0.00977358	0.0137933	0.0216913	0.0153198	0.0118603	0.0162429	0.0371252	0.0199873	0.0226211	0.0748125	0.0339193	0.0636331	0.0923813	0.0334542	0.0739185	0.140284	0.0556168	0.120893	0.0566957	0.0688494	0.117092	0.055216	0.0769868	0.0986172	0.178738	0.0692298	0.158435	0.228627	0.137761	0.203536	0.196999	0.126431	0.210851	0.0265645	0.183238	0.216488	0.191873	0.238165	0.181418	0.15503	0.406749	0.121409	0.132682
O95292	0.0182574	0.0122453	0.0014713	0.00845254	0.0131525	0.00306719	0.0144361	0.0178758	0.0218092	0.0104453	0.012863	0.0189815	0.0150219	0.0217418	0.0278661	0.0389763	0.0396198	0.0379382	0.0565499	0.036719	0.0844146	0.0916247	0.0462339	0.0794392	0.0395074	0.0665437	0.116818	0.0238186	0.0818709	0.107719	0.118179	0.0866253	0.207233	0.177992	0.141307	0.240938	0.171756	0.163541	0.206945	0.034024	0.196589	0.209107	0.204059	0.230844	0.14861	0.192751	0.438592	0.131525	0.199428
O95298	0.0604857	0.00658508	0.00149576	0.00410282	0.00539203	0.00173737	0.00473724	0.00812262	0.0104344	0.00353335	0.00683865	0.0139581	0.015984	0.0165845	0.0217071	0.00897748	0.0292758	0.042618	0.0300579	0.028238	0.0527191	0.0140603	0.034769	0.0466853	0.0343609	0.0471759	0.0595259	0.00711232	0.0523395	0.050186	0.0735977	0.0689715	0.121471	0.0812759	0.0988846	0.168322	0.0922387	0.149728	0.213345	0.00818833	0.260483	0.283023	0.256213	0.251044	0.25028	0.266921	0.422565	0.193145	0.25457
O95299	0.00448792	0.0158586	0.00263854	0.0020924	0.00631419	0.00327961	0.00308166	0.00413941	0.0121826	0.0036038	0.00451435	0.00657462	0.0100552	0.0138429	0.0121651	0.0233866	0.0163794	0.0171286	0.0370731	0.0150457	0.0514835	0.0596063	0.0210372	0.0495461	0.0229683	0.0343487	0.0554394	0.0203055	0.0394584	0.0504088	0.0703667	0.0585979	0.113859	0.0898464	0.0875849	0.174022	0.0808513	0.133017	0.200652	0.0296597	0.230752	0.269942	0.346978	0.285748	0.257751	0.212856	0.586273	0.20043	0.197033
O95336	0.846069	0.910313	0.611395	0.00668757	0.00494837	0.00531829	0.0427867	0.00659288	0.0579645	0.0439671	0.0436005	0.00810622	0.0374764	0.0279032	0.100595	0.1383	0.0141222	0.0561169	0.0290094	0.0989337	0.00906781	0.227773	0.0159329	0.12123	0.0406033	0.131062	0.00969976	0.0694013	0.0154238	0.0837919	0.0576014	0.0996031	0.0115051	0.127468	0.0199409	0.170569	0.0412065	0.123557	0.0142353	0.0203976	0.0202061	0.188095	0.0481361	0.132264	0.0142771	0.0976052	0.0259268	0.121331	0.0466755
O95347	0.0748927	0.0681051	0.022909	0.0066078	0.0134131	0.00638275	0.00573642	0.00845225	0.0260904	0.00343784	0.0052551	0.0103486	0.0223945	0.0211526	0.0112402	0.017463	0.0170646	0.0358143	0.0334828	0.0147756	0.0615206	0.0395153	0.0201403	0.0550009	0.0349627	0.0240257	0.0757602	0.0123004	0.0343375	0.0511832	0.095416	0.0358677	0.13314	0.0702994	0.0700282	0.150167	0.106213	0.0845608	0.125692	0.0156185	0.13226	0.174203	0.21958	0.198186	0.140842	0.091008	0.543903	0.156043	0.178486
O95372	0.838245	0.86502	0.40029	0.00649511	0.00407793	0.00609927	0.040597	0.0158581	0.0413693	0.0260144	0.0345343	0.00922586	0.0230847	0.0103725	0.0876661	0.139001	0.0107583	0.0424519	0.0706667	0.0873556	0.0120195	0.171132	0.0113465	0.108189	0.050248	0.12409	0.0128375	0.0573512	0.0140325	0.0708422	0.0930836	0.0984966	0.0188387	0.151778	0.0202444	0.161314	0.0882372	0.123551	0.0197266	0.0215075	0.0241039	0.180216	0.0892785	0.146552	0.0192426	0.0904579	0.0471064	0.141842	0.0735192
O95373	0.900363	0.904582	0.65418	0.00485685	0.00444151	0.00424283	0.0527849	0.0284578	0.0416388	0.0157342	0.0509075	0.00286982	0.0223451	0.0216556	0.0765578	0.0441969	0.0031162	0.0155861	0.107231	0.0830271	0.00746769	0.061084	0.00513792	0.0879523	0.0123851	0.0858662	0.0090855	0.0280168	0.00739886	0.0618088	0.0333507	0.0811698	0.0115926	0.145558	0.00831249	0.157823	0.0548799	0.102833	0.0147919	0.0299555	0.0134781	0.153741	0.0490026	0.146485	0.0108362	0.125486	0.0138854	0.116841	0.0673489
O95400	0.680192	0.876712	0.207139	0.0254376	0.00431409	0.0166763	0.00609133	0.0325417	0.0141457	0.0320607	0.00943549	0.0142546	0.0412296	0.000963756	0.0212231	0.043646	0.029116	0.0745111	0.0531997	0.0326403	0.00817144	0.0848118	0.0498961	0.0411634	0.0560799	0.0501245	0.0113007	0.0534866	0.0361744	0.054833	0.0860999	0.0599041	0.0189808	0.0920346	0.0591334	0.121259	0.109903	0.101347	0.0207024	0.0345323	0.0504995	0.131913	0.170105	0.139099	0.0228476	0.0789857	0.0532585	0.130818	0.114146
O95433	0.841772	0.923436	0.551225	0.0065214	0.00409198	0.00572912	0.0458697	0.015673	0.0404771	0.021167	0.0501514	0.0097241	0.0209045	0.00329109	0.0903032	0.0446196	0.0170557	0.025202	0.0376961	0.0835253	0.00666427	0.0947237	0.0151403	0.0964723	0.0190395	0.0836808	0.00510239	0.0331716	0.0169785	0.060936	0.0600784	0.0824481	0.00991576	0.139473	0.0197876	0.168579	0.0614254	0.106677	0.00896502	0.0123994	0.0266831	0.173701	0.0539639	0.129199	0.0118566	0.132648	0.0267398	0.131624	0.0696079
O95450	0.0346773	0.0355941	0.0105143	0.0183778	0.0200137	0.0107707	0.00968485	0.0447301	0.0538952	0.0235055	0.0192266	0.055771	0.0662845	0.0396719	0.0441323	0.0683922	0.0566497	0.0757567	0.0877732	0.0553614	0.09591	0.100252	0.119924	0.122087	0.090572	0.0896776	0.113479	0.0646381	0.130247	0.117961	0.145824	0.119402	0.189036	0.13934	0.173601	0.206413	0.147078	0.193485	0.198693	0.0434517	0.17951	0.17015	0.182818	0.1901	0.106937	0.171155	0.147701	0.0938961	0.118569
O95477	0.0208031	0.00774025	0.00551583	0.0408752	0.0579821	0.0116749	0.0329222	0.0302004	0.0367449	0.0096158	0.0235565	0.0497008	0.0341126	0.044871	0.0505386	0.0564255	0.0874569	0.050918	0.080704	0.0673848	0.101984	0.136139	0.109725	0.161859	0.0708938	0.116995	0.184244	0.0334679	0.173908	0.139049	0.1723	0.146495	0.211489	0.323865	0.212022	0.221806	0.271653	0.16807	0.153452	0.0163946	0.162051	0.149128	0.14433	0.176251	0.106745	0.140039	0.144141	0.101776	0.11743
O95479	0.0973579	0.170995	0.0180551	0.00666599	0.00996731	0.00635802	0.00779204	0.0123914	0.0152571	0.0157707	0.00828042	0.0127738	0.0391548	0.021802	0.0220637	0.060816	0.0326613	0.0651885	0.0468837	0.0316101	0.0666399	0.094542	0.0411296	0.105391	0.0741492	0.0610637	0.0967447	0.0539715	0.0717975	0.111992	0.124025	0.0877867	0.20104	0.145648	0.150409	0.301676	0.152311	0.180421	0.209791	0.0471301	0.194087	0.203014	0.241677	0.244249	0.119675	0.162414	0.324601	0.102431	0.122935
O95486	0.487394	0.618404	0.0309696	0.0106644	0.0107861	0.00515876	0.0201332	0.012695	0.01566	0.0075137	0.0239397	0.0203166	0.0161663	0.00694644	0.0403491	0.0150705	0.025456	0.0316743	0.0962204	0.0577711	0.0346044	0.0358334	0.0303308	0.113434	0.0488827	0.0778781	0.0625549	0.0274181	0.0507711	0.108768	0.138134	0.0873859	0.0616494	0.162212	0.0733633	0.173386	0.192182	0.112088	0.0555743	0.0402614	0.0902308	0.162027	0.240718	0.179487	0.0611695	0.143782	0.198778	0.123376	0.159332
O95487-3	0.0946283	0.106693	0.00428004	0.00595748	0.00994323	0.00306895	0.00637021	0.0140928	0.0186999	0.00887665	0.00926145	0.0181802	0.0199631	0.0195245	0.0169924	0.0412286	0.0358547	0.0477029	0.0505014	0.0265096	0.0837441	0.0836391	0.0406949	0.099584	0.0669254	0.0530647	0.112808	0.0551594	0.0906272	0.11085	0.162197	0.0703915	0.151069	0.177865	0.132695	0.152419	0.206983	0.136633	0.163019	0.0331846	0.16658	0.185407	0.206399	0.233418	0.131389	0.146328	0.400689	0.130799	0.150567
O95571	0.0459065	0.0764573	0.0095508	0.00186621	0.00513934	0.0069866	0.00336305	0.00745415	0.00630771	0.0100355	0.00373591	0.0110612	0.0252374	0.0121227	0.0106372	0.0446484	0.0199458	0.0451978	0.0264232	0.0178788	0.0460074	0.0772921	0.0403957	0.0489906	0.0468928	0.0347757	0.0609154	0.0453279	0.0597547	0.0475882	0.0730416	0.052208	0.113021	0.0549883	0.114866	0.179126	0.0810513	0.137985	0.212759	0.0444547	0.260191	0.297043	0.235833	0.299073	0.231195	0.245277	0.416304	0.185434	0.251826
O95573	0.031828	0.0290738	0.00383833	0.00627598	0.00755249	0.00647571	0.00611215	0.0108119	0.0166572	0.017466	0.00729685	0.0169985	0.0361926	0.0174439	0.0199669	0.0539424	0.0330816	0.0581531	0.0609239	0.0284997	0.0782545	0.0862488	0.0502128	0.0943924	0.0563321	0.0672922	0.118191	0.0423534	0.0918702	0.0993486	0.112722	0.0905127	0.212049	0.139181	0.184144	0.271256	0.159313	0.164353	0.223439	0.0319964	0.223102	0.214133	0.185765	0.25157	0.145268	0.188156	0.33224	0.112706	0.1781
O95602	0.325646	0.269746	0.0776668	0.00495711	0.0188917	0.0150858	0.0089514	0.00525317	0.028723	0.0203672	0.00911163	0.0102063	0.032031	0.0241195	0.0194344	0.0404895	0.020096	0.0577351	0.0682088	0.0236841	0.0488399	0.0691748	0.0306335	0.0625485	0.044416	0.0428906	0.0633695	0.0481678	0.0488834	0.0557463	0.0784464	0.0645346	0.0872055	0.0714105	0.075396	0.125491	0.0889819	0.116241	0.0969816	0.0572222	0.119514	0.155089	0.184362	0.18073	0.110006	0.106421	0.379695	0.146712	0.16447
O95613	0.130238	0.0761471	0.049315	0.00529155	0.0120352	0.00601918	0.00758541	0.0108713	0.0159585	0.00740309	0.00844979	0.0135901	0.0249526	0.0264368	0.0139176	0.0128636	0.0209437	0.0373976	0.036347	0.0213621	0.0455224	0.0289925	0.030161	0.0475932	0.0419745	0.0343937	0.0578849	0.0223033	0.0482124	0.0647157	0.0813702	0.0508305	0.0970569	0.0806033	0.101191	0.122893	0.0966588	0.0973038	0.138578	0.0346964	0.174758	0.174044	0.158558	0.200242	0.195743	0.162263	0.441202	0.181539	0.220665
O95714	0.101765	0.152728	0.0218326	0.00830243	0.00802527	0.00802416	0.00780728	0.00844762	0.0144438	0.0139054	0.0105401	0.0212745	0.032147	0.0233949	0.019307	0.0413157	0.0340162	0.0524555	0.0318137	0.025641	0.0630823	0.0848865	0.0581376	0.0690894	0.0587752	0.0610802	0.104092	0.0439056	0.090191	0.106238	0.116102	0.0905744	0.151682	0.109796	0.169631	0.267317	0.137937	0.158605	0.190919	0.0462037	0.206349	0.200305	0.215111	0.216905	0.109775	0.145308	0.280429	0.119242	0.173466
O95716	0.108089	0.158042	0.00589526	0.00372729	0.0173598	0.00976992	0.013742	0.0031238	0.0238587	0.00626691	0.0122059	0.00655665	0.0434234	0.0195577	0.0216728	0.0207455	0.0207358	0.070284	0.0768123	0.0320627	0.075595	0.0442061	0.0223346	0.0746486	0.0482643	0.06659	0.121221	0.00971207	0.0420082	0.064205	0.137267	0.0797412	0.16917	0.145941	0.0969973	0.223073	0.161203	0.130309	0.176386	0.0141409	0.165616	0.214029	0.209027	0.236253	0.125696	0.278451	0.530811	0.143527	0.151143
O95721	0.0477489	0.111648	0.0614004	0.016766	0.0366866	0.00974564	0.0190102	0.0339897	0.048571	0.0164256	0.0291199	0.0491925	0.0268988	0.059088	0.0615574	0.0943336	0.0724845	0.046506	0.0996236	0.101493	0.130586	0.12118	0.126016	0.155901	0.081655	0.139538	0.131379	0.110319	0.163978	0.127792	0.148171	0.126989	0.131627	0.168699	0.143659	0.154955	0.179113	0.143003	0.14595	0.0610598	0.164464	0.153313	0.156159	0.141775	0.117582	0.124231	0.125915	0.110457	0.12426
O95747	0.803436	0.910703	0.504709	0.00865793	0.00727819	0.00898368	0.0401564	0.00355923	0.0618882	0.00394596	0.028557	0.011428	0.0262132	0.000780168	0.0586044	0.0103674	0.0139718	0.0187763	0.462285	0.105247	0.00718773	0.0442487	0.01859	0.0582886	0.0191794	0.123763	0.00887167	0.019163	0.0220864	0.00813068	0.0396088	0.0776793	0.0132758	0.234721	0.0268977	0.110648	0.0921838	0.111959	0.0161695	0.0173662	0.0322298	0.105171	0.0723993	0.129634	0.0162683	0.175984	0.0300004	0.0739749	0.0834147
O95757	0.655408	0.80975	0.514427	0.0138407	0.00645492	0.0141873	0.0496156	0.0152072	0.0647518	0.0508896	0.0491339	0.0218475	0.040212	0.00502345	0.105558	0.143272	0.0247653	0.0585648	0.0971949	0.0967992	0.0185648	0.224278	0.0352199	0.112675	0.0575263	0.107641	0.018204	0.0790088	0.0300682	0.0809657	0.0831933	0.104145	0.0230541	0.116581	0.0441563	0.129564	0.0567915	0.11487	0.0293241	0.0561264	0.0462702	0.143593	0.0542583	0.10811	0.0252012	0.0769133	0.0361462	0.118947	0.0603639
O95758-4	0.312936	0.381149	0.0349587	0.0169566	0.0196703	0.00533407	0.0220308	0.0105609	0.0338567	0.00742189	0.015183	0.0323242	0.0148	0.015234	0.0324295	0.0146117	0.0409176	0.0510069	0.151184	0.040775	0.0433782	0.0457597	0.0545998	0.0622323	0.0406819	0.0591617	0.0508126	0.0192436	0.0898913	0.0652542	0.106313	0.0741409	0.0864839	0.0628905	0.100538	0.142727	0.123621	0.131199	0.101904	0.0194217	0.144512	0.167377	0.198366	0.178871	0.106842	0.0667939	0.196764	0.136779	0.149508
O95782	0.101539	0.106359	0.0207521	0.014663	0.0262414	0.00575123	0.0166565	0.0124446	0.0264783	0.00891135	0.014105	0.0190103	0.0252605	0.0199815	0.0327209	0.0358525	0.0367284	0.0385594	0.0661847	0.0454587	0.0766577	0.0856585	0.0615857	0.124685	0.0484499	0.113421	0.190935	0.0293354	0.145353	0.169961	0.15091	0.172525	0.208204	0.297813	0.215715	0.235397	0.287861	0.191087	0.165505	0.0177919	0.167787	0.167926	0.171946	0.182031	0.0911807	0.145725	0.178025	0.0848229	0.112036
O95793	0.161857	0.238957	0.0224656	0.00665053	0.0126482	0.00834971	0.00664203	0.0138731	0.0169921	0.00697006	0.0167292	0.0117385	0.0124107	0.0190955	0.0290421	0.0405861	0.0143414	0.0329575	0.0529426	0.0338635	0.0447119	0.0853615	0.0303793	0.0718336	0.0300925	0.0503189	0.0782329	0.0745518	0.0516963	0.0751126	0.0832862	0.0608863	0.15889	0.0810248	0.108405	0.22051	0.126691	0.130842	0.176425	0.130117	0.221135	0.174782	0.296417	0.241921	0.118093	0.0735996	0.379923	0.127303	0.126284
O95816	0.624351	0.715557	0.0473799	0.00656286	0.0053681	0.00388121	0.0126419	0.0072026	0.01664	0.00898321	0.0171108	0.00801394	0.0305206	0.00350511	0.0203253	0.0394334	0.0155241	0.0537646	0.0379404	0.0311207	0.0220915	0.0882896	0.0223653	0.0847465	0.0575688	0.0749382	0.0340113	0.0391964	0.033523	0.0777612	0.119137	0.101388	0.0569938	0.117888	0.0610574	0.216186	0.141268	0.161307	0.0603944	0.0266304	0.0791699	0.204058	0.201225	0.197096	0.0445913	0.153711	0.176259	0.128715	0.156907
O95817	0.438559	0.321005	0.178029	0.0206197	0.0227399	0.0387488	0.0375643	0.0477524	0.046276	0.0385718	0.0402897	0.0379226	0.0681798	0.0300563	0.0425203	0.102766	0.0345061	0.0913361	0.080812	0.0694773	0.0588154	0.167875	0.0486408	0.114688	0.0880833	0.0732391	0.0793869	0.101518	0.0561011	0.107856	0.152247	0.0814412	0.100818	0.0680139	0.0892234	0.13841	0.0874705	0.120397	0.104785	0.113016	0.0911102	0.157222	0.134042	0.168734	0.0871521	0.0430801	0.126416	0.109435	0.0719817
O95819-3	0.0239857	0.0408241	0.00598844	0.0958853	0.116632	0.0656348	0.0785239	0.0773348	0.103456	0.0982861	0.0634809	0.0821551	0.110205	0.0566512	0.103021	0.132935	0.0981304	0.128713	0.111178	0.10709	0.125026	0.165299	0.11454	0.169047	0.129017	0.124109	0.158054	0.135352	0.129073	0.129191	0.20726	0.116113	0.139505	0.135439	0.132354	0.182943	0.130064	0.122127	0.11486	0.0701784	0.107818	0.115332	0.0985506	0.0998912	0.090384	0.05142	0.096585	0.0741685	0.0596408
O95822	0.0586093	0.0197712	0.00608007	0.0040029	0.00486347	0.00336674	0.00368211	0.0104261	0.0134735	0.0109175	0.00418877	0.0179456	0.00588498	0.0201527	0.0173518	0.0288261	0.0270867	0.022019	0.0508492	0.0178576	0.0558121	0.0432023	0.0356916	0.0394506	0.0234607	0.0427393	0.0581848	0.0344354	0.0602691	0.057225	0.0642926	0.0665066	0.108044	0.081478	0.135242	0.153973	0.102699	0.143373	0.203195	0.0442299	0.220071	0.257432	0.21207	0.276154	0.247476	0.237863	0.416361	0.194815	0.265952
O95825	0.494218	0.779526	0.334878	0.00502988	0.00701367	0.00637089	0.0103215	0.0074228	0.0271373	0.0158592	0.00987396	0.00848641	0.025154	0.0104448	0.0292896	0.0491209	0.0141544	0.0382909	0.0858982	0.0363089	0.0223408	0.0863872	0.0214124	0.084801	0.046642	0.0522359	0.0267596	0.0463081	0.0301753	0.0677333	0.105805	0.0512067	0.0320755	0.102132	0.0738461	0.177978	0.103905	0.13225	0.038988	0.021677	0.100104	0.191033	0.0925167	0.209184	0.0398278	0.105093	0.150658	0.145836	0.103583
O95831	0.00589603	0.0122018	0.00284211	0.00149731	0.00529554	0.00408049	0.00208377	0.00672572	0.0116753	0.010362	0.00500585	0.0117165	0.0158528	0.014906	0.0131525	0.0438843	0.0208446	0.0285057	0.0354905	0.0191065	0.0522854	0.0803014	0.0290418	0.0495741	0.0424407	0.0391499	0.05514	0.0748198	0.0594281	0.0520568	0.0785882	0.0711088	0.114869	0.0722011	0.127466	0.160352	0.0829186	0.158565	0.212974	0.0858935	0.298147	0.286485	0.30898	0.276197	0.248732	0.199121	0.426824	0.19745	0.195364
O95861	0.766426	0.942616	0.447292	0.00898685	0.00333093	0.00309199	0.0193274	0.0293405	0.0359821	0.00901357	0.0241898	0.0115417	0.0132827	0.00127396	0.0481719	0.0440259	0.0106677	0.0401167	0.065845	0.0581	0.00411925	0.0861095	0.0138591	0.0848094	0.0367478	0.0849818	0.00340655	0.0192481	0.0271055	0.0831227	0.0620173	0.0897484	0.00686974	0.146202	0.0232963	0.157479	0.0642229	0.14661	0.0103285	0.0143154	0.0423001	0.196488	0.110874	0.192075	0.00980941	0.210196	0.0466161	0.154109	0.0915463
O95864	0.0109264	0.0463324	0.00163694	0.00398058	0.0157075	0.00151493	0.00349014	0.00598215	0.0307517	0.00550086	0.00523165	0.00883836	0.0166709	0.0281237	0.0122213	0.0532411	0.0234544	0.0309158	0.0579473	0.019813	0.0923897	0.104473	0.028317	0.0971349	0.0384045	0.0511024	0.10312	0.0474956	0.0703227	0.0916479	0.104043	0.0712852	0.224412	0.134333	0.180445	0.236997	0.151394	0.164743	0.214551	0.0217863	0.257833	0.19417	0.200748	0.256546	0.136434	0.18247	0.403706	0.123455	0.202561
O95865	0.363798	0.628586	0.126483	0.0550763	0.0839112	0.0808377	0.101451	0.036524	0.15008	0.110733	0.0635862	0.0549654	0.124593	0.0293544	0.103782	0.181257	0.0720171	0.138463	0.151687	0.125026	0.0720966	0.252646	0.0803674	0.227486	0.109271	0.141109	0.0671158	0.110934	0.0758235	0.116146	0.15515	0.102183	0.055887	0.125453	0.0863462	0.131628	0.0986063	0.114145	0.0444333	0.0353022	0.073922	0.0955811	0.0519879	0.117171	0.0315486	0.0619602	0.0737098	0.0478676	0.0389967
O95870	0.00969538	0.0153311	0.00274252	0.0048488	0.00906194	0.00372668	0.00575612	0.0108051	0.0159763	0.0160204	0.00663646	0.016635	0.0275828	0.020845	0.0178327	0.0477579	0.0320425	0.0474454	0.0515178	0.0283494	0.0758294	0.0826558	0.0537341	0.0890522	0.057241	0.0640007	0.11623	0.0339944	0.0998759	0.0928015	0.0959417	0.0845099	0.195933	0.122886	0.180666	0.250982	0.141133	0.168061	0.219654	0.0297749	0.233589	0.222516	0.199352	0.244348	0.150952	0.190212	0.311855	0.122097	0.211342
O95881	0.0468322	0.565783	0.0670272	0.00381268	0.00716857	0.00322491	0.00415997	0.00897875	0.0115752	0.00912787	0.00442188	0.00950379	0.0167425	0.0182297	0.0120688	0.0417236	0.0204605	0.0269429	0.0371386	0.02465	0.0270167	0.0933093	0.0284631	0.10165	0.0339722	0.0586834	0.0365647	0.0266705	0.0730874	0.115497	0.11399	0.0789705	0.103904	0.193355	0.165439	0.290836	0.189152	0.199082	0.101872	0.0237677	0.197405	0.240473	0.215595	0.271907	0.0606827	0.243456	0.295798	0.107597	0.174736
O95900	0.083589	0.129233	0.0075013	0.0132654	0.0876214	0.00728889	0.00561449	0.0170818	0.0157608	0.00468121	0.00817459	0.0258742	0.0269198	0.0841692	0.0170031	0.0450391	0.0329378	0.0452326	0.0386833	0.028125	0.0670425	0.0778697	0.0386496	0.060299	0.0539795	0.0461091	0.0878183	0.0298684	0.0573389	0.0603943	0.075873	0.070373	0.104661	0.107596	0.105844	0.17078	0.0769089	0.136234	0.131235	0.0262467	0.220264	0.249124	0.293305	0.261161	0.122708	0.195912	0.405156	0.184833	0.168595
O95980	0.00840821	0.0112963	0.00654064	0.0666997	0.123928	0.0524011	0.0645847	0.0480446	0.09843	0.0465294	0.0455721	0.0632261	0.0913145	0.0619796	0.0902973	0.130519	0.0706357	0.108928	0.130047	0.0867064	0.132841	0.172476	0.125702	0.190628	0.117269	0.123818	0.193822	0.0930796	0.132662	0.166859	0.181087	0.150283	0.180538	0.21568	0.175681	0.165048	0.18403	0.144492	0.132542	0.0340411	0.180833	0.118206	0.0950511	0.127077	0.0735647	0.0907786	0.128	0.057079	0.0729424
O96000	0.00488389	0.00248391	0.00170359	0.00226677	0.00461363	0.00281286	0.00232854	0.00741695	0.0108716	0.00379487	0.00697589	0.0150938	0.00815335	0.0113663	0.0140348	0.0436898	0.0247187	0.0230909	0.0365965	0.0215662	0.0514389	0.0870596	0.049314	0.0451392	0.0297938	0.0385047	0.0516762	0.0519282	0.0723746	0.0474356	0.0778886	0.0629197	0.10074	0.0876455	0.140087	0.162058	0.0783202	0.126771	0.199828	0.0822201	0.249	0.288524	0.387823	0.283463	0.262671	0.15854	0.406861	0.191392	0.14199
O96005	0.0391854	0.00674517	0.00384294	0.0115948	0.0154681	0.00495357	0.010306	0.0220781	0.016082	0.0115719	0.0117332	0.0271954	0.0207284	0.0405587	0.026572	0.0360144	0.0452363	0.0386628	0.0360046	0.0437295	0.0683426	0.0650369	0.0641978	0.113682	0.0385209	0.0899125	0.113397	0.0328131	0.111731	0.105494	0.0922126	0.109637	0.194926	0.158509	0.140128	0.236309	0.168316	0.17853	0.208702	0.024923	0.194119	0.226972	0.221032	0.209374	0.124451	0.185043	0.293182	0.120258	0.211539
O96008	0.00774349	0.0125467	0.00140162	0.00212977	0.00441069	0.00248218	0.00322176	0.00815222	0.0110238	0.00895834	0.00618855	0.0124452	0.0207768	0.0120042	0.0137258	0.0381446	0.0225825	0.0353278	0.0311065	0.0186574	0.0531811	0.0876766	0.0372331	0.0474808	0.0416642	0.0384041	0.0568538	0.0558115	0.0629516	0.0486226	0.0918147	0.0688766	0.113078	0.0827188	0.125172	0.160832	0.0758786	0.141606	0.204529	0.0660682	0.252917	0.253627	0.324706	0.286313	0.251016	0.185237	0.415159	0.19049	0.172119
O96011	0.0182139	0.0898178	0.00267305	0.00475643	0.00989	0.0022663	0.00657454	0.0101687	0.00522809	0.0031534	0.00744419	0.0115855	0.0150938	0.00791272	0.0155062	0.0140118	0.024917	0.0261173	0.0138418	0.0213004	0.0411544	0.0358609	0.0285314	0.0528725	0.0289626	0.0365684	0.0636623	0.0111323	0.0522779	0.0596354	0.0674159	0.0532853	0.151474	0.0960108	0.131923	0.267901	0.115687	0.135303	0.239689	0.0170768	0.246349	0.257448	0.186844	0.251467	0.152314	0.162334	0.446045	0.141155	0.229768
O96013	0.0265558	0.0213215	0.0187411	0.0781138	0.0818888	0.037818	0.053586	0.0813874	0.0561903	0.0676789	0.0408259	0.0844326	0.0962567	0.0488867	0.0633537	0.0786549	0.0916837	0.0957845	0.0549731	0.0613459	0.0870085	0.119076	0.11308	0.100094	0.111983	0.0756527	0.0881269	0.0952828	0.0955852	0.0725026	0.11922	0.0900022	0.105078	0.089224	0.111112	0.105782	0.0966391	0.105063	0.120945	0.134288	0.132993	0.150894	0.176565	0.133039	0.126619	0.0549805	0.155888	0.114369	0.0813438
O96019	0.628893	0.673654	0.41825	0.00569902	0.00579964	0.00748011	0.00683386	0.00806181	0.0257265	0.00611004	0.00820236	0.00901039	0.00538465	0.00696877	0.0198072	0.0181107	0.0130462	0.0386695	0.0195407	0.022688	0.025567	0.0673368	0.0229695	0.0542313	0.0380887	0.0377913	0.0267582	0.039414	0.030536	0.052237	0.0503659	0.0548686	0.0436441	0.0806762	0.0363712	0.14596	0.0569789	0.0901595	0.0549895	0.0188146	0.0467025	0.166055	0.0957239	0.188315	0.0583069	0.107252	0.204334	0.156965	0.112566
P00167	0.0102921	0.02902	0.00238521	0.00388943	0.00807221	0.00376947	0.00542096	0.00487417	0.0206715	0.0140162	0.00843177	0.0076911	0.042395	0.0154292	0.0137415	0.0743271	0.0242745	0.067531	0.0431381	0.0244999	0.0692757	0.116609	0.0275596	0.0870259	0.0652908	0.0506306	0.112281	0.0468975	0.0663332	0.0843919	0.125086	0.0779208	0.208405	0.140504	0.168355	0.263874	0.165781	0.165168	0.226956	0.0225779	0.244489	0.200964	0.16956	0.252821	0.164986	0.185244	0.431698	0.115439	0.185019
P00338-3	0.919193	0.934112	0.562432	0.00433075	0.00377515	0.00392829	0.0329686	0.017138	0.0654107	0.0124997	0.0320912	0.00532846	0.013447	0.00120648	0.0546221	0.0486888	0.00522577	0.0268931	0.0673918	0.0587273	0.00713412	0.101246	0.00634219	0.137649	0.0206988	0.0808832	0.00390642	0.0291382	0.00646058	0.0943291	0.0614706	0.0671081	0.00855421	0.137753	0.00797046	0.209853	0.0737334	0.11899	0.00906798	0.0144348	0.0128883	0.157072	0.0792941	0.182305	0.00791708	0.138387	0.0300268	0.103477	0.0736332
P00367	0.00180903	0.0385295	0.00173935	0.00112741	0.0047903	0.00320929	0.00264074	0.00745533	0.00966273	0.0126019	0.00497213	0.0154216	0.0200523	0.0130589	0.0138335	0.0465468	0.0238385	0.0307784	0.038723	0.0196267	0.0526304	0.0828149	0.0360326	0.0426321	0.0319168	0.0376408	0.0560921	0.0550394	0.0661203	0.0467185	0.0757021	0.0681531	0.107345	0.0811919	0.121317	0.171787	0.0807052	0.134471	0.203249	0.060838	0.284408	0.285593	0.331327	0.28469	0.250577	0.150058	0.439543	0.20703	0.183112
P00387-3	0.0371577	0.0160288	0.00296569	0.00859291	0.0149867	0.0075319	0.00865659	0.0142456	0.0198573	0.00532453	0.00928105	0.0167099	0.0132954	0.0256179	0.0271626	0.0224282	0.033152	0.0244448	0.0491033	0.0308608	0.073633	0.0733286	0.0456649	0.0858227	0.0260947	0.0680985	0.100848	0.0124902	0.0728667	0.0815515	0.0488442	0.088255	0.188617	0.141137	0.143408	0.237874	0.169909	0.168284	0.1961	0.0149318	0.194322	0.217595	0.216682	0.236761	0.15677	0.230243	0.380498	0.127202	0.218191
P00441	0.644858	0.873412	0.315351	0.00878327	0.00789356	0.00728688	0.0267606	0.0403777	0.0331316	0.0207508	0.0283795	0.0133714	0.0576884	0.0212109	0.0654221	0.046256	0.013908	0.0598242	0.128933	0.0843925	0.016765	0.141002	0.0307848	0.168243	0.0472859	0.104123	0.0120269	0.0210416	0.0384535	0.113532	0.159477	0.0803943	0.0205253	0.26544	0.0543205	0.202019	0.106809	0.121773	0.0211292	0.0225115	0.0587954	0.172138	0.076985	0.197586	0.013855	0.169965	0.0758103	0.0855808	0.0537145
P00491	0.944479	0.91116	0.794572	0.00306431	0.00717624	0.00297184	0.0503944	0.00113285	0.0410956	0.0656036	0.059736	0.00268438	0.00214984	0.016595	0.107125	0.0435543	0.00488881	0.00883307	0.274309	0.105377	0.00874647	0.0872504	0.00604791	0.127377	0.00521513	0.142209	0.0073453	0.0490217	0.00565564	0.0737205	0.0357039	0.0985106	0.00983672	0.163779	0.00565314	0.156777	0.0435783	0.130614	0.012386	0.0598007	0.00796384	0.123934	0.0283678	0.128753	0.0130784	0.15023	0.0110351	0.0662763	0.031579
P00492	0.922574	0.903586	0.649122	0.0034082	0.00322463	0.00625664	0.0562307	0.000942062	0.0778523	0.0222926	0.0613925	0.00290119	0.0353943	0.000241684	0.0900218	0.102587	0.0051084	0.0246301	0.183062	0.0946456	0.00936257	0.170815	0.00765334	0.134156	0.0205847	0.113264	0.00880319	0.0359455	0.00945545	0.0678129	0.066592	0.0964529	0.0110931	0.194449	0.0104964	0.15381	0.0536007	0.132393	0.0126787	0.0111162	0.00950097	0.134029	0.0458019	0.154658	0.0155938	0.106529	0.0155501	0.128242	0.0432903
P00505	0.0141118	0.0444509	0.00425155	0.00234133	0.00610331	0.00377798	0.00483843	0.00680538	0.010423	0.00902204	0.00522443	0.00879749	0.026186	0.0124159	0.0142443	0.0384309	0.0199359	0.0433441	0.0307125	0.020613	0.0490663	0.0633711	0.0254075	0.045177	0.0457738	0.0360427	0.0570394	0.0384373	0.0508103	0.0476125	0.0695965	0.0597566	0.112572	0.0818518	0.0964144	0.175548	0.0926601	0.131146	0.212466	0.0336684	0.244754	0.299079	0.269683	0.28543	0.257394	0.238109	0.465942	0.194616	0.209499
P00519-2	0.0494331	0.0350182	0.0156677	0.0499612	0.0520775	0.173234	0.03729	0.0621054	0.0530961	0.0950499	0.0358096	0.0627636	0.141823	0.0416637	0.052243	0.108508	0.0609639	0.150591	0.053655	0.0492624	0.0803907	0.106789	0.070686	0.0632904	0.166868	0.0501195	0.0675952	0.0934918	0.0770314	0.0668529	0.141719	0.0653558	0.0956508	0.0568722	0.11342	0.0984838	0.0341174	0.0999347	0.0888715	0.12718	0.1632	0.120829	0.0571458	0.154745	0.130971	0.0976808	0.290435	0.141841	0.0196141
P00558	0.222052	0.572058	0.188767	0.0239299	0.0160676	0.0154686	0.0350085	0.0577375	0.0539585	0.0417794	0.0444944	0.0674875	0.108951	0.0259699	0.0789131	0.223049	0.0761221	0.124274	0.0707856	0.0903251	0.0459726	0.458138	0.104183	0.108009	0.128046	0.115843	0.0460922	0.152738	0.0995569	0.0343345	0.258423	0.100044	0.0610054	0.0113505	0.11813	0.210259	0.0344581	0.13885	0.0620448	0.0757305	0.124273	0.168873	0.0614751	0.144518	0.0627638	0.00469242	0.106527	0.11945	0.0280863
P00746	0.0191586	0.0332895	0.00427346	0.023288	0.060485	0.0154319	0.0363574	0.06208	0.0964272	0.0341382	0.0549892	0.0989487	0.0627338	0.096618	0.150778	0.122751	0.118067	0.112088	0.151211	0.0965296	0.146524	0.205144	0.157966	0.145075	0.113684	0.093778	0.136006	0.112313	0.107441	0.0968513	0.181991	0.0911022	0.144455	0.116143	0.120411	0.141567	0.114962	0.110733	0.124711	0.0828982	0.12577	0.136878	0.191725	0.132486	0.0992652	0.0463995	0.160846	0.0911324	0.059823
P00747	0.0449669	0.0637376	0.0234206	0.0204882	0.0117249	0.0166065	0.0127719	0.0699499	0.0303772	0.00355372	0.0130395	0.0655504	0.0448153	0.0238833	0.0227746	0.0096228	0.0886605	0.0561924	0.00720292	0.0331235	0.0465298	0.0331391	0.0950871	0.0567262	0.0558585	0.0424439	0.0548389	0.0187903	0.0976595	0.0491272	0.102965	0.0627969	0.130743	0.0884087	0.122481	0.139786	0.0865573	0.0934039	0.140945	0.0179204	0.147527	0.198201	0.195047	0.180151	0.16817	0.141525	0.24763	0.206533	0.180017
P00749	0.00817899	0.0234973	0.0186656	0.0676569	0.116559	0.0294903	0.0422367	0.0662475	0.136806	0.0302821	0.0363597	0.0949911	0.074871	0.0677101	0.0829372	0.0770997	0.119584	0.112845	0.147055	0.0938803	0.144451	0.173087	0.14888	0.167448	0.110958	0.119643	0.170836	0.0714872	0.145164	0.125848	0.217565	0.121531	0.167383	0.288675	0.143023	0.168555	0.145791	0.146666	0.128695	0.039609	0.11277	0.115786	0.153472	0.15049	0.076499	0.0898545	0.0935047	0.0586426	0.0551536
P00846	0.00269916	0.0298767	0.00217342	0.000598981	0.0506755	0.0043506	0.00270253	0.00328413	0.0199752	0.00187483	0.00603651	0.00560187	0.02399	0.0541353	0.0124282	0.00300651	0.0152732	0.0388798	0.0113952	0.0146151	0.0807673	0.0214565	0.0150122	0.0493195	0.0476726	0.0257371	0.0905529	0.00315907	0.0244684	0.00355972	0.0531058	0.0450504	0.140921	0.0960421	0.0531179	0.200075	0.113973	0.0824848	0.17072	0.0133142	0.204	0.277164	0.248298	0.296708	0.161607	0.287387	0.675944	0.246384	0.268648
P00918	0.899733	0.919374	0.766987	0.00425007	0.00468321	0.00372512	0.0484356	0.0291682	0.0789899	0.0218682	0.0660019	0.00499539	0.0269977	0.0211446	0.120593	0.109339	0.00738303	0.0154787	0.169246	0.125176	0.00686686	0.214195	0.00856869	0.183122	0.0144388	0.138523	0.00438373	0.060083	0.00822941	0.0882811	0.036032	0.0926083	0.00662781	0.203222	0.00878426	0.167926	0.0371069	0.115264	0.00750761	0.0161629	0.0106455	0.124666	0.0356932	0.122568	0.00850681	0.102591	0.0127415	0.0691892	0.0267538
P00966	0.818795	0.888677	0.302705	0.00441603	0.00475152	0.00518382	0.0131452	0.0153725	0.0378832	0.0194201	0.015327	0.00623408	0.0433819	0.00177797	0.0284852	0.0568066	0.00753866	0.0446888	0.0636175	0.0366693	0.00937577	0.0959793	0.0122668	0.0898711	0.049519	0.067598	0.0104895	0.0453603	0.0134333	0.0673859	0.1005	0.0702304	0.0197925	0.089377	0.0232745	0.172096	0.0914764	0.118319	0.0170536	0.0295987	0.0343019	0.172484	0.120346	0.207637	0.0173724	0.0936341	0.0608834	0.124603	0.0940082
P00973	0.0432932	0.158912	0.00332129	0.00935898	0.0183222	0.00444745	0.00532134	0.00773723	0.0389755	0.0135563	0.00676928	0.015962	0.0285603	0.0199188	0.015197	0.048361	0.0235	0.0548046	0.0679307	0.0243948	0.0722071	0.10234	0.0405551	0.106553	0.0449347	0.053732	0.0853048	0.0366398	0.0587963	0.10189	0.0970725	0.0717901	0.15906	0.124103	0.144515	0.208914	0.145297	0.155595	0.175241	0.0229553	0.215669	0.195797	0.185855	0.258099	0.130005	0.158046	0.409836	0.10372	0.202636
P01034	0.0363112	0.103957	0.0130217	0.0113882	0.0186169	0.0137213	0.0114647	0.022679	0.0284385	0.0313233	0.0173211	0.0312671	0.0631665	0.0398329	0.0422537	0.111594	0.0561413	0.0966019	0.0906887	0.0494595	0.108995	0.186844	0.0807098	0.125454	0.106492	0.0868028	0.129698	0.116187	0.112074	0.111793	0.173336	0.121983	0.191175	0.153568	0.172553	0.249932	0.15152	0.179471	0.183429	0.0881053	0.204237	0.183494	0.201603	0.210619	0.109935	0.104146	0.233285	0.0922638	0.0874803
P01111	0.346924	0.302654	0.0386165	0.0413637	0.0892827	0.089237	0.0603532	0.0150914	0.125321	0.0786027	0.0343129	0.0312676	0.121514	0.031647	0.101116	0.133818	0.0640186	0.138993	0.15072	0.110866	0.102919	0.226354	0.0613491	0.18766	0.109848	0.177468	0.0950486	0.0711708	0.0664242	0.114764	0.170719	0.131005	0.0827808	0.211013	0.0748102	0.153329	0.12578	0.126972	0.0950354	0.0171696	0.0964049	0.108235	0.0855155	0.110537	0.07034	0.0833569	0.202346	0.0696612	0.0627631
P01112	0.0127686	0.00246976	0.004302	0.126186	0.221033	0.163158	0.0617356	0.0795898	0.103683	0.0801242	0.0373031	0.100728	0.126332	0.0911536	0.0923755	0.167815	0.112331	0.153985	0.138647	0.105227	0.152268	0.211125	0.13122	0.200936	0.141071	0.161655	0.153619	0.12235	0.133868	0.173559	0.170793	0.151655	0.109896	0.203393	0.118613	0.149477	0.108058	0.147439	0.0912866	0.09364	0.0766904	0.107981	0.0541582	0.111917	0.0510651	0.0603089	0.0668569	0.0564303	0.0486799
P01130	0.089083	0.00599134	0.00805357	0.019484	0.0265528	0.0112418	0.0195484	0.0221704	0.039348	0.0334352	0.0242217	0.0327273	0.0521765	0.0562672	0.0565971	0.0780333	0.0769353	0.0979963	0.125535	0.0891547	0.14997	0.143241	0.0940346	0.168899	0.095746	0.135223	0.181046	0.0745385	0.124768	0.131672	0.158037	0.133599	0.17684	0.176951	0.137775	0.17818	0.170632	0.141956	0.138067	0.0410899	0.153735	0.134628	0.129837	0.142618	0.0929993	0.141336	0.152436	0.0740562	0.134033
P01137	0.0191297	0.00317618	0.00650445	0.0221071	0.0106712	0.00297955	0.00493161	0.0247291	0.0162188	0.0260718	0.00754555	0.0294542	0.0120254	0.020816	0.0229493	0.0670451	0.0465457	0.0228332	0.0588137	0.0320252	0.0801206	0.143634	0.0745666	0.099053	0.0317432	0.0730883	0.130505	0.0567668	0.130356	0.119072	0.104081	0.0988679	0.237442	0.182617	0.195763	0.273451	0.166103	0.194602	0.252749	0.0660888	0.206356	0.21272	0.323845	0.223427	0.135137	0.0895296	0.224302	0.101771	0.122736
P01892	0.00359053	0.00954856	0.00288253	0.0595779	0.0772074	0.0101291	0.0497666	0.0381091	0.0649325	0.0358663	0.0339509	0.055263	0.0539225	0.0446617	0.0734492	0.126571	0.101832	0.0934616	0.142101	0.0938553	0.158997	0.2058	0.117692	0.189689	0.101131	0.132399	0.204747	0.102941	0.1465	0.158961	0.193742	0.128963	0.182579	0.20571	0.158914	0.159792	0.201301	0.149857	0.136961	0.0182755	0.151277	0.139578	0.123534	0.133396	0.0845563	0.0860543	0.14391	0.0712828	0.0911932
P02042	0.0573029	0.106592	0.00963736	0.00718893	0.0105642	0.0026723	0.00663817	0.0223586	0.0212308	0.00267135	0.00975576	0.0274222	0.00925275	0.0186092	0.0192761	0.00407125	0.03639	0.0155483	0.0294323	0.0230689	0.0411395	0.00745707	0.0427044	0.0467955	0.0139376	0.0318645	0.0488828	0.00411907	0.0673901	0.0438653	0.0310096	0.0433904	0.109311	0.0928578	0.114788	0.150013	0.127792	0.0855087	0.163856	0.0111116	0.196246	0.219827	0.143161	0.155748	0.18395	0.192234	0.428209	0.171095	0.322064
P02545	0.0250096	0.00322116	0.00380691	0.0034581	0.0054282	0.016005	0.00440495	0.00679901	0.0229492	0.0104437	0.00706087	0.0105512	0.0329455	0.0217031	0.0142182	0.0218352	0.0091247	0.0406154	0.0328764	0.0189486	0.0427039	0.0296448	0.0165991	0.0364654	0.0447421	0.0280689	0.0422174	0.0402418	0.0273749	0.0471673	0.0681486	0.054208	0.0834885	0.0498417	0.0716493	0.0965142	0.0761505	0.110096	0.0922604	0.0691905	0.130779	0.152521	0.188197	0.188831	0.184186	0.14433	0.703963	0.174468	0.241332
P02649	0.0671196	0.00588725	0.00981468	0.0161334	0.0310935	0.00642232	0.0128157	0.0352874	0.0376708	0.00702331	0.0162818	0.0326964	0.0170718	0.0327211	0.0392168	0.0389554	0.0407919	0.0592574	0.0723457	0.0463093	0.0862113	0.0961883	0.0708905	0.095929	0.0567389	0.0636878	0.161459	0.0418485	0.0909302	0.0779199	0.117421	0.0576547	0.212998	0.188394	0.136218	0.183998	0.181298	0.120847	0.212593	0.0224341	0.214888	0.169474	0.206929	0.194204	0.124177	0.183221	0.295044	0.122408	0.183718
P02655	0.0703213	0.434219	0.0199482	0.0019472	0.00867758	0.00142036	0.00490528	0.00319696	0.0181587	0.00128835	0.00310444	0.00409191	0.0106823	0.0524107	0.00778802	0.0236905	0.013873	0.0237801	0.00677003	0.0132319	0.0283607	0.117629	0.0184623	0.0904307	0.0236952	0.0290084	0.0330413	0.0131456	0.0391982	0.0801966	0.161783	0.0402982	0.137796	0.247423	0.131567	0.280878	0.236659	0.147039	0.129638	0.0101698	0.214678	0.262545	0.192131	0.308226	0.0996845	0.22561	0.503715	0.131637	0.175611
P02686	0.0340154	0.237834	0.022827	0.103605	0.136474	0.129549	0.0899988	0.0788906	0.113798	0.079947	0.0531232	0.0889082	0.110995	0.0881794	0.0923883	0.0911663	0.102057	0.133139	0.136359	0.122877	0.129311	0.153265	0.118807	0.187181	0.138529	0.129073	0.0872293	0.119125	0.133317	0.113587	0.150676	0.106855	0.0893215	0.121974	0.122368	0.140136	0.0720925	0.115758	0.0826647	0.126041	0.100503	0.117566	0.111281	0.102222	0.0514076	0.0615018	0.0965167	0.0766767	0.0351547
P02765	0.45096	0.69963	0.168819	0.00866531	0.0142871	0.00688233	0.0235531	0.00895641	0.0643209	0.00201248	0.0192666	0.017449	0.0392388	0.00584205	0.0343189	0.00443102	0.0387096	0.0614551	0.0532027	0.0447534	0.0336073	0.0281501	0.025219	0.0789213	0.0609572	0.0398141	0.0254067	0.00375963	0.0354159	0.0478326	0.159759	0.0332414	0.0430605	0.167196	0.0483163	0.133163	0.117581	0.0644956	0.0448469	0.00440587	0.0846157	0.194367	0.0929653	0.155738	0.0568559	0.177947	0.281693	0.176912	0.13051
P02786	0.0178148	0.0131844	0.00267826	0.0135589	0.0267581	0.00315221	0.0134718	0.0198564	0.0337938	0.00828677	0.0152278	0.0295204	0.0318711	0.0497292	0.0460958	0.0533694	0.0935765	0.0675956	0.145259	0.0909562	0.185668	0.129871	0.0992304	0.220187	0.0803118	0.164438	0.23071	0.0505555	0.159011	0.146345	0.2047	0.133516	0.17332	0.315446	0.160212	0.182708	0.220712	0.140908	0.13548	0.0184531	0.144064	0.123917	0.142823	0.171902	0.0752347	0.135473	0.209533	0.0673019	0.0999243
P02792	0.425406	0.224933	0.0317581	0.0069676	0.007082	0.0031027	0.016859	0.0198939	0.0171057	0.0142367	0.0210161	0.0141003	0.0342687	0.0135629	0.0493628	0.0931991	0.035335	0.0817745	0.143926	0.0876187	0.133904	0.19738	0.0467969	0.161761	0.0850861	0.14584	0.14274	0.0630801	0.0625611	0.109704	0.209372	0.122191	0.168332	0.237085	0.101638	0.232081	0.208227	0.16272	0.133859	0.0202861	0.102051	0.149586	0.152778	0.149541	0.10329	0.140744	0.128922	0.0792949	0.122867
P02794	0.834785	0.278601	0.0724333	0.00499509	0.00787639	0.00222963	0.0285929	0.0218144	0.0261099	0.00423999	0.0332218	0.00656934	0.0177588	0.0170226	0.0580114	0.0712479	0.0108051	0.0313836	0.170224	0.0844946	0.11854	0.193074	0.0138989	0.184289	0.0373408	0.111748	0.134367	0.0378214	0.0161824	0.129554	0.144532	0.102292	0.135671	0.28142	0.0206054	0.18591	0.262722	0.113331	0.117173	0.00775298	0.0288771	0.129447	0.164606	0.18763	0.0751584	0.126534	0.0570785	0.0786648	0.117242
P04035-3	0.0234136	0.00228364	0.00566855	0.0105331	0.0148672	0.00647497	0.00975435	0.0273023	0.01734	0.0110049	0.0127999	0.0277635	0.022785	0.0262188	0.0321282	0.0417102	0.0466781	0.0333861	0.0472093	0.045403	0.0768513	0.0662757	0.0843547	0.0919993	0.0484125	0.0938851	0.133731	0.0456175	0.127767	0.115935	0.0843397	0.135383	0.222492	0.131112	0.209565	0.225929	0.175289	0.214635	0.21805	0.0493755	0.24594	0.186899	0.20589	0.196169	0.142162	0.17926	0.209589	0.126972	0.221041
P04040	0.38388	0.407709	0.0970017	0.00661333	0.00545832	0.00351748	0.00966753	0.019721	0.0161007	0.0071205	0.0133052	0.0137291	0.0141825	0.013495	0.0336813	0.0266236	0.024679	0.0223578	0.0472908	0.0409641	0.0355971	0.0616436	0.0255239	0.0674806	0.0272047	0.0624884	0.0454957	0.0337726	0.0458982	0.0709022	0.0793784	0.0822519	0.11327	0.0841994	0.0769465	0.256264	0.0892718	0.157678	0.124438	0.0346279	0.126594	0.228042	0.205373	0.207025	0.0932799	0.124521	0.20154	0.12926	0.153545
P04062	0.0226845	0.111473	0.0160749	0.0043482	0.0115994	0.00301024	0.00795658	0.00838275	0.021794	0.0110408	0.0111832	0.0182854	0.021732	0.0263775	0.0384794	0.0557745	0.059249	0.0554682	0.0843355	0.0713117	0.115104	0.161333	0.0793311	0.144062	0.0521721	0.125659	0.133712	0.031565	0.11686	0.0990233	0.174373	0.113519	0.209691	0.253169	0.176758	0.2431	0.200687	0.15688	0.177006	0.0157111	0.191513	0.180938	0.193503	0.195668	0.105028	0.164435	0.304017	0.0881951	0.111268
P04075	0.676771	0.797633	0.320491	0.0138266	0.0112308	0.0178175	0.0387988	0.0291599	0.0601562	0.032361	0.0366174	0.0235318	0.0518875	0.0239218	0.074131	0.0830516	0.0284949	0.0771486	0.0981192	0.0760174	0.0237364	0.152003	0.0305024	0.120487	0.0695385	0.096421	0.0254534	0.0570417	0.0323074	0.0830873	0.10193	0.0784463	0.0303487	0.112566	0.0477393	0.164631	0.0955837	0.111462	0.0285605	0.0282575	0.0463675	0.143746	0.0827502	0.136811	0.0238888	0.0819152	0.0638363	0.0908362	0.0697191
P04080	0.952428	0.949077	0.667269	0.00229519	0.00309811	0.00408628	0.0108977	0.0123244	0.0424539	0.00544214	0.0142116	0.00116614	0.024161	0.0138262	0.0269128	0.0612935	0.000420912	0.0215779	0.110192	0.05716	0.00277359	0.142917	0.00222051	0.109891	0.0138781	0.0741595	0.00132082	0.02322	0.00349655	0.0694666	0.0479609	0.075375	0.00513344	0.192402	0.00482134	0.180378	0.0486851	0.131865	0.00580255	0.0218049	0.00807491	0.192547	0.053945	0.192734	0.00506659	0.191365	0.0127517	0.175013	0.0483245
P04083	0.904956	0.930505	0.459582	0.00465172	0.0040302	0.00729547	0.0500115	0.00565562	0.0758568	0.0343593	0.055947	0.00638385	0.0473391	0.0174461	0.087644	0.13633	0.01142	0.068066	0.135544	0.108451	0.0088299	0.289127	0.00884648	0.148357	0.0778985	0.114534	0.00482358	0.0873051	0.0079012	0.0753376	0.124141	0.0949073	0.00910292	0.173091	0.00955274	0.154939	0.075188	0.130068	0.00874535	0.0271214	0.0115207	0.139159	0.0676541	0.144938	0.00792064	0.0502326	0.0178402	0.0982206	0.0319133
P04179	0.0482571	0.373747	0.0156727	0.00929537	0.0092488	0.00137608	0.00368668	0.0175597	0.026374	0.00391813	0.00377543	0.0183812	0.00441443	0.0318086	0.00777928	0.0161727	0.0266331	0.0135219	0.0826001	0.0114554	0.047365	0.0439141	0.0265609	0.0645277	0.0165734	0.019389	0.0344347	0.0180229	0.0545578	0.0514963	0.0531757	0.0375049	0.0840198	0.106237	0.0851816	0.170661	0.0945179	0.105269	0.103181	0.0290428	0.171312	0.257482	0.361342	0.316316	0.146749	0.226291	0.491122	0.170917	0.209759
P04181	0.0154399	0.0808481	0.00294057	0.00405629	0.00513333	0.00384197	0.00319604	0.00838457	0.0160684	0.00731052	0.00451537	0.00991271	0.0159739	0.0158479	0.0135838	0.0325715	0.0172249	0.032626	0.0444491	0.0147685	0.0502975	0.0647779	0.0217585	0.0523018	0.0324076	0.0319565	0.0578628	0.0357192	0.0405838	0.0534454	0.0609564	0.0527942	0.117006	0.0837837	0.0966431	0.176289	0.0787425	0.128137	0.206587	0.0363077	0.235286	0.288218	0.303354	0.286468	0.238277	0.220939	0.518111	0.182975	0.213698
P04183	0.482797	0.381101	0.166897	0.0226878	0.0218084	0.00975061	0.0602318	0.0373375	0.045056	0.0473542	0.0629528	0.0457284	0.0206876	0.0261128	0.0964648	0.0880681	0.047762	0.0359256	0.0813108	0.0750765	0.0507035	0.0868758	0.0390581	0.0801498	0.0391957	0.0707253	0.0671044	0.0761114	0.0488736	0.0855394	0.0760806	0.0973109	0.0919873	0.0874209	0.0723189	0.17113	0.120146	0.115976	0.102413	0.0978433	0.106312	0.167911	0.153735	0.118151	0.0698547	0.0857085	0.127829	0.133337	0.158053
P04406	0.577985	0.688435	0.162742	0.0127793	0.00979986	0.0133222	0.0221433	0.0235627	0.0387972	0.0160454	0.0222708	0.021157	0.0449205	0.017487	0.0409546	0.0573397	0.0301479	0.0654118	0.0937386	0.0456775	0.0277283	0.105775	0.0328053	0.0857375	0.0604619	0.0734257	0.0302232	0.0436748	0.0392742	0.0637696	0.116708	0.0743116	0.0454723	0.0852216	0.05714	0.156801	0.0967085	0.111717	0.0503299	0.033189	0.0733475	0.149639	0.182936	0.160373	0.0465994	0.0459851	0.126624	0.114453	0.0905925
P04632	0.905432	0.853804	0.368955	0.00373354	0.0072035	0.0114442	0.0473576	0.0155664	0.0568979	0.0118022	0.0444928	0.00305612	0.0119894	0.0279445	0.0832783	0.0458033	0.00387941	0.0224896	0.325199	0.071404	0.0102263	0.0881678	0.00785683	0.0776725	0.0334892	0.0896651	0.0089436	0.0187334	0.00870309	0.0489925	0.0863704	0.0956885	0.0207366	0.220299	0.0147341	0.131659	0.0741363	0.130283	0.0153362	0.0120239	0.0149936	0.116977	0.084738	0.151647	0.0182229	0.151956	0.0170852	0.0994614	0.0621322
P04792	0.668136	0.799098	0.441213	0.013121	0.00796596	0.00376119	0.0362285	0.0349127	0.0449221	0.00570323	0.0399107	0.0184466	0.0232812	0.0252366	0.0626432	0.0905514	0.0181396	0.036673	0.0805413	0.0730736	0.0138768	0.154411	0.0283096	0.0791063	0.0217674	0.0859262	0.0142998	0.0349805	0.0342517	0.0585224	0.0602527	0.0773462	0.0196272	0.112834	0.052687	0.130804	0.0610909	0.104712	0.0283789	0.0118811	0.0571281	0.157825	0.06257	0.150977	0.0345647	0.106541	0.0613904	0.142988	0.0714442
P04818	0.756377	0.703958	0.219882	0.00623749	0.0105234	0.0116689	0.0281396	0.019824	0.0230797	0.00848003	0.0266724	0.00514941	0.0343138	0.00301	0.0628091	0.0253474	0.010561	0.0624463	0.0739314	0.0580761	0.0257193	0.0442146	0.0206564	0.0978072	0.0504553	0.0909499	0.0216217	0.0259219	0.0291955	0.0960265	0.0767601	0.102077	0.0424002	0.0908954	0.0396479	0.197571	0.102296	0.162812	0.0542631	0.0293833	0.0524829	0.178295	0.157714	0.175027	0.0453502	0.105182	0.0663063	0.125686	0.135038
P04839	0.00654061	0.00427124	0.00382295	0.0316086	0.085049	0.00870256	0.0395669	0.0358772	0.0876374	0.0259801	0.0407966	0.0548125	0.0481673	0.093554	0.090548	0.0838185	0.104493	0.0842293	0.137704	0.100643	0.156858	0.200838	0.106618	0.180765	0.0891298	0.128844	0.169908	0.0561508	0.133682	0.124401	0.151351	0.117516	0.171881	0.231672	0.158889	0.210492	0.245251	0.145012	0.136451	0.0219659	0.157579	0.120689	0.132587	0.152744	0.0904555	0.129101	0.215329	0.0636452	0.124163
P04843	0.00386991	0.00780114	0.00308781	0.00435139	0.00838181	0.00595103	0.00508408	0.00762457	0.0181454	0.0117011	0.00698962	0.0119669	0.0305849	0.0176002	0.0203306	0.0430274	0.0337797	0.0428657	0.0520153	0.0327071	0.075177	0.0721507	0.0441154	0.0860715	0.0516487	0.0648955	0.108504	0.0299786	0.0898211	0.0896729	0.101469	0.0924794	0.216473	0.129289	0.188	0.271885	0.137075	0.174022	0.232956	0.0339064	0.242302	0.213921	0.195929	0.237599	0.148357	0.18286	0.341279	0.123162	0.194552
P04899-3	0.0361004	0.0297719	0.00574076	0.0599139	0.12017	0.0545752	0.0543628	0.0343927	0.0888806	0.0760589	0.0375339	0.048271	0.133462	0.047921	0.0888289	0.136803	0.0871768	0.173381	0.129012	0.100548	0.138041	0.180062	0.127134	0.200486	0.151615	0.165464	0.204849	0.113608	0.146094	0.165115	0.165772	0.147812	0.164266	0.149096	0.170269	0.172856	0.074894	0.145148	0.121282	0.040404	0.128357	0.121565	0.0803648	0.116675	0.0760382	0.0830872	0.12587	0.0592354	0.0536399
P04920	0.00418052	0.010673	0.00281685	0.0320766	0.0474278	0.00703428	0.0290708	0.0308009	0.042937	0.0192558	0.0259862	0.0338897	0.0305307	0.0353508	0.0427884	0.0661982	0.0624788	0.0583625	0.0899521	0.0631189	0.110075	0.136504	0.0970462	0.16057	0.0703526	0.134822	0.215676	0.0800021	0.181656	0.199864	0.218526	0.168906	0.200557	0.29418	0.20053	0.190829	0.239105	0.169983	0.158197	0.047266	0.171514	0.139089	0.13444	0.15628	0.100424	0.124427	0.137248	0.0770508	0.0870005
P04921	0.0025116	0.003516	0.00425402	0.0710815	0.0871784	0.0238437	0.076571	0.0400493	0.0600611	0.0702834	0.0423224	0.0600126	0.0961861	0.04198	0.082559	0.106236	0.134943	0.0910634	0.119991	0.0907937	0.143176	0.152454	0.0832725	0.19452	0.105225	0.142442	0.221652	0.121282	0.173962	0.188952	0.165021	0.136221	0.179215	0.243056	0.145548	0.197192	0.179456	0.131531	0.131119	0.0565938	0.128864	0.139754	0.0929745	0.129974	0.0714954	0.0916333	0.159756	0.0607203	0.0688194
P05023	0.00389258	0.00703854	0.00286937	0.0593743	0.0969294	0.0213992	0.0490495	0.0402057	0.0683458	0.0485133	0.0330061	0.0540846	0.0492529	0.0475468	0.0785481	0.0859868	0.0821195	0.0732099	0.113621	0.0915132	0.133676	0.150478	0.129843	0.18921	0.0792272	0.167166	0.225547	0.0804499	0.168879	0.182303	0.170435	0.16914	0.184073	0.248773	0.17756	0.18166	0.251273	0.153009	0.136988	0.0345877	0.134141	0.127486	0.117697	0.117551	0.0771327	0.104432	0.109	0.0637263	0.0811219
P05067	0.023865	0.0129966	0.00503282	0.0128834	0.0297893	0.00617597	0.0180379	0.0292043	0.0491626	0.0117084	0.0278861	0.0505668	0.0215184	0.0555029	0.0817851	0.0394156	0.0835967	0.0388967	0.120013	0.0768509	0.110618	0.100406	0.0945012	0.129717	0.0450096	0.0906063	0.13319	0.0368703	0.103196	0.113672	0.129991	0.098106	0.164837	0.190161	0.139503	0.158307	0.160063	0.139959	0.191273	0.0272427	0.172691	0.167091	0.192584	0.174675	0.127525	0.182742	0.239819	0.106722	0.156615
P05091	0.0120891	0.0225216	0.00300997	0.00212467	0.00471251	0.0049953	0.00316398	0.00660912	0.01157	0.00816335	0.00439561	0.00907343	0.017807	0.0122787	0.0117676	0.0311407	0.0197813	0.0341196	0.0325866	0.0189255	0.0470138	0.0628193	0.0268294	0.0465131	0.032282	0.0323312	0.0530931	0.0295376	0.0535318	0.0478361	0.0694059	0.0592541	0.110717	0.0775448	0.117473	0.176524	0.0906431	0.129044	0.211664	0.0223589	0.269044	0.290237	0.23714	0.287403	0.249726	0.265448	0.468538	0.198081	0.270124
P05107	0.00520803	0.00675291	0.00350422	0.0187035	0.0295706	0.0122579	0.0182626	0.0200742	0.0319622	0.023775	0.0170666	0.0323247	0.0446662	0.0319108	0.0364585	0.0644704	0.0492014	0.0691432	0.0715244	0.0477004	0.0903082	0.104135	0.0766823	0.108215	0.0730983	0.0851665	0.133373	0.058594	0.117155	0.117966	0.122118	0.109476	0.208351	0.148565	0.185267	0.236885	0.157566	0.178522	0.208983	0.0478395	0.204905	0.189544	0.173929	0.198919	0.125066	0.161935	0.241787	0.107591	0.165069
P05114	0.51286	0.285223	0.233537	0.00727379	0.00182795	0.00234419	0.00130675	0.00483165	0.0199186	0.00447863	0.00133517	0.0233521	0.00775252	0.00996491	0.00223478	0.0198673	0.0182374	0.0201343	0.0135028	0.00426167	0.0188817	0.0663139	0.0208049	0.0319029	0.0198305	0.00924417	0.0260054	0.0293335	0.0408096	0.0265243	0.0484299	0.016772	0.0656396	0.0852093	0.0621688	0.121688	0.085739	0.0550052	0.0836608	0.0670041	0.0639235	0.14679	0.185205	0.224066	0.149227	0.0311045	0.245739	0.161731	0.17366
P05141	0.00290172	0.00229193	0.00232616	0.00148162	0.00344313	0.00314008	0.00295536	0.00506986	0.0135775	0.00955094	0.00500188	0.00994628	0.0133624	0.00873435	0.0149747	0.042125	0.0236075	0.0254668	0.0337112	0.0186695	0.0502676	0.0540678	0.0252084	0.0449197	0.0318063	0.0353421	0.0552722	0.0414185	0.0548754	0.0433307	0.0601327	0.0619792	0.105143	0.0852312	0.125774	0.175691	0.0961618	0.145085	0.228526	0.0236725	0.280298	0.287406	0.245786	0.286981	0.26511	0.220931	0.447074	0.181333	0.243513
P05161	0.570417	0.743824	0.26469	0.00995001	0.00260406	0.00177863	0.0200749	0.0125465	0.0276693	0.0238708	0.0232681	0.0231981	0.017333	0.000383476	0.0527947	0.0828821	0.0330931	0.0441397	0.0120498	0.0686164	0.0191921	0.147837	0.0484242	0.105829	0.0427298	0.113634	0.0236379	0.0608308	0.0549296	0.0668031	0.130166	0.102475	0.033888	0.146829	0.070493	0.211049	0.11676	0.139415	0.051121	0.0228616	0.0789391	0.207295	0.142001	0.168695	0.0464164	0.122482	0.0987351	0.12824	0.108684
P05165	0.0307167	0.0373819	0.00357436	0.00355084	0.00666355	0.00379639	0.0053988	0.00792693	0.0112686	0.00395648	0.0112314	0.0141807	0.0103146	0.015524	0.0225943	0.0273568	0.0270036	0.0213872	0.0329639	0.0275917	0.0501881	0.0527265	0.0261145	0.0485638	0.0316382	0.0389007	0.0477313	0.0169007	0.0532308	0.0484467	0.0699622	0.0670322	0.105919	0.0836947	0.120139	0.154126	0.096319	0.13307	0.204334	0.0157115	0.23629	0.27824	0.239442	0.255674	0.252003	0.250488	0.469693	0.209831	0.273522
P05166-2	0.0229583	0.0537099	0.0035887	0.00216867	0.00587552	0.00274173	0.00328331	0.00770541	0.011509	0.00878068	0.00628663	0.0113443	0.0068401	0.0252444	0.0179623	0.0523398	0.0195583	0.0297914	0.02858	0.0186041	0.0551131	0.0772731	0.0311626	0.0462799	0.0415768	0.0365225	0.0593852	0.0722311	0.057585	0.0500138	0.0740313	0.0638553	0.107594	0.0778649	0.123677	0.162674	0.074954	0.152516	0.186111	0.074161	0.234822	0.28502	0.346667	0.269488	0.242038	0.177684	0.417451	0.198991	0.198098
P05198	0.455901	0.735938	0.284647	0.00737185	0.0117294	0.00715092	0.00804791	0.0149146	0.0328381	0.00531604	0.00785189	0.0144701	0.0188711	0.00651009	0.0156344	0.0102641	0.0211945	0.0319127	0.0378043	0.0221325	0.0193356	0.0298104	0.0210228	0.0622914	0.0308368	0.0379517	0.0239507	0.0103321	0.0267979	0.0546014	0.0737996	0.0494027	0.0409534	0.0631079	0.0567443	0.124307	0.0880398	0.0945977	0.037961	0.0116809	0.0817339	0.169459	0.117257	0.192637	0.0413846	0.0720449	0.219391	0.139762	0.123246
P05204	0.210318	0.61479	0.0985378	0.00158023	0.00334765	0.00197056	0.00335629	0.00777068	0.0390363	0.00256874	0.00355592	0.00233587	0.00835724	0.0141657	0.00712043	0.00481191	0.00609512	0.0100437	0.365815	0.00585995	0.0132676	0.014333	0.00621479	0.0219258	0.0111746	0.0123617	0.0107713	0.00756421	0.0172551	0.00936074	0.0565193	0.018033	0.0360527	0.0350821	0.042043	0.0620173	0.0744378	0.0534534	0.0464706	0.0262735	0.0792973	0.107651	0.3644	0.176465	0.0761076	0.0176307	0.619441	0.114044	0.0969295
P05362	0.0168964	0.0243744	0.00330268	0.0466523	0.0827856	0.0618401	0.0450433	0.0460539	0.0823727	0.0865617	0.0349827	0.065691	0.0901297	0.0643424	0.081077	0.137427	0.095797	0.116014	0.138543	0.100953	0.152351	0.204178	0.131039	0.185813	0.124843	0.138797	0.198015	0.121801	0.148538	0.165503	0.200855	0.143453	0.17035	0.182786	0.174539	0.175565	0.16545	0.145175	0.127323	0.0805623	0.13933	0.114065	0.0955123	0.127751	0.0810814	0.0669031	0.129458	0.0641285	0.0479054
P05387	0.240444	0.739189	0.0194641	0.00478593	0.00274031	0.00160343	0.00669958	0.00950667	0.0325084	0.001583	0.00462676	0.00739894	0.00444953	0.00195881	0.00763544	0.00339343	0.017064	0.00973896	0.175838	0.0160804	0.0143448	0.020422	0.0154563	0.0524948	0.0114686	0.0296799	0.0153211	0.0029607	0.0423803	0.052872	0.0743138	0.0418469	0.0593467	0.0858116	0.0974523	0.175203	0.178835	0.109497	0.0435683	0.00853432	0.128914	0.167559	0.213555	0.278422	0.0394486	0.141542	0.3481	0.15474	0.226522
P05388	0.244433	0.363097	0.0104656	0.00536706	0.00652477	0.0021201	0.00606816	0.0109932	0.023451	0.00351252	0.00618597	0.00981742	0.0119684	0.00922736	0.0158027	0.0189905	0.0218793	0.0233623	0.0478379	0.022909	0.0407053	0.0648501	0.0225647	0.0772702	0.0358249	0.0487319	0.0590365	0.0119897	0.0428559	0.0713171	0.104902	0.0717692	0.134329	0.0788552	0.0943756	0.239265	0.148058	0.143479	0.157555	0.0126521	0.153326	0.201674	0.289929	0.248405	0.109181	0.072412	0.30036	0.124412	0.147632
P05455	0.910399	0.941571	0.849792	0.00327012	0.00378882	0.00387552	0.0704269	0.0200322	0.0396503	0.0249609	0.0563841	0.00393261	0.0011746	0.0229055	0.0800544	0.0660261	0.00477651	0.0120078	0.0292234	0.0470323	0.00269414	0.103033	0.00781713	0.0523987	0.0112763	0.0878937	0.00102758	0.0467667	0.0118471	0.0464709	0.0212119	0.0796068	0.00536826	0.101723	0.0122678	0.111507	0.0157556	0.0921501	0.00734872	0.0484194	0.0155301	0.156863	0.0388993	0.133838	0.00717924	0.0920474	0.018898	0.161883	0.0205066
P05556	0.00284752	0.0080628	0.00283787	0.077137	0.153063	0.0412713	0.0654316	0.051838	0.108169	0.0400316	0.0429603	0.0699942	0.0666617	0.0630117	0.0782587	0.117583	0.0951742	0.0890234	0.133028	0.0893089	0.146132	0.210387	0.106453	0.181834	0.0828047	0.125858	0.186259	0.0772778	0.127627	0.1503	0.185192	0.12469	0.163914	0.235139	0.154075	0.157433	0.199601	0.136382	0.115476	0.0319968	0.125881	0.11608	0.107986	0.121457	0.0684809	0.0837907	0.146685	0.0663209	0.0760893
P05771-2	0.860013	0.874076	0.273656	0.00515202	0.00667106	0.020854	0.0360101	0.0157066	0.0397347	0.0448153	0.0382353	0.00463228	0.0717039	0.00198906	0.0792749	0.1486	0.00477843	0.107279	0.0977529	0.0730393	0.0146479	0.242471	0.0105439	0.0973863	0.103432	0.109558	0.0113079	0.109227	0.0101026	0.0689337	0.129781	0.0971552	0.0156577	0.117463	0.0138005	0.130536	0.0756578	0.123272	0.0176888	0.0211325	0.0168089	0.17533	0.0669044	0.134376	0.0184271	0.0661907	0.0393764	0.141853	0.063679
P06280	0.0325932	0.0787996	0.00659099	0.00304057	0.00734288	0.00364171	0.00465227	0.00669027	0.0183945	0.0196647	0.00790195	0.0152568	0.0309102	0.025379	0.0244288	0.0913169	0.0428916	0.0689453	0.0769293	0.0439419	0.104375	0.189681	0.0710748	0.149653	0.0714887	0.109847	0.143795	0.0849698	0.105932	0.110123	0.16993	0.1069	0.204802	0.224806	0.187129	0.253495	0.208364	0.168782	0.174582	0.0241377	0.207849	0.201662	0.157868	0.231646	0.116021	0.125649	0.283758	0.101474	0.135218
P06396	0.0512375	0.124281	0.00628329	0.0233364	0.0615154	0.0478275	0.0383253	0.0437334	0.141539	0.0983881	0.0320026	0.0607242	0.128566	0.0859354	0.060018	0.143584	0.106251	0.165132	0.141663	0.0871087	0.1467	0.208588	0.065799	0.108754	0.152794	0.0752646	0.0915672	0.171733	0.11037	0.120387	0.157399	0.102632	0.134569	0.0843764	0.150936	0.157257	0.0916319	0.154787	0.141455	0.145242	0.16148	0.13468	0.139361	0.183553	0.0966349	0.0423811	0.226133	0.0928327	0.0530895
P06400	0.16515	0.339831	0.153082	0.00630123	0.0119329	0.00380397	0.00649189	0.00618969	0.034057	0.00544669	0.00637513	0.0113227	0.0067572	0.0164291	0.0166948	0.0128856	0.0186821	0.0158983	0.0148374	0.0193116	0.0402133	0.0240436	0.0280353	0.0712021	0.0159488	0.0317813	0.0335216	0.0129954	0.0548314	0.0695357	0.0439221	0.0447102	0.0706778	0.0693113	0.0788916	0.154319	0.110648	0.0952824	0.0924945	0.0133988	0.130722	0.174826	0.177765	0.184694	0.145437	0.124197	0.47477	0.155504	0.230316
P06454	0.905027	0.848971	0.887046	0.00545134	0.00621258	0.00261434	0.109822	0.0291393	0.094335	0.0124286	0.0548213	0.00682326	0.028183	0.0152031	0.0667747	0.0446115	0.00390975	0.00341559	0.446112	0.0796359	0.0124695	0.0931754	0.00749359	0.11072	0.00212156	0.0777158	0.0107442	0.02223	0.00998089	0.0421386	0.011199	0.0629524	0.0114648	0.244819	0.00766851	0.0929456	0.0163156	0.107635	0.0152084	0.0166973	0.00999398	0.0848948	0.013113	0.180007	0.022482	0.176121	0.0114354	0.0658226	0.016354
P06493	0.413569	0.547854	0.168486	0.0130541	0.0101521	0.00808827	0.018014	0.025872	0.0380109	0.0237028	0.0174296	0.0175791	0.0330499	0.0183009	0.0384956	0.0556166	0.0319965	0.0420516	0.0717366	0.0446397	0.0291901	0.0822489	0.0375882	0.0575904	0.050017	0.0608756	0.0381906	0.0394465	0.0448684	0.0486541	0.101806	0.0724856	0.0610016	0.096068	0.0692935	0.141057	0.108328	0.120516	0.0705913	0.0213825	0.0819525	0.196305	0.139835	0.168573	0.0737029	0.123113	0.165685	0.143676	0.143907
P06576	0.00591648	0.015566	0.0042513	0.00184842	0.00540714	0.00529373	0.00311816	0.00841819	0.00883551	0.0127108	0.00420296	0.0109281	0.0236148	0.0120609	0.0121827	0.0462403	0.0225085	0.0502238	0.0305102	0.0173494	0.0467289	0.0688145	0.0338737	0.0426177	0.0509144	0.0358133	0.054451	0.0484053	0.0634024	0.0461957	0.073772	0.0602649	0.111336	0.0747111	0.133363	0.17641	0.087513	0.146011	0.219171	0.0367889	0.29146	0.289176	0.217803	0.290703	0.257362	0.253308	0.385706	0.202892	0.248712
P06702	0.859494	0.730462	0.582643	0.00323241	0.00775152	0.0044798	0.0257086	0.00943989	0.0450613	0.0127108	0.0215206	0.00484961	0.0165745	0.03174	0.0321055	0.057262	0.00531093	0.0115314	0.174886	0.0446499	0.0202808	0.109981	0.00924473	0.0725328	0.0193944	0.0630162	0.0223002	0.0384128	0.0102416	0.0668532	0.0434003	0.0531069	0.0338027	0.14544	0.0230006	0.158482	0.0787675	0.099882	0.0454336	0.0304529	0.0154244	0.172096	0.0806017	0.235052	0.0400745	0.168504	0.0588445	0.112009	0.0687859
P06733	0.803982	0.905446	0.60609	0.00760414	0.00498765	0.0072384	0.0562429	0.0306614	0.0700871	0.0303936	0.0534976	0.0120204	0.039769	0.0191618	0.11031	0.127737	0.0158624	0.0402086	0.133868	0.11248	0.00766207	0.250206	0.0231972	0.167837	0.0397186	0.131869	0.00755455	0.0754596	0.0198877	0.100428	0.0709145	0.0957839	0.0106682	0.133465	0.0237733	0.167361	0.0442898	0.116938	0.0136245	0.0227754	0.0269989	0.138585	0.0414301	0.141295	0.011206	0.075284	0.0213972	0.0847843	0.0319996
P06737	0.834985	0.90736	0.432383	0.00563948	0.00482113	0.00411304	0.0249612	0.0238125	0.0302241	0.00623525	0.0228076	0.00620922	0.0116382	0.00779501	0.0448347	0.0460827	0.00977306	0.0286827	0.059876	0.0536559	0.00804764	0.0928933	0.0146095	0.0772299	0.0340232	0.103238	0.00940871	0.0333964	0.0164095	0.0690106	0.099577	0.101872	0.0137916	0.270937	0.020857	0.161914	0.126662	0.142442	0.0136823	0.0139292	0.0181393	0.165717	0.0964553	0.179747	0.0135125	0.133004	0.0293295	0.122436	0.0677949
P06744	0.866952	0.900831	0.48983	0.00553691	0.00532528	0.00478972	0.0330611	0.0247282	0.0706921	0.00523809	0.0340088	0.0078286	0.0352731	0.0277684	0.0600304	0.0455681	0.0113118	0.0429902	0.11415	0.0739467	0.00702442	0.0862865	0.013399	0.124961	0.036936	0.0979521	0.00477896	0.0207424	0.0155748	0.0787836	0.0609935	0.0779672	0.0116209	0.107364	0.0199457	0.163609	0.0691289	0.124067	0.0134047	0.00731086	0.0219757	0.173198	0.0791494	0.174628	0.0105278	0.105933	0.0286738	0.101975	0.0736425
P06753	0.853447	0.725234	0.571954	0.0105542	0.0104168	0.00680711	0.0445586	0.00931948	0.0378546	0.0239164	0.0338759	0.00962398	0.00951139	0.0154161	0.0689018	0.0741891	0.0157674	0.0252344	0.171823	0.0885372	0.0291633	0.157681	0.0160773	0.0705768	0.0173831	0.0871288	0.0183317	0.0351514	0.0257235	0.0598059	0.0639504	0.0969506	0.0285684	0.20021	0.0184277	0.17265	0.0734821	0.146915	0.0325499	0.0327046	0.0206699	0.139548	0.0647081	0.164982	0.0231987	0.132307	0.0252456	0.108952	0.0650663
P06753-2	0.826926	0.898608	0.619023	0.0126688	0.00909192	0.0139461	0.0667998	0.00348271	0.0732917	0.0729275	0.0631671	0.0153361	0.00913896	0.00320542	0.0719653	0.200118	0.0175808	0.0335873	0.0942216	0.115746	0.0123156	0.149049	0.0173249	0.154322	0.0251975	0.0997053	0.0141864	0.0761385	0.0198537	0.097752	0.0511676	0.0882617	0.0151747	0.107676	0.0250792	0.15854	0.0737134	0.130733	0.0178373	0.0408436	0.0237401	0.148214	0.0375338	0.159977	0.0139323	0.0692022	0.0290171	0.0943647	0.055357
P06756	0.00814875	0.0131549	0.00356275	0.0542977	0.115563	0.0156396	0.0360131	0.0376375	0.0725111	0.0200412	0.023898	0.0489994	0.0582325	0.0531326	0.0449896	0.0526957	0.0749668	0.081759	0.103492	0.0662643	0.129211	0.105951	0.0900563	0.174801	0.0768726	0.0992108	0.186894	0.0343727	0.127612	0.144497	0.212362	0.104695	0.173761	0.313816	0.156488	0.190006	0.238688	0.157965	0.131123	0.0189939	0.155711	0.153114	0.125742	0.209144	0.079289	0.13675	0.208923	0.0788663	0.0977401
P06865	0.0655065	0.10129	0.0116214	0.00447196	0.00898317	0.00362863	0.00506598	0.00887395	0.0243989	0.00418988	0.00827307	0.0179569	0.0206159	0.0245813	0.0260399	0.0353043	0.047362	0.0383001	0.0747725	0.046089	0.0984075	0.103189	0.0694944	0.163719	0.0395393	0.120969	0.162973	0.0170433	0.0961305	0.113744	0.142025	0.107494	0.18672	0.304872	0.14063	0.248348	0.270005	0.179983	0.178152	0.00774703	0.187665	0.179435	0.17557	0.226231	0.105162	0.190472	0.311022	0.0933962	0.156426
P07099	0.0285418	0.000513729	0.00199115	0.0090136	0.0142373	0.0023702	0.00515546	0.0172182	0.0206684	0.00369949	0.00734757	0.0267231	0.0080501	0.0282663	0.0167324	0.0247353	0.0397825	0.0164016	0.0667805	0.0246104	0.0957199	0.0576677	0.0536858	0.0915439	0.0218233	0.0622195	0.152147	0.0108582	0.0857181	0.0959036	0.0882286	0.0865452	0.220026	0.186562	0.155733	0.274934	0.212737	0.173538	0.224372	0.0131038	0.211791	0.195597	0.207159	0.232194	0.128525	0.210681	0.385458	0.129912	0.215474
P07195	0.885586	0.929619	0.557137	0.00570032	0.00333958	0.00262428	0.0432216	0.0255708	0.0790327	0.0201477	0.0473467	0.00865033	0.0165328	0.00432148	0.0943819	0.0547884	0.0104764	0.0198688	0.135649	0.0827215	0.00513383	0.0921869	0.0104708	0.147586	0.0179501	0.101679	0.0064452	0.0300555	0.0123332	0.0998642	0.0455614	0.0910052	0.0109415	0.130808	0.0150233	0.168471	0.0667307	0.128527	0.0094433	0.0188908	0.0180135	0.140648	0.0641321	0.170685	0.00754291	0.145807	0.025427	0.0906661	0.0790909
P07203	0.654447	0.833639	0.252683	0.00586605	0.00439242	0.00492574	0.00825332	0.023792	0.0247536	0.00355955	0.010936	0.00841395	0.01676	0.0125758	0.0201071	0.0284934	0.0141307	0.0253586	0.0431674	0.0236465	0.011517	0.0804561	0.0209035	0.0685779	0.0261855	0.0334019	0.0117676	0.0174519	0.0248933	0.0574557	0.075633	0.0472054	0.0227233	0.0960789	0.03868	0.158088	0.0750993	0.103613	0.0305128	0.0184769	0.075336	0.233553	0.167245	0.288767	0.0298362	0.227651	0.155305	0.155034	0.17026
P07204	0.00495286	0.00760699	0.00555258	0.108898	0.145818	0.108239	0.0723046	0.098558	0.149695	0.0587636	0.0666222	0.107744	0.127163	0.0870856	0.128836	0.144704	0.116115	0.146297	0.149844	0.112855	0.152165	0.180014	0.147136	0.200291	0.126687	0.13565	0.160832	0.099257	0.133741	0.159247	0.148929	0.140903	0.142118	0.198056	0.108103	0.126239	0.106281	0.121355	0.0988471	0.044076	0.0819783	0.0946654	0.0586928	0.0885207	0.0608843	0.0696131	0.0553037	0.0595342	0.0541932
P07225	0.0649885	0.0331929	0.0251641	0.0107273	0.0097232	0.00942134	0.00779041	0.0231357	0.0177711	0.0224387	0.0116678	0.0294822	0.0273341	0.0217059	0.0252546	0.0453605	0.0409342	0.0463906	0.0564087	0.0348194	0.076208	0.108115	0.0713673	0.0915628	0.0589233	0.0699243	0.121337	0.0464376	0.0991773	0.113433	0.126723	0.10933	0.218911	0.178049	0.172156	0.249194	0.167258	0.218194	0.238953	0.0327192	0.205217	0.195818	0.186616	0.237285	0.130308	0.187755	0.203389	0.112941	0.151441
P07237	0.165381	0.26155	0.0492577	0.00577206	0.00796968	0.00739101	0.00698145	0.0107755	0.0173885	0.0112935	0.0102503	0.0158799	0.0213356	0.0185595	0.0199902	0.0392327	0.029239	0.0398614	0.0529796	0.035511	0.0548552	0.0899145	0.0406329	0.0962707	0.0397048	0.072248	0.0848062	0.0338505	0.0790772	0.11095	0.112909	0.1016	0.177213	0.204744	0.144822	0.278384	0.197444	0.185126	0.180451	0.0339965	0.183283	0.225891	0.192831	0.235352	0.0969544	0.218756	0.235535	0.10979	0.166741
P07305	0.0138556	0.00953566	0.0511864	0.00145018	0.00239403	0.00778968	0.00248572	0.00692921	0.00858055	0.0162744	0.00193252	0.0101314	0.0356039	0.0113201	0.00530278	0.0392619	0.0144427	0.0609054	0.0220624	0.00860557	0.0323814	0.0526855	0.0291644	0.0357453	0.0664491	0.0189426	0.0400923	0.049653	0.0554622	0.0413695	0.0738616	0.0318587	0.0930037	0.0709404	0.132818	0.130623	0.0911257	0.0946001	0.130288	0.0609102	0.200006	0.181179	0.214021	0.205072	0.20998	0.103437	0.495088	0.200325	0.164936
P07332	0.107892	0.0870819	0.0458283	0.0154561	0.0224968	0.023559	0.0123135	0.0180644	0.0229239	0.0280841	0.0111289	0.0260968	0.0410695	0.0196745	0.0264113	0.0466596	0.0393093	0.0603071	0.0686666	0.0323447	0.0566955	0.0693467	0.0538773	0.0639086	0.0663894	0.0496587	0.079466	0.047896	0.0647619	0.056769	0.101522	0.0617821	0.116724	0.0880488	0.115902	0.140682	0.124135	0.1073	0.138635	0.0364609	0.136868	0.167352	0.182642	0.207125	0.149764	0.0765977	0.410151	0.152197	0.150016
P07333	0.0223189	0.0475323	0.00504704	0.040623	0.0989663	0.014935	0.0337932	0.0401356	0.101668	0.0216365	0.0316566	0.0455524	0.0750192	0.0641667	0.0857625	0.101276	0.0870167	0.101935	0.168964	0.102824	0.140845	0.145392	0.114696	0.19778	0.0961185	0.136265	0.167157	0.0577252	0.112108	0.158145	0.185657	0.127233	0.141573	0.226487	0.151066	0.144553	0.178249	0.139521	0.122575	0.0217575	0.1549	0.102775	0.107373	0.123395	0.0798592	0.125166	0.16107	0.0600586	0.0840091
P07339	0.0317899	0.0832832	0.00579431	0.00719144	0.0107672	0.00558994	0.00966927	0.0185604	0.0264436	0.00947369	0.0139942	0.0314414	0.0519275	0.0252561	0.0467401	0.0888168	0.069187	0.113499	0.10184	0.0741305	0.129306	0.220635	0.104715	0.177999	0.102473	0.132586	0.14666	0.0506124	0.127484	0.108206	0.202306	0.124564	0.196784	0.220345	0.181541	0.234301	0.169012	0.166596	0.169735	0.01731	0.186355	0.163922	0.142985	0.180485	0.102452	0.12671	0.217156	0.0844986	0.101925
P07355-2	0.0536265	0.232001	0.0099318	0.0391406	0.0604967	0.0102271	0.032248	0.0334094	0.071174	0.0313622	0.024069	0.044566	0.0374983	0.0366254	0.052901	0.0786628	0.0760188	0.0639871	0.121678	0.0744792	0.111171	0.143534	0.091222	0.160373	0.0751859	0.115215	0.13533	0.0834411	0.115401	0.117414	0.183033	0.10734	0.122108	0.243199	0.15235	0.169478	0.209746	0.132049	0.102406	0.059649	0.144082	0.146147	0.22472	0.175547	0.0785836	0.0845172	0.210003	0.0943718	0.0803211
P07384	0.84482	0.924741	0.585314	0.00558538	0.00403669	0.00582509	0.0364441	0.0255844	0.0706401	0.0304415	0.0460176	0.00984272	0.0214185	0.00100122	0.0927567	0.0983955	0.0125198	0.0319299	0.151546	0.0983368	0.00636264	0.159188	0.0143713	0.126976	0.0278878	0.117111	0.00656966	0.0539385	0.0165061	0.0646095	0.0696182	0.0968312	0.00909244	0.152002	0.0199674	0.160154	0.0714462	0.118857	0.00992738	0.0208076	0.0243859	0.146033	0.0601279	0.142029	0.0098919	0.103657	0.0266759	0.106334	0.0577196
P07437	0.739764	0.795266	0.249657	0.00670115	0.00870551	0.03537	0.0332416	0.0345721	0.032367	0.00216973	0.0303714	0.00897138	0.109966	0.0258676	0.0594117	0.0229734	0.0168878	0.137691	0.0818124	0.0615906	0.0208452	0.0772964	0.0113122	0.080391	0.108974	0.08849	0.0164091	0.0097144	0.0203083	0.0668486	0.125839	0.0800537	0.0289047	0.147118	0.0298333	0.145918	0.0470442	0.119955	0.0378632	0.00826655	0.0434176	0.164661	0.0500394	0.165597	0.0305126	0.163904	0.0797365	0.141453	0.0599567
P07602-3	0.0519633	0.016531	0.0117663	0.00746986	0.0114377	0.00318846	0.0126509	0.0221952	0.0223935	0.00812709	0.0191198	0.0384645	0.0263408	0.0385147	0.0610458	0.0497813	0.0636785	0.0486558	0.100567	0.0811726	0.126349	0.158656	0.125854	0.180422	0.0456068	0.0957434	0.1357	0.0274377	0.125704	0.122375	0.130866	0.117695	0.184099	0.261818	0.153704	0.224952	0.255376	0.163622	0.16872	0.0157149	0.160185	0.166426	0.160539	0.179359	0.11859	0.173238	0.164495	0.094497	0.181908
P07686	0.0104079	0.0368523	0.00328573	0.00609076	0.0147345	0.00837151	0.00806611	0.014105	0.0280351	0.0282292	0.013022	0.0206442	0.0680271	0.0449902	0.0414127	0.11487	0.0576464	0.118495	0.104547	0.0665371	0.138849	0.185225	0.0749872	0.170999	0.114314	0.127667	0.17001	0.130779	0.128616	0.121579	0.18043	0.125609	0.18066	0.17333	0.147475	0.209106	0.152108	0.160196	0.162326	0.0455633	0.174471	0.168827	0.124005	0.176709	0.106015	0.11336	0.301816	0.0908696	0.0908486
P07711	0.008202	0.023611	0.00928594	0.00643366	0.0140134	0.0138678	0.0110436	0.0246741	0.0246249	0.0345809	0.0179353	0.0369363	0.100821	0.0419439	0.059407	0.156575	0.0729306	0.153663	0.113599	0.0808359	0.118093	0.186157	0.15337	0.176419	0.156537	0.132919	0.172686	0.120181	0.164517	0.12015	0.155646	0.14577	0.182982	0.155324	0.194906	0.219402	0.140836	0.168329	0.167635	0.0452791	0.191202	0.157934	0.123152	0.161128	0.120556	0.100301	0.125705	0.0797646	0.0852144
P07737	0.732638	0.89618	0.514313	0.0121819	0.00475824	0.00774155	0.0404654	0.0255765	0.0405899	0.0306355	0.0496491	0.023229	0.0338844	0.0249683	0.103203	0.112464	0.025365	0.0521014	0.0772338	0.0928161	0.00922751	0.171238	0.0366537	0.102166	0.0429001	0.115315	0.0094352	0.0797541	0.0266064	0.0704864	0.0700955	0.0989749	0.0131131	0.115562	0.0402508	0.152191	0.0441046	0.116863	0.0156935	0.035645	0.0308431	0.160268	0.0498621	0.134951	0.0161579	0.0891622	0.0352675	0.124784	0.0420191
P07741	0.895462	0.908052	0.606076	0.00522791	0.0051763	0.003536	0.0476546	0.015697	0.0595418	0.00616586	0.0465548	0.00490157	0.00195902	0.00430177	0.0747689	0.0664743	0.00697254	0.0203951	0.0630577	0.0748288	0.00717912	0.135923	0.00890607	0.0674465	0.0193566	0.0871541	0.006895	0.0298014	0.0103162	0.0565677	0.0445408	0.0716809	0.0107332	0.129169	0.00984969	0.134796	0.048442	0.0958433	0.0126365	0.00852132	0.0131806	0.150405	0.0569604	0.1449	0.0137596	0.125493	0.0271051	0.13469	0.0701017
P07814	0.818748	0.834759	0.422792	0.00738371	0.00466089	0.00775815	0.0340892	0.0264238	0.0385837	0.0158388	0.0340676	0.00940596	0.0199822	0.0187685	0.0588338	0.0588324	0.0118876	0.0306387	0.0894103	0.0589453	0.0134622	0.11508	0.0150815	0.0801918	0.030911	0.0719612	0.0113853	0.0437245	0.0171727	0.0675208	0.0768213	0.0757507	0.0169195	0.0962439	0.0220221	0.142932	0.0616957	0.110067	0.0238742	0.0340699	0.028523	0.15608	0.099685	0.166984	0.0253569	0.0961478	0.0416031	0.125035	0.0894896
P07858	0.0172504	0.0255572	0.00338156	0.00284209	0.0107057	0.00687498	0.00753591	0.0100641	0.0257563	0.0201083	0.0130195	0.0180878	0.0617253	0.0461016	0.0306527	0.0837255	0.0583837	0.0854914	0.112055	0.0486516	0.15044	0.15798	0.078937	0.174209	0.0919195	0.102059	0.174102	0.0688599	0.122773	0.128023	0.166126	0.111991	0.189869	0.206912	0.175581	0.191827	0.169979	0.173958	0.176491	0.0301574	0.193526	0.173311	0.156108	0.229124	0.109208	0.139017	0.309819	0.0928381	0.119956
P07900-2	0.854101	0.868552	0.558219	0.00641992	0.00811657	0.00603239	0.0523353	0.0221261	0.0600551	0.0280738	0.0510654	0.00978674	0.0274292	0.020057	0.097818	0.129831	0.0110031	0.0380118	0.126299	0.105971	0.0127821	0.180842	0.0121145	0.11289	0.0324259	0.122651	0.0116683	0.062146	0.0147921	0.0747018	0.0590933	0.0937334	0.0146685	0.129846	0.0162107	0.151457	0.0525918	0.118329	0.0157867	0.0194755	0.0186467	0.160706	0.0441754	0.131066	0.0151016	0.0921473	0.0228003	0.122529	0.045553
P07902	0.809152	0.839116	0.64135	0.00674761	0.00502527	0.0168807	0.0877749	0.0190043	0.0603518	0.0436727	0.0806823	0.011504	0.0180063	0.0179149	0.13132	0.122544	0.0155806	0.0449683	0.134938	0.121065	0.0134337	0.189291	0.0151806	0.118073	0.0393121	0.103302	0.0118535	0.0906505	0.020271	0.0717472	0.074053	0.092963	0.0153248	0.107766	0.0263776	0.123087	0.033976	0.0994087	0.0181279	0.0444759	0.0349051	0.127305	0.0431816	0.116329	0.0177045	0.107503	0.0334913	0.116921	0.038804
P07910-2	0.441412	0.250331	0.120432	0.0126205	0.00878088	0.00516378	0.00612866	0.0237594	0.0212645	0.00428251	0.00515937	0.0291767	0.00684356	0.0175079	0.0151746	0.00430525	0.0478922	0.0171329	0.0246814	0.0178389	0.0397266	0.0172677	0.0636686	0.0418139	0.0188522	0.0293913	0.0445422	0.0105383	0.0620669	0.0486704	0.0410741	0.0377568	0.0661336	0.0360473	0.0544121	0.110746	0.085655	0.0636679	0.0976696	0.0114674	0.0906902	0.137432	0.21056	0.0937134	0.118713	0.0291796	0.184164	0.134854	0.125681
P07919	0.0062429	0.00709252	0.00164027	0.00109799	0.00457335	0.00730666	0.00476104	0.00645861	0.0120629	0.00523749	0.00680522	0.014356	0.0290559	0.0160283	0.0202329	0.0299844	0.0166131	0.0498431	0.0303099	0.0348024	0.0451219	0.0699256	0.0370429	0.0541872	0.045767	0.0437198	0.0484693	0.0291395	0.0494212	0.047298	0.0831161	0.0712853	0.0976298	0.0750999	0.129093	0.148482	0.0612266	0.151774	0.210661	0.0312949	0.290425	0.272004	0.236428	0.233411	0.267701	0.276308	0.424726	0.194857	0.0990585
P07947	0.0257548	0.0163175	0.002804	0.0930639	0.0865968	0.0223237	0.0438082	0.0400682	0.0942951	0.069753	0.034949	0.0654392	0.0720624	0.0677565	0.0709239	0.141532	0.105509	0.11299	0.131816	0.0919918	0.144416	0.223706	0.108716	0.202378	0.0992665	0.147806	0.197845	0.134146	0.145226	0.148691	0.20082	0.126775	0.18194	0.175884	0.167986	0.1698	0.194563	0.151593	0.120032	0.0411768	0.12614	0.11921	0.123535	0.150353	0.082877	0.0654926	0.122098	0.0598109	0.083561
P07996	0.00780729	0.162785	0.0126241	0.0196493	0.0481489	0.00729218	0.0301401	0.0637348	0.0758448	0.0412727	0.0438802	0.115752	0.0599695	0.0886202	0.111848	0.126522	0.167821	0.0967646	0.142343	0.142809	0.165733	0.197136	0.20193	0.194099	0.112539	0.128561	0.126133	0.0896503	0.128528	0.129515	0.186755	0.124655	0.117233	0.133811	0.0982488	0.151356	0.122014	0.103632	0.109283	0.0524801	0.103416	0.116932	0.169618	0.10436	0.0822353	0.0941411	0.0931129	0.0710524	0.107757
P08133	0.722022	0.908675	0.24168	0.021393	0.00705378	0.0102341	0.0850734	0.0294672	0.104555	0.0213781	0.0615864	0.0204674	0.0385333	0.011581	0.101577	0.0997959	0.0298245	0.0597692	0.147931	0.108762	0.0119405	0.183653	0.0279741	0.17853	0.0500978	0.140253	0.00863123	0.0396786	0.0254866	0.100334	0.144031	0.101791	0.0114658	0.283985	0.0303554	0.161101	0.188208	0.112683	0.0094668	0.00968408	0.0341663	0.120717	0.0840017	0.11944	0.00772081	0.110814	0.0343003	0.0795523	0.0717288
P08134	0.637323	0.649535	0.130747	0.0209615	0.0211271	0.0679938	0.0465684	0.0293027	0.0390978	0.159132	0.0452301	0.0202227	0.136611	0.0107526	0.11046	0.26235	0.0298925	0.160461	0.13279	0.116804	0.0500435	0.260741	0.0288202	0.141271	0.134619	0.142242	0.048553	0.209972	0.0408902	0.0976316	0.151939	0.11136	0.0409766	0.0113551	0.0559549	0.169729	0.0472518	0.13183	0.0535944	0.0732066	0.0679038	0.16356	0.0757857	0.10995	0.0507486	0.00579393	0.068729	0.0835795	0.0349546
P08174-2	0.0316994	0.0086279	0.00292896	0.0227413	0.0361493	0.0257391	0.0467679	0.0360877	0.0875354	0.0331107	0.0337138	0.0496304	0.0695832	0.0561329	0.0802633	0.119671	0.0702232	0.0880141	0.14348	0.0748529	0.0942747	0.227642	0.0875406	0.171927	0.0893831	0.119688	0.134383	0.0618684	0.0959249	0.128142	0.202964	0.14733	0.178499	0.274659	0.116863	0.133613	0.241699	0.150013	0.193591	0.0194884	0.172362	0.104013	0.104473	0.141557	0.126641	0.0928059	0.1629	0.0731948	0.0878101
P08195-2	0.00317822	0.0061157	0.00318009	0.0312193	0.0610397	0.00893227	0.0294621	0.0255038	0.0495125	0.00898942	0.022038	0.0310536	0.0265141	0.0363415	0.0410431	0.0462874	0.0689337	0.0420562	0.10955	0.063573	0.128897	0.126202	0.0782031	0.181962	0.057111	0.13223	0.217364	0.0253357	0.159595	0.166178	0.183429	0.150623	0.20855	0.370356	0.187407	0.201363	0.297337	0.168502	0.146802	0.0114489	0.171602	0.138454	0.136647	0.178259	0.090517	0.1567	0.201892	0.0693376	0.107909
P08236	0.0816926	0.0507023	0.00643034	0.00748043	0.0116407	0.00629764	0.00621578	0.0171432	0.0227372	0.0044238	0.00943911	0.0310561	0.0336609	0.0358194	0.0261301	0.0494936	0.0508496	0.0554049	0.0752861	0.0409617	0.0932107	0.130057	0.0624336	0.13086	0.0569514	0.080281	0.137506	0.0358154	0.0904846	0.109097	0.169505	0.104108	0.193601	0.211307	0.137534	0.24169	0.177939	0.169017	0.168203	0.00984407	0.163357	0.183346	0.181207	0.230239	0.12235	0.167126	0.343736	0.123193	0.126355
P08238	0.734597	0.831334	0.53902	0.011544	0.00721716	0.0060429	0.0491315	0.0260207	0.0431665	0.0224665	0.0467536	0.0187048	0.0246048	0.0239078	0.0886199	0.0736586	0.0253782	0.0349968	0.0806434	0.0902579	0.0154073	0.134266	0.0267033	0.0891226	0.0325595	0.102843	0.0138137	0.0360385	0.029951	0.0669551	0.0589282	0.0834618	0.0224892	0.141716	0.0320653	0.138269	0.0532624	0.107323	0.0226127	0.0180018	0.0318038	0.159288	0.0563642	0.139453	0.0247283	0.111971	0.0339024	0.136968	0.0609155
P08240	0.0133144	0.00999133	0.00270528	0.00562627	0.00809913	0.00396583	0.00585324	0.0124412	0.0186362	0.0105508	0.00726065	0.0181135	0.0217858	0.0158275	0.0205572	0.0447017	0.0347946	0.0328855	0.0615653	0.0267622	0.0757994	0.0939709	0.0457034	0.0849001	0.0395397	0.0593441	0.0986588	0.046074	0.077324	0.0913392	0.110899	0.0793388	0.211532	0.128693	0.150669	0.25726	0.136178	0.163414	0.234201	0.0266014	0.222009	0.202129	0.230149	0.260155	0.155254	0.170912	0.41712	0.117071	0.176816
P08243	0.836218	0.871781	0.565917	0.00390335	0.00336576	0.00391788	0.0230111	0.00198961	0.027567	0.065912	0.0151733	0.00627248	0.0113721	0.0155648	0.068122	0.145431	0.007577	0.0330222	0.0761566	0.0780375	0.00630126	0.193085	0.0120068	0.081228	0.0265957	0.107839	0.00478041	0.120277	0.0150659	0.0902214	0.0622325	0.0851247	0.0130374	0.0855926	0.0194621	0.16924	0.0647098	0.127848	0.0121441	0.0710011	0.0254068	0.174954	0.0604884	0.167394	0.011151	0.0764938	0.0421546	0.143521	0.0753438
P08246	0.0621223	0.0607437	0.00369923	0.0121349	0.0344996	0.00379898	0.0138239	0.0217023	0.0541138	0.012196	0.0235554	0.0397304	0.0362605	0.0438536	0.0680605	0.053372	0.0660655	0.0775846	0.104245	0.0721571	0.134643	0.112001	0.0930786	0.121847	0.0794036	0.10824	0.115797	0.0315823	0.100973	0.101173	0.145511	0.110028	0.153714	0.241923	0.139189	0.204162	0.181792	0.147199	0.145141	0.0139565	0.179413	0.171111	0.213907	0.182666	0.101475	0.15229	0.280914	0.0971365	0.113698
P08311	0.0066028	0.0109993	0.00386397	0.0123382	0.0176388	0.0276793	0.0165779	0.0381588	0.0393388	0.0607477	0.0255622	0.0573904	0.0994301	0.0460421	0.0693614	0.143904	0.0965174	0.124508	0.126787	0.100032	0.138448	0.202635	0.165234	0.144472	0.147066	0.138962	0.150002	0.171274	0.157111	0.0931087	0.162555	0.113976	0.177973	0.0971389	0.167893	0.189511	0.0984108	0.148991	0.166102	0.124035	0.14901	0.144876	0.187796	0.138945	0.115242	0.0411727	0.157317	0.0982793	0.0827774
P08397	0.835163	0.928395	0.647431	0.00617653	0.00414608	0.00750931	0.039277	0.00345247	0.0519722	0.0803677	0.0322819	0.00836112	0.0114576	0.000835994	0.0879578	0.168591	0.0118632	0.0466692	0.125456	0.0883094	0.0064282	0.189004	0.0142562	0.124091	0.0461379	0.109118	0.00698187	0.154474	0.0151208	0.0874069	0.0546794	0.0971443	0.00997599	0.0835252	0.0186368	0.180628	0.0329624	0.130067	0.0136702	0.108299	0.0173365	0.153161	0.0428369	0.128074	0.0112027	0.034512	0.0221077	0.107369	0.0329944
P08559	0.00845978	0.0145466	0.00354493	0.00191369	0.00609701	0.00645623	0.00271617	0.00603211	0.0114265	0.00610153	0.00401593	0.0102437	0.0253711	0.0162067	0.0116248	0.0361276	0.0223984	0.0413852	0.0336919	0.0148736	0.0561923	0.077588	0.0281665	0.0455235	0.0472611	0.0317192	0.0543009	0.0367857	0.0540726	0.0483986	0.0697023	0.0539386	0.105936	0.0827455	0.116954	0.160799	0.0869208	0.133317	0.211048	0.0329953	0.251442	0.282276	0.289788	0.302594	0.255139	0.22029	0.459489	0.194805	0.208793
P08567	0.373292	0.642743	0.229394	0.0555421	0.0374888	0.0298929	0.0689423	0.0329808	0.0922855	0.0438027	0.0403169	0.0442727	0.0681329	0.0273229	0.0771264	0.130477	0.0604245	0.104268	0.131409	0.0985611	0.0427016	0.213212	0.0714682	0.14135	0.0980939	0.124026	0.049541	0.0844868	0.0663831	0.088985	0.138132	0.0942812	0.0462382	0.182385	0.0860958	0.148364	0.0956405	0.119357	0.0433788	0.0227773	0.0699336	0.140766	0.10429	0.139053	0.0341617	0.0478966	0.0777946	0.0901829	0.050921
P08571	0.0689766	0.0164892	0.00390965	0.0534541	0.113815	0.0149351	0.050199	0.047204	0.107792	0.0778772	0.0399651	0.0762481	0.0552871	0.0672402	0.0880631	0.112058	0.101495	0.112403	0.155229	0.0917202	0.151772	0.160191	0.146239	0.197379	0.0981449	0.139549	0.205316	0.109925	0.107258	0.151507	0.187631	0.134296	0.171441	0.141612	0.142824	0.165868	0.197298	0.143005	0.121976	0.0493877	0.127737	0.118593	0.125922	0.121952	0.0645494	0.0798182	0.103353	0.0536411	0.0863087
P08574	0.0031258	0.00532212	0.00342242	0.00199055	0.00703745	0.00397526	0.00295613	0.00607589	0.0121576	0.00740484	0.00450641	0.00886134	0.0139514	0.011193	0.0161218	0.0308443	0.016301	0.0331476	0.0415981	0.0234325	0.064668	0.0549419	0.0255104	0.0495037	0.0411582	0.0370052	0.066048	0.0417372	0.0444549	0.0505462	0.0608578	0.072709	0.110466	0.0759252	0.106814	0.142651	0.0731075	0.149833	0.227632	0.0375701	0.256077	0.276397	0.3074	0.283078	0.249528	0.245271	0.490465	0.188451	0.21088
P08575	0.0071527	0.00878902	0.0024334	0.0704099	0.124503	0.0135053	0.0551308	0.0481097	0.0934955	0.0317005	0.0402356	0.0672071	0.0379375	0.0526057	0.0773895	0.0758189	0.0989637	0.0510405	0.137523	0.0968503	0.148929	0.162185	0.113294	0.195311	0.0629357	0.144298	0.214423	0.0494955	0.14392	0.160637	0.160507	0.132869	0.171661	0.319703	0.1522	0.166503	0.269341	0.143227	0.119005	0.0141252	0.131361	0.121876	0.117538	0.133583	0.0705385	0.117924	0.136682	0.059334	0.102609
P08579	0.78961	0.621701	0.475613	0.0058222	0.00835972	0.00642314	0.00672981	0.0161367	0.0250076	0.00776585	0.00841106	0.00634938	0.0121023	0.023239	0.0147689	0.0291788	0.00645462	0.0238134	0.0761312	0.0241699	0.0408432	0.0489368	0.0183899	0.0964568	0.0303144	0.0431219	0.0474377	0.0326733	0.0203054	0.0881779	0.0557309	0.0518923	0.0732481	0.0551395	0.0272851	0.152371	0.0591592	0.0877583	0.0757121	0.0464137	0.0314134	0.159407	0.1449	0.127721	0.0459506	0.0285335	0.0708886	0.124913	0.0789424
P08582	0.021389	0.0385949	0.00475128	0.084838	0.124174	0.0468635	0.0626124	0.0637468	0.10404	0.0807988	0.0435608	0.0812932	0.0818533	0.0607173	0.0975543	0.14711	0.101991	0.130369	0.150484	0.0976713	0.142367	0.206985	0.127014	0.191997	0.106033	0.135816	0.169391	0.0926789	0.133038	0.132871	0.173468	0.127065	0.143051	0.185559	0.141723	0.1575	0.16335	0.145299	0.134539	0.0410635	0.122238	0.125676	0.0972582	0.135375	0.0760669	0.0853518	0.114038	0.058062	0.0797874
P08621	0.807042	0.888451	0.164742	0.00381165	0.00374172	0.00441099	0.00481412	0.00975671	0.0318058	0.00225236	0.00723565	0.00504781	0.0106007	0.00372961	0.0143189	0.0125108	0.00617212	0.025093	0.0443709	0.0215877	0.00553054	0.0223959	0.0102026	0.0499679	0.0298959	0.0375125	0.0068067	0.01798	0.0194808	0.0551719	0.0856702	0.0557328	0.0155568	0.0419928	0.0285273	0.10363	0.0961294	0.108209	0.01729	0.0227771	0.0407749	0.125217	0.248892	0.151914	0.01849	0.0209604	0.0721543	0.136493	0.106664
P08631	0.135984	0.0677673	0.0209835	0.0427335	0.104238	0.0158792	0.0384538	0.0402347	0.0764528	0.0338129	0.0316378	0.0487745	0.0468014	0.0532956	0.0639032	0.10565	0.0760227	0.0763994	0.0829289	0.0802132	0.128518	0.187103	0.11435	0.165001	0.0782974	0.132086	0.190307	0.0801113	0.127428	0.113911	0.174744	0.124944	0.143153	0.258851	0.137755	0.174749	0.195845	0.143151	0.0962641	0.0194474	0.121694	0.149765	0.148978	0.168481	0.0615095	0.116042	0.16685	0.0930957	0.0939461
P08648	0.00472371	0.00730074	0.00330032	0.0675257	0.140823	0.0423116	0.0550217	0.0521173	0.0990691	0.0623951	0.0392851	0.0633728	0.0847433	0.0535688	0.0730083	0.12428	0.0885788	0.108615	0.129989	0.0858208	0.1368	0.186261	0.113467	0.207912	0.107415	0.136615	0.207877	0.0884987	0.149307	0.152113	0.194175	0.131625	0.167892	0.211452	0.185432	0.175567	0.203279	0.146067	0.117302	0.0287508	0.135013	0.119627	0.0996073	0.147154	0.0689242	0.0864557	0.116925	0.053671	0.0749262
P08670	0.685052	0.804739	0.459251	0.00471367	0.00560042	0.00652986	0.006566	0.0172829	0.0181026	0.00436206	0.00749272	0.00646762	0.0203838	0.017406	0.0140115	0.0299243	0.00629331	0.0367104	0.0359891	0.021218	0.0117924	0.0589635	0.012633	0.0530947	0.0346778	0.033346	0.0114304	0.0272076	0.0199254	0.0564915	0.0696747	0.043086	0.020957	0.0718203	0.033039	0.11506	0.0668089	0.0967322	0.0249768	0.0121992	0.0471002	0.156733	0.0725567	0.176551	0.0330842	0.093889	0.168601	0.15081	0.0871613
P08708	0.201591	0.137363	0.0227767	0.00926481	0.00411819	0.00162216	0.00842275	0.014494	0.0244301	0.00173853	0.008505	0.0187626	0.0102708	0.00845309	0.0220657	0.0111818	0.0315247	0.0203261	0.0480238	0.0286076	0.0226644	0.0414758	0.0380914	0.0712914	0.0202906	0.063103	0.0402279	0.014711	0.0634635	0.0718904	0.0772744	0.0810098	0.134251	0.136974	0.118026	0.226643	0.135783	0.174173	0.176535	0.0249702	0.179785	0.196264	0.361188	0.241373	0.125101	0.0639705	0.228253	0.127418	0.127739
P08754	0.0264213	0.0484166	0.00479648	0.0800185	0.121627	0.0161903	0.0618718	0.0441143	0.0812935	0.0235554	0.0305381	0.0576022	0.0450164	0.0465294	0.0855226	0.0930001	0.0960981	0.0785367	0.143425	0.0991451	0.145655	0.183418	0.120922	0.194793	0.0733198	0.159567	0.209573	0.0481395	0.140171	0.151172	0.179492	0.1323	0.156901	0.282724	0.15816	0.1718	0.20914	0.146263	0.113008	0.0145575	0.124929	0.115242	0.130066	0.13791	0.0653921	0.116068	0.128924	0.0626619	0.0716061
P08758	0.940195	0.893992	0.494003	0.00455353	0.00653509	0.00698817	0.062655	0.000901954	0.0919811	0.0245562	0.0609209	0.00376966	0.0337572	0.0198633	0.105161	0.098011	0.00751265	0.05536	0.118417	0.113378	0.00734636	0.235624	0.00614749	0.165749	0.043878	0.116555	0.00825669	0.041649	0.00608168	0.101671	0.0868498	0.0919859	0.0123946	0.208787	0.00646548	0.141614	0.0693898	0.121597	0.0152544	0.009369	0.00762886	0.138806	0.0425094	0.136251	0.0120116	0.0943855	0.0130179	0.093591	0.0382691
P08865	0.231961	0.318153	0.0113729	0.00753139	0.010301	0.00338669	0.0075057	0.0150753	0.0233701	0.0106991	0.00840191	0.0126436	0.0159783	0.0220916	0.0195379	0.0335338	0.0223636	0.036559	0.0543279	0.02737	0.0456315	0.0689793	0.0300651	0.0763519	0.0393989	0.0619105	0.0617896	0.0460359	0.0598877	0.0807208	0.132368	0.0932774	0.126699	0.074798	0.122586	0.241378	0.141266	0.195597	0.149591	0.0202136	0.187385	0.193789	0.198306	0.226062	0.126695	0.104102	0.186452	0.123113	0.137283
P08887	0.0248635	0.0262428	0.00975631	0.0450571	0.0339846	0.0116508	0.0284025	0.0466753	0.0454058	0.0336863	0.0316955	0.0694882	0.0612469	0.0421627	0.0766331	0.0997462	0.0971767	0.0964247	0.10765	0.0944329	0.10185	0.148498	0.130706	0.154437	0.104909	0.125382	0.154615	0.0968324	0.139264	0.139433	0.179136	0.130199	0.162144	0.161995	0.155994	0.218021	0.175664	0.163609	0.17172	0.0637562	0.151722	0.155774	0.133172	0.130285	0.107739	0.117442	0.121808	0.0794543	0.102402
P08962	0.0448382	0.0152322	0.00549721	0.0139892	0.013331	0.00897431	0.0173827	0.0172951	0.0313235	0.025209	0.0205417	0.0404204	0.0519242	0.0300324	0.0514825	0.0774546	0.0734129	0.0854207	0.0853043	0.0667638	0.13559	0.153	0.10135	0.163743	0.0907822	0.134346	0.188079	0.0617271	0.112091	0.127756	0.123675	0.102959	0.183663	0.218203	0.118461	0.196714	0.232827	0.122074	0.192388	0.0350604	0.159897	0.16807	0.127325	0.164604	0.123394	0.144643	0.322835	0.104531	0.129156
P09001	0.010001	0.00848436	0.00316682	0.001182	0.00103407	0.00340309	0.00139438	0.00330849	0.0095793	0.00332138	0.00302443	0.00511839	0.00942978	0.00636545	0.00842323	0.0310846	0.0132376	0.0217443	0.0106704	0.0125306	0.0330116	0.0636376	0.0162279	0.0421982	0.0247836	0.0252118	0.0360715	0.0284243	0.0376525	0.0517406	0.064219	0.0474083	0.0951396	0.0941202	0.0910519	0.177438	0.0784038	0.132664	0.235967	0.0212507	0.24516	0.308094	0.358599	0.313092	0.289909	0.211555	0.56816	0.188026	0.173505
P09012	0.629169	0.852676	0.215177	0.0137045	0.00533783	0.00960364	0.00325316	0.0286491	0.0306566	0.0141182	0.00404876	0.01823	0.0359485	0.0288688	0.0108667	0.0190224	0.0200407	0.0616782	0.0851183	0.0215181	0.00850397	0.0371117	0.0304314	0.0860287	0.0611585	0.0383028	0.00962715	0.0275359	0.0466683	0.0776585	0.0945062	0.0605068	0.0201569	0.0451762	0.0602307	0.12347	0.0865647	0.114071	0.0237144	0.0338162	0.0806831	0.113388	0.195193	0.141101	0.0227484	0.036227	0.112881	0.0941638	0.0962907
P09110	0.018568	0.00764717	0.00409036	0.00725016	0.0101679	0.00920318	0.0087452	0.018006	0.012713	0.0210457	0.0124396	0.0244578	0.051467	0.0204249	0.0290161	0.0434927	0.0344593	0.071821	0.0426215	0.0319319	0.06049	0.0777585	0.0494379	0.0618614	0.0736268	0.0538163	0.0825368	0.0936737	0.0789247	0.0849543	0.110943	0.0850226	0.177117	0.0643758	0.151383	0.232403	0.074334	0.148828	0.229343	0.108818	0.231837	0.215746	0.209479	0.222815	0.170129	0.109107	0.352068	0.13845	0.133505
P09132	0.336352	0.677965	0.0808245	0.0137733	0.00342516	0.00451831	0.012118	0.0191306	0.011786	0.0452098	0.0101446	0.0219137	0.0374371	0.0143858	0.0233592	0.111499	0.0376006	0.0548266	0.0317903	0.0323454	0.024994	0.13567	0.0544654	0.0635279	0.060076	0.0536539	0.026568	0.141862	0.0898986	0.0620629	0.106886	0.0792833	0.0536152	0.053259	0.108991	0.197718	0.0774233	0.167071	0.0665272	0.208732	0.130034	0.216647	0.236875	0.209724	0.0552018	0.0471901	0.17669	0.135221	0.0934609
P09211	0.911572	0.879548	0.704953	0.0047713	0.00600045	0.00972677	0.041042	0.0279166	0.0620467	0.0631683	0.0407349	0.00391303	0.022969	0.0242021	0.0838917	0.121008	0.00552298	0.0384984	0.124682	0.088761	0.013883	0.176566	0.00737475	0.0945038	0.0294218	0.109152	0.00943323	0.0948354	0.00840259	0.0573967	0.033222	0.0816713	0.0136471	0.0977017	0.00870402	0.134282	0.0382688	0.110979	0.0161499	0.0736818	0.0111009	0.16425	0.0368411	0.151482	0.0163597	0.0896991	0.0170919	0.121307	0.0375651
P09382	0.879618	0.870319	0.486505	0.00474351	0.00495534	0.00823727	0.0315792	0.0242342	0.0338794	0.0364026	0.0362299	0.00610586	0.0375133	0.0177309	0.0673196	0.108984	0.00830152	0.0551354	0.0515594	0.0697717	0.00896501	0.173975	0.00893376	0.0848833	0.0464213	0.0849811	0.00816752	0.0730841	0.0111907	0.0628845	0.0632185	0.0806864	0.0135595	0.132722	0.0148397	0.14018	0.0546461	0.138723	0.0191922	0.0310565	0.0183466	0.181223	0.0483848	0.171982	0.0200578	0.109418	0.0297501	0.149206	0.0571747
P09417	0.520373	0.761603	0.280856	0.00743066	0.0061988	0.00365514	0.0104729	0.0300411	0.0241792	0.0264426	0.0144436	0.0167121	0.0189827	0.00590756	0.0244019	0.0519067	0.0194819	0.0284319	0.0595195	0.0312091	0.0157287	0.0818431	0.0250723	0.0702842	0.027868	0.0491382	0.0153555	0.04012	0.0429675	0.0605553	0.0683758	0.0559673	0.0390976	0.0919128	0.0595626	0.152406	0.0837366	0.132321	0.0462746	0.0420735	0.105758	0.231536	0.172868	0.251649	0.0474714	0.173938	0.134863	0.153886	0.161654
P09429	0.0841711	0.34268	0.188432	0.00117845	0.0030682	0.00355287	0.000994514	0.00377844	0.0302637	0.00759163	0.00152181	0.0024772	0.0255042	0.0107579	0.00316636	0.0398	0.00391573	0.0340486	0.191994	0.00538591	0.0124577	0.0702174	0.00729933	0.0191941	0.0383369	0.0101852	0.0146588	0.0369802	0.0146904	0.0112724	0.075047	0.0222767	0.0578135	0.083007	0.061892	0.114354	0.0669044	0.0729999	0.0850007	0.0435017	0.140067	0.157772	0.252653	0.24836	0.164834	0.0937192	0.654258	0.147575	0.121527
P09496-2	0.0827784	0.327816	0.092739	0.0264161	0.0269665	0.020506	0.0337983	0.0205196	0.0384771	0.0294176	0.0251641	0.025156	0.0249238	0.0308784	0.0341953	0.0745159	0.039259	0.0528116	0.0733305	0.0713451	0.059418	0.0982248	0.0626906	0.116296	0.0546803	0.101427	0.101104	0.058353	0.110377	0.144453	0.14299	0.123912	0.112006	0.165285	0.102408	0.16653	0.187567	0.151703	0.113639	0.0424502	0.0829202	0.152345	0.143342	0.155834	0.0770607	0.0825394	0.0810336	0.103624	0.104066
P09497-2	0.341203	0.896165	0.127613	0.0155208	0.00486025	0.00480186	0.0347047	0.0173184	0.0550261	0.00435903	0.0181402	0.0188972	0.00463055	0.000485356	0.0408379	0.0287102	0.0357427	0.0218447	0.0612999	0.0576656	0.0103608	0.0663512	0.061479	0.111911	0.0209726	0.0852459	0.0124929	0.0196282	0.0870796	0.128248	0.137164	0.121908	0.0207401	0.24335	0.142041	0.178205	0.239762	0.186213	0.0149486	0.0124291	0.126925	0.152541	0.158852	0.153307	0.0122662	0.156733	0.120237	0.105194	0.1299
P09525	0.772422	0.720996	0.323491	0.0113181	0.0181205	0.0255925	0.0461506	0.0469258	0.0795805	0.132903	0.0535197	0.0228481	0.137941	0.0312457	0.112409	0.15389	0.0328584	0.138732	0.151391	0.133162	0.0320908	0.251922	0.0318508	0.15479	0.0947463	0.157011	0.0588207	0.160364	0.0304587	0.0894896	0.0682069	0.116007	0.0294777	0.0481165	0.0303369	0.165933	0.0521064	0.126521	0.0323035	0.0352309	0.0337812	0.137293	0.0363244	0.109917	0.0395281	0.0153939	0.0226139	0.0873309	0.0236353
P09601	0.0171806	0.0837258	0.00354799	0.00724981	0.0138413	0.00771206	0.00549559	0.0111877	0.0170683	0.01122	0.00673072	0.0249623	0.0358862	0.0217106	0.0223806	0.0311451	0.0401344	0.066582	0.0609483	0.0334137	0.0736595	0.061841	0.0463629	0.0905981	0.0709243	0.0746961	0.100189	0.0206009	0.106254	0.0807613	0.0981701	0.0903585	0.188105	0.15557	0.209349	0.281197	0.143178	0.201433	0.204766	0.029417	0.23318	0.22309	0.191535	0.231552	0.128125	0.191143	0.294407	0.102599	0.179844
P09622	0.005892	0.0142858	0.00437745	0.00139855	0.0047907	0.00512841	0.0028658	0.00506276	0.0101104	0.0104084	0.00415149	0.010271	0.0242889	0.0118568	0.0109917	0.0317786	0.0208763	0.0411392	0.0281114	0.0155608	0.0482362	0.0758186	0.0254971	0.0442357	0.0524643	0.0319041	0.0505437	0.0550585	0.0558001	0.0479133	0.0790124	0.0533182	0.102472	0.0786838	0.125691	0.167922	0.0716132	0.144846	0.209321	0.062471	0.294352	0.282634	0.333778	0.29755	0.255679	0.189301	0.407694	0.197308	0.172031
P09661	0.802253	0.873617	0.44287	0.00696796	0.0044435	0.00736451	0.00579385	0.00604704	0.025875	0.00462359	0.0100327	0.011246	0.00270655	0.00950332	0.0143896	0.0108525	0.0123783	0.0256689	0.0578606	0.0214005	0.00760367	0.0144184	0.0183111	0.0704498	0.0276933	0.044243	0.00728228	0.0127928	0.0242647	0.0773371	0.054969	0.0716169	0.0154434	0.0493836	0.0270704	0.158175	0.0673082	0.102452	0.0167135	0.0122085	0.033958	0.151226	0.156145	0.173417	0.0219971	0.0324353	0.0625556	0.123292	0.0750503
P09669	0.00156301	0.00458188	0.00155282	0.00130095	0.00475204	0.00522708	0.00275313	0.0117544	0.0110668	0.0226225	0.00721596	0.0138321	0.0221827	0.0126111	0.0181527	0.0613492	0.0271968	0.0467931	0.0349566	0.0249088	0.0660826	0.0821786	0.0398713	0.0526923	0.060276	0.0418823	0.0567229	0.0911224	0.0632221	0.0512746	0.0723664	0.0707368	0.102363	0.0800273	0.134691	0.165837	0.0709561	0.168211	0.214421	0.160021	0.308371	0.272882	0.394454	0.27521	0.267734	0.128874	0.396139	0.193646	0.138032
P09769	0.0498703	0.0129205	0.00360193	0.0476013	0.0826893	0.0218955	0.0461753	0.0353766	0.0672326	0.0323583	0.0349528	0.053953	0.0822132	0.0402337	0.0718531	0.0813537	0.0944857	0.103988	0.137751	0.0977058	0.185144	0.104119	0.110674	0.184618	0.104145	0.15428	0.229142	0.0610344	0.140819	0.128024	0.188247	0.140904	0.160898	0.187916	0.171435	0.183983	0.185266	0.143284	0.133269	0.0214677	0.133122	0.136082	0.116654	0.140692	0.0757433	0.118439	0.15235	0.0641134	0.0812946
P09874	0.0828113	0.203547	0.132908	0.00253334	0.00448132	0.00346754	0.0027476	0.00380167	0.0287309	0.00381411	0.0032406	0.00554783	0.00907539	0.0106777	0.00774203	0.0166167	0.0101636	0.0150988	0.0498889	0.0104924	0.0346711	0.0553604	0.0133184	0.0423276	0.0217726	0.0209396	0.0400593	0.0252165	0.0283974	0.0363462	0.0797482	0.0377443	0.084381	0.08031	0.0689486	0.123483	0.0947889	0.0849717	0.0982752	0.0243876	0.146012	0.161612	0.233031	0.195223	0.146008	0.118001	0.592362	0.152134	0.181494
P09958	0.00239486	0.00187228	0.00418879	0.0252059	0.0316778	0.0284311	0.0255124	0.0656823	0.046091	0.0718095	0.0387796	0.105857	0.0758488	0.0608353	0.0917671	0.141378	0.145095	0.118507	0.12003	0.0992228	0.123189	0.200727	0.151534	0.150511	0.102384	0.110417	0.175473	0.123507	0.137152	0.157242	0.157749	0.109033	0.195485	0.147061	0.13403	0.175013	0.190914	0.124278	0.174519	0.0636809	0.116193	0.154655	0.129592	0.129362	0.10696	0.0876586	0.0960019	0.0905597	0.0926526
P09972	0.755141	0.84442	0.589965	0.00725912	0.00833367	0.0132662	0.043701	0.0257616	0.0600863	0.024993	0.0442702	0.0129053	0.035154	0.0229578	0.0866661	0.0985801	0.0185225	0.02199	0.0978089	0.093329	0.0132106	0.144771	0.0233559	0.129667	0.024942	0.0987555	0.0162005	0.0529678	0.0279133	0.101252	0.0837458	0.0868377	0.0216279	0.132804	0.0281611	0.168368	0.0791556	0.11067	0.0244413	0.0280742	0.0344312	0.141825	0.0602409	0.130198	0.0159411	0.0826235	0.0451418	0.0915563	0.0567296
P0C0S5	0.253154	0.361478	0.134135	0.000874831	0.00157661	0.00144443	0.000274726	0.000849776	0.0267503	0.00359436	0.000573778	0.00192865	0.0112324	0.00605417	0.00249636	0.0189257	0.0034311	0.0133638	0.137603	0.00377142	0.023304	0.0571207	0.0059961	0.0293703	0.0202826	0.00916791	0.0218451	0.0214245	0.0123417	0.0258575	0.08188	0.0215013	0.0727176	0.0795234	0.0351673	0.12759	0.0822307	0.0660675	0.0857482	0.0251753	0.0976606	0.142677	0.303205	0.210423	0.146879	0.0359388	0.588596	0.187316	0.117997
P0C7P0	0.00225352	0.00236833	0.0010504	0.00162079	0.00539162	0.00181929	0.0036136	0.011894	0.0130345	0.0108645	0.00856145	0.019066	0.0241308	0.0222083	0.0208324	0.0395265	0.0265876	0.0379051	0.0354293	0.0286125	0.0548952	0.0690925	0.0511739	0.0467682	0.0385679	0.0479405	0.0542909	0.039449	0.0808027	0.0454855	0.0614388	0.0843058	0.100767	0.0861724	0.156046	0.16082	0.0870781	0.161859	0.196551	0.0535099	0.312066	0.282127	0.32971	0.259381	0.245528	0.228257	0.330175	0.167513	0.187716
P0CG12	0.0372848	0.0292667	0.00642459	0.0293736	0.0186294	0.0389892	0.0146728	0.0435311	0.022271	0.0426276	0.021528	0.0401833	0.0639125	0.0287228	0.0305338	0.0624003	0.0573702	0.0762623	0.0532386	0.0485074	0.0772435	0.0852537	0.102416	0.0770811	0.094365	0.0677044	0.0924161	0.121087	0.12696	0.0857436	0.119081	0.11138	0.144476	0.064297	0.172545	0.18578	0.0789652	0.160671	0.187281	0.273844	0.199809	0.144323	0.243875	0.150055	0.148435	0.0419951	0.190527	0.0976985	0.0994747
P0DMV9	0.794398	0.824526	0.526282	0.0102132	0.00674848	0.0166077	0.0257832	0.0231533	0.0482876	0.00783421	0.0258287	0.0124986	0.0208844	0.01023	0.0461646	0.0293035	0.0158655	0.0224189	0.104598	0.0548144	0.0209318	0.0894986	0.0173275	0.102006	0.0237275	0.102963	0.0214967	0.0205619	0.0181136	0.0889231	0.0551495	0.0864088	0.023619	0.1903	0.0258112	0.15133	0.0724646	0.126743	0.0261007	0.0295834	0.023973	0.15633	0.0778858	0.182455	0.0238181	0.145626	0.04534	0.108426	0.079875
P10109	0.00499178	0.010449	0.00367961	0.00245532	0.00258935	0.0124791	0.00484251	0.0110792	0.00517147	0.00599357	0.00831934	0.0174665	0.0244094	0.00627286	0.0194577	0.0220085	0.0216351	0.0609282	0.0261425	0.0247652	0.0517768	0.0594314	0.0336188	0.0555575	0.0393682	0.0464752	0.0527749	0.021686	0.0708911	0.0437892	0.0722064	0.0726727	0.0656858	0.0690263	0.147889	0.171648	0.0813688	0.123918	0.240823	0.0231245	0.298275	0.277627	0.207712	0.26434	0.300276	0.26978	0.373767	0.149826	0.264399
P10124	0.00617802	0.00451623	0.005621	0.0521388	0.0948675	0.0762744	0.0685956	0.118358	0.227224	0.11003	0.0916429	0.148159	0.135582	0.15211	0.139142	0.149486	0.164276	0.193693	0.151783	0.118566	0.141742	0.135591	0.0912065	0.145179	0.137684	0.084673	0.110916	0.169028	0.111533	0.108978	0.138641	0.0916302	0.108559	0.0144305	0.0934937	0.101016	0.0612866	0.106505	0.122876	0.0870116	0.09632	0.0820429	0.0968617	0.104258	0.0816928	0.0545608	0.0761462	0.0732812	0.0379631
P10153	0.0589871	0.0476914	0.0112633	0.00834327	0.0154457	0.00687972	0.0134498	0.0260847	0.0321627	0.0141587	0.0198811	0.0407619	0.0237011	0.0400352	0.0512237	0.0417684	0.0648019	0.0253685	0.105498	0.0662674	0.106177	0.15528	0.10416	0.162063	0.0445409	0.120222	0.129035	0.0515608	0.118143	0.143206	0.204896	0.123789	0.15476	0.205525	0.186342	0.203083	0.158266	0.151015	0.154841	0.0588446	0.153623	0.154363	0.326447	0.182251	0.112804	0.0855267	0.223784	0.0834828	0.0888481
P10253	0.0202656	0.0328884	0.00378884	0.00415971	0.0110607	0.00802244	0.00541017	0.0120144	0.0236739	0.0278157	0.00943349	0.0208252	0.0611928	0.0311067	0.0299482	0.114326	0.0493576	0.0956827	0.104354	0.0602168	0.110199	0.188076	0.0864856	0.159844	0.0953036	0.126077	0.162842	0.105756	0.128826	0.121516	0.179134	0.119203	0.190091	0.169485	0.183843	0.224614	0.173577	0.164053	0.176663	0.0416724	0.192769	0.17444	0.145767	0.209504	0.122985	0.126249	0.271389	0.0945303	0.11128
P10301	0.0355245	0.0591353	0.00233399	0.0482408	0.0873986	0.0113813	0.040559	0.029566	0.0734266	0.0232045	0.0249705	0.0401846	0.035017	0.0407029	0.0603868	0.0658913	0.0833877	0.0574835	0.133404	0.0828983	0.15399	0.148126	0.100753	0.183265	0.0571617	0.153327	0.197769	0.0466678	0.140856	0.137604	0.178704	0.124086	0.176316	0.334575	0.182629	0.204838	0.318762	0.162043	0.120165	0.016167	0.150478	0.125648	0.132907	0.154759	0.0684965	0.125579	0.158391	0.0617994	0.109295
P10398	0.476911	0.400801	0.294703	0.0248813	0.0302705	0.0163165	0.0368467	0.0127617	0.0776378	0.0404851	0.0261924	0.0369898	0.035439	0.030891	0.060442	0.0951931	0.0510586	0.0620371	0.0672212	0.0660703	0.0504461	0.132157	0.0549517	0.0980133	0.0583204	0.0845252	0.0591165	0.0624241	0.06652	0.0929953	0.100598	0.0846235	0.0819156	0.0991142	0.0744066	0.129235	0.0991729	0.113926	0.0847716	0.0380093	0.0789618	0.121589	0.107712	0.150251	0.0821132	0.0807326	0.122573	0.107844	0.0941403
P10412	0.0181179	0.058048	0.0597996	0.000903704	0.00253699	0.00295419	0.00228318	0.00567972	0.0182073	0.00471797	0.00538601	0.00899424	0.0184458	0.00835101	0.00430307	0.0258527	0.0132595	0.0468282	0.0428964	0.011342	0.0392485	0.0458986	0.0303212	0.0409697	0.0473549	0.0215943	0.0499854	0.0305434	0.0471111	0.0399656	0.0691469	0.0474182	0.0929195	0.0696422	0.123105	0.146698	0.113693	0.0889222	0.145207	0.0276762	0.214271	0.205674	0.221392	0.205842	0.214747	0.132212	0.485573	0.173228	0.195291
P10415	0.00293375	0.0230787	0.0338877	0.00858248	0.00982727	0.010771	0.00847842	0.0157892	0.0147687	0.0191487	0.0100537	0.0247029	0.0336594	0.0175667	0.0305675	0.0477954	0.043043	0.0496517	0.0480674	0.0399636	0.0737787	0.0604916	0.0904754	0.0916527	0.0399735	0.0911903	0.111235	0.0340427	0.136522	0.0997303	0.068614	0.127834	0.200747	0.134273	0.204666	0.273029	0.152541	0.189617	0.229418	0.0359864	0.234468	0.204539	0.171829	0.199385	0.156734	0.197304	0.222255	0.11804	0.247188
P10515	0.00845327	0.0398575	0.00217283	0.00323497	0.00637619	0.00426823	0.00399254	0.00973774	0.0086384	0.00584445	0.0032434	0.0112937	0.0241405	0.0145719	0.00845939	0.0272479	0.0229489	0.0376923	0.0258051	0.0144409	0.0487394	0.0537167	0.0279289	0.0398523	0.0469962	0.0266662	0.0498918	0.0349786	0.0476845	0.0444616	0.0671142	0.0459606	0.108293	0.0754716	0.102662	0.16143	0.0718775	0.123018	0.196906	0.0284636	0.233705	0.288927	0.264779	0.307305	0.244467	0.260794	0.517971	0.203213	0.23109
P10586	0.0409618	0.0231069	0.00963152	0.0707316	0.119097	0.0306699	0.0672455	0.0533291	0.0973768	0.0473671	0.0445796	0.0608353	0.0892737	0.05758	0.0827992	0.105788	0.0900624	0.101616	0.126087	0.094559	0.124836	0.177904	0.0986755	0.185118	0.112065	0.14172	0.175479	0.0869093	0.126307	0.149641	0.204754	0.119734	0.150703	0.233822	0.13963	0.169736	0.181934	0.1387	0.123336	0.0304165	0.126328	0.127486	0.104026	0.11956	0.0732097	0.095799	0.128864	0.065754	0.0829954
P10599	0.908579	0.869965	0.802995	0.00319019	0.0052718	0.00192624	0.0510762	0.00228592	0.0672757	0.00185338	0.0507234	0.00374148	0.00109978	0.00538685	0.085114	0.0122553	0.00431422	0.0049271	0.1374	0.104716	0.0132389	0.0443077	0.00747445	0.126478	0.00275125	0.0998007	0.0126117	0.011184	0.0073875	0.0708732	0.0123371	0.106462	0.0187943	0.225221	0.00913336	0.180535	0.04327	0.143966	0.0243797	0.00254406	0.0106976	0.169223	0.0310844	0.150006	0.015649	0.209321	0.0179613	0.0976911	0.0475235
P10606	0.000768792	0.00355979	0.00248304	0.000961096	0.00399046	0.00368016	0.00281177	0.00852302	0.00839651	0.0114576	0.00624348	0.0150236	0.0291077	0.0111375	0.0141391	0.0493397	0.0193778	0.0539943	0.0262461	0.017944	0.0405004	0.0778927	0.0361506	0.0408644	0.043491	0.0362758	0.0492562	0.063465	0.0742676	0.0467091	0.0705491	0.0599012	0.0941684	0.0728256	0.15721	0.14734	0.0860361	0.160958	0.219616	0.0632187	0.343334	0.292194	0.241088	0.270248	0.273928	0.233373	0.374927	0.19367	0.234077
P10619	0.0256667	0.076749	0.00259405	0.00583172	0.0127876	0.00170652	0.00418044	0.0135571	0.0273548	0.00296401	0.010046	0.0231944	0.0256841	0.0309821	0.02769	0.0633943	0.0549559	0.0547897	0.0822009	0.0580419	0.111342	0.161368	0.0821393	0.128724	0.0692982	0.115708	0.165095	0.0359604	0.121992	0.116473	0.191273	0.132916	0.207509	0.258822	0.165559	0.209571	0.205463	0.169625	0.185556	0.0122471	0.184785	0.195905	0.181576	0.209619	0.11504	0.173366	0.307448	0.106998	0.128611
P10620	0.00320494	0.199302	0.00225842	0.00773351	0.0142467	0.0020981	0.0160055	0.0152142	0.0107994	0.0274606	0.0139936	0.0221966	0.0203299	0.0208571	0.0218569	0.043164	0.0368188	0.0310147	0.0684876	0.029217	0.0623972	0.0975365	0.0437432	0.0694179	0.0393809	0.0450731	0.0785026	0.0574127	0.0783586	0.0801194	0.0824259	0.0844837	0.175698	0.121084	0.160693	0.259549	0.162348	0.139496	0.132817	0.0472425	0.215351	0.242097	0.211417	0.23271	0.123309	0.166368	0.416686	0.124916	0.205507
P10644	0.271877	0.762607	0.200392	0.0255667	0.0056659	0.0286004	0.040317	0.0325177	0.0345334	0.0823583	0.0415949	0.029352	0.0989048	0.00746746	0.0773961	0.116573	0.0465037	0.0654279	0.0579917	0.0866375	0.0199252	0.148139	0.0730892	0.0918589	0.0840167	0.11475	0.0231452	0.11258	0.0733934	0.0940051	0.105902	0.125294	0.0387555	0.0874196	0.0920982	0.176492	0.07324	0.137397	0.0414693	0.0657956	0.115161	0.164723	0.0805166	0.132691	0.0279907	0.0943124	0.11943	0.13153	0.0753426
P10768	0.824742	0.880697	0.614881	0.00940302	0.00450745	0.00375444	0.048736	0.0352859	0.0344378	0.0268154	0.0513557	0.0140295	0.051832	0.00712974	0.0998333	0.110308	0.013097	0.037464	0.100601	0.0901438	0.00649606	0.202596	0.0202382	0.101564	0.0267257	0.105516	0.011749	0.0586938	0.0181539	0.0663568	0.0614679	0.0978423	0.0181633	0.145729	0.0215884	0.144465	0.0424737	0.123797	0.0142187	0.0377378	0.022118	0.160291	0.0434636	0.135388	0.0145039	0.0893818	0.0242637	0.11991	0.0407689
P10809	0.0131551	0.0317018	0.00481099	0.00256627	0.00496141	0.00421099	0.00312005	0.00834948	0.010698	0.00661444	0.0050525	0.0122149	0.0182066	0.0124008	0.0121218	0.0401435	0.0195308	0.040019	0.0310053	0.01771	0.0480528	0.0757304	0.0306133	0.0422341	0.0516517	0.0323582	0.0502102	0.0488899	0.0507679	0.0450062	0.081368	0.0538667	0.102364	0.0673211	0.115763	0.158143	0.0829904	0.141533	0.204075	0.0339747	0.271775	0.285226	0.228804	0.288068	0.244416	0.242133	0.415987	0.206257	0.242253
P11021	0.062563	0.171997	0.0345947	0.00503685	0.00655091	0.00664412	0.00657064	0.012019	0.0126536	0.0156945	0.0086875	0.0161843	0.037793	0.017971	0.0231281	0.0680472	0.0353679	0.0679867	0.0492425	0.0385613	0.058256	0.120794	0.0570963	0.0884274	0.0807	0.086952	0.0883207	0.091041	0.106214	0.100613	0.137654	0.11478	0.188438	0.135757	0.202063	0.300827	0.149821	0.202854	0.217901	0.0622731	0.216391	0.21981	0.191038	0.226516	0.122891	0.164135	0.228717	0.106577	0.140936
P11047	0.0413456	0.0435279	0.0193274	0.00844982	0.00967488	0.00881486	0.0064542	0.0228849	0.0184422	0.010801	0.0083524	0.0217853	0.0323743	0.024381	0.0214094	0.0420224	0.0374438	0.0665497	0.0628292	0.0403901	0.0718803	0.093919	0.0649937	0.0954407	0.0594091	0.0621126	0.111976	0.0396243	0.10187	0.124093	0.116093	0.11268	0.200977	0.144074	0.191784	0.245313	0.161257	0.20023	0.22834	0.046509	0.213654	0.203807	0.181158	0.224408	0.136811	0.2144	0.207946	0.104347	0.184369
P11049	0.0170251	0.0120658	0.00719455	0.0340505	0.0286983	0.00344432	0.0223473	0.0297941	0.0504953	0.00343965	0.024977	0.0389734	0.0156548	0.0344933	0.0514549	0.0244863	0.0815457	0.029351	0.147637	0.0569539	0.0826698	0.0932789	0.0782981	0.170173	0.0329354	0.0886396	0.142535	0.0322962	0.110978	0.160665	0.103429	0.106775	0.208003	0.334946	0.171176	0.19214	0.32147	0.146684	0.166318	0.0117411	0.176441	0.146993	0.163478	0.213025	0.179303	0.162809	0.274707	0.0552175	0.163271
P11117	0.00848186	0.0184189	0.00357199	0.00821816	0.00772716	0.00386985	0.0117465	0.0218531	0.0282918	0.0308197	0.0170291	0.033056	0.0771662	0.0375443	0.0434951	0.118555	0.0932554	0.128794	0.147878	0.0751277	0.1298	0.21169	0.135453	0.191982	0.139144	0.145816	0.186499	0.112206	0.148626	0.120397	0.212122	0.126114	0.195464	0.195073	0.165444	0.207274	0.157262	0.151199	0.184029	0.0418926	0.172222	0.151782	0.12769	0.168472	0.123537	0.106255	0.211366	0.0719049	0.0851784
P11142	0.772235	0.772969	0.449962	0.00873549	0.00963065	0.00496693	0.0383173	0.0342455	0.0465934	0.0152765	0.032795	0.0099527	0.0224731	0.0272868	0.0613165	0.0803429	0.0156333	0.0309946	0.0932345	0.0728352	0.0171323	0.143201	0.0169401	0.0996351	0.0333429	0.102878	0.0205238	0.0577161	0.0226032	0.0808916	0.0722994	0.0855035	0.0312852	0.137103	0.0314774	0.154587	0.0796582	0.128907	0.0311854	0.0226617	0.0396755	0.155537	0.0833059	0.160206	0.0331398	0.113262	0.0523249	0.124455	0.07999
P11166	0.00301935	0.00777018	0.00267668	0.0476949	0.0778088	0.0612241	0.041131	0.0334612	0.061142	0.0707237	0.0298843	0.0468696	0.0827032	0.0474432	0.0641673	0.101344	0.0952979	0.102262	0.129931	0.106455	0.147555	0.150568	0.129167	0.199051	0.106359	0.179117	0.232736	0.100931	0.175991	0.179247	0.196646	0.161174	0.174671	0.208494	0.17293	0.182441	0.197247	0.140715	0.130413	0.0574851	0.143318	0.121442	0.0912776	0.122495	0.0724006	0.0971962	0.13558	0.0600524	0.0679836
P11171	0.0217466	0.058059	0.00620062	0.0736018	0.0905052	0.0268586	0.0562935	0.0531712	0.0596331	0.032411	0.0397029	0.0590817	0.0608346	0.0469333	0.0617898	0.0959943	0.0825816	0.0902065	0.104179	0.0911741	0.119705	0.145543	0.112151	0.184255	0.106525	0.139114	0.196562	0.0794568	0.169786	0.148152	0.180552	0.168723	0.166018	0.320016	0.175954	0.177871	0.203429	0.160313	0.144332	0.0480711	0.125695	0.146317	0.12677	0.126398	0.0854382	0.100684	0.0934603	0.0749039	0.0564977
P11172	0.69302	0.651721	0.304738	0.00611407	0.00676417	0.00505135	0.0226335	0.0129554	0.0319079	0.0277688	0.0218813	0.0104372	0.0206612	0.00722615	0.042634	0.0716475	0.015441	0.0385227	0.0452312	0.0550159	0.0227382	0.111454	0.0165567	0.0721128	0.0438409	0.0804427	0.0326851	0.0533057	0.0212487	0.0549512	0.0752346	0.0718232	0.0421206	0.087738	0.0334186	0.153768	0.0710041	0.122215	0.0626621	0.0339961	0.0627519	0.204792	0.137158	0.170012	0.0642678	0.139261	0.0957628	0.155579	0.125652
P11177	0.0128289	0.0437952	0.00314812	0.00156574	0.00511905	0.00340708	0.00339084	0.00733565	0.0141014	0.00780034	0.00577666	0.0142889	0.0128722	0.0143571	0.0161223	0.0177139	0.0214374	0.022673	0.0319245	0.0191858	0.05421	0.0469995	0.0321047	0.0437694	0.0236942	0.0352713	0.0502962	0.0192328	0.0502501	0.0437162	0.0602897	0.0635783	0.114287	0.0731977	0.0927059	0.161851	0.0937947	0.134483	0.209297	0.0222932	0.239688	0.270839	0.237861	0.294025	0.252458	0.2795	0.488778	0.198731	0.274349
P11182	0.0244581	0.0175146	0.00190238	0.0034514	0.00723045	0.00280414	0.00402887	0.00978722	0.0163919	0.0129142	0.00524434	0.0157002	0.0197011	0.0147397	0.0131627	0.0402366	0.0242977	0.0417204	0.0411946	0.0187931	0.0487861	0.0923035	0.0370812	0.0491247	0.0489174	0.0329087	0.0549417	0.0689528	0.0636899	0.0517551	0.0824815	0.0490774	0.112573	0.072768	0.120531	0.166213	0.068068	0.118737	0.188615	0.0909611	0.262248	0.257044	0.366764	0.298843	0.244477	0.1449	0.371209	0.204385	0.172334
P11215-2	0.0210227	0.012962	0.00434244	0.0435503	0.097353	0.0168114	0.0499584	0.0482251	0.0754854	0.0415642	0.0428607	0.0544954	0.0684384	0.0668382	0.081925	0.102352	0.0954461	0.0925363	0.115976	0.0986063	0.135667	0.211169	0.106799	0.173235	0.0972337	0.129112	0.185198	0.0895042	0.129746	0.130874	0.194929	0.128177	0.164834	0.231796	0.159799	0.178178	0.200971	0.137059	0.140663	0.0306034	0.143676	0.141314	0.117806	0.139388	0.0791357	0.095926	0.16034	0.0769951	0.0971844
P11233	0.00809215	0.0532643	0.00471621	0.034517	0.068849	0.014376	0.0403553	0.0246853	0.0590838	0.0248394	0.0301267	0.0427469	0.0404901	0.039703	0.0540102	0.0785747	0.0988279	0.0637883	0.138102	0.0863317	0.148601	0.154179	0.0926667	0.190145	0.0712513	0.139899	0.193326	0.0489111	0.13669	0.161	0.224971	0.130486	0.194816	0.293609	0.158359	0.181897	0.241469	0.142239	0.144167	0.0214448	0.178254	0.122991	0.140348	0.153236	0.0899397	0.126302	0.253531	0.0745459	0.108054
P11234-2	0.00546355	0.0048285	0.00183988	0.0501915	0.109113	0.0253864	0.0592816	0.0421911	0.0760277	0.0350723	0.0362395	0.0538578	0.0631792	0.0655888	0.0825677	0.0799952	0.10179	0.101276	0.147304	0.119998	0.162869	0.13083	0.119249	0.17333	0.105945	0.17735	0.205025	0.0603087	0.139529	0.144988	0.162533	0.147429	0.164295	0.270676	0.166044	0.169519	0.195368	0.135851	0.128724	0.0209352	0.157988	0.116399	0.15382	0.109886	0.0789688	0.134185	0.179436	0.072	0.0786028
P11274	0.106904	0.114457	0.0588172	0.10374	0.179492	0.0373256	0.0888369	0.0631527	0.169345	0.0943534	0.0625735	0.0677505	0.0663822	0.0814469	0.115491	0.137185	0.0816588	0.112084	0.143469	0.10649	0.133171	0.175619	0.103321	0.205061	0.104012	0.113269	0.136132	0.105219	0.102285	0.151255	0.189329	0.113156	0.110645	0.139573	0.118171	0.120391	0.14101	0.122446	0.0867153	0.0704671	0.112432	0.0793807	0.11837	0.0927284	0.0593939	0.0602755	0.113826	0.0551035	0.0648882
P11279	0.00813026	0.0273798	0.00208704	0.00480965	0.0129784	0.00234049	0.00790291	0.0148068	0.0347916	0.024589	0.0155304	0.0261196	0.0323114	0.0438751	0.0400309	0.124979	0.078604	0.0719734	0.134672	0.0777334	0.161246	0.210403	0.0952994	0.191661	0.0868133	0.120703	0.190337	0.0911799	0.124222	0.113215	0.204972	0.100407	0.203504	0.169215	0.144306	0.205211	0.213537	0.127253	0.172364	0.0388529	0.162617	0.157571	0.141873	0.211298	0.106594	0.104107	0.318074	0.0774748	0.103814
P11310-2	0.00616295	0.00705629	0.00350996	0.00118442	0.00327318	0.00591683	0.00248354	0.00446385	0.00829928	0.00665178	0.00507931	0.00724446	0.0229466	0.0121125	0.0106987	0.0367803	0.0164347	0.0493834	0.0288514	0.0185167	0.0466838	0.0712515	0.0239534	0.044174	0.0561295	0.0350716	0.0512365	0.0399947	0.0534132	0.0456904	0.0801832	0.0617939	0.110099	0.0734248	0.120867	0.164791	0.0824044	0.149893	0.213114	0.0255793	0.284632	0.290155	0.234665	0.288238	0.262519	0.248225	0.46981	0.202707	0.216174
P11387	0.0266354	0.0967962	0.0812076	0.00184971	0.00434654	0.00299839	0.00131472	0.00432982	0.0208536	0.00336914	0.00199827	0.00672662	0.0086173	0.0130731	0.004787	0.0110784	0.0113338	0.0159786	0.0319079	0.00720977	0.0391945	0.0416538	0.019551	0.0406162	0.0186728	0.0194827	0.0483685	0.00739382	0.0368412	0.0451322	0.0674658	0.0322593	0.0972558	0.0794955	0.0898996	0.122218	0.103448	0.0902164	0.115474	0.0165064	0.16886	0.17095	0.241513	0.206519	0.179928	0.108952	0.586826	0.182393	0.198826
P11388-4	0.0511862	0.0759274	0.0384052	0.00285948	0.00522708	0.00375295	0.00347591	0.00519612	0.0313634	0.0054113	0.00298557	0.00952119	0.00631974	0.0127383	0.00933723	0.0160157	0.0167338	0.0193137	0.0425301	0.0110322	0.0357616	0.0295975	0.020181	0.0407173	0.018126	0.0196489	0.0436597	0.0209703	0.0441371	0.0355188	0.0410635	0.0380048	0.0931309	0.0674205	0.100234	0.134959	0.107886	0.0802435	0.12381	0.0199847	0.156418	0.161222	0.216954	0.201389	0.180517	0.108361	0.559865	0.155815	0.235067
P11413-2	0.748584	0.797807	0.436514	0.00824201	0.00818854	0.00653956	0.0378003	0.0161746	0.0397097	0.0239356	0.0377033	0.0126467	0.0368888	0.0136634	0.0669286	0.088262	0.0190222	0.0411508	0.0727191	0.0667519	0.0206202	0.15599	0.016457	0.103908	0.0441216	0.0920962	0.0200783	0.0463872	0.0204756	0.0715017	0.0670454	0.0761728	0.0294529	0.112388	0.0331003	0.17963	0.0690033	0.126723	0.034617	0.0214072	0.0419704	0.171777	0.0800904	0.169406	0.0327092	0.11051	0.0524313	0.112424	0.0878523
P11498	0.0271245	0.0159382	0.0038428	0.0171486	0.00708112	0.00431467	0.00598332	0.0203818	0.0143079	0.00982441	0.0088898	0.0340283	0.0228526	0.0203093	0.0183632	0.0453342	0.0464247	0.0344098	0.0437629	0.0281931	0.0502053	0.0784798	0.0648957	0.0496195	0.0437325	0.0419244	0.0617497	0.065999	0.0916377	0.0539902	0.0812987	0.0589824	0.112389	0.0697852	0.135404	0.153812	0.072163	0.134224	0.196647	0.0623867	0.231097	0.263392	0.308063	0.279646	0.230116	0.189365	0.291886	0.192692	0.206728
P11586	0.127928	0.0415808	0.00883415	0.0105595	0.0141334	0.00583886	0.0114545	0.0172023	0.0234241	0.0102408	0.012829	0.0217159	0.0340617	0.0207282	0.0286193	0.0344167	0.0380187	0.0583157	0.0548321	0.0389209	0.0634485	0.0754909	0.0504464	0.0750006	0.0592058	0.0622787	0.0957744	0.0339461	0.0718931	0.0750554	0.119018	0.0868544	0.172254	0.070852	0.133161	0.225767	0.115488	0.161313	0.20679	0.0376786	0.180465	0.195763	0.242584	0.219977	0.149177	0.0762326	0.253498	0.122222	0.137816
P11717	0.00849666	0.011976	0.00263186	0.00498391	0.00932946	0.00363428	0.00834421	0.0111488	0.0180091	0.00747891	0.01235	0.021051	0.0248695	0.0288027	0.040034	0.0506714	0.0687171	0.0511527	0.108383	0.0857264	0.152224	0.121891	0.111191	0.209984	0.0713976	0.15172	0.237555	0.0611005	0.150721	0.153652	0.19224	0.128944	0.187397	0.276834	0.172383	0.187935	0.256818	0.146885	0.148964	0.0257321	0.156667	0.143806	0.149259	0.164861	0.0937402	0.153019	0.242094	0.0799795	0.122697
P11940	0.590054	0.796021	0.166815	0.00642511	0.0072874	0.0047407	0.0122109	0.00818684	0.0322114	0.00702567	0.0125216	0.012796	0.0130084	0.0104627	0.0250629	0.0323255	0.0196657	0.0303769	0.0450317	0.0379591	0.0163787	0.0771989	0.0229393	0.0693058	0.0309617	0.0535621	0.0212757	0.0315304	0.0296851	0.0738752	0.110072	0.0664111	0.0374616	0.0700856	0.058194	0.173207	0.0936317	0.127544	0.0362126	0.0318381	0.0869367	0.197434	0.249211	0.212303	0.0270156	0.053208	0.161319	0.130851	0.113143
P12004	0.857526	0.835938	0.712955	0.00387016	0.00480229	0.00355574	0.0132649	0.00756302	0.0300743	0.0140098	0.0117522	0.0039193	0.0102252	0.00703995	0.0243885	0.0332212	0.00531128	0.0207819	0.00646913	0.031908	0.00878649	0.082576	0.00887211	0.0540816	0.0182215	0.0462287	0.00615473	0.0227202	0.00988193	0.0472682	0.0263738	0.0592562	0.0153764	0.0880161	0.0136614	0.142033	0.0281136	0.0953456	0.0185833	0.0181405	0.0241396	0.166748	0.036545	0.179131	0.0256781	0.152184	0.0582444	0.164307	0.0587349
P12081	0.872726	0.902617	0.590984	0.00481879	0.00456586	0.00347263	0.0210153	0.0128334	0.0253493	0.00596999	0.0176801	0.00613952	0.0225645	0.000793734	0.0398074	0.0360517	0.00426739	0.0125668	0.0196906	0.0407059	0.009762	0.0942856	0.00850388	0.0615036	0.0181345	0.0794849	0.0070385	0.0158971	0.0089229	0.0699543	0.0576537	0.0772305	0.0183897	0.117626	0.012726	0.152894	0.0623879	0.124138	0.0175857	0.0119238	0.0171304	0.213215	0.0849193	0.186677	0.0177248	0.059244	0.0356472	0.155081	0.0575734
P12109	0.139964	0.153299	0.0268238	0.00776099	0.00592618	0.00358293	0.00603271	0.0133639	0.0135027	0.0105302	0.00893797	0.0149586	0.0218918	0.0188473	0.0200261	0.0526262	0.0281221	0.0494324	0.0545351	0.0330847	0.056896	0.105373	0.0408885	0.0841469	0.0509076	0.0628778	0.0892335	0.0382634	0.0819357	0.107912	0.124731	0.0840217	0.16373	0.167995	0.157135	0.26647	0.188335	0.197288	0.179823	0.034499	0.197355	0.214428	0.203066	0.242077	0.113111	0.210252	0.294431	0.0989432	0.175284
P12236	0.00341147	0.006034	0.00497043	0.00167134	0.00352298	0.00271362	0.00226275	0.0053378	0.0103107	0.00165199	0.00455144	0.0117103	0.00703676	0.00851189	0.0100033	0.0172827	0.02202	0.0169785	0.0247069	0.0142644	0.0485474	0.0375798	0.0325525	0.0418068	0.025511	0.0262056	0.0475544	0.00995011	0.0599099	0.0451684	0.0651906	0.0499216	0.120399	0.0937561	0.132167	0.177752	0.074548	0.123065	0.206581	0.00574092	0.298296	0.302794	0.289214	0.277878	0.252237	0.27938	0.426663	0.20605	0.138843
P12268	0.878974	0.879591	0.58414	0.00399975	0.00441171	0.00362633	0.0171232	0.0279371	0.0248674	0.0213816	0.0162999	0.00352189	0.0288708	0.0208906	0.0306403	0.0522754	0.00387583	0.0193957	0.0714146	0.0387574	0.00692699	0.0930227	0.0073563	0.0554981	0.0170274	0.0528579	0.00583786	0.0425941	0.00738028	0.0518035	0.0354883	0.0588786	0.0130225	0.0830654	0.0117639	0.141531	0.0462115	0.0936341	0.0153627	0.0238819	0.0153119	0.161932	0.0654225	0.160168	0.0167747	0.0937597	0.0393631	0.148102	0.0745636
P12270	0.793273	0.914384	0.742879	0.00530948	0.00425638	0.00509425	0.00830222	0.0127609	0.0415766	0.00780264	0.00760442	0.00497018	0.00999314	0.0130464	0.0181617	0.0664659	0.00718491	0.0216383	0.0582782	0.0233037	0.00459052	0.11115	0.00967379	0.0756084	0.023849	0.0423178	0.00551081	0.0599127	0.015186	0.0627739	0.0313284	0.0571562	0.00991387	0.0634792	0.0220985	0.143679	0.0266033	0.0972146	0.0132495	0.0241862	0.0355309	0.173779	0.0376674	0.177872	0.0145928	0.0873808	0.0641679	0.127188	0.0414478
P12314	0.037527	0.0369144	0.0033409	0.0427627	0.0486438	0.00985575	0.0423441	0.027169	0.0566885	0.00827639	0.0285998	0.0405055	0.0397247	0.0442287	0.0571703	0.0560497	0.0920644	0.0589744	0.0940371	0.0728927	0.135141	0.101763	0.080474	0.183102	0.0651894	0.14386	0.21641	0.0354201	0.130558	0.144795	0.161335	0.117688	0.20322	0.341569	0.163516	0.22267	0.249588	0.14481	0.139304	0.0240719	0.152202	0.149305	0.151812	0.179145	0.0947433	0.153717	0.219379	0.0809564	0.123569
P12318	0.00641566	0.0048847	0.00396446	0.0723553	0.158215	0.131033	0.0732697	0.051667	0.125986	0.111398	0.0536597	0.0692676	0.1094	0.0810944	0.101975	0.141212	0.100015	0.145345	0.136994	0.103675	0.141913	0.187549	0.108685	0.18546	0.122099	0.134093	0.194855	0.133984	0.150831	0.167534	0.163531	0.12701	0.149171	0.172646	0.148062	0.138654	0.150438	0.131915	0.116835	0.0687278	0.134656	0.108819	0.0634777	0.113916	0.0679422	0.0702063	0.0797002	0.0555674	0.0578584
P12694	0.00486631	0.0218469	0.0031756	0.00207214	0.00522772	0.00461357	0.00336222	0.0069313	0.0104468	0.0077515	0.0061928	0.0121558	0.0268749	0.014018	0.019777	0.0309507	0.0207413	0.061404	0.0325133	0.0207112	0.053902	0.0713401	0.0314577	0.0468988	0.0581137	0.0413547	0.0559086	0.0345553	0.0574553	0.0529132	0.0785448	0.0703853	0.114844	0.0750497	0.122467	0.157737	0.0842518	0.156207	0.214784	0.0327064	0.289174	0.280304	0.252585	0.273102	0.250351	0.241103	0.460815	0.186196	0.226838
P12814	0.701872	0.861923	0.305407	0.0150107	0.0099721	0.00894425	0.0426803	0.0335319	0.0810227	0.0176978	0.0315733	0.0139414	0.0326947	0.0217698	0.0615684	0.0582973	0.0205727	0.0363914	0.138035	0.0828945	0.0150506	0.111659	0.0272191	0.196173	0.032105	0.131093	0.0178739	0.038373	0.0397706	0.130365	0.109813	0.11162	0.0216067	0.260749	0.0433102	0.16423	0.158201	0.157018	0.0203999	0.0151382	0.0453276	0.130598	0.0987298	0.169788	0.0113655	0.142056	0.0479808	0.0640287	0.0926921
P12931-2	0.0332145	0.0603263	0.0107016	0.074425	0.0937453	0.0136152	0.0619363	0.0400591	0.0896783	0.017254	0.0376864	0.0626273	0.0728659	0.0622859	0.0980105	0.0860821	0.104298	0.123709	0.147187	0.1019	0.144897	0.200142	0.146204	0.196389	0.112579	0.160254	0.201618	0.0560548	0.127432	0.141304	0.179046	0.120106	0.156064	0.243514	0.138629	0.161709	0.155917	0.124242	0.122753	0.0135525	0.113998	0.11637	0.13047	0.128011	0.0697132	0.143177	0.0914343	0.0634374	0.0670865
P12956	0.730503	0.863203	0.366554	0.00302691	0.00409621	0.00409348	0.0044448	0.00844851	0.0254078	0.00631824	0.00696427	0.00320714	0.0184629	0.015579	0.0154031	0.0237387	0.00292869	0.0245547	0.0519679	0.0206554	0.00576244	0.05142	0.00862883	0.0495517	0.0407838	0.0361886	0.00659539	0.0221979	0.0120066	0.0512677	0.0698734	0.0520225	0.0147966	0.0740438	0.0219353	0.138871	0.0657899	0.105291	0.0191796	0.0178858	0.0363695	0.158793	0.166307	0.184783	0.0196021	0.0560633	0.142312	0.15234	0.0863136
P13010	0.535464	0.874336	0.378866	0.00336646	0.00304753	0.00392592	0.00306516	0.00939172	0.0248069	0.00307988	0.00372857	0.00689467	0.0088302	0.00472941	0.00973487	0.0202213	0.0110628	0.0210065	0.049012	0.0135921	0.00677485	0.0414739	0.0177113	0.0541201	0.0168892	0.0294571	0.00699424	0.0134471	0.024747	0.034411	0.0541329	0.0436608	0.0136873	0.0687854	0.0504387	0.14366	0.0868202	0.0893192	0.017226	0.0131802	0.0734553	0.169811	0.108455	0.202596	0.0219111	0.0978617	0.217557	0.142756	0.132623
P13073	0.00704171	0.00455493	0.00209558	0.00291679	0.00399697	0.00271614	0.00260917	0.00927087	0.0110563	0.00844338	0.00563822	0.0140959	0.0186501	0.0128094	0.0115197	0.033637	0.0233268	0.0256213	0.0366414	0.016812	0.0524189	0.0663077	0.0293421	0.0456691	0.0332906	0.0274848	0.0549042	0.0394786	0.0522082	0.049775	0.0702552	0.0534206	0.113658	0.078572	0.118829	0.151929	0.0875799	0.130724	0.20656	0.056651	0.271712	0.288974	0.291938	0.289629	0.237094	0.24695	0.476742	0.203887	0.212666
P13196	0.133746	0.0315153	0.00565126	0.0183979	0.0140572	0.00307742	0.00301969	0.0344386	0.0106096	0.00963404	0.00480591	0.0373996	0.0111237	0.0211363	0.0114668	0.0422224	0.0399973	0.0189538	0.0215886	0.0185046	0.0552644	0.0901089	0.0777233	0.0513485	0.0268145	0.0367649	0.0602067	0.0644219	0.08706	0.0505417	0.068625	0.0547058	0.115928	0.0882611	0.145398	0.157196	0.0746038	0.163679	0.198091	0.0885825	0.20758	0.261247	0.380475	0.279702	0.235403	0.160352	0.218258	0.184974	0.181242
P13284	0.0173606	0.0676069	0.0086793	0.00573326	0.0122708	0.0108707	0.0114413	0.0161283	0.0326853	0.0371461	0.0156267	0.0205406	0.0829686	0.0440406	0.0345263	0.0965603	0.0629395	0.125248	0.112653	0.0684165	0.170549	0.124431	0.0742525	0.205486	0.128551	0.116004	0.180366	0.0907958	0.103127	0.124857	0.163878	0.115077	0.197106	0.156066	0.165015	0.205367	0.144056	0.146725	0.152774	0.0335949	0.209697	0.149445	0.153118	0.191791	0.0933426	0.167463	0.331748	0.0786356	0.0845985
P13489	0.702017	0.809632	0.605418	0.00919266	0.00604567	0.00700462	0.0433349	0.0257129	0.0377246	0.0322378	0.0469989	0.0178017	0.0142583	0.0192566	0.0951676	0.100205	0.018615	0.0324359	0.0618117	0.0776669	0.014275	0.122409	0.0272721	0.0851277	0.0322325	0.0867362	0.0125544	0.0496037	0.0311507	0.0671986	0.0590049	0.0829769	0.0215029	0.121956	0.0482163	0.138277	0.0436831	0.110813	0.0280016	0.0186356	0.0506866	0.150859	0.0449152	0.138693	0.0260557	0.1223	0.0423039	0.141563	0.0649503
P13498	0.0103125	0.000719735	0.00389527	0.0202548	0.0382036	0.00703192	0.0285806	0.0486091	0.0277441	0.0120136	0.03128	0.0435991	0.0273731	0.0666505	0.0727307	0.0307453	0.0803736	0.0385487	0.0900712	0.0759658	0.104231	0.0866179	0.0895937	0.112686	0.0366012	0.098712	0.133226	0.0206121	0.13701	0.107766	0.0872557	0.124416	0.185367	0.181951	0.163926	0.178239	0.191096	0.164466	0.185675	0.01541	0.180127	0.167461	0.20586	0.160097	0.114661	0.202682	0.226194	0.109806	0.203366
P13501	0.0152743	0.018248	0.00350599	0.0141473	0.0273475	0.0107215	0.0161207	0.0304843	0.045031	0.0352229	0.0315839	0.0603549	0.07414	0.0551956	0.083443	0.116792	0.0996639	0.123464	0.124743	0.0916021	0.133646	0.18297	0.133737	0.137849	0.135023	0.102345	0.145811	0.134777	0.107625	0.0878932	0.144031	0.097888	0.163951	0.174291	0.155919	0.192778	0.11539	0.133278	0.152892	0.094554	0.170748	0.16505	0.21492	0.149653	0.129375	0.0499363	0.194199	0.0970746	0.0718797
P13612	0.0105355	0.0106704	0.00248198	0.0555337	0.102607	0.0213044	0.0462838	0.0416626	0.080591	0.0246902	0.031478	0.0636055	0.0565301	0.0571281	0.0674676	0.0895215	0.0852497	0.08357	0.120777	0.0740407	0.152404	0.186388	0.116107	0.179539	0.0823547	0.133597	0.170459	0.0557127	0.137779	0.136018	0.195707	0.132476	0.175421	0.281943	0.168876	0.18772	0.225707	0.145516	0.135298	0.0180055	0.149377	0.131367	0.106109	0.14975	0.0921711	0.113632	0.116479	0.0708668	0.0888797
P13639	0.566372	0.587996	0.200822	0.00874778	0.00799953	0.0062599	0.0195281	0.0199174	0.0286654	0.00842892	0.0200024	0.01736	0.0239531	0.0142173	0.0426323	0.033933	0.0246548	0.0402773	0.0581731	0.045382	0.0285635	0.0680742	0.0311674	0.0834033	0.0448509	0.0680712	0.0380563	0.0342032	0.0410748	0.0754941	0.0948267	0.0854038	0.0629345	0.0799967	0.070747	0.190966	0.115519	0.139182	0.0716859	0.0241642	0.0859731	0.185248	0.15213	0.195291	0.0617569	0.0995279	0.120303	0.121661	0.148876
P13667	0.0691824	0.247889	0.0468363	0.00457306	0.00547891	0.00508061	0.00576991	0.0100116	0.0133383	0.0123297	0.00773543	0.0137205	0.0307482	0.0137428	0.0214385	0.0523147	0.0316772	0.0500578	0.0529601	0.0363801	0.0547063	0.0953883	0.0456736	0.0899448	0.0613438	0.0884838	0.0824395	0.0712836	0.0928815	0.106024	0.121853	0.106911	0.188533	0.185623	0.176017	0.300445	0.174181	0.209666	0.195828	0.0488743	0.198812	0.219554	0.245415	0.224266	0.102603	0.18028	0.246506	0.104018	0.135011
P13674	0.00234742	0.0160877	0.0137882	0.0145037	0.00667514	0.041263	0.00937298	0.0316423	0.0151201	0.0599983	0.0124331	0.0523503	0.0782261	0.0187996	0.0486548	0.0698923	0.0854397	0.112732	0.0556528	0.0605391	0.0722751	0.107765	0.185622	0.0940451	0.139712	0.124966	0.12053	0.135631	0.233014	0.113955	0.169205	0.174182	0.235175	0.13477	0.238072	0.297294	0.10853	0.18934	0.27332	0.127257	0.123079	0.211093	0.174992	0.159679	0.139251	0.129662	0.0339297	0.101865	0.0817996
P13674-2	0.00872111	0.0121798	0.00250305	0.00718821	0.0118744	0.195195	0.0151847	0.0199181	0.0166984	0.0975168	0.025738	0.0307321	0.152847	0.0350914	0.0923247	0.128609	0.0538841	0.156861	0.0586105	0.108305	0.076781	0.138897	0.0883056	0.0996924	0.193855	0.153595	0.13272	0.176831	0.160321	0.122707	0.0980318	0.240898	0.230644	0.0416797	0.210406	0.28386	0.0448501	0.178995	0.259605	0.272648	0.174134	0.203331	0.0980805	0.0629312	0.125764	0.0479843	0.154672	0.102996	0.027538
P13693	0.714923	0.876462	0.341848	0.00735666	0.00640965	0.00194436	0.0141781	0.00795721	0.0594202	0.00266937	0.0134462	0.00819441	0.0230444	0.0289827	0.0302005	0.0208985	0.0124976	0.0159756	0.243251	0.0319994	0.013272	0.0536112	0.0158953	0.0716632	0.0154036	0.0366174	0.0105124	0.0105297	0.0156242	0.0493753	0.06457	0.0293707	0.0130408	0.163454	0.0245066	0.123104	0.13811	0.0752598	0.0152919	0.006998	0.0347569	0.13253	0.0899848	0.191243	0.016647	0.171429	0.13523	0.116662	0.153344
P13747	0.0116861	0.0132095	0.00223338	0.0313012	0.0325528	0.010784	0.0244307	0.0414563	0.0284598	0.0118253	0.0288053	0.0677455	0.0256019	0.0293196	0.063046	0.0404092	0.0923123	0.0420252	0.0664709	0.0951434	0.101103	0.10842	0.155937	0.12641	0.0559955	0.117371	0.150868	0.0366863	0.169461	0.115947	0.154281	0.145923	0.215644	0.207918	0.170972	0.251555	0.201169	0.161105	0.181665	0.0213409	0.142344	0.175337	0.194892	0.153168	0.129785	0.163005	0.108535	0.103393	0.171842
P13796	0.901489	0.915582	0.71381	0.00556641	0.00508091	0.00472763	0.0526357	0.0240748	0.0720817	0.00817959	0.0571538	0.00704916	0.0197917	0.0246687	0.100498	0.0268661	0.009744	0.0105583	0.139424	0.0940888	0.00697365	0.060391	0.00948837	0.141705	0.0120498	0.118115	0.00543651	0.0165638	0.0111066	0.0812116	0.0295119	0.0916061	0.00956365	0.257294	0.0129859	0.152292	0.0570935	0.12945	0.00883348	0.0106235	0.0156829	0.145417	0.0444445	0.148155	0.00766502	0.166374	0.0163241	0.0834994	0.0452417
P13798	0.868845	0.856782	0.472304	0.00650137	0.00847005	0.0269896	0.0624781	0.00900503	0.10361	0.0964456	0.0657851	0.0060473	0.070421	0.0118194	0.125474	0.16895	0.0102815	0.0872011	0.146741	0.125852	0.018769	0.191858	0.0122348	0.16384	0.0681154	0.130085	0.0140575	0.088548	0.0125902	0.108844	0.0751756	0.110011	0.0188536	0.0915831	0.0182696	0.156263	0.0579389	0.125183	0.0202676	0.0355767	0.0147987	0.126117	0.0383472	0.111023	0.0156848	0.062169	0.0197155	0.077728	0.0430145
P13804	0.0060043	0.00710902	0.00285026	0.000866858	0.00349482	0.00295631	0.00206405	0.00366723	0.00987789	0.00507732	0.00326945	0.00656301	0.0143545	0.0100395	0.00852892	0.0285974	0.0145998	0.0365561	0.0281746	0.0129286	0.047306	0.0621995	0.0184295	0.0411955	0.0400845	0.0251677	0.0508003	0.034274	0.0395285	0.0408358	0.0732499	0.0466246	0.10662	0.06969	0.0959212	0.161992	0.08257	0.133102	0.208598	0.0275835	0.255112	0.293147	0.246149	0.30314	0.26831	0.27471	0.560957	0.198401	0.261611
P13807	0.173754	0.194975	0.0309493	0.0424163	0.0291619	0.0567814	0.0202553	0.0679163	0.0348763	0.0185871	0.0254283	0.0707586	0.0816698	0.0393823	0.0531764	0.0381474	0.0827151	0.0878114	0.0884253	0.0621901	0.0700043	0.0727399	0.0895598	0.0762529	0.0739172	0.0786168	0.0716713	0.0376974	0.0877065	0.0778395	0.0817829	0.0955968	0.107164	0.103656	0.113156	0.160841	0.0831081	0.122008	0.11795	0.0326053	0.124472	0.178268	0.121253	0.160935	0.137213	0.129181	0.147545	0.13099	0.15486
P13861	0.346583	0.64578	0.153301	0.0317181	0.0319265	0.011501	0.0335981	0.0194441	0.0562871	0.0454023	0.0263338	0.0318058	0.0520224	0.025434	0.0548264	0.108552	0.0482658	0.0684423	0.0986609	0.0641836	0.0428216	0.17498	0.0775967	0.135552	0.0849324	0.121949	0.0511896	0.0839316	0.0792229	0.120506	0.135843	0.102762	0.0597228	0.148552	0.113402	0.163543	0.155243	0.137743	0.0496198	0.0273065	0.113317	0.162034	0.118051	0.167121	0.0432384	0.118557	0.13231	0.110831	0.128995
P13987	0.00827847	0.017254	0.00224779	0.0479991	0.085226	0.055171	0.039452	0.0345328	0.0790111	0.0440393	0.0296165	0.0595942	0.110528	0.0522197	0.0762107	0.145823	0.0796236	0.165569	0.157854	0.085315	0.15528	0.205956	0.138178	0.214817	0.12589	0.128233	0.225615	0.0738908	0.138938	0.140905	0.191291	0.135908	0.175987	0.273715	0.191082	0.181493	0.152923	0.153838	0.135221	0.0248499	0.152348	0.111672	0.0739835	0.149348	0.0760467	0.087615	0.119686	0.0531777	0.0556782
P13995	0.00639333	0.0244474	0.00217037	0.00110749	0.00414431	0.00270579	0.00289805	0.00557953	0.00873736	0.00781526	0.00485341	0.00957356	0.0230543	0.0138029	0.0134792	0.040127	0.0164434	0.0494789	0.0296356	0.0180015	0.049076	0.0877158	0.026224	0.0440104	0.0608445	0.0364825	0.0545659	0.0717887	0.0477597	0.0444665	0.0937068	0.0666752	0.1057	0.085071	0.13937	0.160323	0.0654519	0.157224	0.206675	0.0884844	0.308739	0.29988	0.335105	0.278893	0.264893	0.165387	0.452192	0.19589	0.176619
P14174	0.0393628	0.620038	0.598907	0.0358324	0.0234045	0.0291087	0.0638538	0.0901975	0.0975655	0.119472	0.0832667	0.138347	0.0521879	0.0314705	0.168119	0.169771	0.124522	0.0607474	0.102649	0.135128	0.0213628	0.175859	0.135904	0.164445	0.043172	0.11685	0.0356874	0.11135	0.0919299	0.0982013	0.0473123	0.105254	0.0375773	0.0846544	0.0724077	0.146868	0.0349187	0.103342	0.0487427	0.0580036	0.0584383	0.154229	0.0332653	0.0845521	0.0424653	0.0734114	0.0283117	0.0983317	0.031597
P14209	0.0301925	0.0472163	0.0117759	0.0965383	0.157753	0.149654	0.0819693	0.0709153	0.135806	0.173672	0.0666195	0.0930008	0.14117	0.0631511	0.116149	0.157367	0.110259	0.141258	0.187136	0.150626	0.166683	0.209578	0.138916	0.216251	0.124297	0.151023	0.157132	0.141535	0.128936	0.131768	0.142511	0.130829	0.125806	0.123898	0.113835	0.136925	0.103556	0.105667	0.110229	0.0653246	0.0963069	0.100983	0.0792686	0.0823526	0.0673956	0.0496181	0.0940009	0.0492278	0.0358997
P14314	0.0556514	0.0968479	0.0514861	0.00468311	0.00579917	0.00628579	0.00611446	0.00976695	0.0123423	0.0216863	0.00885978	0.0127097	0.0348945	0.0149996	0.0204902	0.0757516	0.0272888	0.0588615	0.0473772	0.0357408	0.0552563	0.138404	0.0496165	0.09385	0.0537176	0.0756279	0.0903943	0.077934	0.118448	0.113555	0.113075	0.116496	0.204216	0.146742	0.22267	0.295406	0.183349	0.226614	0.256476	0.0566235	0.240878	0.220084	0.174091	0.223424	0.133536	0.179539	0.210691	0.103942	0.152274
P14317	0.786131	0.860228	0.410145	0.0148335	0.0111261	0.0358637	0.073568	0.0157128	0.10051	0.0603388	0.0779641	0.0132834	0.0474952	0.0275108	0.0999387	0.131601	0.0190838	0.0621489	0.135574	0.127655	0.0176121	0.200587	0.0193871	0.17779	0.0609072	0.134923	0.0191233	0.0928905	0.0246143	0.115059	0.113142	0.111209	0.0198049	0.153389	0.0321722	0.148939	0.075315	0.12208	0.0199835	0.0330246	0.0391748	0.120807	0.0517228	0.103929	0.01778	0.0913856	0.0395412	0.0789892	0.0502687
P14324	0.847353	0.903142	0.627499	0.0066902	0.00405617	0.00419471	0.0324403	0.0330566	0.0507274	0.0227265	0.0305777	0.00735706	0.023431	0.0231413	0.0722446	0.10448	0.00930985	0.0342411	0.0427458	0.0749993	0.00546139	0.130507	0.0124449	0.105883	0.0381377	0.104336	0.00539938	0.0475183	0.0121172	0.0620882	0.0510269	0.0750319	0.0095909	0.1218	0.0150212	0.174418	0.0496553	0.124947	0.0113061	0.0130142	0.0200879	0.195415	0.0613394	0.183788	0.00946116	0.156378	0.0276896	0.132137	0.0646337
P14384	0.0194814	0.0212096	0.002916	0.0739214	0.109146	0.00443153	0.0457704	0.0527339	0.0921849	0.00931032	0.0392435	0.0612396	0.0306036	0.0529083	0.065515	0.0641552	0.112977	0.044775	0.125298	0.0888375	0.167742	0.146022	0.116879	0.193139	0.0503597	0.124549	0.182802	0.0289112	0.140336	0.133075	0.206467	0.119397	0.173136	0.363647	0.147371	0.171412	0.315434	0.136875	0.112642	0.0111764	0.129201	0.136157	0.131593	0.150919	0.0755133	0.130711	0.162821	0.064731	0.0962481
P14543	0.0831514	0.0851926	0.0220707	0.0180335	0.0373767	0.0258217	0.015022	0.0295319	0.0479389	0.0339906	0.0217049	0.0465813	0.0665797	0.0516431	0.0550235	0.102189	0.0754707	0.0840169	0.0900308	0.0643711	0.107463	0.176354	0.0795476	0.113231	0.0836871	0.0861938	0.112684	0.082345	0.104083	0.10605	0.138285	0.11367	0.163073	0.130165	0.143054	0.222339	0.151552	0.177549	0.172373	0.0542925	0.163136	0.17282	0.158426	0.183289	0.11093	0.136765	0.238772	0.104125	0.131545
P14550	0.818707	0.81349	0.51944	0.0104202	0.00598546	0.00526329	0.0391886	0.0042611	0.0445166	0.0181209	0.0366356	0.020918	0.0494905	0.00764214	0.0601643	0.0816558	0.0216495	0.0485695	0.0344148	0.0767423	0.0158675	0.158456	0.0265874	0.0880464	0.0622952	0.0850235	0.0208957	0.0553955	0.0169842	0.0592469	0.077644	0.0831582	0.0244996	0.125118	0.0240005	0.156661	0.0501141	0.108567	0.0260623	0.0372348	0.0258145	0.198788	0.0709198	0.182325	0.0240878	0.0943125	0.033359	0.137245	0.0537909
P14618	0.629081	0.757349	0.40765	0.0112509	0.0074829	0.00331961	0.0135151	0.0318695	0.0321936	0.0111617	0.0163223	0.0161193	0.0375075	0.0185442	0.0331913	0.0766592	0.0237133	0.0693644	0.0578935	0.0433817	0.0196313	0.105564	0.0268282	0.0838722	0.0652744	0.0654993	0.0184525	0.0570555	0.0337189	0.0691537	0.0968391	0.0566438	0.0317622	0.110219	0.0363165	0.167643	0.0633442	0.0971541	0.0337224	0.0154639	0.0418894	0.181475	0.104141	0.188624	0.0376614	0.0728001	0.0836316	0.147058	0.064328
P14625	0.0639412	0.114256	0.0378977	0.00579288	0.00703546	0.00614054	0.00654431	0.0133413	0.013399	0.0114412	0.00787923	0.0147228	0.0261854	0.014625	0.0220177	0.058968	0.0341872	0.0541747	0.0538996	0.0350091	0.0587358	0.107201	0.0541591	0.0893205	0.0660964	0.081356	0.09671	0.0578016	0.10173	0.102151	0.116425	0.110499	0.190466	0.16874	0.191526	0.310116	0.178099	0.208814	0.223103	0.038363	0.220351	0.215177	0.201651	0.229901	0.121946	0.183223	0.240902	0.101951	0.158639
P14678-3	0.886976	0.95272	0.352449	0.00371972	0.00210962	0.00388736	0.0025946	0.025049	0.0482838	0.00695708	0.00275139	0.00100127	0.0130911	0.00397994	0.00683969	0.027871	0.00181391	0.0110982	0.250391	0.0142517	0.00248703	0.0419833	0.0032194	0.0588076	0.0131943	0.0210984	0.000614175	0.0391245	0.00486015	0.0592079	0.0278477	0.0280861	0.00429296	0.0511053	0.00797309	0.129181	0.0890762	0.0592553	0.003243	0.039621	0.013062	0.115962	0.199538	0.154384	0.00547131	0.0393688	0.0774361	0.0950172	0.117467
P14735	0.852842	0.884827	0.288469	0.00477239	0.00607717	0.00319059	0.0203125	0.0264911	0.0374251	0.00353085	0.0289848	0.00380567	0.0195261	0.00509723	0.0445097	0.0282701	0.00447702	0.0277005	0.107056	0.067134	0.0105847	0.0583902	0.00723704	0.0701789	0.025756	0.0718246	0.0105534	0.0141926	0.0120371	0.0786684	0.065625	0.089214	0.0165745	0.123812	0.0162358	0.146292	0.0842531	0.117272	0.0202234	0.0191812	0.0218934	0.199878	0.16107	0.19077	0.0150379	0.20311	0.051705	0.163856	0.157511
P14854	0.00516698	0.00935773	0.0088684	0.00538002	0.00436922	0.00841888	0.0120076	0.0156533	0.00808876	0.0153302	0.0118129	0.0317971	0.0461198	0.0138128	0.0373307	0.0562423	0.0376856	0.0741699	0.0280074	0.0415508	0.0484102	0.0676625	0.0719315	0.0491131	0.0502893	0.0489682	0.0570699	0.0390122	0.0911217	0.0523672	0.0713582	0.0996086	0.107958	0.0853217	0.160559	0.144898	0.0966426	0.171899	0.205132	0.0638728	0.241135	0.276085	0.201494	0.227996	0.230721	0.220842	0.28175	0.205057	0.218263
P14866	0.618356	0.634155	0.063835	0.00446718	0.00494072	0.00963653	0.00648033	0.0177458	0.0312176	0.0088354	0.00904357	0.00529417	0.018989	0.015263	0.0153825	0.0260751	0.0117278	0.0360412	0.113202	0.0208088	0.0175029	0.0424603	0.0117998	0.0489172	0.0436194	0.0329962	0.0226558	0.0297777	0.0215963	0.0387776	0.0753387	0.044037	0.0399568	0.0365516	0.0297487	0.107108	0.0850153	0.071918	0.0465868	0.0384369	0.0657642	0.144796	0.15617	0.141363	0.0657829	0.0616422	0.214262	0.126848	0.184723
P14868	0.892022	0.87894	0.44092	0.0040323	0.00524461	0.00398441	0.0257393	0.00136856	0.0374841	0.00568531	0.0230285	0.00392152	0.0114552	0.0137074	0.0471513	0.032005	0.00382933	0.0197055	0.163242	0.0459732	0.00940388	0.0812284	0.0061014	0.0742597	0.0243824	0.0622777	0.00949803	0.0160421	0.00782673	0.0414042	0.0577198	0.0645581	0.0145536	0.104184	0.0116492	0.131301	0.069222	0.100842	0.0189348	0.0109142	0.0142274	0.147983	0.106036	0.166948	0.0179263	0.105249	0.0485698	0.123595	0.104935
P14923	0.386449	0.107025	0.0124259	0.0505755	0.121764	0.0371874	0.0456045	0.0162294	0.106803	0.0548791	0.0283273	0.0370018	0.0777567	0.0497967	0.0559829	0.154915	0.0493888	0.103241	0.109583	0.0718946	0.127201	0.1827	0.0800515	0.170591	0.099895	0.146786	0.191826	0.103928	0.0853853	0.168436	0.19537	0.1303	0.146897	0.204557	0.110375	0.171077	0.185345	0.143909	0.113788	0.035717	0.079846	0.145883	0.103385	0.147007	0.0718951	0.0901254	0.0823808	0.0536896	0.0687545
P14927	0.00362295	0.0191135	0.00158025	0.00116763	0.00438551	0.00207827	0.00105568	0.00238566	0.00701492	0.00205837	0.00148995	0.00562515	0.0101809	0.00990342	0.00335899	0.0295041	0.00914007	0.0256381	0.02857	0.00681185	0.0436878	0.0831614	0.0123832	0.0328753	0.041202	0.0128172	0.0382328	0.0218762	0.0224444	0.0334604	0.0864808	0.0290246	0.10955	0.0772271	0.0685951	0.122209	0.0855156	0.11249	0.186761	0.0201554	0.244737	0.297396	0.253686	0.314825	0.285253	0.234466	0.616708	0.221978	0.25376
P15121	0.86104	0.840248	0.665012	0.00470831	0.00809593	0.00332586	0.0332279	0.011913	0.0447488	0.0229413	0.0331725	0.0101837	0.0188077	0.0106775	0.0644718	0.109556	0.0129048	0.0279564	0.0910952	0.0727702	0.0136972	0.193683	0.0134471	0.0935089	0.0242218	0.0947603	0.0134203	0.0616228	0.0144402	0.0838907	0.0581802	0.0760596	0.0233626	0.1302	0.0182062	0.170048	0.0414802	0.131529	0.0246418	0.0204337	0.0238765	0.163256	0.0596203	0.160657	0.0211527	0.124611	0.0293159	0.119627	0.0475338
P15144	0.00471517	0.017868	0.00263138	0.057387	0.108985	0.0176188	0.0585298	0.0457165	0.0954358	0.0256102	0.0384092	0.0606017	0.0630043	0.0624472	0.0672222	0.103468	0.111953	0.0951091	0.152088	0.0916953	0.163557	0.180739	0.111457	0.192531	0.0928251	0.131734	0.17474	0.0551112	0.136013	0.134945	0.185145	0.116848	0.163216	0.282133	0.139897	0.173472	0.224733	0.127391	0.116514	0.0171644	0.14021	0.119065	0.107987	0.156745	0.0693436	0.10836	0.180392	0.0682717	0.0755864
P15151	0.00984619	0.0370071	0.00173611	0.0490428	0.108277	0.038042	0.036956	0.0395541	0.0955076	0.0424896	0.0281122	0.0419763	0.0636248	0.0815615	0.0522179	0.102681	0.0676609	0.12021	0.121321	0.0758772	0.133505	0.209807	0.0925848	0.185614	0.107529	0.137914	0.198951	0.0734215	0.164888	0.134566	0.206355	0.138073	0.172272	0.268754	0.182252	0.1774	0.209232	0.172749	0.114399	0.0329718	0.16088	0.128127	0.106142	0.149817	0.0753442	0.0870016	0.102198	0.0859407	0.0820858
P15153	0.270104	0.598122	0.186919	0.0404277	0.0286746	0.0155682	0.0515825	0.0316129	0.0565398	0.037795	0.0309529	0.043782	0.0580078	0.0267605	0.0809593	0.130218	0.0674634	0.100201	0.0942155	0.0860727	0.0498105	0.221622	0.069682	0.138694	0.0871587	0.122155	0.0571607	0.062889	0.0776904	0.0936664	0.13947	0.0938414	0.0586949	0.149313	0.112368	0.16623	0.110559	0.131733	0.0655903	0.0231181	0.0992104	0.170363	0.0985235	0.148599	0.053941	0.11864	0.117634	0.106538	0.108023
P15170-3	0.872314	0.835728	0.601509	0.00583375	0.00553046	0.00245032	0.0343106	0.015338	0.030203	0.00740837	0.0380624	0.00787045	0.00756435	0.0152957	0.0663045	0.0443476	0.00965161	0.0118019	0.0690997	0.0820178	0.0167721	0.0956355	0.0161038	0.0788343	0.011497	0.0872507	0.0165666	0.0237242	0.0154834	0.0680248	0.0445712	0.0780703	0.0199152	0.114617	0.0198378	0.1435	0.0495773	0.106133	0.0240598	0.0168627	0.0204758	0.152183	0.0734817	0.150864	0.0226349	0.131763	0.0345565	0.125311	0.0756859
P15289	0.0300825	0.00548595	0.010396	0.00681696	0.0138932	0.00882088	0.0106061	0.0153892	0.0200553	0.0109603	0.0112702	0.0275075	0.0482912	0.0276434	0.035613	0.093847	0.0562742	0.0946417	0.0799408	0.0614305	0.100901	0.204132	0.116416	0.130347	0.112733	0.11001	0.164477	0.0622724	0.121723	0.106747	0.212145	0.120034	0.196503	0.215753	0.201722	0.23704	0.178248	0.164522	0.197063	0.0200006	0.194181	0.204969	0.145834	0.189733	0.136845	0.12622	0.198407	0.101919	0.102398
P15311	0.0606942	0.20946	0.025146	0.0426816	0.0736871	0.0371857	0.0462336	0.0400817	0.0933295	0.0564341	0.0317046	0.0426	0.0929366	0.0547086	0.0653153	0.142542	0.0995735	0.112342	0.155502	0.0890131	0.142505	0.230716	0.0999194	0.182129	0.128635	0.112406	0.121533	0.120057	0.111585	0.103968	0.222003	0.0844158	0.11287	0.137929	0.120384	0.128358	0.108405	0.104829	0.0811228	0.0527077	0.110731	0.121112	0.135291	0.156971	0.0668405	0.0448632	0.185472	0.0826318	0.0383725
P15498	0.784255	0.894228	0.305173	0.00755258	0.00546443	0.00609258	0.0314192	0.00596893	0.0366811	0.0087726	0.0259589	0.00917884	0.0224937	0.00300234	0.0492626	0.0367003	0.0147057	0.0321983	0.11294	0.044479	0.0100111	0.0997434	0.0175055	0.0725778	0.0363859	0.0567198	0.00876727	0.0300121	0.0211485	0.0603548	0.0779041	0.0631133	0.0140264	0.113159	0.0240346	0.160781	0.0910443	0.10902	0.0137946	0.0255224	0.0400964	0.184058	0.114127	0.172836	0.0180875	0.114901	0.0661387	0.128798	0.131957
P15509-7	0.0597893	0.00537138	0.00338309	0.0155978	0.0569837	0.0196612	0.0431768	0.0183295	0.0674555	0.0194134	0.0376496	0.0268363	0.0561835	0.0486511	0.0784857	0.0928763	0.0477707	0.0955989	0.111611	0.0793715	0.142944	0.175136	0.0653397	0.149996	0.091037	0.129693	0.181544	0.0724113	0.132246	0.126837	0.228904	0.129729	0.194913	0.227845	0.184947	0.217053	0.20344	0.146261	0.151816	0.0245771	0.234529	0.151654	0.140049	0.14997	0.108688	0.113507	0.214614	0.0777498	0.0778745
P15529-3	0.00101074	0.00262837	0.00116367	0.100313	0.14898	0.043573	0.05786	0.080763	0.0753145	0.0911996	0.0373694	0.0863542	0.0941266	0.0780719	0.0720074	0.16355	0.107405	0.174272	0.120315	0.0993777	0.139251	0.243067	0.147393	0.172646	0.117164	0.15837	0.183358	0.133134	0.161597	0.16276	0.246434	0.142239	0.164826	0.168228	0.137668	0.181999	0.125013	0.152703	0.109773	0.0419048	0.100718	0.14336	0.0972639	0.126564	0.0710575	0.0631746	0.0668064	0.0707546	0.041611
P15559	0.741484	0.689571	0.31518	0.00688187	0.0093477	0.00340514	0.0135573	0.00936338	0.0339783	0.0119387	0.0146109	0.0114938	0.00974021	0.00445071	0.0343666	0.0651808	0.0167498	0.0269908	0.0946504	0.0482278	0.0355003	0.102797	0.0248856	0.111155	0.0265528	0.0898309	0.0478379	0.0497755	0.0250057	0.082268	0.090283	0.0864781	0.0536344	0.126437	0.0362888	0.184126	0.0955748	0.158814	0.0543532	0.0271433	0.0368783	0.174872	0.158821	0.211673	0.0369883	0.0936726	0.0822915	0.11486	0.0945639
P15586	0.0168442	0.0256047	0.0027412	0.00521024	0.0111527	0.00602468	0.00683174	0.0123394	0.0237961	0.0225478	0.0108361	0.0236105	0.0753497	0.036924	0.0308218	0.118906	0.0533028	0.128052	0.102631	0.0705606	0.129788	0.195115	0.0842758	0.176612	0.172519	0.126155	0.166165	0.141926	0.138929	0.121076	0.189753	0.125991	0.199227	0.166281	0.196528	0.206266	0.128406	0.17137	0.178346	0.0697612	0.191568	0.18122	0.16542	0.176211	0.114186	0.0791109	0.252062	0.0874937	0.0538408
P15848	0.0217103	0.0384503	0.00213956	0.00665986	0.0165268	0.00243972	0.00958453	0.0108448	0.0289115	0.0129823	0.0119934	0.019449	0.0330268	0.033985	0.0334493	0.1134	0.0492042	0.0712785	0.0946145	0.0587881	0.125935	0.219466	0.0829065	0.170479	0.0764185	0.112481	0.17023	0.0889799	0.108805	0.124385	0.188289	0.121382	0.193965	0.20655	0.193585	0.209714	0.167551	0.178194	0.165893	0.0519456	0.202509	0.187819	0.257478	0.201866	0.102879	0.0779854	0.269282	0.0919384	0.0885621
P15880	0.12696	0.230122	0.0212545	0.00615229	0.00886875	0.00393628	0.00887752	0.011204	0.0161474	0.00560729	0.00862097	0.0148755	0.0266937	0.0153613	0.0241978	0.0320897	0.0247173	0.0495879	0.0397954	0.0287111	0.0358907	0.0877548	0.0424934	0.0647787	0.0498832	0.0558771	0.0705371	0.0397806	0.0714712	0.0713274	0.108591	0.089485	0.158133	0.102576	0.167724	0.242731	0.124267	0.163154	0.170272	0.0306027	0.195916	0.228615	0.288541	0.226753	0.121823	0.0876915	0.233954	0.124348	0.113014
P15954	0.002988	0.0214905	0.00367895	0.00364664	0.00380961	0.00570125	0.00174546	0.00612911	0.00887908	0.00309844	0.00277567	0.0071776	0.0142803	0.0129463	0.00755695	0.0120468	0.0158333	0.0226097	0.017083	0.00898742	0.0458152	0.0155316	0.0126547	0.0331651	0.0328133	0.0215279	0.050904	0.0216815	0.0336523	0.0384895	0.0556497	0.0485057	0.111206	0.079458	0.0772228	0.126733	0.107108	0.137509	0.188425	0.0964303	0.240685	0.311376	0.282347	0.323126	0.264687	0.290367	0.58212	0.257014	0.287181
P16070	0.00731098	0.00632058	0.00432233	0.0756192	0.106813	0.0264366	0.0661258	0.055695	0.0904724	0.0666168	0.0481345	0.0639993	0.0708298	0.052694	0.0871115	0.136161	0.10217	0.0860347	0.121885	0.102836	0.149879	0.181965	0.111488	0.188139	0.0897442	0.153488	0.203443	0.101064	0.158251	0.163351	0.180172	0.148151	0.179494	0.206724	0.137989	0.167979	0.195475	0.137683	0.132614	0.0422613	0.124853	0.122632	0.117953	0.120656	0.0820651	0.0695313	0.140803	0.0659257	0.0836128
P16104	0.0118885	0.0212634	0.0939269	0.000734043	0.00190546	0.00667859	0.00184627	0.0044907	0.00733117	0.0133668	0.00236597	0.00836448	0.0227103	0.00499395	0.00662149	0.0277386	0.0153508	0.0420054	0.0135197	0.012575	0.0269173	0.0547679	0.0308404	0.0293814	0.0463695	0.0246528	0.0369809	0.0501968	0.0598237	0.0380736	0.0894464	0.0557918	0.092575	0.0651563	0.128935	0.122845	0.0752733	0.104723	0.122071	0.0820801	0.228646	0.178044	0.288579	0.193739	0.199697	0.0242906	0.501765	0.199928	0.111734
P16150	0.0138826	0.0122094	0.00392356	0.0814434	0.117064	0.0437142	0.0754427	0.0638483	0.0702117	0.0361933	0.0519796	0.0618565	0.0659092	0.0621351	0.087075	0.0653277	0.100742	0.075217	0.135501	0.0950468	0.139166	0.121451	0.110673	0.174348	0.0724466	0.12931	0.184103	0.0526529	0.137916	0.162104	0.217886	0.133499	0.14529	0.353286	0.138353	0.161019	0.241003	0.121154	0.117997	0.0333387	0.110247	0.11494	0.116403	0.126558	0.0743532	0.119549	0.140701	0.0601244	0.069782
P16152	0.785157	0.871544	0.481273	0.0119622	0.00398348	0.00568223	0.022886	0.0201359	0.0450907	0.0484873	0.01948	0.0164553	0.0283834	0.0013456	0.0630858	0.101908	0.0223508	0.0472129	0.0372483	0.0700694	0.012306	0.187347	0.0263917	0.0720934	0.0466852	0.0912904	0.00806258	0.103251	0.0238516	0.0492163	0.0675284	0.0907122	0.018971	0.118019	0.0293103	0.137404	0.0500856	0.114026	0.0146344	0.0739032	0.0340859	0.189143	0.0881208	0.183416	0.0202252	0.0656123	0.0479429	0.155028	0.0650752
P16219	0.00932621	0.0608998	0.00185548	0.00162675	0.0097468	0.00244456	0.00342264	0.00441155	0.0160382	0.00677095	0.00514687	0.00785514	0.0107593	0.0114346	0.0131422	0.0284207	0.0144275	0.0273491	0.0285877	0.0147809	0.0532422	0.0640541	0.0270347	0.0518554	0.024028	0.0321268	0.0579459	0.028187	0.0481671	0.052895	0.0641102	0.0563601	0.11597	0.0762824	0.110134	0.175348	0.098585	0.126007	0.183988	0.0188809	0.249574	0.282244	0.241248	0.304309	0.250475	0.269026	0.49579	0.193791	0.280151
P16278	0.031577	0.219412	0.00379581	0.00267117	0.0129937	0.00440896	0.00496326	0.00899251	0.0243654	0.00789341	0.00739808	0.0164143	0.0324521	0.031063	0.0234932	0.0695021	0.0443091	0.0602595	0.104797	0.046146	0.103691	0.148987	0.0697056	0.151792	0.0639865	0.106729	0.116588	0.0472735	0.107468	0.114503	0.192215	0.110093	0.189725	0.277643	0.16625	0.263179	0.188266	0.164172	0.158755	0.0169176	0.188651	0.189375	0.183996	0.230362	0.11151	0.159598	0.294295	0.104294	0.116572
P16284	0.00262421	0.00664986	0.00105163	0.113875	0.160665	0.193268	0.0779233	0.123103	0.128555	0.163081	0.0569935	0.0928938	0.126617	0.0807816	0.102449	0.134625	0.128629	0.135585	0.138188	0.119085	0.13907	0.173461	0.141998	0.197439	0.132998	0.161396	0.195912	0.140073	0.163829	0.193441	0.145387	0.163522	0.154928	0.161833	0.0823893	0.134609	0.125209	0.131251	0.107885	0.0719145	0.0663246	0.0934731	0.0561988	0.0783602	0.0626307	0.0554294	0.0294892	0.0561234	0.0406913
P16333	0.814159	0.543977	0.345806	0.0129795	0.0205858	0.016932	0.0185356	0.00645181	0.0345941	0.0202698	0.0271008	0.0113861	0.0195181	0.0390903	0.0386674	0.0497664	0.0189923	0.0405545	0.109143	0.0609601	0.0460364	0.0975099	0.0172599	0.0965151	0.0447891	0.0742938	0.0522782	0.0554679	0.0250714	0.0734386	0.112703	0.0702045	0.0423264	0.176329	0.0278529	0.17108	0.0836839	0.121773	0.0658897	0.0478789	0.0281584	0.181871	0.134994	0.154304	0.0640556	0.088337	0.037689	0.120531	0.0844524
P16401	0.0197014	0.0572005	0.0543036	0.000986673	0.00218927	0.00227379	0.00165773	0.00397399	0.0092742	0.00402982	0.00219795	0.00606088	0.0190038	0.00579869	0.00489564	0.0232361	0.0110819	0.0348961	0.0190106	0.00897076	0.0260422	0.0490853	0.0171622	0.0357315	0.0369475	0.0177892	0.0373794	0.0224747	0.0443377	0.0359914	0.062966	0.0314441	0.0884692	0.0677001	0.119326	0.14342	0.101607	0.10812	0.137283	0.0266863	0.22364	0.211325	0.249889	0.201446	0.212884	0.120022	0.546567	0.187381	0.180247
P16402	0.0309727	0.0473137	0.05622	0.000816965	0.00152367	0.00220004	0.000580693	0.00412186	0.00791179	0.00164586	0.00147983	0.00758373	0.0186462	0.00533318	0.00379806	0.024962	0.0116299	0.0517144	0.0163527	0.00821539	0.0254972	0.0419193	0.0188943	0.0293248	0.0462636	0.0157597	0.0370987	0.032821	0.0425323	0.0356362	0.0748961	0.0266603	0.0929993	0.0712383	0.0948983	0.151948	0.100932	0.0935441	0.146103	0.0240008	0.223758	0.22637	0.245926	0.21169	0.211229	0.134281	0.56425	0.192332	0.164581
P16403	0.0155711	0.0471616	0.0577051	0.000286255	0.00124578	0.00240481	0.00107626	0.00216319	0.0145021	0.00474586	0.00248801	0.00242958	0.0225545	0.00608226	0.00448599	0.0223705	0.00769179	0.0345758	0.0266564	0.00678445	0.0270999	0.0415974	0.00953216	0.0325616	0.0475888	0.0183252	0.033044	0.0323824	0.0356829	0.0347133	0.0497171	0.026356	0.0937383	0.0688547	0.0828574	0.146559	0.107789	0.0891177	0.147768	0.0264092	0.204743	0.210134	0.234994	0.197533	0.226025	0.134994	0.618088	0.195958	0.207886
P16435	0.0151122	0.0239313	0.00216822	0.00585719	0.0113205	0.00391091	0.00734139	0.0101335	0.0183753	0.011135	0.00882569	0.0174151	0.0362737	0.0206357	0.0204039	0.0486355	0.0356146	0.0514384	0.0635921	0.0340006	0.0853066	0.0897873	0.0541647	0.105271	0.0523934	0.0776478	0.128716	0.035234	0.101136	0.106718	0.110227	0.0953572	0.227954	0.172185	0.185318	0.276786	0.168105	0.170202	0.22799	0.0232297	0.219366	0.202097	0.198506	0.233342	0.144248	0.185318	0.347532	0.105464	0.170909
P16455	0.315444	0.213693	0.265778	0.00824227	0.0150403	0.00737141	0.00789335	0.0124108	0.0334702	0.01003	0.0116434	0.0169535	0.00473382	0.0246942	0.0276094	0.0193288	0.022905	0.0207584	0.0660931	0.0366463	0.0487607	0.0281684	0.0288338	0.065543	0.0184504	0.0486729	0.0529877	0.0225143	0.0386055	0.0565233	0.0360376	0.0614843	0.0925086	0.107173	0.0727029	0.14742	0.107218	0.121132	0.109614	0.0252628	0.142093	0.183216	0.176521	0.193614	0.135936	0.149669	0.279727	0.130193	0.195431
P16615	0.00723438	0.0069328	0.00258093	0.00664921	0.0116751	0.00584388	0.00797449	0.0113944	0.0166558	0.0158624	0.0109308	0.0187098	0.0404365	0.0182355	0.0255022	0.048183	0.0408683	0.0542156	0.060421	0.0392466	0.0808173	0.0730708	0.0592046	0.0981545	0.0603804	0.0794492	0.125625	0.0445419	0.107103	0.101834	0.105471	0.113728	0.207253	0.142271	0.202456	0.257086	0.1547	0.178292	0.22243	0.0253389	0.225059	0.204891	0.180221	0.213239	0.145118	0.190003	0.321669	0.11292	0.181599
P16885	0.777227	0.829979	0.459154	0.0106246	0.0088703	0.00905267	0.0386703	0.0032019	0.0453242	0.0471724	0.0397962	0.016525	0.0310826	0.00526389	0.0854224	0.103026	0.0205391	0.0492473	0.0578324	0.079602	0.0202723	0.14027	0.0249249	0.100474	0.0503758	0.107794	0.0192851	0.0763856	0.0203747	0.0676227	0.0793515	0.0818606	0.0253756	0.121425	0.0308394	0.162471	0.0627981	0.124266	0.0277069	0.0299514	0.0337654	0.164117	0.0841247	0.154694	0.023193	0.0969991	0.0442339	0.125154	0.0708904
P16930	0.821945	0.909521	0.674796	0.00532663	0.0046803	0.00446694	0.0378053	0.0219314	0.0479151	0.0225972	0.0445886	0.00866191	0.00602305	0.0104748	0.0869748	0.163534	0.0115254	0.042395	0.119641	0.0682098	0.00752471	0.201772	0.0136164	0.119946	0.0287823	0.115906	0.00461094	0.0596798	0.0137886	0.0898567	0.0660602	0.0958939	0.0133647	0.185502	0.0191499	0.178127	0.0499116	0.119743	0.0128514	0.0280857	0.0229391	0.16534	0.047	0.159646	0.0133993	0.0901288	0.0187663	0.11915	0.0378977
P16949	0.874798	0.937023	0.698343	0.00545065	0.00516537	0.00319759	0.0450588	0.0315248	0.082257	0.0235046	0.0336972	0.00653384	0.0092105	0.00409231	0.0546359	0.128578	0.00598405	0.0288242	0.0806103	0.108139	0.00982353	0.271458	0.00793259	0.173451	0.024402	0.11581	0.00562541	0.0462615	0.0105525	0.117235	0.0634107	0.088441	0.0106115	0.157314	0.0179168	0.173445	0.0493815	0.11756	0.0097551	0.0176742	0.0185805	0.142379	0.0312822	0.179155	0.00841283	0.09917	0.0215204	0.0969093	0.0357595
P17050	0.0510317	0.0113421	0.00707339	0.00414395	0.0100579	0.00485757	0.00504144	0.0119111	0.0272909	0.01358	0.00730202	0.0190014	0.0219849	0.0302876	0.0261573	0.0543552	0.038903	0.0398372	0.101983	0.0463414	0.0989736	0.157257	0.0803968	0.155764	0.0488951	0.099933	0.170205	0.0275273	0.100753	0.106353	0.150432	0.107531	0.180463	0.247937	0.150307	0.207931	0.235956	0.166873	0.197748	0.0183664	0.176815	0.179851	0.180524	0.221482	0.120861	0.182857	0.340675	0.0917976	0.153335
P17152	0.0354079	0.00221937	0.00210138	0.00948708	0.00193716	0.00276191	0.0064581	0.0209842	0.0229049	0.00454391	0.0161723	0.0238522	0.017025	0.00693648	0.0282828	0.0317734	0.0324823	0.0376591	0.0543509	0.0465322	0.0790338	0.0573831	0.0705788	0.067572	0.0455987	0.0587134	0.0640831	0.0270449	0.112552	0.0679475	0.0716762	0.0813725	0.10842	0.0895011	0.126879	0.201269	0.104962	0.149302	0.236948	0.0231562	0.213037	0.220999	0.256041	0.236357	0.254107	0.257322	0.33614	0.168533	0.25292
P17252	0.7414	0.843309	0.353072	0.00818671	0.00536427	0.0119227	0.0287395	0.0298055	0.042656	0.0444728	0.0306015	0.0175382	0.0477758	0.0190262	0.0682947	0.132372	0.0198539	0.0705676	0.0897702	0.0891303	0.0137372	0.242693	0.0234506	0.0965797	0.0902221	0.118256	0.0109025	0.0940152	0.0287698	0.0691117	0.126404	0.102998	0.0175756	0.135631	0.0338111	0.140842	0.0782443	0.117349	0.0190168	0.0217266	0.0431689	0.175581	0.0569664	0.121414	0.0198385	0.0827949	0.0630671	0.134286	0.0721514
P17480	0.0353658	0.349728	0.0237151	0.00369192	0.00461314	0.00241809	0.00321536	0.00531888	0.0268669	0.00288747	0.00382549	0.00783993	0.0107264	0.0107787	0.00903325	0.0199651	0.0152997	0.0188799	0.103615	0.0104099	0.0310726	0.0610048	0.0181293	0.0430594	0.027487	0.0181137	0.0326574	0.0315774	0.035827	0.0508473	0.0855996	0.0337672	0.0793565	0.102789	0.0699965	0.149259	0.0934487	0.0731708	0.0840985	0.029835	0.151497	0.184601	0.313258	0.223653	0.130161	0.0947422	0.621185	0.153069	0.154129
P17568	0.0132264	0.0206121	0.00671235	0.00310491	0.00747373	0.00664593	0.00677642	0.00895853	0.0131308	0.0245147	0.00829602	0.0144106	0.0296309	0.0184715	0.0185851	0.0537118	0.0226959	0.050885	0.0321378	0.0257565	0.0565993	0.077716	0.0329366	0.0480821	0.061808	0.0471905	0.0662714	0.102609	0.0577549	0.0502748	0.0673408	0.0754962	0.112987	0.0656066	0.122448	0.152193	0.0589172	0.148442	0.207147	0.169379	0.287225	0.27441	0.425802	0.271902	0.23566	0.104748	0.427535	0.195447	0.116628
P17655	0.835126	0.911302	0.502594	0.00780921	0.0034591	0.00641743	0.028218	0.0183173	0.0369832	0.0110942	0.0283223	0.00775132	0.0455804	0.00574605	0.0522284	0.0509961	0.0123595	0.0536892	0.0393098	0.0687662	0.006695	0.122057	0.0149605	0.0999331	0.0459794	0.100287	0.00422499	0.0269493	0.0162607	0.0790515	0.056031	0.0880115	0.00842527	0.16022	0.0235089	0.178454	0.0686401	0.140152	0.0112705	0.0236887	0.0233389	0.191597	0.0634762	0.173136	0.00987584	0.129899	0.0343428	0.134069	0.0703238
P17706	0.175369	0.14878	0.0540148	0.0168207	0.025023	0.0321294	0.0119497	0.0216236	0.0257707	0.0053246	0.0113877	0.032239	0.0558631	0.0250662	0.0251622	0.0261431	0.0511247	0.0607279	0.0629241	0.0334551	0.0778101	0.0648436	0.0626125	0.107607	0.0731217	0.0668566	0.118246	0.0217145	0.0999701	0.111811	0.096153	0.0824467	0.167665	0.17732	0.136276	0.220189	0.132005	0.157171	0.176261	0.0123921	0.179729	0.186459	0.173906	0.243434	0.118593	0.196559	0.176896	0.122146	0.171452
P17812	0.868766	0.820333	0.488671	0.00651059	0.00774749	0.00644967	0.044112	0.0131173	0.0367971	0.05285	0.0504867	0.0067899	0.047448	0.0182837	0.101072	0.148974	0.0105233	0.0612333	0.0839381	0.105043	0.0131944	0.171654	0.0119829	0.0951943	0.0501333	0.104665	0.00853681	0.0869943	0.0150334	0.073583	0.0648968	0.0896779	0.0204851	0.103943	0.0190993	0.149185	0.0535283	0.108547	0.022196	0.0400409	0.021724	0.155579	0.0677034	0.125436	0.0225245	0.0772193	0.0321237	0.124726	0.062485
P17813	0.0203183	0.0259335	0.00266771	0.0520721	0.0980595	0.0145448	0.0410558	0.0407447	0.0705344	0.020698	0.0283114	0.0578271	0.0481772	0.0461218	0.0678263	0.079007	0.0851375	0.071632	0.137388	0.081065	0.14131	0.168834	0.107314	0.155569	0.0773164	0.135513	0.184592	0.0549352	0.132512	0.134025	0.150059	0.119761	0.16688	0.300811	0.165059	0.188721	0.218631	0.15416	0.157564	0.0285711	0.14356	0.14695	0.141169	0.148914	0.0888817	0.126733	0.161156	0.0736331	0.116743
P17844	0.318649	0.314893	0.0276246	0.00377996	0.00764288	0.002611	0.00551658	0.0111195	0.0183315	0.0113338	0.00489065	0.0122209	0.0169462	0.0172441	0.0173632	0.0238168	0.0229052	0.0244221	0.0337454	0.0243162	0.0395583	0.0506123	0.0340587	0.0571294	0.0305659	0.0484759	0.0591253	0.0326472	0.0550866	0.0580869	0.103341	0.0784619	0.112526	0.0675486	0.121325	0.162045	0.102872	0.146835	0.126353	0.0599623	0.14466	0.168422	0.290129	0.184758	0.113383	0.0446746	0.251347	0.130311	0.128847
P17858	0.764007	0.852324	0.318715	0.00686218	0.00561656	0.00569872	0.0200996	0.0200511	0.0276915	0.0112657	0.0217805	0.00613034	0.0259757	0.0179178	0.0389596	0.0378194	0.00959601	0.0407307	0.0436151	0.0495439	0.0150957	0.0643956	0.010354	0.0727299	0.0379429	0.0593999	0.0123401	0.0322979	0.0175217	0.0586879	0.0765727	0.0601623	0.0183473	0.0985934	0.0239668	0.177287	0.0980047	0.105763	0.0198677	0.0232143	0.0373796	0.184637	0.0991804	0.186259	0.0270952	0.097132	0.0927363	0.137588	0.126331
P17931	0.0544181	0.244301	0.0138034	0.0217962	0.0259947	0.0150629	0.0264393	0.0320647	0.0435501	0.0507603	0.0228304	0.0410461	0.0644894	0.0321574	0.0520623	0.115116	0.0757853	0.0920347	0.106327	0.0894997	0.0858269	0.228338	0.116238	0.192375	0.114311	0.157246	0.1595	0.128183	0.155942	0.175505	0.257746	0.142127	0.148159	0.229651	0.179398	0.171507	0.186128	0.166651	0.122666	0.0763717	0.163301	0.171297	0.151911	0.158072	0.0705321	0.0556654	0.164837	0.0664483	0.0583695
P17980	0.85473	0.770343	0.534692	0.00718626	0.00815025	0.00383229	0.0299241	0.0250259	0.0385229	0.0414167	0.0387259	0.00852819	0.0120504	0.019427	0.081049	0.0729288	0.0100796	0.0192419	0.059152	0.0802967	0.0182876	0.12415	0.01148	0.0784108	0.0212615	0.0892151	0.0208987	0.0522357	0.0130802	0.0653187	0.057328	0.0957124	0.0282779	0.105342	0.0235385	0.136061	0.0622045	0.115696	0.0320006	0.0380814	0.0260594	0.157336	0.0658995	0.130655	0.0318345	0.123154	0.0426219	0.138045	0.0948408
P17987	0.820922	0.844077	0.451493	0.00675148	0.00678884	0.00973388	0.0287313	0.00914697	0.0418544	0.0220784	0.0253921	0.0104147	0.0359904	0.0160233	0.0486732	0.0934371	0.0127056	0.0537287	0.0428873	0.0526082	0.0120213	0.1567	0.0126876	0.0893402	0.0441363	0.065508	0.0118898	0.0648358	0.0148729	0.0694886	0.0811736	0.0633533	0.0167922	0.0996216	0.0199826	0.151052	0.0644397	0.103373	0.0176018	0.0224379	0.0243883	0.173234	0.0668797	0.175938	0.0193861	0.0854369	0.0632602	0.143574	0.0707724
P18031	0.015192	0.0296108	0.00259719	0.00644372	0.0118306	0.00228083	0.00936584	0.0138996	0.0214082	0.00434952	0.00951276	0.0250839	0.0149455	0.0214057	0.0251695	0.0179911	0.0390727	0.0174025	0.0463113	0.0317599	0.0710596	0.0488018	0.0532138	0.0948451	0.0248934	0.0664415	0.111676	0.0213754	0.0920992	0.0963034	0.0821193	0.0907492	0.210398	0.152297	0.154606	0.235475	0.186826	0.163371	0.206569	0.0118249	0.217292	0.206578	0.209701	0.236754	0.155793	0.199112	0.367979	0.145877	0.216082
P18077	0.0424374	0.0194105	0.0022719	0.00553016	0.00637774	0.00342865	0.00899817	0.00931784	0.0125133	0.0037006	0.010554	0.012906	0.0286375	0.0120532	0.0209843	0.016367	0.0290191	0.0408997	0.033072	0.0380193	0.0566293	0.031896	0.0443076	0.063953	0.0523673	0.0702	0.0860988	0.00861266	0.0972338	0.0749191	0.0868228	0.119527	0.184224	0.163943	0.201833	0.248445	0.118901	0.198333	0.225516	0.0217097	0.244888	0.190058	0.323447	0.192061	0.157063	0.0931773	0.259689	0.123846	0.0951281
P18084	0.00609815	0.0434444	0.00419597	0.0628685	0.0908564	0.0356389	0.0753093	0.0533873	0.0855665	0.0447937	0.0482517	0.0569596	0.0814409	0.0449607	0.0864617	0.0921843	0.103314	0.102767	0.125757	0.0967942	0.1397	0.156917	0.109819	0.179744	0.0860969	0.139949	0.195933	0.0710701	0.134074	0.176146	0.168011	0.135927	0.173326	0.250051	0.155543	0.150167	0.206654	0.14282	0.136964	0.0411654	0.160624	0.114938	0.10237	0.115984	0.0875063	0.118672	0.124877	0.0710321	0.0974663
P18124	0.069756	0.0979883	0.00212653	0.00504535	0.00631481	0.00170008	0.00549721	0.00802863	0.0203825	0.00981206	0.00693319	0.00912652	0.0182191	0.0135796	0.0174753	0.0488234	0.0225212	0.0350931	0.039766	0.0291538	0.0527669	0.0865325	0.0302092	0.0678227	0.0356602	0.0531542	0.075989	0.0490472	0.0741654	0.0761207	0.0903258	0.0893891	0.183015	0.112043	0.142465	0.245958	0.138041	0.152367	0.211114	0.037139	0.217176	0.219308	0.345472	0.227081	0.148498	0.0933474	0.300783	0.118172	0.113373
P18206	0.870966	0.913496	0.589726	0.0065591	0.00463962	0.0045959	0.0579261	0.00629496	0.0727422	0.0275268	0.0528483	0.00729419	0.0150523	0.00301714	0.0957057	0.092142	0.00936671	0.0338456	0.0617819	0.0993317	0.00860504	0.187922	0.0139767	0.136103	0.0282712	0.123099	0.00844791	0.0524691	0.0139896	0.10944	0.0669015	0.111607	0.0135546	0.174403	0.0182341	0.163112	0.0761626	0.127533	0.0138014	0.0235248	0.0218422	0.174279	0.0515184	0.130518	0.0109845	0.108166	0.0238162	0.117399	0.0560833
P18433	0.0133883	0.0138545	0.00549775	0.0811148	0.182044	0.0935866	0.0967566	0.0579385	0.0913883	0.0286151	0.0633125	0.0710999	0.126006	0.074729	0.112892	0.0725571	0.088699	0.131272	0.11106	0.112165	0.154238	0.144123	0.126768	0.171925	0.12668	0.147437	0.202186	0.049147	0.163822	0.133874	0.165216	0.128286	0.147977	0.246176	0.156758	0.140345	0.156433	0.119528	0.107078	0.0312034	0.124381	0.121833	0.079026	0.0932706	0.0592208	0.123843	0.0906234	0.0844551	0.0489703
P18615-3	0.476739	0.639985	0.452946	0.0104611	0.00495041	0.0144933	0.00714385	0.0223197	0.0207728	0.0147503	0.00791943	0.00926492	0.00686733	0.024281	0.0207548	0.040465	0.0134207	0.0247109	0.0472054	0.0306187	0.0161348	0.0647024	0.0185605	0.0775451	0.0304791	0.0373021	0.0171837	0.07699	0.030942	0.0751888	0.0686758	0.0567204	0.037006	0.0657647	0.0701751	0.13459	0.0637725	0.102522	0.0528501	0.142782	0.0865824	0.161093	0.163611	0.170846	0.0513332	0.0563867	0.113501	0.124213	0.0736011
P18621-3	0.0240591	0.0173851	0.0035545	0.0053946	0.00470223	0.00481447	0.00679073	0.0157984	0.0111211	0.00508911	0.00885533	0.0194816	0.025402	0.0104255	0.0313157	0.0332499	0.0297167	0.0523461	0.0408641	0.0386423	0.0558545	0.064892	0.0613368	0.0637468	0.0560865	0.0712142	0.0827988	0.0309936	0.11069	0.0754932	0.103957	0.112122	0.189326	0.116002	0.200989	0.233026	0.119151	0.20245	0.22649	0.0370301	0.246802	0.20654	0.33664	0.203519	0.167421	0.0910944	0.23739	0.12557	0.108375
P18669	0.81237	0.860485	0.63163	0.00868917	0.00774074	0.00758125	0.0513513	0.0272717	0.0607359	0.0565256	0.0576965	0.0172594	0.0383224	0.0270957	0.113803	0.179744	0.0196029	0.0567809	0.120682	0.103405	0.0161442	0.222608	0.0226153	0.131987	0.0614964	0.12225	0.0120741	0.110774	0.0201767	0.0860928	0.061733	0.0984186	0.0176346	0.104781	0.0228007	0.16456	0.0408017	0.127695	0.0183114	0.0368527	0.0243977	0.138808	0.0346611	0.130349	0.0178624	0.0654618	0.0247828	0.104015	0.0296182
P18754-2	0.0366325	0.146775	0.150846	0.00238345	0.00371529	0.00919483	0.00377054	0.0045572	0.0129801	0.00371242	0.00620344	0.0101503	0.0277363	0.0142531	0.0158379	0.0100244	0.0142954	0.0384241	0.056721	0.0209958	0.031016	0.0314719	0.0243641	0.0445156	0.0590655	0.0328819	0.0376299	0.0267589	0.0380594	0.0355053	0.0970342	0.0520544	0.0772975	0.075827	0.0978556	0.110354	0.0812408	0.076997	0.104317	0.0418791	0.170688	0.167866	0.156218	0.185037	0.170786	0.100199	0.557017	0.15356	0.164567
P18850	0.00625299	0.00572627	0.00690771	0.00551557	0.0126734	0.00810245	0.00990836	0.0122605	0.0185503	0.0360864	0.0131827	0.0175255	0.0506676	0.0279391	0.0368237	0.0803514	0.0342255	0.0629038	0.052332	0.0485	0.0752541	0.126897	0.0651823	0.089914	0.0900623	0.0865099	0.104661	0.0935626	0.110719	0.116747	0.117003	0.111002	0.195095	0.103054	0.213079	0.242322	0.109101	0.200439	0.220549	0.0969387	0.232014	0.216298	0.204614	0.19904	0.143589	0.13234	0.274459	0.124973	0.153644
P18859-2	0.00432959	0.00326662	0.00273664	0.00151958	0.00248829	0.003314	0.00234155	0.00326556	0.00656347	0.00319251	0.0012547	0.00408995	0.0067265	0.00943349	0.00337163	0.00438381	0.0111182	0.0184792	0.0233233	0.00935672	0.0392775	0.0122015	0.0135647	0.0410679	0.0212205	0.0223465	0.0435939	0.00480403	0.030646	0.0437565	0.0375681	0.0363771	0.0949047	0.0938392	0.079953	0.134312	0.0982466	0.113941	0.216871	0.0108146	0.223824	0.318374	0.275252	0.302704	0.297011	0.284225	0.626774	0.183547	0.201242
P19338	0.909007	0.910434	0.709087	0.00298053	0.00427877	0.0034118	0.0119962	0.0195663	0.0322772	0.00478136	0.00983517	0.0021718	0.00510976	0.0037143	0.0184272	0.0215741	0.00181131	0.0169077	0.0330516	0.0321329	0.00612976	0.0672458	0.00442289	0.0554519	0.0161216	0.0473159	0.00610959	0.0229568	0.0097001	0.0485259	0.0279299	0.0575717	0.0121684	0.109694	0.0149179	0.132165	0.0252611	0.106117	0.0128607	0.0248142	0.0213914	0.174486	0.0528201	0.181379	0.0143261	0.104927	0.0334853	0.158415	0.0369918
P19388	0.452087	0.764909	0.243664	0.00904311	0.0116667	0.00745761	0.00646062	0.00378064	0.0278336	0.00806113	0.0063911	0.0169531	0.0230529	0.0213531	0.0207356	0.0351572	0.0283174	0.0661149	0.0129753	0.0205522	0.0182545	0.0478011	0.0383997	0.0513401	0.0626566	0.042104	0.0197495	0.0308599	0.0449398	0.0500192	0.0953828	0.0584867	0.0299511	0.0420813	0.0712327	0.0928734	0.0694454	0.125455	0.0341317	0.00932434	0.106366	0.17645	0.102178	0.207373	0.0327731	0.060126	0.254033	0.154995	0.156218
P19404	0.0151938	0.01507	0.00188132	0.00290252	0.00505295	0.00218521	0.00348811	0.00660058	0.0093765	0.00748618	0.00329936	0.00766113	0.0149404	0.0146185	0.00833881	0.0277139	0.0127051	0.0293684	0.0188251	0.0131523	0.0444939	0.0664223	0.0183822	0.0414853	0.0325594	0.024019	0.0550866	0.032429	0.0375555	0.045997	0.0801519	0.0440773	0.101972	0.0733353	0.0868875	0.158686	0.0896854	0.118752	0.201342	0.0269254	0.224799	0.316789	0.246812	0.3022	0.265329	0.260209	0.526161	0.199386	0.261159
P19440	0.00382859	0.00585591	0.00248964	0.0846828	0.0981287	0.0119476	0.0622146	0.0686724	0.108545	0.0399224	0.0431683	0.0908794	0.034682	0.055764	0.09771	0.103798	0.106303	0.041533	0.151631	0.104294	0.155168	0.171599	0.139767	0.196119	0.0517505	0.146682	0.199435	0.0742417	0.148819	0.148166	0.163506	0.129081	0.163421	0.252384	0.136313	0.161119	0.255621	0.120067	0.134413	0.0249541	0.0991352	0.113846	0.121845	0.120424	0.0772948	0.101002	0.094198	0.0551687	0.0938659
P19474	0.870161	0.865525	0.52887	0.00822857	0.00517688	0.00784131	0.0709136	0.00105368	0.0381808	0.0207404	0.0666918	0.0100089	0.0194123	0.00224996	0.122622	0.0610368	0.0155518	0.0298012	0.0716728	0.111307	0.011153	0.124635	0.0166505	0.0855439	0.0313734	0.128609	0.0111668	0.0448932	0.020451	0.0754425	0.065986	0.0868151	0.0195987	0.20604	0.0191612	0.142082	0.084357	0.110678	0.0229309	0.0327673	0.0210381	0.145136	0.0715688	0.11921	0.0209849	0.133345	0.0268092	0.142863	0.0768888
P19525	0.175077	0.627048	0.0343265	0.012581	0.00337849	0.0030104	0.00834007	0.0161079	0.017098	0.0150029	0.0084611	0.0190847	0.0215893	0.0026983	0.0217476	0.0412947	0.035448	0.0409638	0.056535	0.0285659	0.0234717	0.0857224	0.0498366	0.0571328	0.0503571	0.0530418	0.0293577	0.0506749	0.0710422	0.0548242	0.10094	0.0736641	0.0693446	0.0846434	0.133731	0.201056	0.114738	0.144058	0.0759502	0.0560036	0.196324	0.200008	0.256815	0.20256	0.0654784	0.0663874	0.234231	0.132316	0.14019
P19532	0.110036	0.12697	0.0908258	0.0142449	0.0229502	0.0677739	0.0141104	0.0229404	0.0293069	0.0648756	0.0203708	0.0319494	0.0706917	0.0438861	0.0357851	0.0663489	0.0479484	0.0931964	0.0448635	0.0477913	0.0810751	0.097592	0.0647391	0.0870833	0.116493	0.0625819	0.0758581	0.101958	0.077061	0.0860565	0.136217	0.075295	0.1106	0.115987	0.102576	0.10793	0.0662423	0.102698	0.0899926	0.120003	0.150192	0.146673	0.158609	0.166669	0.13788	0.0716271	0.256178	0.157941	0.0823539
P19623	0.849134	0.899372	0.633522	0.004753	0.00466144	0.00619536	0.0450728	0.00408546	0.0446914	0.0477081	0.0483002	0.00997556	0.0285128	0.000841492	0.0869231	0.0938383	0.0143249	0.0389597	0.0999867	0.0821322	0.00811428	0.141888	0.0124072	0.102283	0.0370771	0.0983249	0.00733226	0.0635293	0.0140448	0.082149	0.0549192	0.0904219	0.0124218	0.115426	0.0188694	0.144712	0.0520886	0.118825	0.0132944	0.0281951	0.0295677	0.130879	0.0425575	0.157414	0.0138378	0.115027	0.0259391	0.117938	0.0600244
P19634	0.00918952	0.0168932	0.00191648	0.0326532	0.0367536	0.0170085	0.0369563	0.0306654	0.041777	0.0108523	0.0282086	0.0345975	0.0384724	0.0302403	0.0625505	0.0406474	0.0586982	0.0555609	0.0831471	0.0942589	0.104576	0.0879505	0.0841281	0.157848	0.0684386	0.139112	0.186136	0.0298188	0.137411	0.183823	0.153938	0.15074	0.221225	0.332285	0.21113	0.204785	0.251989	0.161217	0.182967	0.020917	0.185322	0.152651	0.153908	0.152341	0.11472	0.153184	0.196778	0.0807419	0.11827
P19801-2	0.0316237	0.0114049	0.0243514	0.0162231	0.0299525	0.0108033	0.0127647	0.0275993	0.0320554	0.0279341	0.016337	0.0374905	0.0408934	0.0611417	0.0501539	0.0694008	0.0565832	0.0702197	0.0736891	0.0557383	0.0936601	0.11821	0.0829444	0.0948061	0.0705617	0.0925635	0.131209	0.0662459	0.15545	0.103142	0.127226	0.150005	0.196842	0.133465	0.187003	0.217861	0.146937	0.204675	0.214213	0.056056	0.225222	0.18231	0.221843	0.182049	0.110245	0.13755	0.179862	0.125855	0.142205
P19838-2	0.687917	0.664109	0.392584	0.00872034	0.00813244	0.0105777	0.0195344	0.000801732	0.0408027	0.0332893	0.0176583	0.00954509	0.0422192	0.0327754	0.0416648	0.0826528	0.0156543	0.0485307	0.0957215	0.0411171	0.0218672	0.132346	0.020352	0.06935	0.0524578	0.061428	0.0277939	0.0793641	0.02057	0.0780176	0.0920682	0.0650347	0.0565264	0.0913487	0.0315104	0.132564	0.0623891	0.100409	0.0383906	0.042407	0.0489761	0.167624	0.102908	0.181619	0.0387532	0.0892105	0.146666	0.151821	0.0816511
P19878	0.759624	0.413035	0.302281	0.00651818	0.0399281	0.0149981	0.0842591	0.0192928	0.0318866	0.0245489	0.109127	0.0102011	0.0396722	0.0456902	0.167443	0.0924836	0.0192832	0.0545288	0.0667202	0.117988	0.0580195	0.137156	0.0249726	0.0844397	0.0467862	0.0949836	0.0625915	0.0571669	0.0234679	0.0773521	0.0932927	0.0948798	0.0688829	0.104037	0.0278591	0.14589	0.0752393	0.0783643	0.0661845	0.0288127	0.0452318	0.140713	0.114368	0.0764427	0.0812487	0.0977207	0.067453	0.133078	0.0989767
P19971	0.745476	0.798202	0.604138	0.0107003	0.0156011	0.0217315	0.0674208	0.0243456	0.062933	0.126148	0.105338	0.0230609	0.0272709	0.0349677	0.168616	0.129398	0.0299128	0.0614245	0.126519	0.150495	0.0292323	0.160993	0.0358105	0.134763	0.0458998	0.1335	0.025697	0.100957	0.0349635	0.0948396	0.0583438	0.10032	0.0277853	0.115534	0.0342197	0.140889	0.0451622	0.0860719	0.0264792	0.0473952	0.0322501	0.141327	0.0371231	0.0750448	0.0259446	0.0790677	0.0235457	0.115091	0.0389969
P20020	0.00979932	0.00783688	0.00278282	0.0547355	0.080459	0.0419627	0.0448537	0.0383995	0.063987	0.0623889	0.0287323	0.0485644	0.0754688	0.0402943	0.0652511	0.104249	0.0748006	0.0930547	0.103379	0.086984	0.128401	0.1744	0.114545	0.181122	0.090286	0.152165	0.214836	0.0916851	0.166772	0.16872	0.212838	0.161919	0.203288	0.23838	0.192535	0.165333	0.214773	0.164909	0.144635	0.0406633	0.154282	0.135129	0.111171	0.132138	0.0852291	0.0965465	0.137706	0.0644797	0.0804117
P20042	0.599832	0.796983	0.236057	0.00650622	0.00483114	0.003168	0.00829004	0.0178616	0.0271552	0.00709279	0.0100848	0.00686264	0.0184134	0.00689663	0.0179791	0.0238402	0.00897029	0.0347502	0.0510558	0.0212192	0.0113813	0.0576636	0.0157218	0.058983	0.0335133	0.0327361	0.0132958	0.0312657	0.0209374	0.0532633	0.0830665	0.0471951	0.0244678	0.0756585	0.0372369	0.135839	0.0720743	0.078685	0.0234765	0.0184827	0.0661889	0.164851	0.199934	0.180432	0.0327048	0.0606649	0.195697	0.150914	0.106494
P20073	0.848836	0.880278	0.53252	0.00507979	0.00539048	0.00679058	0.0372991	0.000945359	0.0326424	0.0385405	0.0403523	0.0119481	0.0360788	0.000710029	0.0739001	0.0703352	0.0134983	0.0515846	0.0292716	0.08757	0.0126694	0.176025	0.0183559	0.104934	0.0443073	0.111363	0.012466	0.0552594	0.014041	0.0885966	0.105043	0.0879309	0.0183995	0.174594	0.0194572	0.180326	0.0714923	0.112446	0.0211545	0.0305146	0.0259805	0.184401	0.0500088	0.149586	0.0191656	0.113733	0.038006	0.124033	0.0524365
P20138	0.0106056	0.0079928	0.0027761	0.0836813	0.156478	0.0524667	0.0601784	0.0638549	0.148814	0.00817689	0.0483676	0.071747	0.0566106	0.0599388	0.103725	0.0194409	0.0935634	0.091439	0.134772	0.108587	0.147362	0.0463316	0.128401	0.188093	0.0828414	0.170351	0.185852	0.0117996	0.152725	0.151704	0.130155	0.114858	0.166787	0.451615	0.161669	0.135559	0.272693	0.136893	0.129964	0.0107987	0.123288	0.112557	0.100775	0.110032	0.068735	0.191812	0.112741	0.0623866	0.112111
P20160	0.042432	0.0661409	0.00990798	0.0216375	0.0312715	0.0210208	0.0246235	0.0301649	0.0632843	0.0327952	0.0425093	0.0647741	0.0690969	0.0581555	0.0800389	0.132872	0.0802467	0.0878488	0.150843	0.0810181	0.132422	0.224092	0.0909148	0.154641	0.120983	0.099845	0.129608	0.0869542	0.119354	0.119514	0.166246	0.0962373	0.157671	0.167135	0.125045	0.160007	0.123309	0.120151	0.146113	0.0655978	0.157347	0.128358	0.205551	0.159925	0.103417	0.0652866	0.242296	0.0792475	0.0813749
P20290	0.0937345	0.159857	0.0298366	0.0455327	0.0276503	0.106793	0.0325758	0.0699969	0.0192808	0.0437064	0.045596	0.0818762	0.0897823	0.0296999	0.0663298	0.059749	0.0766318	0.118265	0.0764961	0.0845573	0.0780004	0.0621547	0.0977565	0.0985737	0.131182	0.0852472	0.0899272	0.0929825	0.110675	0.088818	0.14292	0.112467	0.125286	0.0563476	0.139726	0.17404	0.0678453	0.135106	0.159902	0.253275	0.144323	0.135587	0.179683	0.128033	0.116565	0.018614	0.139747	0.0783237	0.0483144
P20333	0.0112012	0.0268269	0.00509277	0.0675587	0.0996066	0.112412	0.0594082	0.0637999	0.0763656	0.105371	0.0585659	0.0964395	0.0996145	0.0715806	0.127577	0.171496	0.119647	0.122781	0.126236	0.134973	0.135623	0.183877	0.160353	0.164443	0.138684	0.127376	0.158031	0.12949	0.140917	0.127704	0.164137	0.133966	0.155388	0.127456	0.140711	0.161014	0.108367	0.124222	0.132659	0.0745351	0.106981	0.141959	0.0915778	0.0903965	0.0898223	0.0780621	0.0779466	0.0891453	0.083504
P20338	0.430022	0.659131	0.0468139	0.00309147	0.00520108	0.00164283	0.00728898	0.0104934	0.0197482	0.00805707	0.0114048	0.00791768	0.0247517	0.00618059	0.0227193	0.0570735	0.0187944	0.0486655	0.121184	0.0425378	0.0401332	0.134356	0.0288689	0.171692	0.0534229	0.0836606	0.0445661	0.0350729	0.0457595	0.0951148	0.183373	0.0794697	0.0647644	0.238329	0.0684859	0.181669	0.208116	0.125787	0.0572343	0.016652	0.0711841	0.150728	0.157451	0.227142	0.0493293	0.150922	0.190586	0.09026	0.142796
P20339	0.200645	0.15944	0.00428459	0.0132261	0.0152648	0.0358864	0.0149629	0.0216779	0.0329464	0.00333671	0.0165816	0.0257281	0.168082	0.0308268	0.0477184	0.0192396	0.0519445	0.219115	0.0901168	0.0716303	0.0968637	0.0708272	0.0824118	0.116387	0.247192	0.132355	0.125464	0.0188378	0.106191	0.10916	0.20693	0.11154	0.14074	0.241125	0.152939	0.174645	0.0183869	0.136861	0.149887	0.00978413	0.142242	0.173514	0.0527829	0.172372	0.110557	0.185732	0.206586	0.117585	0.0108274
P20585	0.0486882	0.0452558	0.111337	0.00347622	0.00459166	0.00545777	0.00706585	0.00804678	0.0333482	0.00307274	0.00914428	0.0119285	0.036639	0.0120271	0.0181769	0.0088484	0.0232036	0.0267641	0.0449729	0.0216457	0.0431283	0.0244861	0.0300273	0.0663911	0.0499953	0.03355	0.0455937	0.00637524	0.0568301	0.0689527	0.0737065	0.0556485	0.0839575	0.0758495	0.114236	0.141006	0.0797764	0.097224	0.115383	0.00819905	0.211294	0.166515	0.20942	0.199947	0.186728	0.151727	0.489274	0.148836	0.176082
P20591	0.857034	0.869992	0.617304	0.0067203	0.00482419	0.00348124	0.0360797	0.0119293	0.0338244	0.00700231	0.0347638	0.0070686	0.013858	0.0180736	0.0791815	0.0397585	0.00907549	0.0123051	0.0605274	0.0621134	0.00981141	0.0816155	0.0139732	0.0639602	0.0127259	0.0884286	0.00757817	0.0179494	0.0130385	0.043245	0.0368987	0.0689196	0.0162151	0.153479	0.0184177	0.154934	0.0550031	0.115374	0.0152624	0.0135085	0.0191919	0.159171	0.0598631	0.157287	0.0178246	0.134037	0.0329866	0.151368	0.0693303
P20592	0.0861896	0.0493084	0.00579734	0.0119587	0.0161987	0.00517293	0.00912032	0.0192031	0.0209174	0.00507281	0.00849496	0.0211835	0.0221527	0.0127516	0.0202301	0.0169035	0.0368655	0.0431406	0.0296927	0.0239821	0.0509803	0.047407	0.0447017	0.0747459	0.0424888	0.0387756	0.0732055	0.0156431	0.0678805	0.0725177	0.0869134	0.0610532	0.136409	0.0802104	0.127578	0.172106	0.144315	0.119586	0.155183	0.018161	0.193831	0.19479	0.212964	0.212193	0.160788	0.107969	0.404487	0.145683	0.19863
P20618	0.908637	0.897499	0.690395	0.00815012	0.00527862	0.0044006	0.042065	0.0189129	0.0714351	0.0127818	0.0390544	0.00640658	0.0288048	0.0199603	0.0666899	0.0427779	0.00628391	0.0177083	0.156312	0.068785	0.00983454	0.0800077	0.0093611	0.131609	0.0163643	0.0951893	0.00967439	0.0270979	0.00909761	0.106974	0.0382413	0.0946933	0.012413	0.159414	0.0120165	0.179881	0.0582643	0.107375	0.0116602	0.0192802	0.0118524	0.142116	0.0558642	0.154466	0.00957937	0.114871	0.024557	0.0695969	0.0388313
P20645	0.00709505	0.00233208	0.00254924	0.00711026	0.0108718	0.00353245	0.00762583	0.0135717	0.0186896	0.0107068	0.0112985	0.0280291	0.0215048	0.0371978	0.0410907	0.0393731	0.0736475	0.0325285	0.0941253	0.0888925	0.143878	0.100936	0.099897	0.178758	0.060856	0.181146	0.222908	0.0653641	0.147105	0.154416	0.188109	0.126834	0.204034	0.257587	0.142098	0.18207	0.24261	0.131803	0.136773	0.0388527	0.142547	0.135404	0.159575	0.140548	0.0865377	0.135972	0.244288	0.0941109	0.120271
P20674	0.00546196	0.00524132	0.00181184	0.00637049	0.00378464	0.00770379	0.00344191	0.016729	0.00877729	0.0232178	0.00664257	0.0255093	0.0332666	0.0127759	0.0182423	0.0547308	0.0384991	0.0618465	0.0318047	0.028489	0.0448844	0.0697932	0.0570857	0.0497545	0.0588309	0.0451224	0.0522859	0.0653677	0.096541	0.0555099	0.0800545	0.0807962	0.103501	0.0670607	0.145781	0.155137	0.0806075	0.147584	0.220468	0.0582638	0.310754	0.25585	0.212113	0.275367	0.250266	0.223927	0.296775	0.200378	0.217127
P20700	0.0773459	0.177431	0.0399859	0.00238794	0.00396961	0.00259534	0.00230116	0.00655476	0.0148805	0.00490658	0.0030905	0.00663064	0.0103151	0.0095339	0.00867954	0.0253869	0.0104953	0.0223991	0.0303541	0.0127983	0.0321158	0.0685348	0.0152351	0.0397995	0.0278627	0.0243377	0.038302	0.0288538	0.0326741	0.0446049	0.0601654	0.0416161	0.0827701	0.067543	0.0643253	0.122944	0.0879379	0.0886594	0.111671	0.0243999	0.142127	0.192437	0.168602	0.217207	0.185921	0.205853	0.546483	0.198914	0.289988
P20701-2	0.00719666	0.00730202	0.00188052	0.0660434	0.118279	0.0206669	0.0554913	0.0496436	0.0844571	0.0305168	0.040276	0.0596204	0.0463899	0.0510931	0.0776155	0.0602337	0.102132	0.0645782	0.135789	0.0910855	0.134264	0.124456	0.121998	0.181407	0.0576048	0.149852	0.203092	0.0477384	0.142154	0.141528	0.177647	0.132876	0.163136	0.32772	0.163483	0.192984	0.235644	0.145788	0.129851	0.0261126	0.137053	0.125672	0.125171	0.136243	0.0719228	0.136382	0.130163	0.0674867	0.0839735
P20702	0.00770242	0.0114899	0.00486212	0.0413205	0.0794998	0.0115093	0.0457275	0.0332332	0.0844012	0.0290728	0.0315153	0.043162	0.0562518	0.0517825	0.0718717	0.0845694	0.0762527	0.0787209	0.132595	0.0805244	0.136195	0.160288	0.0888949	0.179643	0.0814333	0.139903	0.200788	0.0392493	0.132865	0.142627	0.172646	0.126677	0.18716	0.280052	0.162784	0.191381	0.262572	0.152173	0.136657	0.0182983	0.149921	0.131592	0.120576	0.153959	0.0867227	0.113451	0.193419	0.063073	0.111872
P20839-6	0.820136	0.825201	0.556341	0.00717125	0.00681734	0.00767686	0.0148955	0.0234462	0.0372174	0.0239436	0.016315	0.00821781	0.0346145	0.0210198	0.0391608	0.0672914	0.0113053	0.0386029	0.0678079	0.0363897	0.0126059	0.0998891	0.0161851	0.0623815	0.0353788	0.0641166	0.0166281	0.0646079	0.0155007	0.0649266	0.0531335	0.06581	0.0216038	0.0907231	0.0225988	0.14829	0.041565	0.118176	0.0281362	0.0401381	0.0293895	0.167197	0.0695571	0.173158	0.0358608	0.0820565	0.0552525	0.135972	0.0759843
P20933	0.0288697	0.0391986	0.0271775	0.00553152	0.00354022	0.0146762	0.00363607	0.0127485	0.0145246	0.0349167	0.00981067	0.0188596	0.0424745	0.0204477	0.131175	0.0716408	0.047541	0.0747286	0.0867581	0.0553756	0.0992743	0.0872511	0.367682	0.118054	0.0658311	0.298792	0.137086	0.0448261	0.0850906	0.136971	0.120326	0.210005	0.192096	0.213052	0.166294	0.244348	0.190682	0.103658	0.253379	0.057213	0.107997	0.174723	0.201955	0.080408	0.138301	0.185342	0.15172	0.104889	0.159229
P21281	0.370173	0.376471	0.177772	0.0147547	0.0138677	0.0130767	0.0209499	0.0300443	0.0402437	0.0622096	0.0252539	0.0340496	0.0573007	0.0322969	0.0774146	0.131488	0.0636458	0.102449	0.136134	0.105332	0.0862834	0.210947	0.108122	0.190959	0.118826	0.164628	0.108042	0.163397	0.1031	0.117315	0.172248	0.123242	0.100486	0.113938	0.0826823	0.170764	0.103349	0.139544	0.0955884	0.0727085	0.0738751	0.131571	0.101051	0.12515	0.0615119	0.0584548	0.0675496	0.082603	0.0745119
P21283	0.651375	0.751307	0.17818	0.00672695	0.00819006	0.00332523	0.0161799	0.00432014	0.0414557	0.0108919	0.0167785	0.0121918	0.0183078	0.0180867	0.0488724	0.0476461	0.0230324	0.0401251	0.0998085	0.0782016	0.0383767	0.126747	0.0323334	0.15442	0.0467653	0.118796	0.0343613	0.0239834	0.0370084	0.0877385	0.134831	0.0969238	0.0407804	0.214519	0.0446324	0.186113	0.170697	0.115721	0.038954	0.0127148	0.0594716	0.148864	0.136364	0.162364	0.0328349	0.123534	0.113149	0.10957	0.127232
P21291	0.0982224	0.215864	0.0976638	0.0642343	0.0802579	0.016499	0.0519929	0.0344131	0.0597594	0.0419889	0.0379113	0.0532894	0.0675694	0.0575265	0.0718314	0.103383	0.0666507	0.0824104	0.0968681	0.0770924	0.085133	0.125066	0.110443	0.125353	0.0803643	0.0891906	0.0914387	0.0846434	0.0648055	0.0930927	0.126257	0.083304	0.0942695	0.15552	0.0892352	0.124313	0.0990866	0.123085	0.0743867	0.0538495	0.0980709	0.145988	0.192205	0.14276	0.0630382	0.0733983	0.153259	0.114477	0.0577148
P21359	0.0208444	0.013259	0.0064633	0.068861	0.102844	0.0166998	0.0391113	0.0559727	0.0717053	0.0269961	0.0290955	0.0767056	0.0528116	0.0552982	0.05242	0.0715028	0.078444	0.073161	0.0831706	0.0641223	0.104823	0.112119	0.127387	0.15883	0.0858353	0.104821	0.178121	0.0563724	0.147471	0.181818	0.166566	0.119021	0.154829	0.199103	0.147807	0.155287	0.225552	0.137389	0.132936	0.0290148	0.130666	0.113317	0.140565	0.153738	0.0969601	0.101281	0.106522	0.0827019	0.117117
P21796	0.00269701	0.00533322	0.00420481	0.00131712	0.00491873	0.00668943	0.00323912	0.00557028	0.0115506	0.00696742	0.0051449	0.00886293	0.0243302	0.0111072	0.0119911	0.0378846	0.0191568	0.0515889	0.041188	0.0157413	0.049988	0.0751844	0.0229604	0.0551083	0.0548218	0.0347358	0.05823	0.0456539	0.049103	0.0474898	0.0938641	0.053583	0.118146	0.0833652	0.122038	0.178315	0.0886464	0.135576	0.214015	0.0392568	0.270987	0.27196	0.243495	0.275228	0.255348	0.233916	0.474791	0.172286	0.195744
P21912	0.006843	0.0329837	0.00371449	0.00171126	0.00426434	0.00475741	0.00369758	0.00613341	0.0100151	0.00515748	0.00589941	0.0148442	0.0113508	0.0101721	0.0181681	0.0230675	0.0253556	0.0281433	0.0261626	0.022648	0.0474575	0.0533838	0.0374573	0.041047	0.0363058	0.0370639	0.0540274	0.0274235	0.0552191	0.0454945	0.0523502	0.0737223	0.114241	0.101699	0.125123	0.151466	0.0799272	0.148605	0.198918	0.0370587	0.29034	0.266323	0.327653	0.26712	0.229933	0.175342	0.402954	0.208538	0.174447
P21953	0.00384044	0.0350231	0.00506132	0.000941914	0.023234	0.00703791	0.00255682	0.0044882	0.0101032	0.00914355	0.00346007	0.0104793	0.03645	0.0267642	0.013055	0.0494515	0.0185257	0.0595223	0.0366542	0.0162409	0.0575428	0.0777915	0.0295788	0.0469899	0.0539533	0.034226	0.0670786	0.0509643	0.0585092	0.0469681	0.0786763	0.0644598	0.121366	0.0667084	0.123318	0.173964	0.083218	0.159291	0.193952	0.0258422	0.294275	0.301748	0.23541	0.282513	0.206178	0.249671	0.417284	0.17393	0.232086
P21964	0.0921089	0.137471	0.0130661	0.00508307	0.00649211	0.00450728	0.00662349	0.00991293	0.0209057	0.0129868	0.00745521	0.0129311	0.0161772	0.0192325	0.0206817	0.0362476	0.0298137	0.0233175	0.0649279	0.0285804	0.0729412	0.0854868	0.0386791	0.0955349	0.0287278	0.0706485	0.102205	0.0387598	0.0810116	0.102082	0.0812985	0.0923956	0.150003	0.159806	0.149335	0.243706	0.184601	0.173295	0.168096	0.0303469	0.179812	0.200542	0.178114	0.239895	0.106221	0.179067	0.35992	0.110802	0.222188
P22033	0.00527986	0.0578309	0.00311621	0.00231536	0.00535634	0.00388898	0.00336119	0.00756925	0.0134657	0.00480043	0.00579046	0.0154609	0.0122615	0.0124624	0.0129204	0.0344458	0.0222013	0.0273331	0.0412056	0.0181032	0.0535812	0.0701559	0.0297517	0.0490348	0.0298176	0.033862	0.0511586	0.0454821	0.0563099	0.0569445	0.0679893	0.0694843	0.112737	0.0743854	0.127297	0.156218	0.0873014	0.142562	0.197151	0.0429756	0.29016	0.241484	0.292742	0.282132	0.25758	0.236294	0.415569	0.188838	0.222209
P22059	0.479212	0.725648	0.0644366	0.0089882	0.00939983	0.00398935	0.0134524	0.0290951	0.0282575	0.00522226	0.0132606	0.0160565	0.011215	0.0285286	0.031507	0.0246808	0.0274641	0.0228377	0.0688168	0.0405119	0.0289496	0.0767131	0.0401135	0.107693	0.025383	0.0731384	0.0299288	0.026601	0.0503012	0.0886858	0.121506	0.0720975	0.0505202	0.261773	0.074641	0.170857	0.240783	0.142846	0.0538071	0.0115507	0.0807887	0.199094	0.191103	0.219617	0.0454584	0.186653	0.0927121	0.140627	0.166078
P22061-2	0.5977	0.721149	0.301869	0.00755383	0.00454172	0.00451506	0.013799	0.0204403	0.0312839	0.0126132	0.0142765	0.0114016	0.0136852	0.0159223	0.0357561	0.0337227	0.0193856	0.0128948	0.0644369	0.0403714	0.0156932	0.0760432	0.0236706	0.087698	0.018411	0.0698921	0.0255757	0.0323443	0.0422503	0.0838994	0.0635724	0.0914144	0.0437863	0.0910296	0.059473	0.182986	0.102248	0.16892	0.0618707	0.0219104	0.0925524	0.227665	0.185245	0.227841	0.0414988	0.18502	0.119386	0.141398	0.126423
P22083	0.0108915	0.0100697	0.00256135	0.0129821	0.0136889	0.00912857	0.0155278	0.0222015	0.021941	0.0248008	0.0158624	0.0382143	0.0468794	0.0155552	0.0374037	0.0802732	0.0655259	0.0766023	0.0664903	0.0426642	0.0882714	0.115576	0.101653	0.0934278	0.079136	0.087635	0.114839	0.0808251	0.140251	0.100846	0.143739	0.112771	0.171726	0.159916	0.173674	0.229509	0.163532	0.163033	0.192515	0.0348688	0.209908	0.209384	0.179186	0.194971	0.154842	0.161981	0.203971	0.123466	0.151136
P22087	0.269292	0.492809	0.0480383	0.00277712	0.00473429	0.00315697	0.0047868	0.00680987	0.020486	0.00495789	0.00607618	0.0106629	0.0154261	0.0156673	0.0121174	0.0189818	0.0188408	0.035733	0.05559	0.0168432	0.0204383	0.0351631	0.0327274	0.0397922	0.035204	0.0301108	0.0272699	0.0214889	0.0537071	0.0371707	0.0877894	0.0414185	0.058141	0.0558596	0.0928748	0.110344	0.112256	0.0698214	0.0750019	0.0313809	0.139045	0.124919	0.265994	0.121202	0.0801253	0.0578699	0.312261	0.0936828	0.152558
P22090	0.394768	0.728287	0.0219858	0.0103721	0.00593098	0.00163597	0.00858702	0.0168783	0.0290637	0.00212585	0.00737226	0.013733	0.000962582	0.022706	0.018104	0.00887979	0.0295179	0.00954484	0.0834068	0.0236861	0.0169217	0.0376784	0.0296229	0.0608645	0.0146261	0.0375571	0.0184845	0.00455281	0.0419645	0.0574301	0.0842105	0.0522959	0.0409861	0.109317	0.0726205	0.234801	0.146147	0.120379	0.0453834	0.0043265	0.117219	0.192096	0.332667	0.260411	0.0416559	0.100322	0.250477	0.0985065	0.153789
P22102	0.834457	0.789206	0.47685	0.00585406	0.00613477	0.00482464	0.0325719	0.0136058	0.036565	0.019966	0.0321066	0.00831971	0.0220801	0.0198544	0.0576067	0.0723852	0.0100707	0.0309068	0.0449951	0.0650317	0.0156285	0.126883	0.0136041	0.0750799	0.0287159	0.0728401	0.0189821	0.0496395	0.0141298	0.0635373	0.0709957	0.0725492	0.0256424	0.090086	0.0177763	0.148984	0.0611179	0.114957	0.031315	0.0251309	0.0250156	0.178553	0.078474	0.166018	0.0345156	0.0902559	0.0473442	0.150481	0.082219
P22234-2	0.751095	0.847384	0.528553	0.0102429	0.00623323	0.00932728	0.0450736	0.0238623	0.0405297	0.0109917	0.0456437	0.0162685	0.0264307	0.00531445	0.0781037	0.0702122	0.0222474	0.034946	0.0529731	0.0724428	0.0165541	0.116155	0.0251427	0.11958	0.0285454	0.0856262	0.0134879	0.0293673	0.0198936	0.0802726	0.0611151	0.0772948	0.0217811	0.11434	0.0267922	0.172605	0.06692	0.101475	0.0188569	0.0177319	0.0282624	0.17264	0.0664788	0.133816	0.0181519	0.120751	0.0400524	0.107959	0.0743345
P22307	0.0128851	0.0498879	0.00329435	0.00711895	0.0080751	0.00374448	0.00897999	0.0117215	0.0164627	0.00530189	0.0102658	0.018482	0.0198394	0.0111372	0.0206032	0.0290614	0.029437	0.0346703	0.039248	0.0267856	0.0508832	0.0647544	0.0463061	0.0712739	0.0526816	0.0469518	0.0740751	0.0335378	0.0708103	0.0809879	0.0871375	0.0733626	0.191769	0.0718539	0.167651	0.241038	0.0954095	0.145639	0.221416	0.0268262	0.242897	0.239602	0.184561	0.231661	0.171868	0.13832	0.37454	0.132888	0.206736
P22392-2	0.864533	0.876611	0.537911	0.00992098	0.00385636	0.00759849	0.0288182	0.023016	0.056727	0.0145323	0.0246785	0.00465106	0.0177952	0.00191664	0.0556753	0.062847	0.00483789	0.0324997	0.0673524	0.0531157	0.00552671	0.123273	0.0127919	0.119745	0.0229285	0.0668828	0.00562873	0.0330429	0.0106592	0.0746708	0.0573697	0.0684354	0.0105751	0.146867	0.0093017	0.183992	0.0723487	0.122863	0.0116482	0.021102	0.0201829	0.199765	0.0945567	0.199629	0.016999	0.149138	0.0348614	0.128422	0.0735873
P22626	0.360562	0.6053	0.144836	0.00897378	0.00840438	0.00935295	0.0084993	0.025047	0.0322103	0.00837857	0.00957841	0.025196	0.0220578	0.0143717	0.0169076	0.0190918	0.0349098	0.0380903	0.0688832	0.0299382	0.0234148	0.0430642	0.0463646	0.0397167	0.0520461	0.0373402	0.0282583	0.0356071	0.0575652	0.044414	0.0889371	0.0528031	0.0373115	0.0458715	0.0941147	0.0936551	0.0758603	0.0878264	0.0491787	0.0463973	0.115625	0.125616	0.152751	0.133402	0.0571346	0.0431307	0.177084	0.123309	0.119957
P22681	0.646541	0.869106	0.228873	0.00936651	0.00873118	0.00682693	0.0501818	0.0201885	0.0820897	0.0213792	0.0461645	0.0122151	0.031954	0.0285054	0.068221	0.0573025	0.0204792	0.0445929	0.137306	0.0803331	0.0192109	0.113668	0.0232181	0.135847	0.0401476	0.0822156	0.00987651	0.042072	0.0266575	0.0875733	0.117785	0.0823124	0.0200849	0.124667	0.0474108	0.129307	0.122422	0.127421	0.0187895	0.0342697	0.0546993	0.113444	0.143727	0.150242	0.0188162	0.0778135	0.0851481	0.0741689	0.111216
P22692	0.0385997	0.0355682	0.0146899	0.017379	0.0298274	0.0183999	0.0144786	0.028089	0.0324248	0.0447813	0.0203649	0.0385831	0.0498605	0.0594982	0.0361669	0.0993649	0.0480694	0.0838441	0.0645553	0.0473737	0.091167	0.153547	0.0751762	0.104872	0.0987975	0.0655277	0.116307	0.14333	0.110915	0.11237	0.142233	0.0918526	0.188154	0.0921203	0.193001	0.228909	0.121202	0.169329	0.188273	0.224802	0.208949	0.191595	0.258136	0.225861	0.113176	0.0484238	0.227874	0.102207	0.0795108
P22695	0.00273763	0.00604394	0.00294016	0.000905323	0.004399	0.00355354	0.00237436	0.00391062	0.0107444	0.00721256	0.00367962	0.00594789	0.0209874	0.0119766	0.010397	0.0332141	0.0138044	0.0430729	0.0310149	0.0161535	0.050483	0.0714378	0.0164486	0.0422304	0.0451812	0.0323771	0.055626	0.0433399	0.035685	0.0471535	0.0812919	0.0506677	0.112457	0.0843908	0.0983486	0.178319	0.0854326	0.129754	0.21141	0.0420074	0.259569	0.294531	0.314232	0.287187	0.259703	0.21285	0.54348	0.19443	0.1763
P22732	0.00442135	0.0213498	0.00176341	0.0279393	0.0946855	0.00973983	0.0550621	0.0514483	0.0861731	0.025874	0.0352535	0.0371614	0.0462575	0.0481574	0.0762968	0.078215	0.08491	0.0824887	0.0601765	0.0817742	0.14083	0.149805	0.100597	0.213384	0.0669572	0.146403	0.192629	0.0448407	0.137151	0.149214	0.170426	0.141168	0.205321	0.329404	0.124412	0.205428	0.207554	0.15065	0.120123	0.0225626	0.258855	0.143514	0.136844	0.134516	0.08543	0.11626	0.173104	0.0776587	0.105478
P22794-2	0.0234968	0.00322664	0.00170527	0.10033	0.169429	0.235861	0.0959022	0.101106	0.145414	0.251577	0.0790182	0.107021	0.204125	0.0955843	0.143169	0.231625	0.119783	0.195691	0.150016	0.130498	0.13946	0.220369	0.138229	0.191344	0.166894	0.132249	0.182193	0.164402	0.135901	0.153225	0.143139	0.132545	0.129668	0.0197101	0.118836	0.139436	0.0210369	0.113447	0.112757	0.0888505	0.102043	0.105236	0.0218298	0.0806199	0.0723155	0.00581321	0.0600186	0.05402	0.00293395
P22830-2	0.0108944	0.00842771	0.00249799	0.00176064	0.00590559	0.00561509	0.00320444	0.00502459	0.015324	0.00627177	0.00429545	0.011225	0.0243511	0.0121296	0.0127212	0.0523301	0.0197057	0.047029	0.0344587	0.0169139	0.0498337	0.0808162	0.0278548	0.0462097	0.0593849	0.0345265	0.0550148	0.0595821	0.0525249	0.0482531	0.0818624	0.0630943	0.109598	0.090427	0.129439	0.177428	0.0727885	0.153183	0.211195	0.0497378	0.280455	0.28267	0.368351	0.281412	0.258084	0.163265	0.429774	0.186294	0.148672
P23141-2	0.141849	0.297442	0.046682	0.00358007	0.0058518	0.00401272	0.00621917	0.00942788	0.0140285	0.0113517	0.00727514	0.0090532	0.0305457	0.0148021	0.0201433	0.0644074	0.027391	0.0430732	0.0467873	0.0320366	0.0484073	0.118756	0.039344	0.0927352	0.0569165	0.0731938	0.0769782	0.0473107	0.0780298	0.0959678	0.129617	0.10518	0.171084	0.193708	0.159496	0.328982	0.189609	0.196788	0.184517	0.0290147	0.188937	0.224677	0.207241	0.238393	0.100424	0.185045	0.271885	0.099202	0.160388
P23193	0.590688	0.638701	0.423984	0.0055118	0.00660595	0.0052766	0.00670121	0.0101168	0.0174741	0.00714421	0.00966704	0.00721926	0.00615274	0.0153669	0.0148676	0.0225432	0.00783659	0.0212382	0.0322194	0.021154	0.0151881	0.0455797	0.0121725	0.0465123	0.0238021	0.0369728	0.0242635	0.025732	0.0213006	0.0458471	0.0609418	0.0508266	0.0418489	0.0869138	0.0459923	0.11236	0.0634212	0.102807	0.0507922	0.0251527	0.084473	0.143775	0.157842	0.17478	0.0616857	0.0706308	0.188936	0.145696	0.0869146
P23219-5	0.0120768	0.0152815	0.00240282	0.00773488	0.010895	0.00848964	0.0100944	0.0159785	0.0145548	0.0205705	0.00979468	0.0251287	0.04914	0.0208524	0.0330286	0.0793081	0.0432091	0.0835882	0.0529242	0.0437096	0.0680812	0.115475	0.0703851	0.083822	0.0748553	0.0797371	0.11572	0.0548098	0.115069	0.0908843	0.113813	0.109764	0.210379	0.146427	0.184754	0.278644	0.148026	0.178234	0.245076	0.0330092	0.234481	0.214642	0.171934	0.216785	0.151667	0.153	0.224761	0.115362	0.16642
P23246	0.0452729	0.0658567	0.00833077	0.00511183	0.00667486	0.00415869	0.00432165	0.0133141	0.0187333	0.00763615	0.00545156	0.0173581	0.0188278	0.0163238	0.014469	0.0182848	0.0295498	0.0301062	0.0290127	0.0205875	0.0466009	0.0344819	0.043586	0.0487512	0.0450004	0.0406337	0.0609136	0.0223126	0.0870277	0.0533809	0.0993176	0.0626767	0.119802	0.0594941	0.198207	0.140543	0.114057	0.144962	0.161295	0.0313632	0.228999	0.161393	0.253162	0.193534	0.153969	0.0517647	0.306932	0.145405	0.156232
P23258	0.146755	0.391173	0.0227318	0.0262395	0.0171876	0.0082992	0.0138655	0.0303239	0.0210098	0.00975439	0.0157967	0.0472841	0.0150873	0.0237855	0.0368967	0.0139023	0.0536322	0.0280898	0.0623526	0.0390393	0.0469389	0.0363741	0.070087	0.0655266	0.036014	0.0711536	0.0713535	0.0292242	0.0925262	0.0486316	0.0857219	0.0813283	0.0959044	0.0444489	0.117975	0.182571	0.137605	0.130539	0.112913	0.0172325	0.143136	0.173008	0.189766	0.181474	0.0865335	0.0516367	0.272041	0.128277	0.183422
P23284	0.0538299	0.321351	0.0115524	0.00448864	0.00558909	0.0037747	0.00546723	0.0092515	0.013835	0.00926485	0.0061946	0.011026	0.0164972	0.0123935	0.0161523	0.0389325	0.0310033	0.0295715	0.0501859	0.0259572	0.055497	0.0857795	0.0371939	0.0802593	0.036753	0.0566768	0.0689574	0.0334714	0.0878872	0.0868329	0.0978169	0.0845323	0.184371	0.217349	0.162499	0.319841	0.183847	0.163781	0.14794	0.0400366	0.196245	0.217545	0.325832	0.240946	0.0957108	0.130779	0.317072	0.107453	0.125968
P23368	0.0289322	0.0404175	0.00499573	0.00223519	0.00633066	0.00246744	0.00278008	0.00616961	0.0121959	0.00456227	0.00420616	0.00910198	0.00803832	0.0121522	0.0131524	0.0342658	0.0150792	0.0165338	0.0341563	0.0143327	0.0535474	0.0773161	0.0211522	0.0510111	0.0263354	0.0282923	0.0562944	0.0299922	0.0454314	0.0474444	0.0710618	0.0542423	0.113239	0.104399	0.111518	0.186121	0.0756474	0.134654	0.210388	0.022464	0.239171	0.292386	0.388922	0.301929	0.240178	0.16251	0.477727	0.185699	0.181908
P23381	0.76715	0.874038	0.621921	0.00943558	0.0055353	0.0102253	0.0555809	0.0239365	0.0481214	0.0342538	0.0608373	0.0190876	0.0213122	0.0234131	0.111952	0.0767603	0.0251063	0.0273532	0.117558	0.111854	0.00903204	0.141737	0.0245693	0.114399	0.0285184	0.131581	0.0094132	0.0725223	0.0273769	0.0720198	0.022685	0.100405	0.0140458	0.138079	0.0280161	0.150854	0.0480848	0.111153	0.0186883	0.0426276	0.0286803	0.163226	0.0462554	0.113322	0.015119	0.0968802	0.0383074	0.12883	0.0469922
P23396	0.340042	0.45223	0.0231571	0.00501593	0.00524147	0.00397211	0.00739236	0.00686477	0.0177646	0.00891494	0.00815483	0.0090058	0.0198031	0.0157204	0.018187	0.0376249	0.0189099	0.0330316	0.03468	0.0256884	0.0420904	0.0778584	0.0209366	0.0701263	0.0418924	0.0499893	0.052224	0.0378385	0.0451606	0.0754431	0.096341	0.0684997	0.0862635	0.108274	0.0940803	0.230187	0.137894	0.149547	0.0956332	0.0446387	0.144268	0.203779	0.299284	0.243297	0.0736932	0.0924921	0.271979	0.132455	0.133768
P23434	0.0133329	0.00283117	0.00921767	0.00676041	0.00585682	0.00830754	0.00297562	0.00951578	0.00843934	0.00474344	0.00495553	0.0129546	0.0336491	0.00866802	0.0112101	0.0263888	0.0250967	0.0708805	0.0352506	0.01923	0.0347326	0.0568182	0.0372142	0.0424983	0.0578059	0.037067	0.0412386	0.0232814	0.0684094	0.0530255	0.080923	0.0476874	0.105913	0.0739562	0.162115	0.136602	0.0836375	0.154572	0.247511	0.0233797	0.326874	0.257659	0.222915	0.302503	0.302056	0.290476	0.323149	0.248624	0.212767
P23458	0.0153137	0.01869	0.00247938	0.0595309	0.0755117	0.0213699	0.0441513	0.0353745	0.0725854	0.0322361	0.0310787	0.0541596	0.0562808	0.0378799	0.0714504	0.104245	0.0858188	0.0938398	0.113241	0.0901062	0.134762	0.194335	0.111338	0.17789	0.0980727	0.140235	0.215485	0.0894703	0.145725	0.173846	0.191795	0.146912	0.191494	0.256225	0.176535	0.194597	0.212141	0.16652	0.142797	0.0348109	0.150112	0.135293	0.123634	0.127656	0.0905407	0.0841584	0.151387	0.0643045	0.0744095
P23469	0.509768	0.608514	0.180133	0.0243963	0.016278	0.0102595	0.0383324	0.0383314	0.0496522	0.0304238	0.0312464	0.0220833	0.03085	0.0307283	0.0613748	0.0909649	0.0386613	0.0501265	0.107333	0.07238	0.0408252	0.184968	0.0437756	0.114101	0.0453385	0.110009	0.0478783	0.0471074	0.054155	0.118295	0.15431	0.109284	0.0674012	0.189563	0.0772906	0.172324	0.206263	0.134187	0.0595427	0.0401525	0.0855051	0.166032	0.118886	0.169534	0.0435215	0.118386	0.114538	0.107091	0.0953093
P23526	0.868574	0.910118	0.613411	0.00595732	0.00441007	0.00547632	0.0585887	0.00869531	0.0483656	0.04025	0.0626908	0.00874896	0.0181805	0.00646151	0.118585	0.0746543	0.0102104	0.0390838	0.0705117	0.0905352	0.00788097	0.146915	0.0139723	0.107036	0.0319635	0.103638	0.00804687	0.0922191	0.0133797	0.0723936	0.0548983	0.0848896	0.0111777	0.137734	0.0159094	0.153414	0.052155	0.0958205	0.0129771	0.02795	0.0177584	0.156635	0.0516645	0.129586	0.0124685	0.108615	0.0220373	0.119218	0.0566408
P23528	0.830732	0.909225	0.529571	0.0076947	0.00597986	0.00849875	0.0614	0.0195185	0.0531314	0.00860678	0.0655185	0.0138351	0.0308576	0.0246836	0.117882	0.0368787	0.0138468	0.0185536	0.151535	0.0996994	0.00621649	0.0886786	0.0194373	0.0890366	0.0229589	0.114103	0.00588583	0.0247302	0.0169815	0.0681856	0.0588256	0.0941396	0.0117286	0.239719	0.0278132	0.119596	0.0700505	0.108537	0.0122117	0.0220575	0.031033	0.135899	0.0743522	0.117749	0.0135068	0.123402	0.0274294	0.107699	0.0596558
P23588	0.64062	0.708318	0.416984	0.00766729	0.013877	0.00263693	0.0434653	0.0230197	0.0438116	0.023953	0.0483577	0.0206922	0.0152308	0.0242545	0.0638133	0.0473074	0.0190799	0.0276215	0.0922769	0.0877223	0.0274907	0.0867585	0.0273665	0.107915	0.0299955	0.0755078	0.0313687	0.058662	0.039879	0.0855309	0.0820144	0.074174	0.0437959	0.0621731	0.0524315	0.138141	0.0735308	0.113963	0.0550217	0.0545234	0.0652601	0.142892	0.0860124	0.157018	0.0482014	0.0789479	0.0925475	0.108303	0.108255
P23634	0.00645734	0.0132893	0.00422679	0.0487443	0.0646966	0.0259607	0.0451809	0.0360068	0.0511478	0.0356564	0.032442	0.0467069	0.056614	0.0335892	0.0745962	0.0692188	0.0719253	0.0757436	0.103433	0.0846995	0.114786	0.142653	0.122022	0.189192	0.0915478	0.152439	0.239394	0.067191	0.16723	0.185433	0.170096	0.17038	0.177193	0.320018	0.200585	0.187244	0.243424	0.156314	0.133055	0.0456433	0.148795	0.139614	0.126307	0.1421	0.0869055	0.118285	0.13899	0.0673198	0.0956913
P23786	0.0101284	0.0220518	0.00240608	0.00171054	0.00338168	0.00268097	0.00288633	0.00491143	0.0140969	0.00508514	0.00448396	0.00740609	0.01257	0.0107987	0.0108979	0.0295469	0.0150094	0.0261368	0.0292929	0.0156249	0.0499419	0.0645398	0.017864	0.0485799	0.0274824	0.0286225	0.0513051	0.0286722	0.0388205	0.0452958	0.064334	0.0544959	0.118866	0.0821928	0.0794589	0.173604	0.0856142	0.124829	0.198869	0.0253931	0.219693	0.282217	0.309884	0.290954	0.256425	0.229179	0.602582	0.198909	0.226918
P23919	0.573307	0.797621	0.24755	0.00594133	0.00285442	0.00261557	0.00806688	0.00874152	0.0230707	0.00790033	0.0110433	0.0093187	0.00999411	0.00102166	0.0183636	0.0332676	0.0125753	0.0209678	0.0178379	0.0249579	0.0159425	0.0709649	0.0156669	0.0560684	0.0254992	0.0409687	0.0118904	0.0346495	0.0218975	0.0489499	0.0650331	0.0581529	0.0236781	0.0873089	0.0385745	0.162537	0.0741377	0.119361	0.0391247	0.030581	0.0850215	0.225241	0.199023	0.263947	0.0463951	0.21189	0.171008	0.180097	0.168394
P23921	0.818627	0.846251	0.332761	0.00569765	0.00546551	0.00475403	0.0182825	0.0136115	0.02935	0.0143719	0.0198549	0.00572873	0.0296748	0.00885639	0.039581	0.0347797	0.00820349	0.0262952	0.101835	0.0394594	0.0124711	0.0683467	0.0114264	0.0836512	0.0437882	0.0637004	0.0125408	0.0304999	0.01352	0.0746755	0.0701981	0.0672813	0.022071	0.106868	0.0186733	0.162297	0.0944748	0.11185	0.0216427	0.0224871	0.0265599	0.145671	0.117234	0.178793	0.0233683	0.0949058	0.0717439	0.120301	0.126672
P24534	0.442199	0.642974	0.30385	0.0115957	0.0129891	0.0190649	0.0160662	0.0252049	0.0390535	0.0512113	0.0164852	0.01774	0.0388702	0.0213009	0.0370609	0.101052	0.0248825	0.0705289	0.0521715	0.040185	0.0235432	0.138455	0.0348615	0.0836299	0.051253	0.0498706	0.0338082	0.0761609	0.0411508	0.063602	0.0783854	0.0562806	0.0348997	0.0991547	0.0600681	0.131303	0.0835661	0.10119	0.0542673	0.0314713	0.0869464	0.145281	0.0678409	0.154202	0.0585199	0.0972456	0.247342	0.147688	0.120111
P24539	0.0130733	0.00424544	0.00259842	0.00232908	0.0034092	0.00322088	0.00230838	0.00494751	0.0127041	0.00320321	0.00433302	0.00748578	0.0100802	0.00752031	0.00999222	0.0167843	0.0138631	0.0202539	0.0566434	0.0138308	0.0484699	0.0428792	0.0197031	0.0370225	0.0239249	0.0269534	0.0507011	0.017838	0.0386891	0.045004	0.0626506	0.0500119	0.1144	0.0887324	0.0794741	0.173685	0.103404	0.126146	0.215699	0.0195879	0.233728	0.247598	0.306103	0.295153	0.265566	0.256768	0.57649	0.202276	0.23242
P24557-3	0.0109027	0.0254849	0.00474751	0.00751267	0.0145733	0.00748943	0.0151769	0.0118761	0.0103972	0.0189282	0.0103252	0.0213508	0.0217157	0.0192511	0.0336379	0.049425	0.0485706	0.0424458	0.0684965	0.0437407	0.0855248	0.0849486	0.0720166	0.104766	0.0365993	0.0912502	0.143022	0.0407266	0.0999898	0.102236	0.0901699	0.11165	0.194906	0.180408	0.187426	0.254459	0.177007	0.172869	0.228237	0.0246524	0.185998	0.222106	0.200154	0.227663	0.141131	0.178736	0.354357	0.116999	0.202232
P24666	0.754479	0.845706	0.489179	0.00602229	0.00646815	0.0104575	0.0424741	0.0328141	0.0450499	0.0454178	0.0521513	0.0119089	0.0514898	0.0185306	0.0849435	0.105198	0.0139591	0.0499696	0.127696	0.0833974	0.0120216	0.130239	0.020331	0.0821835	0.0465585	0.113532	0.013634	0.0684808	0.0210642	0.0745747	0.0668744	0.0908123	0.0207902	0.122109	0.0325546	0.138141	0.0485525	0.110412	0.0223431	0.0413313	0.0361436	0.165256	0.0617557	0.148267	0.0228439	0.128713	0.0395307	0.126708	0.0589017
P24752	0.0126348	0.0250484	0.00508956	0.00187858	0.00510044	0.00500311	0.00306775	0.00755762	0.010218	0.00538338	0.00482719	0.010724	0.0148691	0.0139488	0.0127114	0.0234158	0.0198629	0.0283427	0.0307751	0.0176446	0.0486653	0.0557519	0.0308236	0.0438566	0.038612	0.0299753	0.0494937	0.0275268	0.0491102	0.0471864	0.0823612	0.0596121	0.106063	0.0743391	0.106461	0.15789	0.0792299	0.134617	0.209109	0.0308534	0.237518	0.277857	0.279818	0.282538	0.253938	0.246258	0.503892	0.200987	0.214563
P24844	0.499067	0.650324	0.37457	0.0226393	0.0156786	0.0331646	0.0261925	0.0201602	0.0291136	0.0413386	0.0142635	0.0386462	0.0392271	0.00272051	0.0212499	0.0604083	0.0310192	0.0623547	0.0267718	0.0276722	0.0284232	0.0704199	0.0606769	0.0847707	0.0734425	0.0414861	0.0321359	0.0623301	0.0677514	0.0564286	0.0657431	0.0395236	0.0462845	0.102659	0.0611193	0.144191	0.0721438	0.0953876	0.053663	0.0384654	0.092525	0.15292	0.0761036	0.237294	0.065626	0.0707311	0.160509	0.169102	0.0902627
P24928	0.559985	0.707935	0.364942	0.00880441	0.00820893	0.0157863	0.00534327	0.00839495	0.0284925	0.0108662	0.00653758	0.0125102	0.047234	0.021402	0.0165305	0.0211778	0.0177237	0.0514794	0.0728804	0.0181638	0.0201464	0.0372443	0.0298361	0.0801611	0.0507357	0.0338323	0.0207612	0.0224361	0.0402685	0.0684188	0.0692512	0.0579472	0.0342982	0.0451284	0.065472	0.136613	0.0581727	0.100567	0.0346701	0.0313389	0.0851666	0.157603	0.125892	0.171031	0.0442322	0.0557718	0.183632	0.130653	0.100718
P24941	0.206889	0.358937	0.189538	0.0333474	0.0293671	0.0131728	0.0212482	0.0324672	0.0339287	0.00761161	0.0240375	0.0491107	0.0253484	0.0395813	0.0569055	0.0257708	0.058743	0.0569669	0.0616904	0.0567168	0.0456375	0.0421697	0.0689233	0.0738372	0.060461	0.0634367	0.0496689	0.0191555	0.0821086	0.0539763	0.0793492	0.0888077	0.0690441	0.0939756	0.113941	0.140383	0.107011	0.10436	0.0864418	0.0238457	0.135386	0.147537	0.140005	0.146199	0.0998557	0.120365	0.219083	0.12443	0.152527
P25098	0.657808	0.757459	0.201097	0.0117833	0.00943503	0.0193488	0.0326222	0.0229197	0.0497967	0.0310197	0.029374	0.0163908	0.0528461	0.0175031	0.050296	0.0886276	0.0241551	0.0815183	0.0697386	0.0539071	0.0261926	0.13966	0.0217074	0.10264	0.0829496	0.078827	0.0298062	0.0713234	0.0259075	0.0753195	0.111889	0.0806147	0.0357491	0.118126	0.0354427	0.166576	0.0871487	0.100131	0.0315522	0.0344058	0.0465454	0.167906	0.113134	0.157387	0.0359435	0.0932992	0.112254	0.131837	0.0880212
P25205-2	0.840354	0.817518	0.60986	0.00360732	0.00400683	0.00382764	0.00664912	0.018134	0.029741	0.013533	0.00814	0.00369391	0.00380392	0.00753748	0.0175481	0.041055	0.00333366	0.0218133	0.0452119	0.0227109	0.00873404	0.0643742	0.00837472	0.0465125	0.0243216	0.0408679	0.00846792	0.037432	0.011337	0.0513762	0.0382063	0.0545811	0.0199944	0.0648182	0.0185862	0.139398	0.0370828	0.10093	0.0210751	0.0445079	0.0311773	0.170345	0.0760675	0.17311	0.0306975	0.08119	0.0708407	0.158863	0.0714153
P25325-2	0.626876	0.623871	0.207299	0.00585066	0.00673371	0.00357817	0.0142411	0.0212029	0.0208425	0.0145245	0.0232237	0.00557098	0.0125507	0.00893847	0.0452905	0.0349689	0.0109639	0.0309982	0.0480808	0.0466152	0.0227363	0.081587	0.0102561	0.069935	0.029233	0.0592297	0.0243345	0.0257077	0.0155436	0.0598729	0.054615	0.0756373	0.0429239	0.0878546	0.035893	0.150864	0.0828515	0.158081	0.0832996	0.0195718	0.0882002	0.237696	0.186824	0.234798	0.0913396	0.255598	0.121671	0.160725	0.207235
P25398	0.335303	0.506998	0.0265898	0.00483381	0.00738126	0.00455134	0.00858095	0.00638852	0.0186143	0.00760216	0.00874179	0.0128039	0.0194758	0.0144664	0.018781	0.0355222	0.0205559	0.0378808	0.0480386	0.0223651	0.0365739	0.0717381	0.0346244	0.0724812	0.0376529	0.0414153	0.0503373	0.0369949	0.0529849	0.0815132	0.107723	0.0717574	0.0794249	0.0675421	0.110032	0.214412	0.139183	0.146316	0.0959235	0.0386526	0.146192	0.206996	0.202343	0.252949	0.0690057	0.0970539	0.284158	0.128266	0.186936
P25490	0.0416	0.175236	0.159393	0.00172265	0.0038967	0.00316037	0.00158195	0.000931355	0.01491	0.00478385	0.00168196	0.00542354	0.00283519	0.0138456	0.00498613	0.0241689	0.0108272	0.0272585	0.0434253	0.0068057	0.0419613	0.0401536	0.0143235	0.0360481	0.0143339	0.0142017	0.0562033	0.0304144	0.0304021	0.0324102	0.0432303	0.0337803	0.0784254	0.071605	0.113307	0.113684	0.0698759	0.0885354	0.124513	0.040905	0.206803	0.179821	0.265223	0.20064	0.170275	0.0590328	0.557296	0.14707	0.147014
P25685	0.346126	0.433286	0.123442	0.00968685	0.00697767	0.0288402	0.0136393	0.0227869	0.0294482	0.0481645	0.0127753	0.0158784	0.0584533	0.0168694	0.026735	0.0594283	0.0296284	0.0783015	0.0489272	0.0313821	0.0368012	0.121701	0.0357817	0.0719639	0.080173	0.0526527	0.043622	0.0917259	0.0462486	0.0618367	0.11718	0.0659245	0.0792889	0.0838082	0.0823175	0.144394	0.0822532	0.104272	0.0837922	0.0962607	0.105608	0.160376	0.194734	0.186848	0.0976795	0.0597353	0.236617	0.138862	0.0857762
P25686	0.404971	0.245474	0.0205694	0.0128684	0.029499	0.0100313	0.0255436	0.00552023	0.0306134	0.0179162	0.0239277	0.0213038	0.0242336	0.0332944	0.041498	0.0575285	0.0400004	0.0387447	0.0911482	0.0616118	0.0566594	0.09933	0.0466518	0.0665306	0.0557437	0.0763165	0.06888	0.103242	0.0704015	0.0880236	0.107037	0.0614901	0.106188	0.140073	0.0800448	0.185991	0.163858	0.142498	0.106012	0.0629495	0.130666	0.223067	0.205569	0.199389	0.0968502	0.125487	0.187572	0.134609	0.176435
P25705	0.0081106	0.0345688	0.00231439	0.00175875	0.00482144	0.00135311	0.00275478	0.00399377	0.0216169	0.0019198	0.00324451	0.00659109	0.000744727	0.00883936	0.00856807	0.00438294	0.0126207	0.00296313	0.00369589	0.0150798	0.0525082	0.0174217	0.0170362	0.0564407	0.00675201	0.0397145	0.0503993	0.00828584	0.0354997	0.0519166	0.0246074	0.0553748	0.098193	0.0912238	0.0697539	0.165206	0.0917602	0.115204	0.20131	0.0172199	0.225974	0.281535	0.374666	0.292399	0.245977	0.294358	0.614712	0.180644	0.231549
P25774	0.0288949	0.0210873	0.00333164	0.00576326	0.0179548	0.00570811	0.00994165	0.0171565	0.0286936	0.0226095	0.0144576	0.0272682	0.0346108	0.040963	0.0390305	0.0855449	0.0620998	0.0764317	0.142361	0.0611636	0.15881	0.21905	0.0942742	0.204136	0.0825256	0.126212	0.194722	0.0787555	0.139945	0.128652	0.214569	0.117911	0.203604	0.248467	0.158772	0.201457	0.199889	0.146967	0.169146	0.0279272	0.174272	0.147905	0.177636	0.209108	0.0970734	0.124516	0.252344	0.0682513	0.0864466
P25786-2	0.838929	0.860213	0.549517	0.00805507	0.00572159	0.0150358	0.0538822	0.0352571	0.0967669	0.0483715	0.0457329	0.0103791	0.0627532	0.00694557	0.083676	0.13174	0.0142907	0.0717771	0.155098	0.0818858	0.0115577	0.159468	0.0135743	0.163033	0.0601807	0.111471	0.0100232	0.0881053	0.0164333	0.10862	0.062705	0.0934363	0.0162739	0.135552	0.0217725	0.156142	0.0408787	0.110364	0.0186708	0.0435969	0.0244489	0.119733	0.0562677	0.149177	0.0155099	0.0549767	0.0200818	0.0745574	0.0267807
P25787	0.845437	0.933813	0.551777	0.00712065	0.00503548	0.00522751	0.0255609	0.0290127	0.0413083	0.0238843	0.0242548	0.0075653	0.0597787	0.00703506	0.054639	0.150527	0.00915265	0.0618645	0.141537	0.0631852	0.00898243	0.225908	0.0153665	0.0805799	0.047009	0.0856095	0.00580725	0.0782306	0.018213	0.057805	0.070112	0.0815602	0.00862689	0.122417	0.0173795	0.152526	0.0525812	0.113965	0.0119503	0.0295537	0.0258188	0.136143	0.0582119	0.175663	0.00839311	0.0595843	0.0220071	0.137107	0.0390527
P25788	0.957126	0.96677	0.635504	0.00331824	0.00366067	0.00522295	0.0471216	0.000644414	0.0653836	0.0233221	0.0338504	0.00323888	0.0157565	0.000524194	0.0715441	0.094708	0.00248091	0.0248164	0.0952774	0.072675	0.00306279	0.151853	0.00501446	0.137158	0.0199365	0.108219	0.00430217	0.0506372	0.00309718	0.108047	0.0596047	0.0859242	0.00725083	0.148463	0.00677025	0.197629	0.0571403	0.115596	0.00617729	0.0221537	0.00677864	0.170542	0.0471167	0.16041	0.00502935	0.105287	0.01195	0.100402	0.0491566
P25789	0.952139	0.834514	0.690176	0.0030348	0.00389692	0.00693544	0.0330417	0.00286657	0.0399324	0.00888224	0.0282953	0.0018953	0.00967206	0.0209003	0.0538987	0.0401933	0.00245986	0.0192778	0.0464665	0.0557411	0.012534	0.102702	0.00319309	0.0991467	0.0102868	0.0891083	0.0160617	0.0219972	0.00589426	0.0711258	0.0414161	0.0748117	0.0130599	0.176542	0.00621789	0.167615	0.0610297	0.116449	0.0205785	0.0105738	0.00653474	0.160196	0.0345975	0.170171	0.0179983	0.117712	0.0122264	0.143018	0.0494745
P25942	0.0112743	0.00368284	0.00242077	0.0408867	0.0736581	0.0216699	0.0515425	0.0267315	0.0729199	0.0381687	0.0370341	0.04554	0.0788802	0.0430761	0.077349	0.113561	0.0750798	0.111997	0.122135	0.0801804	0.134319	0.201314	0.0849761	0.164207	0.123775	0.140801	0.224581	0.112056	0.157284	0.180507	0.202339	0.161219	0.209173	0.216887	0.173053	0.192371	0.191829	0.158329	0.139444	0.0564615	0.162423	0.120785	0.098286	0.134782	0.0855634	0.0843028	0.200195	0.0690117	0.0813635
P26010	0.0198683	0.0180617	0.00535355	0.0393298	0.045708	0.0146736	0.0361069	0.0447968	0.044958	0.0301597	0.0299955	0.0707197	0.0479066	0.0389041	0.0533365	0.0705155	0.0658781	0.0600514	0.0870844	0.0632951	0.0733088	0.103015	0.124906	0.119947	0.062719	0.107937	0.146567	0.0467464	0.107277	0.123464	0.140641	0.130163	0.178675	0.1788	0.157744	0.222196	0.168543	0.172886	0.182044	0.059002	0.148584	0.187144	0.175334	0.169033	0.104137	0.174742	0.126317	0.10247	0.150269
P26038	0.156603	0.448449	0.0350304	0.0442259	0.0617071	0.019337	0.0490859	0.0420548	0.102451	0.0364911	0.037967	0.0399377	0.0478564	0.0444918	0.0719488	0.114703	0.103304	0.0738088	0.187103	0.106174	0.138768	0.283621	0.0781215	0.201037	0.0815675	0.121935	0.0831962	0.0820298	0.0919048	0.101483	0.252761	0.0878429	0.0872681	0.196342	0.0756213	0.135497	0.149861	0.0918221	0.0558651	0.0333496	0.0800139	0.0976553	0.146568	0.14643	0.0433759	0.050109	0.182764	0.0648881	0.051718
P26196	0.287251	0.649785	0.0547758	0.0103797	0.00743394	0.00482105	0.0101879	0.0223824	0.0383177	0.00466672	0.00994183	0.0159854	0.0105608	0.0153146	0.0158006	0.00956003	0.0282127	0.0228824	0.121555	0.0216579	0.0264989	0.026419	0.0314194	0.0567057	0.0260464	0.0344385	0.027788	0.00971635	0.0547193	0.0589	0.0899204	0.0549005	0.0525991	0.0699486	0.0751264	0.157734	0.136283	0.101229	0.0548914	0.0180097	0.105969	0.151712	0.264304	0.190383	0.0477664	0.0723301	0.263494	0.122899	0.147382
P26368	0.580077	0.815986	0.267407	0.00650646	0.00372458	0.00368294	0.00258191	0.0121188	0.0201129	0.00311432	0.00376854	0.00991629	0.0196053	0.0101576	0.00758575	0.00475227	0.0113392	0.0332647	0.0515516	0.0107756	0.00693814	0.0324739	0.0217006	0.0493297	0.0292331	0.0241673	0.00955953	0.00367586	0.0324914	0.0397376	0.0721666	0.0440301	0.0220429	0.0496834	0.0620986	0.125914	0.0961756	0.0971194	0.0272058	0.0042749	0.0897586	0.153845	0.130482	0.213086	0.033274	0.058839	0.150095	0.143419	0.156593
P26373	0.0399555	0.015859	0.00290743	0.00681919	0.00868492	0.00611802	0.00801788	0.0116758	0.0112559	0.016324	0.0112497	0.0187412	0.0522166	0.0153841	0.0242875	0.0610588	0.0326251	0.076848	0.0398374	0.0422466	0.0621427	0.0923417	0.0600466	0.0703643	0.0905677	0.0779689	0.081921	0.0737051	0.114929	0.0860513	0.108605	0.119413	0.185432	0.101462	0.188502	0.245517	0.0787684	0.19133	0.229389	0.0920768	0.229329	0.20482	0.310659	0.196876	0.163364	0.0649093	0.238579	0.124458	0.0493317
[truncated: 2,467 more rows]
[truncated: 32 more columns]

## Sheet: 12h-LPS_hyperLOPIT
Accession	lps_rep1_set1_126_cyto	lps_rep2_set1_126_cyto	lps_rep3_set1_126_cyto	lps_rep1_set1_127N_F1.4	lps_rep2_set1_127N_F1.6	lps_rep3_set1_127N_F1.6	lps_rep1_set2_126_F5.7	lps_rep2_set2_126_F7.8	lps_rep3_set2_126_F7.8	lps_rep1_set1_127C_F8	lps_rep1_set2_127N_F9	lps_rep3_set1_127C_F9	lps_rep2_set1_127C_F9.10	lps_rep1_set1_128N_F10	lps_rep3_set2_127N_F10	lps_rep1_set2_127C_F11	lps_rep2_set2_127N_F11	lps_rep3_set1_128N_F11	lps_rep1_set1_128C_F12	lps_rep2_set1_128N_F12	lps_rep3_set2_127C_F12	lps_rep1_set2_128N_F13	lps_rep2_set2_127C_F13	lps_rep3_set1_128C_F13	lps_rep1_set1_129N_F14	lps_rep2_set1_128C_F14	lps_rep3_set2_128N_F14	lps_rep1_set2_128C_F15	lps_rep2_set2_128N_F15	lps_rep3_set1_129N_F15	lps_rep1_set1_129C_F16	lps_rep2_set1_129N_F16	lps_rep3_set2_128C_F16	lps_rep1_set2_129N_F17	lps_rep2_set2_128C_F17	lps_rep3_set1_129C_F17	lps_rep1_set1_130N_F18	lps_rep2_set1_129C_F18	lps_rep3_set2_129N_F18	lps_rep1_set2_129C_F19	lps_rep2_set2_129N_F19	lps_rep3_set1_130N_F19	lps_rep1_set1_130C_F20	lps_rep2_set1_130N_F20	lps_rep3_set2_129C_F20	lps_rep1_set2_130N_F21	lps_rep2_set2_129C_F21	lps_rep3_set1_130C_F21	lps_rep1_set1_131_F22
[truncated: 3,288 more rows]
[truncated: 32 more columns]

[truncated: 2 more sheets: Column_legend, Summary]
