# Supplementary material for: Spatiotemporal proteomic profiling of the pro-inflammatory response to lipopolysaccharide in the THP-1 human leukaemia cell line
Source: Nat Commun. 2021 Oct 1;12:5773. doi: 10.1038/s41467-021-26000-9 (PMC8486773; doi:10.1038/s41467-021-26000-9)
Supplement: Supplementary file 10 — Supplementary data 7 [file 41467_2021_26000_MOESM10_ESM.xlsx]

## Sheet: markers_final
Supplementary Data 07 - Subcellular localisation protein markers
Protein Accession	Subcellular Protein Markers
P05387	40S/60S Ribosome
P05388	40S/60S Ribosome
P08708	40S/60S Ribosome
P08865	40S/60S Ribosome
P15880	40S/60S Ribosome
P18077	40S/60S Ribosome
P18124	40S/60S Ribosome
P18621-3	40S/60S Ribosome
P22090	40S/60S Ribosome
P23396	40S/60S Ribosome
P25398	40S/60S Ribosome
P26373	40S/60S Ribosome
P27635	40S/60S Ribosome
P30050	40S/60S Ribosome
P32969	40S/60S Ribosome
P35268	40S/60S Ribosome
P36578	40S/60S Ribosome
P39019	40S/60S Ribosome
P39023	40S/60S Ribosome
P40429	40S/60S Ribosome
P42677	40S/60S Ribosome
P42766	40S/60S Ribosome
P46776	40S/60S Ribosome
P46777	40S/60S Ribosome
P46778	40S/60S Ribosome
P46779	40S/60S Ribosome
P46781	40S/60S Ribosome
P46782	40S/60S Ribosome
P46783	40S/60S Ribosome
P47914	40S/60S Ribosome
P49207	40S/60S Ribosome
P50914	40S/60S Ribosome
P60866-2	40S/60S Ribosome
P61247	40S/60S Ribosome
P61313	40S/60S Ribosome
P61353	40S/60S Ribosome
P61513	40S/60S Ribosome
P61927	40S/60S Ribosome
P62081	40S/60S Ribosome
P62241	40S/60S Ribosome
P62244	40S/60S Ribosome
P62249	40S/60S Ribosome
P62263	40S/60S Ribosome
P62266	40S/60S Ribosome
P62269	40S/60S Ribosome
P62273	40S/60S Ribosome
P62277	40S/60S Ribosome
P62280	40S/60S Ribosome
P62424	40S/60S Ribosome
P62701	40S/60S Ribosome
P62750	40S/60S Ribosome
P62753	40S/60S Ribosome
P62829	40S/60S Ribosome
P62841	40S/60S Ribosome
P62851	40S/60S Ribosome
P62854	40S/60S Ribosome
P62857	40S/60S Ribosome
P62861	40S/60S Ribosome
P62888	40S/60S Ribosome
P62899	40S/60S Ribosome
P62906	40S/60S Ribosome
P62910	40S/60S Ribosome
P62913	40S/60S Ribosome
P62917	40S/60S Ribosome
P62979	40S/60S Ribosome
P63173	40S/60S Ribosome
P63220	40S/60S Ribosome
P83731	40S/60S Ribosome
P83881	40S/60S Ribosome
P84098	40S/60S Ribosome
Q02543	40S/60S Ribosome
Q02878	40S/60S Ribosome
Q07020	40S/60S Ribosome
Q9Y3A5	40S/60S Ribosome
Q9Y3U8	40S/60S Ribosome
A6NHR9	Chromatin
O14497	Chromatin
O14647	Chromatin
O15347	Chromatin
O15446-2	Chromatin
O60216	Chromatin
O60264	Chromatin
O60315	Chromatin
O60885	Chromatin
O60934	Chromatin
O75367	Chromatin
O75475	Chromatin
O95239	Chromatin
O95347	Chromatin
P05114	Chromatin
P05204	Chromatin
P07305	Chromatin
P0C0S5	Chromatin
P10412	Chromatin
P16104	Chromatin
P16401	Chromatin
P16402	Chromatin
P16403	Chromatin
P18754-2	Chromatin
P25490	Chromatin
P26583	Chromatin
P35659	Chromatin
P42166	Chromatin
P45973	Chromatin
P49711	Chromatin
P49959-3	Chromatin
P51531-2	Chromatin
P52701	Chromatin
P62805	Chromatin
Q01826-2	Chromatin
Q12830	Chromatin
Q14683	Chromatin
Q14814-4	Chromatin
Q14839-2	Chromatin
Q15021	Chromatin
Q15059	Chromatin
Q15652	Chromatin
Q15910-2	Chromatin
Q29RF7	Chromatin
Q5SSJ5	Chromatin
Q5UIP0	Chromatin
Q7LBC6	Chromatin
Q7Z3K3	Chromatin
Q86U86	Chromatin
Q86WJ1	Chromatin
Q86YP4-3	Chromatin
Q8WXI9	Chromatin
Q92522	Chromatin
Q92618	Chromatin
Q92785	Chromatin
Q92922	Chromatin
Q92925	Chromatin
Q969G3	Chromatin
Q96JM3	Chromatin
Q96KQ7-2	Chromatin
Q96PU4	Chromatin
Q96T88-2	Chromatin
Q9BPX3	Chromatin
Q9HB58-6	Chromatin
Q9NQS7	Chromatin
Q9NRL2	Chromatin
Q9NTI5	Chromatin
Q9NTJ3	Chromatin
Q9UBU8	Chromatin
Q9UIG0	Chromatin
Q9UIS9-9	Chromatin
Q9UK61	Chromatin
Q9UQE7	Chromatin
A6NDG6	Cytosol
O14841	Cytosol
O95336	Cytosol
P00492	Cytosol
P07195	Cytosol
P08243	Cytosol
P08397	Cytosol
P16152	Cytosol
P16930	Cytosol
P17812	Cytosol
P19623	Cytosol
P29218-3	Cytosol
P29762	Cytosol
P31153	Cytosol
P34932	Cytosol
P37802	Cytosol
P37837	Cytosol
P40925-3	Cytosol
P48507	Cytosol
P48637	Cytosol
P49588	Cytosol
P50452	Cytosol
P50502	Cytosol
P51570-2	Cytosol
P52209	Cytosol
P52566	Cytosol
P52888	Cytosol
P53602	Cytosol
P61081	Cytosol
P78417	Cytosol
Q01433	Cytosol
Q01581	Cytosol
Q04446	Cytosol
Q04760	Cytosol
Q12882	Cytosol
Q13630	Cytosol
Q15102	Cytosol
Q15181	Cytosol
Q15274	Cytosol
Q16543	Cytosol
Q3KQV9	Cytosol
Q6XQN6	Cytosol
Q96KP4	Cytosol
Q99614	Cytosol
Q9BZX2	Cytosol
Q9HA64	Cytosol
Q9HAB8	Cytosol
Q9NQW7-3	Cytosol
Q9NRX4	Cytosol
Q9NT62	Cytosol
Q9NY33	Cytosol
Q9Y617	Cytosol
O00264	Endoplasmic Reticulum
O00400	Endoplasmic Reticulum
O15120	Endoplasmic Reticulum
O15269	Endoplasmic Reticulum
O15270	Endoplasmic Reticulum
O43292	Endoplasmic Reticulum
O60568	Endoplasmic Reticulum
O75477	Endoplasmic Reticulum
O94905	Endoplasmic Reticulum
O95292	Endoplasmic Reticulum
P04843	Endoplasmic Reticulum
P08240	Endoplasmic Reticulum
P09601	Endoplasmic Reticulum
P14625	Endoplasmic Reticulum
P16435	Endoplasmic Reticulum
P16615	Endoplasmic Reticulum
P18031	Endoplasmic Reticulum
P23219-5	Endoplasmic Reticulum
P27824-2	Endoplasmic Reticulum
P37268	Endoplasmic Reticulum
P48449	Endoplasmic Reticulum
P51571	Endoplasmic Reticulum
P51572-2	Endoplasmic Reticulum
Q00765	Endoplasmic Reticulum
Q03519	Endoplasmic Reticulum
Q12797	Endoplasmic Reticulum
Q13724	Endoplasmic Reticulum
Q15005	Endoplasmic Reticulum
Q15738	Endoplasmic Reticulum
Q16850	Endoplasmic Reticulum
Q5JRA6	Endoplasmic Reticulum
Q6IAN0	Endoplasmic Reticulum
Q6P1M0	Endoplasmic Reticulum
Q6UWP7	Endoplasmic Reticulum
Q6UWW8	Endoplasmic Reticulum
Q7Z2K6	Endoplasmic Reticulum
Q7Z7H5	Endoplasmic Reticulum
Q8IXB1	Endoplasmic Reticulum
Q8NBJ5	Endoplasmic Reticulum
Q8NBL1	Endoplasmic Reticulum
Q8NBS9	Endoplasmic Reticulum
Q8TC12	Endoplasmic Reticulum
Q8TCJ2	Endoplasmic Reticulum
Q92521	Endoplasmic Reticulum
Q92643	Endoplasmic Reticulum
Q969N2	Endoplasmic Reticulum
Q969V3	Endoplasmic Reticulum
Q96SQ9-2	Endoplasmic Reticulum
Q9BPW9-4	Endoplasmic Reticulum
Q9BQB6	Endoplasmic Reticulum
Q9BS26	Endoplasmic Reticulum
Q9BT22	Endoplasmic Reticulum
Q9BU23	Endoplasmic Reticulum
Q9BZQ6	Endoplasmic Reticulum
Q9H0X9	Endoplasmic Reticulum
Q9H3H5	Endoplasmic Reticulum
Q9H3N1	Endoplasmic Reticulum
Q9H6U8-3	Endoplasmic Reticulum
Q9HD20	Endoplasmic Reticulum
Q9NTJ5	Endoplasmic Reticulum
Q9P035	Endoplasmic Reticulum
Q9UBM7	Endoplasmic Reticulum
Q9UBV2	Endoplasmic Reticulum
Q9UGP8	Endoplasmic Reticulum
Q9Y4P3	Endoplasmic Reticulum
Q9Y5M8	Endoplasmic Reticulum
Q9Y673	Endoplasmic Reticulum
Q9Y679	Endoplasmic Reticulum
Q9Y680	Endoplasmic Reticulum
O00391	Golgi Apparatus
O00461	Golgi Apparatus
O00559-2	Golgi Apparatus
O60476	Golgi Apparatus
O60645-3	Golgi Apparatus
O60704	Golgi Apparatus
O75063	Golgi Apparatus
O94766	Golgi Apparatus
O95159	Golgi Apparatus
O95249	Golgi Apparatus
P22083	Golgi Apparatus
P26572	Golgi Apparatus
P33908	Golgi Apparatus
P98194-7	Golgi Apparatus
Q10469	Golgi Apparatus
Q10471	Golgi Apparatus
Q10472	Golgi Apparatus
Q11201	Golgi Apparatus
Q16706	Golgi Apparatus
Q7LGA3	Golgi Apparatus
Q86SF2	Golgi Apparatus
Q86X52	Golgi Apparatus
Q8IUH4	Golgi Apparatus
Q8NBJ4	Golgi Apparatus
Q8NDZ4	Golgi Apparatus
Q8NEW0	Golgi Apparatus
Q8TB61	Golgi Apparatus
Q8TBA6	Golgi Apparatus
Q92544	Golgi Apparatus
Q92896-2	Golgi Apparatus
Q96EC8	Golgi Apparatus
Q96L58	Golgi Apparatus
Q9BYC5	Golgi Apparatus
Q9GZM5	Golgi Apparatus
Q9H4A6	Golgi Apparatus
Q9HBR0	Golgi Apparatus
Q9NX62	Golgi Apparatus
Q9P2E5	Golgi Apparatus
Q9Y3E0	Golgi Apparatus
O00115	Lysosome
O00754	Lysosome
O14773	Lysosome
O15118	Lysosome
P04062	Lysosome
P06280	Lysosome
P06865	Lysosome
P07339	Lysosome
P07602-3	Lysosome
P07686	Lysosome
P07711	Lysosome
P07858	Lysosome
P08236	Lysosome
P10253	Lysosome
P10619	Lysosome
P11117	Lysosome
P11279	Lysosome
P11717	Lysosome
P13284	Lysosome
P15289	Lysosome
P15586	Lysosome
P15848	Lysosome
P16278	Lysosome
P17050	Lysosome
P20645	Lysosome
P25774	Lysosome
P35475	Lysosome
P42785	Lysosome
P50897	Lysosome
P53634	Lysosome
P61626	Lysosome
P86790	Lysosome
Q01459	Lysosome
Q13510-2	Lysosome
Q14108	Lysosome
Q68CP4	Lysosome
Q8NCC3	Lysosome
Q8NHP8	Lysosome
Q92820	Lysosome
Q96B45	Lysosome
Q96RQ9-2	Lysosome
Q99519	Lysosome
Q9H3G5	Lysosome
Q9HAT2	Lysosome
Q9NRA2	Lysosome
Q9NUM4	Lysosome
Q9UBR2	Lysosome
Q9UHL4	Lysosome
Q9Y2E5	Lysosome
A3KMH1	Mitochondria
O00330	Mitochondria
O00411	Mitochondria
O00483	Mitochondria
O14880	Mitochondria
O14949	Mitochondria
O15091	Mitochondria
O15382	Mitochondria
O43615	Mitochondria
O43716	Mitochondria
O43837	Mitochondria
O60313-2	Mitochondria
O75027-2	Mitochondria
O75208	Mitochondria
O75306	Mitochondria
O75380	Mitochondria
O75390	Mitochondria
O75439	Mitochondria
O75489	Mitochondria
O75880	Mitochondria
O75947	Mitochondria
O75964	Mitochondria
O76031	Mitochondria
O95169	Mitochondria
O95202	Mitochondria
O95299	Mitochondria
O96008	Mitochondria
P00367	Mitochondria
P00505	Mitochondria
P04181	Mitochondria
P05091	Mitochondria
P05165	Mitochondria
P05166-2	Mitochondria
P06576	Mitochondria
P07919	Mitochondria
P08559	Mitochondria
P08574	Mitochondria
P09001	Mitochondria
P09622	Mitochondria
P10515	Mitochondria
P10809	Mitochondria
P11177	Mitochondria
P11182	Mitochondria
P11310-2	Mitochondria
P13073	Mitochondria
P13804	Mitochondria
P13995	Mitochondria
P16219	Mitochondria
P19404	Mitochondria
P21912	Mitochondria
P21953	Mitochondria
P22033	Mitochondria
P22695	Mitochondria
P22830-2	Mitochondria
P23368	Mitochondria
P23786	Mitochondria
P24539	Mitochondria
P24752	Mitochondria
P26440	Mitochondria
P27144	Mitochondria
P28331-2	Mitochondria
P30038	Mitochondria
P30042	Mitochondria
P30084	Mitochondria
P30837	Mitochondria
P31040	Mitochondria
P31930	Mitochondria
P31937	Mitochondria
P35232	Mitochondria
P36776	Mitochondria
P36957	Mitochondria
P38117	Mitochondria
P40939	Mitochondria
P42126	Mitochondria
P42765	Mitochondria
P43304	Mitochondria
P43897	Mitochondria
P45954	Mitochondria
P48735	Mitochondria
P49411	Mitochondria
P49448	Mitochondria
P49590	Mitochondria
P49748-3	Mitochondria
P49821	Mitochondria
P50213	Mitochondria
P51398	Mitochondria
P51649-2	Mitochondria
P51970	Mitochondria
P53007	Mitochondria
P54098	Mitochondria
P55809	Mitochondria
P61604	Mitochondria
P62072	Mitochondria
P82650	Mitochondria
P82675	Mitochondria
P82912	Mitochondria
Q00325-2	Mitochondria
Q02127	Mitochondria
Q02218	Mitochondria
Q02252	Mitochondria
Q10713	Mitochondria
Q12849	Mitochondria
Q12931	Mitochondria
Q13084	Mitochondria
Q13423	Mitochondria
Q15070	Mitochondria
Q15118	Mitochondria
Q16134	Mitochondria
Q16698	Mitochondria
Q16762	Mitochondria
Q16822	Mitochondria
Q16836	Mitochondria
Q3SY69	Mitochondria
Q3ZCQ8-2	Mitochondria
Q4G0N4	Mitochondria
Q53H12	Mitochondria
Q5JRX3-2	Mitochondria
Q5JTZ9	Mitochondria
Q5T160	Mitochondria
Q6P444	Mitochondria
Q6PI48	Mitochondria
Q6UB35	Mitochondria
Q6UXV4	Mitochondria
Q7L8L6	Mitochondria
Q7Z3D6-2	Mitochondria
Q86UT6	Mitochondria
Q86Y39	Mitochondria
Q8N0X4	Mitochondria
Q8N183	Mitochondria
Q8NBN7	Mitochondria
Q8NC60	Mitochondria
Q8NCN5	Mitochondria
Q8NE86	Mitochondria
Q8NI60	Mitochondria
Q8TAA5	Mitochondria
Q8WWV3	Mitochondria
Q92667	Mitochondria
Q92947	Mitochondria
Q969S9	Mitochondria
Q96A35	Mitochondria
Q96AG3	Mitochondria
Q96CM8-2	Mitochondria
Q96DV4	Mitochondria
Q96EY8	Mitochondria
Q96GC5	Mitochondria
Q96I59	Mitochondria
Q96I99	Mitochondria
Q96IX5	Mitochondria
Q96NB2	Mitochondria
Q96RP9	Mitochondria
Q96RQ3	Mitochondria
Q96T66	Mitochondria
Q96TA2-2	Mitochondria
Q99714	Mitochondria
Q99798	Mitochondria
Q99807	Mitochondria
Q9BRT2	Mitochondria
Q9BVV7	Mitochondria
Q9BW92	Mitochondria
Q9BWM7	Mitochondria
Q9BX68	Mitochondria
Q9BXW7	Mitochondria
Q9BYC9	Mitochondria
Q9BZE1	Mitochondria
Q9H078-2	Mitochondria
Q9H0R6	Mitochondria
Q9H2W6	Mitochondria
Q9H3K2	Mitochondria
Q9H5Q4	Mitochondria
Q9H7H0	Mitochondria
Q9H845	Mitochondria
Q9H936	Mitochondria
Q9H9P8	Mitochondria
Q9HA77	Mitochondria
Q9HCC0	Mitochondria
Q9NNW7	Mitochondria
Q9NP81	Mitochondria
Q9NP92	Mitochondria
Q9NRX2	Mitochondria
Q9NSE4	Mitochondria
Q9NWU5	Mitochondria
Q9NZ45	Mitochondria
Q9P015	Mitochondria
Q9UBX3-2	Mitochondria
Q9UGM6	Mitochondria
Q9UHN1	Mitochondria
Q9UJS0	Mitochondria
Q9UKU7	Mitochondria
Q9Y2R0	Mitochondria
Q9Y2Z2-6	Mitochondria
Q9Y2Z4	Mitochondria
Q9Y305-4	Mitochondria
Q9Y3D3	Mitochondria
Q9Y4W6	Mitochondria
Q9Y5J9	Mitochondria
Q9Y6M9	Mitochondria
Q9Y6N5	Mitochondria
O00566	Nucleolus
O00567	Nucleolus
O15226-2	Nucleolus
O43818	Nucleolus
O60832	Nucleolus
O76021	Nucleolus
P22087	Nucleolus
P55769	Nucleolus
P56182	Nucleolus
P78316	Nucleolus
Q12788	Nucleolus
Q13895	Nucleolus
Q14137	Nucleolus
Q14690	Nucleolus
Q15050	Nucleolus
Q15061	Nucleolus
Q5C9Z4	Nucleolus
Q5JTH9	Nucleolus
Q8IY81	Nucleolus
Q8NI36	Nucleolus
Q8TDN6	Nucleolus
Q96GQ7	Nucleolus
Q99848	Nucleolus
Q9BVP2	Nucleolus
Q9BXY0	Nucleolus
Q9BYG3	Nucleolus
Q9BZE4	Nucleolus
Q9GZR2	Nucleolus
Q9H0A0	Nucleolus
Q9NQ55	Nucleolus
Q9NR30	Nucleolus
Q9NVP1	Nucleolus
Q9NW13	Nucleolus
Q9NX24	Nucleolus
Q9NY93	Nucleolus
Q9Y2X3	Nucleolus
Q9Y3T9	Nucleolus
Q9Y5J1	Nucleolus
C9JLW8	Nucleus
O00541	Nucleus
O15160	Nucleus
O43143	Nucleus
O43390	Nucleus
O43395	Nucleus
O43660	Nucleus
O43684-2	Nucleus
O60306	Nucleus
O60942	Nucleus
O75150	Nucleus
O75152	Nucleus
O75400	Nucleus
O75533	Nucleus
O75643	Nucleus
O75694	Nucleus
O75934	Nucleus
O94776	Nucleus
O95104	Nucleus
P07910-2	Nucleus
P08579	Nucleus
P08621	Nucleus
P09012	Nucleus
P09661	Nucleus
P12956	Nucleus
P13010	Nucleus
P14866	Nucleus
P19388	Nucleus
P23193	Nucleus
P26368	Nucleus
P27540	Nucleus
P35249	Nucleus
P35269	Nucleus
P35637	Nucleus
P35658-5	Nucleus
P40937	Nucleus
P41223	Nucleus
P42285	Nucleus
P43246	Nucleus
P51991	Nucleus
Q00839	Nucleus
Q01081	Nucleus
Q02040	Nucleus
Q05639	Nucleus
Q10570	Nucleus
Q12874	Nucleus
Q12996	Nucleus
Q13151	Nucleus
Q13185	Nucleus
Q13242	Nucleus
Q13263	Nucleus
Q13427	Nucleus
Q13435	Nucleus
Q13769	Nucleus
Q14498	Nucleus
Q15029	Nucleus
Q15233	Nucleus
Q15393	Nucleus
Q15397	Nucleus
Q15428	Nucleus
Q15459	Nucleus
Q1KMD3	Nucleus
Q2TAY7	Nucleus
Q53GS9	Nucleus
Q5VTL8	Nucleus
Q5VTR2	Nucleus
Q86W42	Nucleus
Q8IYB3	Nucleus
Q8N1F7	Nucleus
Q8N201	Nucleus
Q8NI27	Nucleus
Q8WWY3	Nucleus
Q8WXF1	Nucleus
Q96FV9	Nucleus
Q96GM8	Nucleus
Q96T37	Nucleus
Q99567	Nucleus
Q99575	Nucleus
Q9BUJ2	Nucleus
Q9BY42	Nucleus
Q9BZK7	Nucleus
Q9GZR7	Nucleus
Q9H0D6	Nucleus
Q9H6F5	Nucleus
Q9NQG5	Nucleus
Q9NYF8	Nucleus
Q9P2I0	Nucleus
Q9UBL3	Nucleus
Q9Y2W1	Nucleus
Q9Y383	Nucleus
Q9Y3B4	Nucleus
A8MXV4	Peroxisome
O00116	Peroxisome
O14734	Peroxisome
O15228	Peroxisome
O15254	Peroxisome
O75381	Peroxisome
O96011	Peroxisome
P09110	Peroxisome
P28288	Peroxisome
P33897	Peroxisome
P51659	Peroxisome
P56589	Peroxisome
Q08426	Peroxisome
Q15067-2	Peroxisome
Q2T9J0	Peroxisome
Q6YN16	Peroxisome
Q86WA8	Peroxisome
Q8N4Q0	Peroxisome
Q8NBU5	Peroxisome
Q8WVX9	Peroxisome
Q92968	Peroxisome
Q96K12	Peroxisome
Q9BTZ2	Peroxisome
Q9BY49	Peroxisome
Q9NUI1	Peroxisome
Q9P0Z9	Peroxisome
Q9UJ83	Peroxisome
Q9Y2Q3	Peroxisome
Q9Y5Y5-2	Peroxisome
B0I1T2	Plasma Membrane
O00161	Plasma Membrane
O15031	Plasma Membrane
O15394	Plasma Membrane
O60353	Plasma Membrane
O60503	Plasma Membrane
O60669	Plasma Membrane
O75695	Plasma Membrane
O95980	Plasma Membrane
P01892	Plasma Membrane
P04921	Plasma Membrane
P05023	Plasma Membrane
P05362	Plasma Membrane
P05556	Plasma Membrane
P06756	Plasma Membrane
P07333	Plasma Membrane
P08575	Plasma Membrane
P08582	Plasma Membrane
P08648	Plasma Membrane
P10586	Plasma Membrane
P11166	Plasma Membrane
P11215-2	Plasma Membrane
P11234-2	Plasma Membrane
P12318	Plasma Membrane
P13612	Plasma Membrane
P13987	Plasma Membrane
P15144	Plasma Membrane
P15151	Plasma Membrane
P16070	Plasma Membrane
P16284	Plasma Membrane
P18084	Plasma Membrane
P19440	Plasma Membrane
P20020	Plasma Membrane
P20138	Plasma Membrane
P20701-2	Plasma Membrane
P22732	Plasma Membrane
P23634	Plasma Membrane
P32942	Plasma Membrane
P32970	Plasma Membrane
P50151	Plasma Membrane
P50895	Plasma Membrane
P55082	Plasma Membrane
Q03405	Plasma Membrane
Q08334	Plasma Membrane
Q10588	Plasma Membrane
Q12913	Plasma Membrane
Q13641	Plasma Membrane
Q13740-2	Plasma Membrane
Q14126	Plasma Membrane
Q14699	Plasma Membrane
Q15262-3	Plasma Membrane
Q15758	Plasma Membrane
Q6GTX8	Plasma Membrane
Q6PCB8	Plasma Membrane
Q7Z2K8	Plasma Membrane
Q7Z5N4	Plasma Membrane
Q86VZ1	Plasma Membrane
Q8NG11	Plasma Membrane
Q8NHJ6-2	Plasma Membrane
Q8NHJ6-3	Plasma Membrane
Q969P0	Plasma Membrane
Q96F46	Plasma Membrane
Q96I34	Plasma Membrane
Q96PE1	Plasma Membrane
Q9C0B5	Plasma Membrane
Q9GZY6	Plasma Membrane
Q9NRM0	Plasma Membrane
Q9NWQ8	Plasma Membrane
Q9UIB8	Plasma Membrane
Q9UIW2	Plasma Membrane
Q9Y624	Plasma Membrane

## Sheet: Summary
Subcellular Class	Number of protein markers
40S/60S Ribosome	75
Chromatin	73
Cytosol	52
Endoplasmic Reticulum	69
Golgi Apparatus	39
Lysosome	49
Mitochondria	197
Nucleolus	38
Nucleus	91
Peroxisome	29
Plasma Membrane	71
