# Supplementary material for: Spatiotemporal proteomic profiling of the pro-inflammatory response to lipopolysaccharide in the THP-1 human leukaemia cell line
Source: Nat Commun. 2021 Oct 1;12:5773. doi: 10.1038/s41467-021-26000-9 (PMC8486773; doi:10.1038/s41467-021-26000-9)
Supplement: Supplementary file 11 — Supplementary data 8 [file 41467_2021_26000_MOESM11_ESM.xlsx]

## Sheet: Data
Supplementary Data 08 - Translocating proteins
Protein Accession	GN	Description	markers	location.pred.unstimulated	location.pred.LPS	translocation	tagm.mcmc.probability.unstimulated	tagm.mcmc.outlier.unstimulated	localisation.prob.unstimulated	tagm.mcmc.probability.LPS	tagm.mcmc.outlier.LPS	localisation.prob.LPS	L2_distance
O00303	EIF3F	Eukaryotic translation initiation factor 3 subunit F	unknown	Cytosol	Nucleus	type1	0.999999	2.32e-09	0.999999	1	7.27e-09	1	1
O14964	HGS	Isoform 2 of Hepatocyte growth factor-regulated tyrosine kinase substrate	unknown	Cytosol	Plasma Membrane	type1	1	1.46e-09	1	0.999744	0.000146329	0.999597	0.9995
O15127	SCAMP2	Secretory carrier-associated membrane protein 2	unknown	Plasma Membrane	Lysosome	type1	0.999917	8.2e-05	0.999835	0.999999	5.51e-13	0.999999	0.9998
O15321	TM9SF1	Transmembrane 9 superfamily member 1	unknown	Golgi Apparatus	Endoplasmic Reticulum	type1	1	1.95e-08	1	0.993328	3.57e-05	0.993293	0.9867
O43719	HTATSF1	HIV Tat-specific factor 1	unknown	Cytosol	Nucleus	type1	1	4.27e-10	1	1	1.12e-11	1	1
O60573	EIF4E2	Eukaryotic translation initiation factor 4E type 2	unknown	Cytosol	Nucleus	type1	0.9997	0.00134876	0.998352	1	3.98e-06	0.999996	0.9994
O75064	DENND4B	DENN domain-containing protein 4B	unknown	Chromatin	Cytosol	type1	1	5.27e-08	1	0.99999	0.0025284	0.997462	1
O75427	LRCH4	Leucine-rich repeat and calponin homology domain-containing protein 4	unknown	Plasma Membrane	Lysosome	type1	1	2.23e-09	1	0.99984	7.09e-09	0.99984	0.9997
O75781	PALM	Isoform 2 of Paralemmin-1	unknown	Plasma Membrane	Lysosome	type1	1	4.98e-12	1	0.999974	1.01e-10	0.999974	0.9999
O75821	EIF3G	Eukaryotic translation initiation factor 3 subunit G	unknown	Cytosol	Nucleus	type1	1	5.62e-07	0.999999	1	1.31e-11	1	1
O75822	EIF3J	Isoform 2 of Eukaryotic translation initiation factor 3 subunit J	unknown	Cytosol	Nucleus	type1	1	3.95e-14	1	1	1.3e-06	0.999999	1
O95450	ADAMTS2	A disintegrin and metalloproteinase with thrombospondin motifs 2	unknown	Lysosome	Golgi Apparatus	type1	0.998485	2.74e-07	0.998485	1	7.75e-07	0.999999	0.9974
O95900	TRUB2	Probable tRNA pseudouridine synthase 2	unknown	Peroxisome	Mitochondria	type1	1	0.000523941	0.999476	0.9999	7.33e-08	0.9999	0.9998
P00746	CFD	Complement factor D	unknown	Plasma Membrane	Lysosome	type1	0.999996	5.09e-14	0.999996	0.999998	1.72e-09	0.999998	1
P07947	YES1	Tyrosine-protein kinase Yes	unknown	Plasma Membrane	Lysosome	type1	0.999995	4.08e-18	0.999995	0.999985	1.7e-11	0.999985	1
P07996	THBS1	Thrombospondin-1	unknown	Lysosome	Golgi Apparatus	type1	1	9.74e-14	1	0.996457	7.97e-06	0.996449	0.9929
P08754	GNAI3	Guanine nucleotide-binding protein G(k) subunit alpha	unknown	Plasma Membrane	Lysosome	type1	0.999997	1.21e-15	0.999997	0.999988	1.8e-08	0.999988	1
P12270	TPR	Isoform 2 of Nucleoprotein TPR	unknown	Cytosol	Nucleus	type1	1	1.14e-13	1	0.999916	4.94e-11	0.999916	0.9998
P19338	NCL	Nucleolin	unknown	Cytosol	Nucleus	type1	0.999998	1.37e-12	0.999998	0.996919	1.02e-10	0.996919	0.9938
P23588	EIF4B	Eukaryotic translation initiation factor 4B	unknown	Cytosol	Nucleus	type1	1	0.000629065	0.999371	1	4.35e-05	0.999957	1
P26038	MSN	Moesin	unknown	Lysosome	Plasma Membrane	type1	1	1.85e-06	0.999998	0.999383	7.11e-06	0.999375	0.9988
P27708	CAD	CAD protein	unknown	Cytosol	Nucleus	type1	1	0.00330202	0.996698	0.999918	2.33e-06	0.999916	0.9998
P30566	ADSL	Isoform 2 of Adenylosuccinate lyase	unknown	Cytosol	Nucleus	type1	0.998761	9.57e-07	0.99876	0.999988	1.79e-06	0.999987	0.9975
P30876	POLR2B	DNA-directed RNA polymerase II subunit RPB2	unknown	Cytosol	Nucleus	type1	0.992858	7.63e-05	0.992782	1	0.00529736	0.994703	0.9858
P31943	HNRNPH1	Heterogeneous nuclear ribonucleoprotein H	unknown	Cytosol	Nucleus	type1	0.999991	1.14e-09	0.999991	0.999396	0.000152414	0.999244	0.9988
P32246	CCR1	C-C chemokine receptor type 1	unknown	Lysosome	Plasma Membrane	type1	0.999217	3.99e-07	0.999216	0.999999	4.01e-06	0.999995	0.9984
P34910-2	EVI2B	Protein EVI2B	unknown	Lysosome	Plasma Membrane	type1	0.999934	3.07e-05	0.999904	1	1.04e-07	1	0.9999
P49585	PCYT1A	Choline-phosphate cytidylyltransferase A	unknown	Cytosol	Nucleus	type1	0.99958	0.000108138	0.999472	1	2.54e-05	0.999975	0.9992
P49810	PSEN2	Isoform 2 of Presenilin-2	unknown	Lysosome	Plasma Membrane	type1	1	6.28e-14	1	0.999653	3.02e-07	0.999653	0.9993
P50148	GNAQ	Guanine nucleotide-binding protein G(q) subunit alpha	unknown	Plasma Membrane	Lysosome	type1	0.999828	2.36e-13	0.999828	0.999837	3.87e-08	0.999837	0.9993
P51149	RAB7A	Ras-related protein Rab-7a	unknown	Lysosome	Endoplasmic Reticulum	type1	0.997588	0.00242235	0.995172	0.999968	1.29e-06	0.999967	0.9952
P52292	KPNA2	Importin subunit alpha-1	unknown	Cytosol	Nucleus	type1	0.999516	1.93e-06	0.999514	1	0.000446232	0.999554	0.999
P52789	HK2	Hexokinase-2	unknown	Cytosol	Nucleus	type1	1	1.48e-08	1	1	0.00195539	0.998045	1
P55884-2	EIF3B	Isoform 2 of Eukaryotic translation initiation factor 3 subunit B	unknown	Cytosol	Nucleus	type1	1	8.43e-12	1	1	3.36e-05	0.999966	1
P60228	EIF3E	Eukaryotic translation initiation factor 3 subunit E	unknown	Cytosol	Nucleus	type1	1	0.000213002	0.999787	1	6.23e-07	0.999999	1
P60604	UBE2G2	Isoform 2 of Ubiquitin-conjugating enzyme E2 G2	unknown	Lysosome	Endoplasmic Reticulum	type1	0.997604	0.00137053	0.996237	1	8.14e-10	1	0.9952
P60842	EIF4A1	Eukaryotic initiation factor 4A-I	unknown	Cytosol	Nucleus	type1	0.999998	1.45e-06	0.999996	0.999891	3.62e-05	0.999855	0.9998
P60953	CDC42	Cell division control protein 42 homolog	unknown	Cytosol	Plasma Membrane	type1	1	0.000316602	0.999683	1	2.67e-10	1	1
P61006	RAB8A	Ras-related protein Rab-8A	unknown	Lysosome	Endoplasmic Reticulum	type1	1	2.1e-05	0.999979	0.999935	6.32e-07	0.999934	0.9999
P61923-4	COPZ1	Coatomer subunit zeta-1	unknown	Cytosol	Nucleus	type1	1	9.05e-15	1	0.999421	0.000993222	0.998428	0.9988
P98082	DAB2	Disabled homolog 2	unknown	Lysosome	Plasma Membrane	type1	1	2.7e-12	1	1	1.53e-07	1	1
Q00577	PURA	Transcriptional activator protein Pur-alpha	unknown	Cytosol	Nucleus	type1	1	0.000122935	0.999877	1	0.00093949	0.999061	1
Q05D32	CTDSPL2	Isoform 2 of CTD small phosphatase-like protein 2	unknown	Chromatin	Nucleus	type1	1	5.62e-18	1	1	2.9e-07	1	1
Q12933-2	TRAF2	Isoform 4 of TNF receptor-associated factor 2	unknown	Nucleus	Cytosol	type1	0.999992	5.23e-06	0.999986	0.999994	0.00848838	0.991505	1
Q13148	TARDBP	Isoform 2 of TAR DNA-binding protein 43	unknown	Cytosol	Nucleus	type1	0.999997	7.33e-07	0.999997	1	1.86e-05	0.999981	1
Q13347	EIF3I	Eukaryotic translation initiation factor 3 subunit I	unknown	Cytosol	Nucleus	type1	0.999995	9.87e-10	0.999995	1	3.61e-11	1	1
Q13425	SNTB2	Isoform 2 of Beta-2-syntrophin	unknown	Lysosome	Plasma Membrane	type1	0.99949	1.26e-08	0.99949	0.999954	1.75e-07	0.999954	0.9989
Q13443	ADAM9	Disintegrin and metalloproteinase domain-containing protein 9	unknown	Plasma Membrane	Lysosome	type1	1	2.8e-15	1	0.999996	5.79e-08	0.999996	1
Q13547	HDAC1	Histone deacetylase 1	unknown	Cytosol	Nucleus	type1	0.999952	1.42e-07	0.999951	1	2.14e-06	0.999998	0.9999
Q13563	PKD2	Isoform 2 of Polycystin-2	unknown	Lysosome	Endoplasmic Reticulum	type1	0.998931	4.41e-08	0.998931	0.999173	6.54e-08	0.999173	0.9962
Q13636	RAB31	Ras-related protein Rab-31	unknown	Lysosome	Endoplasmic Reticulum	type1	0.996968	0.00224234	0.994733	0.99998	2.73e-08	0.99998	0.994
Q14152	EIF3A	Eukaryotic translation initiation factor 3 subunit A	unknown	Cytosol	Nucleus	type1	0.998286	2.79e-06	0.998283	1	5.92e-08	1	0.9966
Q14240-2	EIF4A2	Isoform 2 of Eukaryotic initiation factor 4A-II	unknown	Cytosol	Nucleus	type1	0.999974	7.97e-08	0.999974	1	1.75e-06	0.999998	0.9999
Q14241	TCEB3	Transcription elongation factor B polypeptide 3	unknown	Chromatin	Nucleus	type1	0.999943	9e-10	0.999943	1	3.2e-06	0.999997	0.9999
Q16270	IGFBP7	Insulin-like growth factor-binding protein 7	unknown	Plasma Membrane	Lysosome	type1	1	2.19e-10	1	0.99931	1.96e-10	0.99931	0.9986
Q16531	DDB1	DNA damage-binding protein 1	unknown	Cytosol	Nucleus	type1	1	7.38e-11	1	0.999999	2.21e-06	0.999997	1
Q5W111	SPRYD7	SPRY domain-containing protein 7	unknown	Lysosome	Plasma Membrane	type1	0.999999	3.19e-15	0.999999	1	1.82e-14	1	1
Q6Y1H2	HACD2	Very-long-chain (3R)-3-hydroxyacyl-CoA dehydratase 2	unknown	Endoplasmic Reticulum	Lysosome	type1	1	1.81e-09	1	0.992848	9.6e-08	0.992848	0.9929
Q7L1Q6-3	BZW1	Isoform 2 of Basic leucine zipper and W2 domain-containing protein 1	unknown	Cytosol	Nucleus	type1	1	5.68e-06	0.999994	1	1.29e-08	1	1
Q7L2H7	EIF3M	Eukaryotic translation initiation factor 3 subunit M	unknown	Cytosol	Nucleus	type1	1	5.5e-10	1	1	1.42e-06	0.999999	1
Q7Z5R6	APBB1IP	Amyloid beta A4 precursor protein-binding family B member 1-interacting protein	unknown	Cytosol	Plasma Membrane	type1	1	0.000268545	0.999731	1	5.31e-17	1	1
Q86TX2	ACOT1	Acyl-coenzyme A thioesterase 1	unknown	Mitochondria	Peroxisome	type1	1	2.76e-11	1	0.999951	3.33e-08	0.999951	0.9999
Q8IWC1	MAP7D3	MAP7 domain-containing protein 3	unknown	Chromatin	Nucleus	type1	1	0.00115519	0.998845	1	1.52e-06	0.999998	1
Q8IWT6	LRRC8A	Volume-regulated anion channel subunit LRRC8A	unknown	Lysosome	Endoplasmic Reticulum	type1	0.999993	6.87e-05	0.999925	0.996531	2.61e-09	0.996531	0.9931
Q8IYS2-2	KIAA2013	Uncharacterized protein KIAA2013	unknown	Golgi Apparatus	Endoplasmic Reticulum	type1	0.999999	6.99e-08	0.999999	0.999995	1.04e-07	0.999995	1
Q8N0U8	VKORC1L1	Vitamin K epoxide reductase complex subunit 1-like protein 1	unknown	Endoplasmic Reticulum	Lysosome	type1	1	2.04e-08	1	0.999943	0.000182946	0.99976	0.9999
Q8N983-4	MRPL43	Isoform 4 of 39S ribosomal protein L43, mitochondrial	unknown	Mitochondria	Peroxisome	type1	1	6.71e-13	1	0.999995	4.11e-07	0.999995	1
Q8NBN3	TMEM87A	Isoform 3 of Transmembrane protein 87A	unknown	Lysosome	Plasma Membrane	type1	1	1.17e-12	1	1	2.59e-14	1	1
Q8WTV0-2	SCARB1	Isoform 2 of Scavenger receptor class B member 1	unknown	Plasma Membrane	Lysosome	type1	1	1e-16	1	1	1.29e-09	1	1
Q8WWK9-5	CKAP2	Isoform 2 of Cytoskeleton-associated protein 2	unknown	Chromatin	Nucleus	type1	0.993908	2.53e-11	0.993908	0.999861	3.17e-08	0.999861	0.9876
Q92576	PHF3	PHD finger protein 3	unknown	Chromatin	Nucleus	type1	0.999988	6.79e-10	0.999988	1	9.97e-07	0.999999	1
Q92615	LARP4B	La-related protein 4B	unknown	Nucleus	40S/60S Ribosome	type1	0.999985	0.000694336	0.999291	0.997523	2.3e-05	0.9975	0.995
Q92945	KHSRP	Far upstream element-binding protein 2	unknown	Cytosol	Nucleus	type1	0.999841	3.8e-09	0.999841	1	9.93e-10	1	0.9997
Q96C24	SYTL4	Synaptotagmin-like protein 4	unknown	Plasma Membrane	Lysosome	type1	1	0.00207963	0.99792	0.999999	1.14e-06	0.999998	1
Q96CM3	RPUSD4	RNA pseudouridylate synthase domain-containing protein 4	unknown	Mitochondria	Peroxisome	type1	1	6.54e-09	1	1	4.8e-07	1	1
Q96DP5	MTFMT	Methionyl-tRNA formyltransferase, mitochondrial	unknown	Mitochondria	Peroxisome	type1	1	2.99e-10	1	1	4.79e-09	1	1
Q96FN4	CPNE2	Isoform 2 of Copine-2	unknown	Cytosol	Plasma Membrane	type1	1	2.41e-11	1	0.999976	6.61e-09	0.999976	1
Q96GS6-2	ABHD17A	Isoform 2 of Protein ABHD17A	unknown	Lysosome	Plasma Membrane	type1	0.999999	4.59e-12	0.999999	1	2.87e-06	0.999997	1
Q96QD8	SLC38A2	Sodium-coupled neutral amino acid transporter 2	unknown	Lysosome	Plasma Membrane	type1	0.994259	5.06e-09	0.994259	1	4.68e-07	1	0.9886
Q99613	EIF3CL	Isoform 2 of Eukaryotic translation initiation factor 3 subunit C	unknown	Cytosol	Nucleus	type1	0.999957	1.56e-07	0.999957	1	6.74e-07	0.999999	0.9999
Q99816	TSG101	Isoform 2 of Tumor susceptibility gene 101 protein	unknown	Cytosol	Plasma Membrane	type1	1	7.91e-09	1	0.99989	0.000161078	0.999729	0.9998
Q9BRK5	SDF4	Isoform 3 of 45 kDa calcium-binding protein	unknown	Golgi Apparatus	Endoplasmic Reticulum	type1	0.998629	5.26e-07	0.998628	1	3.92e-10	1	0.9973
Q9BUH6	C9orf142	Protein PAXX	unknown	Chromatin	Nucleus	type1	1	0.00742783	0.992572	1	7.11e-07	0.999999	1
Q9BY44	EIF2A	Eukaryotic translation initiation factor 2A	unknown	Nucleus	40S/60S Ribosome	type1	0.999986	4.93e-05	0.999936	0.991829	0.00132869	0.990511	0.9837
Q9GZX9	TWSG1	Twisted gastrulation protein homolog 1	unknown	Endoplasmic Reticulum	Lysosome	type1	1	2.57e-10	1	0.999999	3.73e-06	0.999995	1
Q9H0E2	TOLLIP	Isoform 2 of Toll-interacting protein	unknown	Cytosol	Plasma Membrane	type1	1	3.54e-07	1	0.999985	3.99e-05	0.999945	1
Q9H0U4	RAB1C	Putative Ras-related protein Rab-1C	unknown	Lysosome	Endoplasmic Reticulum	type1	0.999922	0.00751916	0.992403	1	7.68e-05	0.999923	0.9998
Q9H6Y7	RNF167	E3 ubiquitin-protein ligase RNF167	unknown	Lysosome	Plasma Membrane	type1	1	2.44e-17	1	1	6.3e-07	0.999999	1
Q9HAV4	XPO5	Exportin-5	unknown	Cytosol	Nucleus	type1	1	3.36e-10	1	0.99997	3.8e-08	0.99997	0.9999
Q9HBH1	PDF	Peptide deformylase, mitochondrial	unknown	Peroxisome	Mitochondria	type1	1	7.5e-05	0.999925	1	1.41e-12	1	1
Q9HC07	TMEM165	Transmembrane protein 165	unknown	Golgi Apparatus	Endoplasmic Reticulum	type1	1	0.00792533	0.992075	0.995157	1.13e-07	0.995157	0.9929
Q9HC35	EML4	Echinoderm microtubule-associated protein-like 4	unknown	Chromatin	Nucleus	type1	0.999999	4.78e-06	0.999995	1	0.000163828	0.999836	1
Q9HD45	TM9SF3	Transmembrane 9 superfamily member 3	unknown	Golgi Apparatus	Endoplasmic Reticulum	type1	1	1.32e-11	1	0.999958	6.12e-05	0.999897	0.9999
Q9NPF2	CHST11	Carbohydrate sulfotransferase 11	unknown	Lysosome	Plasma Membrane	type1	0.993662	0.00094935	0.992718	0.999986	0.000226211	0.999759	0.9937
Q9NPH3	IL1RAP	Interleukin-1 receptor accessory protein	unknown	Plasma Membrane	Lysosome	type1	1	2.75e-16	1	0.99646	2.63e-11	0.99646	0.9929
Q9NQH7	XPNPEP3	Probable Xaa-Pro aminopeptidase 3	unknown	Peroxisome	Mitochondria	type1	1	4.37e-06	0.999996	1	2.56e-15	1	1
Q9NRW1	RAB6B	Ras-related protein Rab-6B	unknown	Lysosome	Plasma Membrane	type1	1	2.32e-05	0.999977	0.998343	1.32e-09	0.998343	0.9967
Q9NVA2-2	2011-09-01	Isoform 2 of Septin-11	unknown	Chromatin	Nucleus	type1	0.990137	3.98e-06	0.990133	1	0.00149594	0.998504	0.9804
Q9NW97	TMEM51	Transmembrane protein 51	unknown	Lysosome	Plasma Membrane	type1	0.999929	2.65e-07	0.999928	1	5.26e-11	1	0.9999
Q9NXA8	SIRT5	NAD-dependent protein deacylase sirtuin-5, mitochondrial	unknown	Mitochondria	Peroxisome	type1	1	0.000682156	0.999318	1	1.78e-05	0.999982	1
Q9UBQ5	EIF3K	Eukaryotic translation initiation factor 3 subunit K	unknown	Cytosol	Nucleus	type1	1	4.15e-13	1	1	2.08e-10	1	1
Q9UHW9	SLC12A6	Isoform 3 of Solute carrier family 12 member 6	unknown	Lysosome	Plasma Membrane	type1	0.999997	6.7e-11	0.999997	1	1.96e-07	1	1
Q9UK45	LSM7	U6 snRNA-associated Sm-like protein LSm7	unknown	Cytosol	Nucleus	type1	1	6.55e-09	1	1	2.23e-05	0.999978	1
Q9UKM7	MAN1B1	Endoplasmic reticulum mannosyl-oligosaccharide 1,2-alpha-mannosidase	unknown	Golgi Apparatus	Endoplasmic Reticulum	type1	1	1.27e-06	0.999999	0.999759	6.23e-05	0.999697	0.9995
Q9ULC3	RAB23	Ras-related protein Rab-23	unknown	Plasma Membrane	Lysosome	type1	0.999963	1.31e-09	0.999963	0.999991	0.000481001	0.99951	0.9999
Q9ULV4-3	CORO1C	Coronin-1C	unknown	Cytosol	Plasma Membrane	type1	1	1.03e-08	1	0.999978	0.00446222	0.995516	1
Q9UNZ5	C19orf53	Leydig cell tumor 10 kDa protein homolog	unknown	40S/60S Ribosome	Nucleus	type1	1	2.06e-07	1	1	0.00247134	0.997529	1
Q9Y230	RUVBL2	RuvB-like 2	unknown	Cytosol	Nucleus	type1	0.999158	0.000103526	0.999055	0.999997	0.00168062	0.998316	0.9983
Q9Y240	CLEC11A	C-type lectin domain family 11 member A	unknown	Lysosome	Endoplasmic Reticulum	type1	1	1.23e-08	1	0.999915	1.76e-07	0.999915	0.9998
Q9Y262	EIF3L	Isoform 2 of Eukaryotic translation initiation factor 3 subunit L	unknown	Cytosol	Nucleus	type1	0.999989	8.95e-10	0.999989	1	1.61e-06	0.999998	1
Q9Y3B9	RRP15	RRP15-like protein	unknown	Nucleolus	Nucleus	type1	0.991578	4.06e-14	0.991578	1	6.46e-10	1	0.9832
Q9Y696	CLIC4	Chloride intracellular channel protein 4	unknown	Cytosol	Plasma Membrane	type1	1	3.15e-11	1	0.999842	2.92e-05	0.999813	0.9997
A0JNW5	UHRF1BP1L	UHRF1-binding protein 1-like	unknown	unknown	Plasma Membrane	type2	0.634052	1	5.57e-08	1	1.76e-05	0.999982	0.7679
O43865	AHCYL1	Adenosylhomocysteinase 2	unknown	unknown	Plasma Membrane	type2	0.996634	1	0	1	0.000181789	0.999818	0.9966
O60784-2	TOM1	Target of Myb protein 1	unknown	unknown	Plasma Membrane	type2	0.999999	1	2.25e-13	1	0.00380771	0.996192	1
O75044	SRGAP2C	SLIT-ROBO Rho GTPase-activating protein 2C	unknown	unknown	Plasma Membrane	type2	1	1	1.05e-11	1	1.93e-10	1	1
O75689	ADAP1	Arf-GAP with dual PH domain-containing protein 1	unknown	unknown	Plasma Membrane	type2	0.638819	1	0	1	3.19e-05	0.999968	0.5371
O75940	SMNDC1	Survival of motor neuron-related-splicing factor 30	unknown	unknown	Nucleus	type2	0.902283	1	1.29e-12	1	1.37e-07	1	0.8141
O95486	SEC24A	Protein transport protein Sec24A	unknown	unknown	Nucleus	type2	0.999941	0.99984	0.000159933	1	6.4e-05	0.999936	0.9999
P04406	GAPDH	Isoform 2 of Glyceraldehyde-3-phosphate dehydrogenase	unknown	unknown	Nucleus	type2	0.775639	0.999997	1.98e-06	1	2.15e-05	0.999978	0.6016
P08567	PLEK	Pleckstrin	unknown	unknown	Plasma Membrane	type2	1	0.999791	0.000208761	1	5.69e-09	1	1
P14923	JUP	Junction plakoglobin	unknown	unknown	Plasma Membrane	type2	0.94788	1	0	0.999998	1.29e-07	0.999998	0.8985
P20339	RAB5A	Ras-related protein Rab-5A	unknown	unknown	Endoplasmic Reticulum	type2	0.999931	0.999816	0.000183814	0.999282	7.28e-09	0.999282	0.9991
P20933	AGA	N(4)-(beta-N-acetylglucosaminyl)-L-asparaginase	unknown	unknown	Lysosome	type2	0.970384	1	1.29e-12	1	5.73e-06	0.999994	0.9713
P31323	PRKAR2B	cAMP-dependent protein kinase type II-beta regulatory subunit	unknown	unknown	Plasma Membrane	type2	1	0.999731	0.000269058	0.999932	9.08e-06	0.999923	0.9999
P35240	NF2	Isoform 6 of Merlin	unknown	unknown	Plasma Membrane	type2	0.888043	1	3.59e-14	1	6.13e-06	0.999994	0.7901
P50479	PDLIM4	PDZ and LIM domain protein 4	unknown	unknown	Plasma Membrane	type2	0.992784	0.999998	1.84e-06	1	1.55e-10	1	0.9856
P51003	PAPOLA	Isoform 2 of Poly(A) polymerase alpha	unknown	unknown	Nucleus	type2	0.997636	0.999983	1.73e-05	1	1.14e-07	1	0.9976
P61018-2	RAB4B	Isoform 2 of Ras-related protein Rab-4B	unknown	unknown	Endoplasmic Reticulum	type2	0.903737	1	6.58e-14	0.99997	1.1e-05	0.999959	0.8172
P61106	RAB14	Ras-related protein Rab-14	unknown	unknown	Endoplasmic Reticulum	type2	0.936519	1	7.73e-10	0.99901	0.000464826	0.998545	0.9386
P61586	RHOA	Transforming protein RhoA	unknown	unknown	Plasma Membrane	type2	0.725424	1	4.64e-14	1	1.7e-06	0.999998	0.5263
P63000-2	RAC1	Isoform B of Ras-related C3 botulinum toxin substrate 1	unknown	unknown	Plasma Membrane	type2	0.717044	1	3.18e-16	1	5.34e-05	0.999947	0.5142
Q02338	BDH1	D-beta-hydroxybutyrate dehydrogenase, mitochondrial	unknown	unknown	Mitochondria	type2	0.801924	1	0	1	9.27e-11	1	0.8411
Q08209-2	PPP3CA	Isoform 2 of Serine/threonine-protein phosphatase 2B catalytic subunit alpha isoform	unknown	unknown	Plasma Membrane	type2	1	1	2.86e-08	0.991947	2.13e-06	0.991945	0.984
Q09028	RBBP4	Isoform 2 of Histone-binding protein RBBP4	unknown	unknown	Nucleus	type2	0.999997	1	5.76e-09	1	7.66e-06	0.999992	1
Q0JRZ9	FCHO2	F-BAR domain only protein 2	unknown	unknown	Plasma Membrane	type2	1	1	9.05e-13	1	1.57e-06	0.999998	1
Q12965	MYO1E	Unconventional myosin-Ie	unknown	unknown	Cytosol	type2	1	0.999983	1.72e-05	0.999971	0.000773647	0.999197	1
Q13137-4	CALCOCO2	Isoform 3 of Calcium-binding and coiled-coil domain-containing protein 2	unknown	unknown	Plasma Membrane	type2	1	1	3.86e-08	1	6.07e-12	1	1
Q13501	SQSTM1	Isoform 2 of Sequestosome-1	unknown	unknown	Plasma Membrane	type2	1	1	1e-08	1	1.68e-09	1	1
Q13637	RAB32	Ras-related protein Rab-32	unknown	unknown	Endoplasmic Reticulum	type2	0.855679	1	7.47e-09	1	8.92e-06	0.999991	0.8765
Q14847	LASP1	Isoform 2 of LIM and SH3 domain protein 1	unknown	unknown	Plasma Membrane	type2	0.999816	1	1.24e-13	1	2.57e-07	1	0.9998
Q15311	RALBP1	RalA-binding protein 1	unknown	unknown	Plasma Membrane	type2	0.999995	1	6.91e-08	1	4.87e-09	1	1
Q15654	TRIP6	Thyroid receptor-interacting protein 6	unknown	unknown	Plasma Membrane	type2	0.935089	1	6.88e-13	1	0.00324476	0.996755	0.9389
Q15942	ZYX	Zyxin	unknown	unknown	Plasma Membrane	type2	0.961116	1	7.14e-14	1	2.29e-07	1	0.9626
Q16537	PPP2R5E	Serine/threonine-protein phosphatase 2A 56 kDa regulatory subunit epsilon isoform	unknown	unknown	Plasma Membrane	type2	1	1	0	1	5.58e-09	1	1
Q53R41	FASTKD1	FAST kinase domain-containing protein 1, mitochondrial	unknown	unknown	Mitochondria	type2	0.942999	1	0	1	8.03e-12	1	0.8895
Q5JTD0	TJAP1	Isoform 3 of Tight junction-associated protein 1	unknown	unknown	Plasma Membrane	type2	0.646525	1	3.18e-14	1	5.62e-08	1	0.7715
Q5TBA9	FRY	Protein furry homolog	unknown	unknown	Cytosol	type2	0.748481	1	0	1	0.000244332	0.999756	0.6894
Q6P161	MRPL54	39S ribosomal protein L54, mitochondrial	unknown	unknown	Mitochondria	type2	0.999861	1	6.99e-15	1	4.13e-18	1	0.9999
Q7L0J3	SV2A	Isoform 2 of Synaptic vesicle glycoprotein 2A	unknown	unknown	Lysosome	type2	1	1	1.87e-10	1	5.79e-05	0.999942	1
Q86YS7	C2CD5	C2 domain-containing protein 5	unknown	unknown	Plasma Membrane	type2	0.961802	1	7.03e-09	1	6.59e-09	1	0.9251
Q8N392	ARHGAP18	Rho GTPase-activating protein 18	unknown	unknown	Plasma Membrane	type2	1	1	3e-10	0.999995	5.09e-07	0.999995	1
Q8N490	PNKD	Probable hydrolase PNKD	unknown	unknown	Golgi Apparatus	type2	0.999412	0.999994	5.71e-06	0.999967	0.00038007	0.999587	0.9994
Q8NBZ7-2	UXS1	Isoform 2 of UDP-glucuronic acid decarboxylase 1	unknown	unknown	Endoplasmic Reticulum	type2	0.999928	0.999473	0.000526995	1	1.48e-07	1	0.9999
Q8NDX1	PSD4	Isoform 2 of PH and SEC7 domain-containing protein 4	unknown	unknown	Plasma Membrane	type2	0.929607	1	1.93e-07	0.999859	2.4e-08	0.999859	0.8641
Q8NFA0	USP6	Isoform 2 of Ubiquitin carboxyl-terminal hydrolase 6	unknown	unknown	Plasma Membrane	type2	0.928323	1	1.37e-10	0.999554	0.00172781	0.997826	0.933
Q93052	LPP	Lipoma-preferred partner	unknown	unknown	Plasma Membrane	type2	1	1	1.7e-13	1	1.26e-06	0.999999	1
Q96B36-3	AKT1S1	Proline-rich AKT1 substrate 1	unknown	unknown	Plasma Membrane	type2	0.504338	1	0	1	1.42e-07	1	0.712
Q96E22	NUS1	Dehydrodolichyl diphosphate synthase complex subunit NUS1	unknown	unknown	Endoplasmic Reticulum	type2	1	1	8.22e-15	0.999994	4.88e-07	0.999993	1
Q96HV5	TMEM41A	Transmembrane protein 41A	unknown	unknown	Endoplasmic Reticulum	type2	0.659382	1	2.26e-14	0.999984	1.63e-05	0.999968	0.7658
Q96SB3	PPP1R9B	Neurabin-2	unknown	unknown	Plasma Membrane	type2	1	0.999989	1.12e-05	1	7.89e-05	0.999921	1
Q9BUL8	PDCD10	Programmed cell death protein 10	unknown	unknown	Plasma Membrane	type2	1	0.999998	1.51e-06	1	1.12e-06	0.999999	1
Q9H4I3	TRABD	TraB domain-containing protein	unknown	unknown	Peroxisome	type2	0.999428	1	9.91e-11	1	3.25e-08	1	0.9994
Q9H6E4	CCDC134	Coiled-coil domain-containing protein 134	unknown	unknown	Endoplasmic Reticulum	type2	0.730349	1	1.22e-08	1	3.31e-14	1	0.803
Q9NQG6	MIEF1	Mitochondrial dynamics protein MID51	unknown	unknown	Peroxisome	type2	0.984305	1	1.86e-09	0.999644	0.00129469	0.99835	0.9842
Q9NX00	TMEM160	Transmembrane protein 160	unknown	unknown	Mitochondria	type2	0.999983	1	2.44e-15	1	0.000262692	0.999737	1
Q9NZD8	SPG21	Maspardin	unknown	unknown	Plasma Membrane	type2	0.771406	1	0	1	2.63e-08	1	0.8233
Q9P003	CNIH4	Protein cornichon homolog 4	unknown	unknown	Endoplasmic Reticulum	type2	0.633609	0.999997	2.17e-06	0.999679	1.46e-06	0.999678	0.7674
Q9UDW1	UQCR10	Isoform 2 of Cytochrome b-c1 complex subunit 9	unknown	unknown	Mitochondria	type2	0.937838	1	3.77e-10	1	2.66e-11	1	0.9011
Q9UHD9	UBQLN2	Ubiquilin-2	unknown	unknown	Cytosol	type2	0.567582	1	1.83e-15	1	5.35e-08	1	0.7532
Q9ULQ1-3	TPCN1	Two pore calcium channel protein 1	unknown	unknown	Lysosome	type2	0.968966	1	3.55e-15	1	1.69e-10	1	0.9699
Q9UQN3	CHMP2B	Charged multivesicular body protein 2b	unknown	unknown	Lysosome	type2	0.506072	0.999997	1.3e-06	1	8.05e-06	0.999992	0.7473
Q9Y3A6	TMED5	Transmembrane emp24 domain-containing protein 5	unknown	unknown	Endoplasmic Reticulum	type2	1	1	1.53e-13	1	1.21e-11	1	1
Q9Y613	FHOD1	FH1/FH2 domain-containing protein 1	unknown	unknown	Plasma Membrane	type2	1	0.999444	0.000555949	1	9.68e-05	0.999903	1
O43237	DYNC1LI2	Cytoplasmic dynein 1 light intermediate chain 2	unknown	Chromatin	unknown	type3	0.997799	1.93e-07	0.997799	0.987927	0.999892	0.000106359	0.9717
O43293	DAPK3	Death-associated protein kinase 3	unknown	Nucleus	unknown	type3	1	0.000895803	0.999104	0.998353	1	1.17e-12	0.9982
O43314	PPIP5K2	Inositol hexakisphosphate and diphosphoinositol-pentakisphosphate kinase 2	unknown	Chromatin	unknown	type3	1	6.14e-05	0.999939	1	0.999724	0.000275897	1
O43516	WIPF1	Isoform 2 of WAS/WASL-interacting protein family member 1	unknown	Chromatin	unknown	type3	1	0.00113251	0.998867	0.999999	1	5.72e-12	1
O43747	AP1G1	Isoform 2 of AP-1 complex subunit gamma-1	unknown	Cytosol	unknown	type3	1	0.000425615	0.999574	0.813184	1	1e-12	0.8431
O43768	ENSA	Isoform 2 of Alpha-endosulfine	unknown	Cytosol	unknown	type3	1	8.42e-05	0.999916	0.999361	1	0	0.9994
O60504	SORBS3	Vinexin	unknown	Chromatin	unknown	type3	1	0.000613058	0.999387	0.966163	1	4.93e-15	0.9624
O94903	PROSC	Proline synthase co-transcribed bacterial homolog protein	unknown	Cytosol	unknown	type3	0.999993	0.000476943	0.999516	0.993381	0.999983	1.72e-05	0.9868
P07203	GPX1	Isoform 2 of Glutathione peroxidase 1	unknown	Cytosol	unknown	type3	1	2.6e-08	1	0.999797	1	5.08e-10	0.9996
P0CG12	CHTF8	Chromosome transmission fidelity protein 8 homolog isoform 2	unknown	40S/60S Ribosome	unknown	type3	0.999807	2.68e-06	0.999805	0.999924	0.999982	1.75e-05	0.9997
P15954	COX7C	Cytochrome c oxidase subunit 7C, mitochondrial	unknown	Mitochondria	unknown	type3	1	7.42e-14	1	0.999999	1	0	1
P35270	SPR	Sepiapterin reductase	unknown	Cytosol	unknown	type3	1	3.61e-05	0.999964	1	1	2.11e-15	1
P35613	BSG	Isoform 4 of Basigin	unknown	Lysosome	unknown	type3	0.999977	8.48e-11	0.999977	0.999999	1	1.11e-16	1
P36404	ARL2	ADP-ribosylation factor-like protein 2	unknown	Cytosol	unknown	type3	1	3.41e-12	1	0.674404	1	0	0.5825
P41250	GARS	Glycine--tRNA ligase	unknown	Cytosol	unknown	type3	1	0.00214796	0.997852	0.974957	1	1.91e-14	0.9505
P49458	SRP9	Signal recognition particle 9 kDa protein	unknown	Nucleus	unknown	type3	1	1.03e-07	1	0.999983	0.999982	1.84e-05	1
P53990-2	IST1	Isoform 5 of IST1 homolog	unknown	Cytosol	unknown	type3	1	0.00235826	0.997642	0.922661	0.999999	8.62e-07	0.9285
P56381	ATP5E	ATP synthase subunit epsilon, mitochondrial	unknown	Mitochondria	unknown	type3	1	1.05e-17	1	0.526992	1	5.85e-17	0.7507
P63167	DYNLL1	Dynein light chain 1, cytoplasmic	unknown	Cytosol	unknown	type3	1	8.03e-12	1	1	1	2.41e-09	1
P67812-3	SEC11A	Isoform 3 of Signal peptidase complex catalytic subunit SEC11A	unknown	Lysosome	unknown	type3	1	6.26e-10	1	0.408837	1	2.18e-15	0.6215
P68032	ACTG2	Actin, gamma-enteric smooth muscle	unknown	Cytosol	unknown	type3	1	4.34e-16	1	0.998179	1	4.43e-16	0.9964
P80217-2	IFI35	Interferon-induced 35 kDa protein	unknown	Cytosol	unknown	type3	0.991545	8.28e-08	0.991545	1	0.999489	0.000511234	0.9832
P82921	MRPS21	28S ribosomal protein S21, mitochondrial	unknown	Mitochondria	unknown	type3	1	3.54e-16	1	0.999148	1	1.3e-07	0.9991
Q13098-7	GPS1	COP9 signalosome complex subunit 1	unknown	Cytosol	unknown	type3	1	2.29e-11	1	1	1	2.14e-10	1
Q14139-2	UBE4A	Isoform 2 of Ubiquitin conjugation factor E4 A	unknown	Cytosol	unknown	type3	0.999999	4.21e-09	0.999999	0.969223	0.999992	7.32e-06	0.9394
Q15035	TRAM2	Translocating chain-associated membrane protein 2	unknown	Endoplasmic Reticulum	unknown	type3	1	3.1e-08	1	0.629642	0.999997	1.58e-06	0.7511
Q15046-2	KARS	Isoform Mitochondrial of Lysine--tRNA ligase	unknown	Cytosol	unknown	type3	1	4.64e-05	0.999954	0.999991	1	8.91e-08	1
Q5M775	SPECC1	Isoform 2 of Cytospin-B	unknown	Chromatin	unknown	type3	1	6.1e-10	1	0.999415	1	1.78e-12	0.9994
Q5TZA2	CROCC	Isoform 2 of Rootletin	unknown	Nucleus	unknown	type3	0.999174	8.73e-06	0.999165	0.967538	1	4.9e-12	0.9624
Q5XKK7	FAM219B	Isoform 2 of Protein FAM219B	unknown	Lysosome	unknown	type3	0.999999	1.54e-12	0.999999	1	1	9.99e-12	1
Q6GMV3	PTRHD1	Putative peptidyl-tRNA hydrolase PTRHD1	unknown	Cytosol	unknown	type3	1	0.0021801	0.99782	0.909886	1	1.1e-14	0.8279
Q6P1L8	MRPL14	39S ribosomal protein L14, mitochondrial	unknown	Mitochondria	unknown	type3	1	4.01e-17	1	1	0.999649	0.000351248	1
Q86V48	LUZP1	Isoform 3 of Leucine zipper protein 1	unknown	Chromatin	unknown	type3	0.999965	0.0040367	0.995928	0.995843	0.999999	8.02e-07	0.9958
Q86W92	PPFIBP1	Liprin-beta-1	unknown	Plasma Membrane	unknown	type3	1	1.89e-11	1	0.999993	1	8.99e-15	1
Q86WR7	PROSER2	Proline and serine-rich protein 2	unknown	Plasma Membrane	unknown	type3	1	1.13e-10	1	1	1	0	1
Q8N884	MB21D1	Cyclic GMP-AMP synthase	unknown	Chromatin	unknown	type3	0.999984	2.52e-08	0.999984	0.99998	0.999709	0.000291452	0.9999
Q96HE9	PRR11	Proline-rich protein 11	unknown	Endoplasmic Reticulum	unknown	type3	1	1.74e-05	0.999983	0.989534	0.999994	5.93e-06	0.9833
Q99570	PIK3R4	Phosphoinositide 3-kinase regulatory subunit 4	unknown	Cytosol	unknown	type3	1	0.000267769	0.999732	0.999917	0.999796	0.000204458	0.9998
Q99735	MGST2	Microsomal glutathione S-transferase 2	unknown	Lysosome	unknown	type3	1	1.61e-09	1	0.996194	0.999918	8.18e-05	0.9962
Q9BUQ8	DDX23	Probable ATP-dependent RNA helicase DDX23	unknown	Nucleus	unknown	type3	1	3.86e-13	1	0.738561	0.999772	0.000168155	0.5455
Q9BW27	NUP85	Nuclear pore complex protein Nup85	unknown	Cytosol	unknown	type3	0.999991	1.08e-08	0.999991	1	0.999784	0.000215761	1
Q9GZS1-2	POLR1E	Isoform 2 of DNA-directed RNA polymerase I subunit RPA49	unknown	Chromatin	unknown	type3	0.993724	7.69e-06	0.993716	0.98747	1	6.58e-16	0.9627
Q9GZT8	NIF3L1	Isoform 4 of Coiled-coil domain-containing protein 169	unknown	Cytosol	unknown	type3	1	2.92e-07	1	0.929108	1	0	0.8632
Q9H7D0	DOCK5	Dedicator of cytokinesis protein 5	unknown	Chromatin	unknown	type3	1	1.62e-05	0.999984	0.999978	1	3.51e-09	1
Q9NPI1-2	BRD7	Isoform 2 of Bromodomain-containing protein 7	unknown	Chromatin	unknown	type3	0.999897	0.000448155	0.999449	0.99682	1	8.97e-12	0.9935
Q9NXG6-3	P4HTM	Transmembrane prolyl 4-hydroxylase	unknown	Endoplasmic Reticulum	unknown	type3	1	1.22e-10	1	0.878075	0.999998	1.55e-06	0.8929
Q9UI30	TRMT112	Isoform 2 of Multifunctional methyltransferase subunit TRM112-like protein	unknown	Cytosol	unknown	type3	1	1.76e-06	0.999998	1	0.999954	4.6e-05	1
Q9Y375	NDUFAF1	Complex I intermediate-associated protein 30, mitochondrial	unknown	Mitochondria	unknown	type3	1	3.97e-12	1	0.999938	1	4.99e-11	0.9999
Q9Y6H1	CHCHD2P9	Putative coiled-coil-helix-coiled-coil-helix domain-containing protein CHCHD2P9, mitochondrial	unknown	Mitochondria	unknown	type3	1	8.89e-05	0.999911	0.999886	1	4.56e-07	0.9999
O43427	FIBP	Isoform Short of Acidic fibroblast growth factor intracellular-binding protein	unknown	unknown	unknown	type4	0.999986	1	0	0.999996	0.972698	0.0273016	1
O43617	TRAPPC3	Trafficking protein particle complex subunit 3	unknown	unknown	unknown	type4	0.999987	1	0	1	0.999891	0.000109368	1
O43815	STRN	Striatin	unknown	unknown	unknown	type4	1	0.999995	5.42e-06	0.999987	0.965472	0.0345272	1
O60488	ACSL4	Isoform Short of Long-chain-fatty-acid--CoA ligase 4	unknown	unknown	unknown	type4	1	0.999996	4.15e-06	1	0.999449	0.000550996	1
P00519-2	ABL1	Isoform IB of Tyrosine-protein kinase ABL1	unknown	unknown	unknown	type4	1	0.158054	0.841946	1	0.999884	0.000115575	1
P08134	RHOC	Rho-related GTP-binding protein RhoC	unknown	unknown	unknown	type4	1	0.821665	0.178335	0.999996	0.999993	7.03e-06	1
P09417	QDPR	Dihydropteridine reductase	unknown	unknown	unknown	type4	1	0.0869438	0.913056	1	0.992623	0.00737674	1
P09525	ANXA4	Annexin A4	unknown	unknown	unknown	type4	1	1	9.77e-15	1	1	0	1
P20338	RAB4A	Ras-related protein Rab-4A	unknown	unknown	unknown	type4	1	0.300924	0.699076	1	0.029437	0.970563	1
P23919	DTYMK	Isoform 2 of Thymidylate kinase	unknown	unknown	unknown	type4	1	0.0400053	0.959995	1	1	3.33e-16	1
P36969	GPX4	Isoform Cytoplasmic of Phospholipid hydroperoxide glutathione peroxidase, mitochondrial	unknown	unknown	unknown	type4	0.999996	0.488273	0.511725	1	0.999987	1.28e-05	1
P49189	ALDH9A1	4-trimethylaminobutyraldehyde dehydrogenase	unknown	unknown	unknown	type4	1	0.99993	6.96e-05	1	1	0	1
P49840	GSK3A	Glycogen synthase kinase-3 alpha	unknown	unknown	unknown	type4	1	0.970467	0.0295326	1	0.393141	0.606859	1
P51151	RAB9A	Ras-related protein Rab-9A	unknown	unknown	unknown	type4	1	0.0142877	0.985712	0.999993	0.999983	1.68e-05	1
P52758	HRSP12	Ribonuclease UK114	unknown	unknown	unknown	type4	1	0.444448	0.555552	0.999969	1	0	1
P55957-2	BID	BH3-interacting domain death agonist	unknown	unknown	unknown	type4	1	0.037549	0.962451	0.999989	1	0	1
P62330	ARF6	ADP-ribosylation factor 6	unknown	unknown	unknown	type4	1	0.999998	2.1e-06	1	1	2.42e-14	1
Q12768	KIAA0196	WASH complex subunit strumpellin	unknown	unknown	unknown	type4	1	0.999999	6.46e-07	1	0.162586	0.837414	1
Q14764	MVP	Major vault protein	unknown	unknown	unknown	type4	0.999999	0.999984	1.59e-05	1	0.997896	0.00210379	1
Q15528	MED22	Mediator of RNA polymerase II transcription subunit 22	unknown	unknown	unknown	type4	0.999999	0.603446	0.396554	0.999979	0.948507	0.0514915	1
Q16775	HAGH	Hydroxyacylglutathione hydrolase, mitochondrial	unknown	unknown	unknown	type4	0.999998	1	4.13e-11	0.999997	1	5.55e-16	1
Q4G0F5	VPS26B	Vacuolar protein sorting-associated protein 26B	unknown	unknown	unknown	type4	1	0.999906	9.36e-05	0.999998	1	1.3e-08	1
Q8N0X7	SPG20	Spartin	unknown	unknown	unknown	type4	1	0.99178	0.00822002	0.999995	0.411169	0.588828	1
Q8N335	GPD1L	Glycerol-3-phosphate dehydrogenase 1-like protein	unknown	unknown	unknown	type4	1	0.24509	0.75491	1	0.999997	2.97e-06	1
Q92974	ARHGEF2	Isoform 3 of Rho guanine nucleotide exchange factor 2	unknown	unknown	unknown	type4	1	0.999984	1.59e-05	1	0.991991	0.00800863	1
Q96JJ3	ELMO2	Engulfment and cell motility protein 2	unknown	unknown	unknown	type4	1	0.736208	0.263792	1	0.999991	9.34e-06	1
Q9BXW6	OSBPL1A	Isoform 4 of Oxysterol-binding protein-related protein 1	unknown	unknown	unknown	type4	0.999991	0.999987	1.27e-05	1	0.953543	0.0464571	1
Q9NRV9	HEBP1	Heme-binding protein 1	unknown	unknown	unknown	type4	1	0.989462	0.0105375	0.999997	1	3.16e-12	1
Q9ULA0	DNPEP	Aspartyl aminopeptidase	unknown	unknown	unknown	type4	0.999981	0.295108	0.704878	0.999998	0.998566	0.00143358	1
Q9UNE7	STUB1	Isoform 2 of E3 ubiquitin-protein ligase CHIP	unknown	unknown	unknown	type4	1	1	1.17e-14	1	0.11125	0.88875	1

## Sheet: Column Legend
Column header	Description
Accession	The unique gene identifier corresponding to the master protein of a quantified protein group reported by Proteome Discoverer (5% FDR).
markers	The marker set used for TAGM classification of protein subcellular localisation
location.pred.unstimulated	The final prediction of the master protein subcellular localisation based on its localisation probability in the unstimulated dataset; only proteins with a localisation probability of at least 99 % were retained
location.pred.LPS	As above, for the 12h-LPS LOPIT data
translocation	Proteins that translocate following 12h-LPS stimulation. These are split into 1 of 4 different types of translocation events, type 1: organelle-to-organelle, type 2: unknown-to-organelle, type 3: organelle-to-unknown, type 4: proteins that exhibit large scale movements that do not fall into categories 1-3.
tagm.mcmc.probability.unstimulated	The posterior probability for the master protein subcellular allocations by TAGM-MCMC in the unstimulated LOPIT data
tagm.mcmc.probability.LPS	As above, for the 12h-LPS stimulated LOPIT data
tagm.mcmc.outlier.unstimulated	The posterior probability for the master protein to belong to the outlier component rather than any of the annotated subcellular markers in the unstimulated LOPIT data
tagm.mcmc.outlier.LPS	As above, for the 12h-LPS stimulated LOPIT data
localisation.prob.unstimulated	The localisation probability for the master protein to belong to a subcellular class in the unstimulated LOPIT data; defined as a product of the TAGM-MCMC probability and 1 - TAGM-MCMC outlier in the unstimulated LOPIT data
localisation.prob.LPS	As above, for the 12h-LPS stimulated LOPIT data
L2_distance	The natural L2 distance between joint posterior probabilities for the unstimulated and joint posterior probabilities for the 12h-LPS stimulated LOPIT data

## Sheet: Summary
Translocation type	Number of translocating proteins
Type 1: organelle-to-organelle	112
Type 2: organelle-to-unknown	62
Type 3: unknown-to-organelle	49
Type 4: unlabelled proteins with large L2	30
Total number of translocating proteins	253
