# Supplementary material for: Spatiotemporal proteomic profiling of the pro-inflammatory response to lipopolysaccharide in the THP-1 human leukaemia cell line
Source: Nat Commun. 2021 Oct 1;12:5773. doi: 10.1038/s41467-021-26000-9 (PMC8486773; doi:10.1038/s41467-021-26000-9)
Supplement: Supplementary file 12 — Supplementary data 9 [file 41467_2021_26000_MOESM12_ESM.xlsx]

## Sheet: Results from literature search
Supplementary Data 09 - LPS/TLR4 immune response and innate immune response proteins.
Accession	GN	Description	Localisation Prediction (unstimulated)	Localisation Prediction (LPS)	type1_translocation	type2_translocation	type3_translocation	type4_translocation	Previoulsy associated with LPS/TLR4 immune response	Previoulsy associated with innate immune response	Reference
Q9UNZ5	C19orf53	Leydig cell tumor 10 kDa protein homolog	40S/60S Ribosome	Nucleus	TRUE	FALSE	FALSE	FALSE	Unknown	Unknown
O75064	DENND4B	DENN domain-containing protein 4B	Chromatin	Cytosol	TRUE	FALSE	FALSE	FALSE	Unknown	Unknown
Q05D32	CTDSPL2	Isoform 2 of CTD small phosphatase-like protein 2	Chromatin	Nucleus	TRUE	FALSE	FALSE	FALSE	Unknown	Unknown
Q14241	TCEB3	Transcription elongation factor B polypeptide 3	Chromatin	Nucleus	TRUE	FALSE	FALSE	FALSE	Unknown	Unknown	J Pineal Res. 2006 May;40(4):305-11. doi: 10.1111/j.1600-079X.2006.00317.x.
Q8IWC1	MAP7D3	MAP7 domain-containing protein 3	Chromatin	Nucleus	TRUE	FALSE	FALSE	FALSE	Unknown	Unknown
Q8WWK9-5	CKAP2	Isoform 2 of Cytoskeleton-associated protein 2	Chromatin	Nucleus	TRUE	FALSE	FALSE	FALSE	Unknown	yes	Int J Biol Macromol. 2018 Aug;115:1233-1240. doi: 10.1016/j.ijbiomac.2018.04.153.
Q92576	PHF3	PHD finger protein 3	Chromatin	Nucleus	TRUE	FALSE	FALSE	FALSE	Unknown	Unknown
Q9BUH6	C9orf142	Protein PAXX	Chromatin	Nucleus	TRUE	FALSE	FALSE	FALSE	Unknown	Unknown
Q9HC35	EML4	Echinoderm microtubule-associated protein-like 4	Chromatin	Nucleus	TRUE	FALSE	FALSE	FALSE	Unknown	Unknown
Q9NVA2-2	SEPT11	Isoform 2 of Septin-11	Chromatin	Nucleus	TRUE	FALSE	FALSE	FALSE	Unknown	yes	Mol Biol Cell. 2008 Apr;19(4):1717-26. doi: 10.1091/mbc.e07-07-0641. Epub 2008 Feb 13.
O00303	EIF3F	Eukaryotic translation initiation factor 3 subunit F	Cytosol	Nucleus	TRUE	FALSE	FALSE	FALSE	Unknown	yes	Version 2. Proc Natl Acad Sci U S A. 2009 Mar 17;106(11):4071-8. doi: 10.1073/pnas.0900557106.
O43719	HTATSF1	HIV Tat-specific factor 1	Cytosol	Nucleus	TRUE	FALSE	FALSE	FALSE	Unknown	Unknown
O60573	EIF4E2	Eukaryotic translation initiation factor 4E type 2	Cytosol	Nucleus	TRUE	FALSE	FALSE	FALSE	Unknown	yes	Fish Shellfish Immunol. 2018 Nov;82:121-129. doi: 10.1016/j.fsi.2018.08.020.
O75821	EIF3G	Eukaryotic translation initiation factor 3 subunit G	Cytosol	Nucleus	TRUE	FALSE	FALSE	FALSE	Unknown	Unknown
O75822	EIF3J	Isoform 2 of Eukaryotic translation initiation factor 3 subunit J	Cytosol	Nucleus	TRUE	FALSE	FALSE	FALSE	Unknown	Unknown
P12270	TPR	Isoform 2 of Nucleoprotein TPR	Cytosol	Nucleus	TRUE	FALSE	FALSE	FALSE	Unknown	Unknown
P19338	NCL	Nucleolin	Cytosol	Nucleus	TRUE	FALSE	FALSE	FALSE	Yes	yes	Cell Biol Int. 2011 Jul;35(7):677-85. doi: 10.1042/CBI20100625.
P23588	EIF4B	Eukaryotic translation initiation factor 4B	Cytosol	Nucleus	TRUE	FALSE	FALSE	FALSE	Unknown	yes	J Virol. 2014 Aug;88(15):8375-85. doi: 10.1128/JVI.00126-14.
P27708	CAD	CAD protein	Cytosol	Nucleus	TRUE	FALSE	FALSE	FALSE	Unknown	Unknown
P30566	ADSL	Isoform 2 of Adenylosuccinate lyase	Cytosol	Nucleus	TRUE	FALSE	FALSE	FALSE	Unknown	Unknown
P30876	POLR2B	DNA-directed RNA polymerase II subunit RPB2	Cytosol	Nucleus	TRUE	FALSE	FALSE	FALSE	Unknown	Unknown
P31943	HNRNPH1	Heterogeneous nuclear ribonucleoprotein H	Cytosol	Nucleus	TRUE	FALSE	FALSE	FALSE	Unknown	Unknown
P49585	PCYT1A	Choline-phosphate cytidylyltransferase A	Cytosol	Nucleus	TRUE	FALSE	FALSE	FALSE	Unknown	Unknown
P52292	KPNA2	Importin subunit alpha-1	Cytosol	Nucleus	TRUE	FALSE	FALSE	FALSE	Unknown	yes	J Virol. 2007 Sep;81(18):9812-24. doi: 10.1128/JVI.01012-07.
P52789	HK2	Hexokinase-2	Cytosol	Nucleus	TRUE	FALSE	FALSE	FALSE	yes	yes	J Immunol. 2018 Sep 1;201(5):1510-1521. doi: 10.4049/jimmunol.1701522
P55884-2	EIF3B	Isoform 2 of Eukaryotic translation initiation factor 3 subunit B	Cytosol	Nucleus	TRUE	FALSE	FALSE	FALSE	Unknown	Unknown
P60228	EIF3E	Eukaryotic translation initiation factor 3 subunit E	Cytosol	Nucleus	TRUE	FALSE	FALSE	FALSE	Unknown	Unknown
P60842	EIF4A1	Eukaryotic initiation factor 4A-I	Cytosol	Nucleus	TRUE	FALSE	FALSE	FALSE	Unknown	Unknown
P61923-4	COPZ1	Coatomer subunit zeta-1	Cytosol	Nucleus	TRUE	FALSE	FALSE	FALSE	Unknown	yes	Cancer Lett. 2020 Apr 28;476:106-119. doi: 10.1016/j.canlet.2020.02.011
Q00577	PURA	Transcriptional activator protein Pur-alpha	Cytosol	Nucleus	TRUE	FALSE	FALSE	FALSE	Unknown	Unknown
Q13148	TARDBP	Isoform 2 of TAR DNA-binding protein 43	Cytosol	Nucleus	TRUE	FALSE	FALSE	FALSE	Unknown	yes	Sci Rep. 2019 Jun 11;9(1):8462. doi: 10.1038/s41598-019-44934-5.
Q13347	EIF3I	Eukaryotic translation initiation factor 3 subunit I	Cytosol	Nucleus	TRUE	FALSE	FALSE	FALSE	Unknown	yes	Vet Microbiol. 2017 Dec;212:59-66. doi: 10.1016/j.vetmic.2017.10.021.
Q13547	HDAC1	Histone deacetylase 1	Cytosol	Nucleus	TRUE	FALSE	FALSE	FALSE	yes	yes	Sci Rep. 2019 Jul 8;9(1):9859. doi: 10.1038/s41598-019-46361-y.
Q14152	EIF3A	Eukaryotic translation initiation factor 3 subunit A	Cytosol	Nucleus	TRUE	FALSE	FALSE	FALSE	Unknown	yes	mBio. 2014 Sep 16;5(5):e01463-14. doi: 10.1128/mBio.01463-14.
Q14240-2	EIF4A2	Isoform 2 of Eukaryotic initiation factor 4A-II	Cytosol	Nucleus	TRUE	FALSE	FALSE	FALSE	Unknown	Unknown
Q16531	DDB1	DNA damage-binding protein 1	Cytosol	Nucleus	TRUE	FALSE	FALSE	FALSE	Unknown	yes	Cell Host Microbe. 2014 Dec 10;16(6):722-35. doi: 10.1016/j.chom.2014.10.014.
Q7L1Q6-3	BZW1	Isoform 2 of Basic leucine zipper and W2 domain-containing protein 1	Cytosol	Nucleus	TRUE	FALSE	FALSE	FALSE	Unknown	Unknown
Q7L2H7	EIF3M	Eukaryotic translation initiation factor 3 subunit M	Cytosol	Nucleus	TRUE	FALSE	FALSE	FALSE	Unknown	Unknown
Q92945	KHSRP	Far upstream element-binding protein 2	Cytosol	Nucleus	TRUE	FALSE	FALSE	FALSE	yes	yes	Cell Biol Int. 2017 Aug;41(8):871-878. doi: 10.1002/cbin.10804. / Nat Microbiol. 2017 Mar 1;2:17022. doi: 10.1038/nmicrobiol.2017.22.
Q99613	EIF3CL	Isoform 2 of Eukaryotic translation initiation factor 3 subunit C	Cytosol	Nucleus	TRUE	FALSE	FALSE	FALSE	Unknown	Unknown
Q9HAV4	XPO5	Exportin-5	Cytosol	Nucleus	TRUE	FALSE	FALSE	FALSE	Unknown	Unknown
Q9UBQ5	EIF3K	Eukaryotic translation initiation factor 3 subunit K	Cytosol	Nucleus	TRUE	FALSE	FALSE	FALSE	Unknown	Unknown
Q9UK45	LSM7	U6 snRNA-associated Sm-like protein LSm7	Cytosol	Nucleus	TRUE	FALSE	FALSE	FALSE	Unknown	Unknown
Q9Y230	RUVBL2	RuvB-like 2	Cytosol	Nucleus	TRUE	FALSE	FALSE	FALSE	Unknown	Unknown
Q9Y262	EIF3L	Isoform 2 of Eukaryotic translation initiation factor 3 subunit L	Cytosol	Nucleus	TRUE	FALSE	FALSE	FALSE	Unknown	Unknown
O14964	HGS	Isoform 2 of Hepatocyte growth factor-regulated tyrosine kinase substrate	Cytosol	Plasma Membrane	TRUE	FALSE	FALSE	FALSE	Unknown	Unknown
P60953	CDC42	Cell division control protein 42 homolog	Cytosol	Plasma Membrane	TRUE	FALSE	FALSE	FALSE	yes	yes	Cell Res. 2008 Jul;18(7):745-55. doi: 10.1038/cr.2008.65.
Q7Z5R6	APBB1IP	Amyloid beta A4 precursor protein-binding family B member 1-interacting protein	Cytosol	Plasma Membrane	TRUE	FALSE	FALSE	FALSE	Unknown	yes	Cell Mol Life Sci. 2013 Jul;70(13):2395-410. doi: 10.1007/s00018-013-1268-6.
Q96FN4	CPNE2	Isoform 2 of Copine-2	Cytosol	Plasma Membrane	TRUE	FALSE	FALSE	FALSE	Unknown	Unknown
Q99816	TSG101	Isoform 2 of Tumor susceptibility gene 101 protein	Cytosol	Plasma Membrane	TRUE	FALSE	FALSE	FALSE	yes	yes	PLoS One. 2013 Sep 18;8(9):e75227. doi: 10.1371/journal.pone.0075227.
Q9H0E2	TOLLIP	Isoform 2 of Toll-interacting protein	Cytosol	Plasma Membrane	TRUE	FALSE	FALSE	FALSE	yes	yes	J Biol Chem. 2002 Mar 1;277(9):7059-65. doi: 10.1074/jbc.M109537200.
Q9ULV4-3	CORO1C	Coronin-1C	Cytosol	Plasma Membrane	TRUE	FALSE	FALSE	FALSE	Unknown	Unknown
Q9Y696	CLIC4	Chloride intracellular channel protein 4	Cytosol	Plasma Membrane	TRUE	FALSE	FALSE	FALSE	yes	yes	J Biol Chem. 2017 Jul 21;292(29):12077-12087. doi: 10.1074/jbc.M117.797126.
Q6Y1H2	HACD2	Very-long-chain (3R)-3-hydroxyacyl-CoA dehydratase 2	Endoplasmic Reticulum	Lysosome	TRUE	FALSE	FALSE	FALSE	Unknown	Unknown
Q8N0U8	VKORC1L1	Vitamin K epoxide reductase complex subunit 1-like protein 1	Endoplasmic Reticulum	Lysosome	TRUE	FALSE	FALSE	FALSE	Unknown	Unknown
Q9GZX9	TWSG1	Twisted gastrulation protein homolog 1	Endoplasmic Reticulum	Lysosome	TRUE	FALSE	FALSE	FALSE	Unknown	Unknown
O15321	TM9SF1	Transmembrane 9 superfamily member 1	Golgi Apparatus	Endoplasmic Reticulum	TRUE	FALSE	FALSE	FALSE	yes	Unknown	Immunogenetics. 2010 Oct;62(10):681-99. doi: 10.1007/s00251-010-0472-x
Q8IYS2-2	KIAA2013	Uncharacterized protein KIAA2013	Golgi Apparatus	Endoplasmic Reticulum	TRUE	FALSE	FALSE	FALSE	Unknown	Unknown
Q9BRK5	SDF4	Isoform 3 of 45 kDa calcium-binding protein	Golgi Apparatus	Endoplasmic Reticulum	TRUE	FALSE	FALSE	FALSE	Unknown	Unknown
Q9HC07	TMEM165	Transmembrane protein 165	Golgi Apparatus	Endoplasmic Reticulum	TRUE	FALSE	FALSE	FALSE	Unknown	Unknown
Q9HD45	TM9SF3	Transmembrane 9 superfamily member 3	Golgi Apparatus	Endoplasmic Reticulum	TRUE	FALSE	FALSE	FALSE	Unknown	Unknown
Q9UKM7	MAN1B1	Endoplasmic reticulum mannosyl-oligosaccharide 1,2-alpha-mannosidase	Golgi Apparatus	Endoplasmic Reticulum	TRUE	FALSE	FALSE	FALSE	Unknown	yes	J Biol Chem. 2015 Sep 4;290(36):22184-92. doi: 10.1074/jbc.M115.675207.
P51149	RAB7A	Ras-related protein Rab-7a	Lysosome	Endoplasmic Reticulum	TRUE	FALSE	FALSE	FALSE	yes	yes	Nat Immunol. 2009 Jun;10(6):579-86. doi: 10.1038/ni.1727.
P60604	UBE2G2	Isoform 2 of Ubiquitin-conjugating enzyme E2 G2	Lysosome	Endoplasmic Reticulum	TRUE	FALSE	FALSE	FALSE	Unknown	Unknown
P61006	RAB8A	Ras-related protein Rab-8A	Lysosome	Endoplasmic Reticulum	TRUE	FALSE	FALSE	FALSE	yes	yes	Nat Commun. 2014 Jul 15;5:4407. doi: 10.1038/ncomms5407.
Q13563	PKD2	Isoform 2 of Polycystin-2	Lysosome	Endoplasmic Reticulum	TRUE	FALSE	FALSE	FALSE	yes	yes	Cell Immunol. 2010;264(2):135-42. doi: 10.1016/j.cellimm.2010.05.012
Q13636	RAB31	Ras-related protein Rab-31	Lysosome	Endoplasmic Reticulum	TRUE	FALSE	FALSE	FALSE	Unknown	yes	Mol Biol Cell. 2015 Mar 1;26(5):952-65. doi: 10.1091/mbc.E14-10-1457.
Q8IWT6	LRRC8A	Volume-regulated anion channel subunit LRRC8A	Lysosome	Endoplasmic Reticulum	TRUE	FALSE	FALSE	FALSE	yes	yes	Eur J Pharmacol. 2019 Oct 15;861:172613. doi: 10.1016/j.ejphar.2019.172613. / Immunity. 2020 May 19;52(5):767-781.e6. doi: 10.1016/j.immuni.2020.03.016.
Q9H0U4	RAB1C	Putative Ras-related protein Rab-1C	Lysosome	Endoplasmic Reticulum	TRUE	FALSE	FALSE	FALSE	Unknown	Unknown
Q9Y240	CLEC11A	C-type lectin domain family 11 member A	Lysosome	Endoplasmic Reticulum	TRUE	FALSE	FALSE	FALSE	Unknown	Unknown
O95450	ADAMTS2	A disintegrin and metalloproteinase with thrombospondin motifs 2	Lysosome	Golgi Apparatus	TRUE	FALSE	FALSE	FALSE	Unknown	yes	Matrix Biol. 2018 Sep;70:140-157. doi: 10.1016/j.matbio.2018.04.002.
P07996	THBS1	Thrombospondin-1	Lysosome	Golgi Apparatus	TRUE	FALSE	FALSE	FALSE	yes	yes	Inflammation. 2017 Oct;40(5):1606-1621. doi: 10.1007/s10753-017-0601-x.
P26038	MSN	Moesin	Lysosome	Plasma Membrane	TRUE	FALSE	FALSE	FALSE	yes	yes	Infect Immun. 2004 Apr;72(4):2312-20. doi: 10.1128/iai.72.4.2312-2320.2004.
P32246	CCR1	C-C chemokine receptor type 1	Lysosome	Plasma Membrane	TRUE	FALSE	FALSE	FALSE	yes	yes	J Immunol. 2004 Apr 15;172(8):4977-86. doi: 10.4049/jimmunol.172.8.4977.
P34910-2	EVI2B	Protein EVI2B	Lysosome	Plasma Membrane	TRUE	FALSE	FALSE	FALSE	Unknown	Unknown
P49810	PSEN2	Isoform 2 of Presenilin-2	Lysosome	Plasma Membrane	TRUE	FALSE	FALSE	FALSE	yes	yes	Mol Neurobiol. 2016 Jul;53(5):3428-3438. doi: 10.1007/s12035-015-9285-0
P98082	DAB2	Disabled homolog 2	Lysosome	Plasma Membrane	TRUE	FALSE	FALSE	FALSE	yes	yes	Sci Rep. 2016 Oct 17;6:35343. doi: 10.1038/srep35343.
Q13425	SNTB2	Isoform 2 of Beta-2-syntrophin	Lysosome	Plasma Membrane	TRUE	FALSE	FALSE	FALSE	Unknown	Unknown
Q5W111	SPRYD7	SPRY domain-containing protein 7	Lysosome	Plasma Membrane	TRUE	FALSE	FALSE	FALSE	Unknown	Unknown
Q8NBN3	TMEM87A	Isoform 3 of Transmembrane protein 87A	Lysosome	Plasma Membrane	TRUE	FALSE	FALSE	FALSE	Unknown	Unknown
Q96GS6-2	ABHD17A	Isoform 2 of Protein ABHD17A	Lysosome	Plasma Membrane	TRUE	FALSE	FALSE	FALSE	Unknown	Unknown
Q96QD8	SLC38A2	Sodium-coupled neutral amino acid transporter 2	Lysosome	Plasma Membrane	TRUE	FALSE	FALSE	FALSE	yes	yes	Antioxidants (Basel). 2020 Jun 19;9(6):E536. doi: 10.3390/antiox9060536.
Q9H6Y7	RNF167	E3 ubiquitin-protein ligase RNF167	Lysosome	Plasma Membrane	TRUE	FALSE	FALSE	FALSE	Unknown	Unknown
Q9NPF2	CHST11	Carbohydrate sulfotransferase 11	Lysosome	Plasma Membrane	TRUE	FALSE	FALSE	FALSE	Unknown	Unknown
Q9NRW1	RAB6B	Ras-related protein Rab-6B	Lysosome	Plasma Membrane	TRUE	FALSE	FALSE	FALSE	Unknown	Unknown
Q9NW97	TMEM51	Transmembrane protein 51	Lysosome	Plasma Membrane	TRUE	FALSE	FALSE	FALSE	Unknown	Unknown
Q9UHW9	SLC12A6	Isoform 3 of Solute carrier family 12 member 6	Lysosome	Plasma Membrane	TRUE	FALSE	FALSE	FALSE	Unknown	yes	J Physiol. 2012 Jul 15;590(14):3231-43. doi: 10.1113/jphysiol.2011.225300.
Q86TX2	ACOT1	Acyl-coenzyme A thioesterase 1	Mitochondria	Peroxisome	TRUE	FALSE	FALSE	FALSE	yes	yes	Biochem Biophys Res Commun. 2015 Dec 25;468(4):533-40. doi: 10.1016/j.bbrc.2015.10.078.
Q8N983-4	MRPL43	Isoform 4 of 39S ribosomal protein L43, mitochondrial	Mitochondria	Peroxisome	TRUE	FALSE	FALSE	FALSE	Unknown	Unknown
Q96CM3	RPUSD4	RNA pseudouridylate synthase domain-containing protein 4	Mitochondria	Peroxisome	TRUE	FALSE	FALSE	FALSE	Unknown	Unknown
Q96DP5	MTFMT	Methionyl-tRNA formyltransferase, mitochondrial	Mitochondria	Peroxisome	TRUE	FALSE	FALSE	FALSE	Unknown	Unknown
Q9NXA8	SIRT5	NAD-dependent protein deacylase sirtuin-5, mitochondrial	Mitochondria	Peroxisome	TRUE	FALSE	FALSE	FALSE	yes	yes	J Autoimmun. 2017 Jul;81:120-129. doi: 10.1016/j.jaut.2017.04.006. Epub 2017 Apr 29.
Q9Y3B9	RRP15	RRP15-like protein	Nucleolus	Nucleus	TRUE	FALSE	FALSE	FALSE	Unknown	Unknown
Q92615	LARP4B	La-related protein 4B	Nucleus	40S/60S Ribosome	TRUE	FALSE	FALSE	FALSE	Unknown	Unknown
Q9BY44	EIF2A	Eukaryotic translation initiation factor 2A	Nucleus	40S/60S Ribosome	TRUE	FALSE	FALSE	FALSE	yes	yes	Sci Rep. 2019 Mar 1;9(1):3245. doi: 10.1038/s41598-019-39672-7.
Q12933-2	TRAF2	Isoform 4 of TNF receptor-associated factor 2	Nucleus	Cytosol	TRUE	FALSE	FALSE	FALSE	yes	yes	J Immunol. 2018 Mar 1;200(5):1593-1606. doi: 10.4049/jimmunol.1700199.
O95900	TRUB2	Probable tRNA pseudouridine synthase 2	Peroxisome	Mitochondria	TRUE	FALSE	FALSE	FALSE	Unknown	Unknown
Q9HBH1	PDF	Peptide deformylase, mitochondrial	Peroxisome	Mitochondria	TRUE	FALSE	FALSE	FALSE	Unknown	Unknown
Q9NQH7	XPNPEP3	Probable Xaa-Pro aminopeptidase 3	Peroxisome	Mitochondria	TRUE	FALSE	FALSE	FALSE	Unknown	yes	J Cell Sci. 2015 Feb 15;128(4):656-69. doi: 10.1242/jcs.149385.
O15127	SCAMP2	Secretory carrier-associated membrane protein 2	Plasma Membrane	Lysosome	TRUE	FALSE	FALSE	FALSE	Unknown	Unknown
O75427	LRCH4	Leucine-rich repeat and calponin homology domain-containing protein 4	Plasma Membrane	Lysosome	TRUE	FALSE	FALSE	FALSE	yes	yes	J Biol Chem. 2019 Feb 8;294(6):1997-2008. doi: 10.1074/jbc.RA118.004300. Epub 2018 Dec 6.
O75781	PALM	Isoform 2 of Paralemmin-1	Plasma Membrane	Lysosome	TRUE	FALSE	FALSE	FALSE	Unknown	Unknown
P00746	CFD	Complement factor D	Plasma Membrane	Lysosome	TRUE	FALSE	FALSE	FALSE	Unknown	yes	CRC Crit Rev Immunol. 1979 Nov;1(1):1-32.
P07947	YES1	Tyrosine-protein kinase Yes	Plasma Membrane	Lysosome	TRUE	FALSE	FALSE	FALSE	Unknown	Unknown
P08754	GNAI3	Guanine nucleotide-binding protein G(k) subunit alpha	Plasma Membrane	Lysosome	TRUE	FALSE	FALSE	FALSE	Unknown	Unknown
P50148	GNAQ	Guanine nucleotide-binding protein G(q) subunit alpha	Plasma Membrane	Lysosome	TRUE	FALSE	FALSE	FALSE	Unknown	yes	J Immunol. 2019 Sep 1;203(5):1288-1297. doi: 10.4049/jimmunol.1900427.
Q13443	ADAM9	Disintegrin and metalloproteinase domain-containing protein 9	Plasma Membrane	Lysosome	TRUE	FALSE	FALSE	FALSE	yes	yes	Biochem Biophys Res Commun. 2012 Apr 27;421(1):70-5. doi: 10.1016/j.bbrc.2012.03.113.
Q16270	IGFBP7	Insulin-like growth factor-binding protein 7	Plasma Membrane	Lysosome	TRUE	FALSE	FALSE	FALSE	yes	yes	J Cell Biochem. 2018 Nov 18. doi: 10.1002/jcb.28035.
Q8WTV0-2	SCARB1	Isoform 2 of Scavenger receptor class B member 1	Plasma Membrane	Lysosome	TRUE	FALSE	FALSE	FALSE	yes	yes	J Biol Chem. 2004 Aug 20;279(34):36072-82. doi: 10.1074/jbc.M314264200.
Q96C24	SYTL4	Synaptotagmin-like protein 4	Plasma Membrane	Lysosome	TRUE	FALSE	FALSE	FALSE	Unknown	Unknown
Q9NPH3	IL1RAP	Interleukin-1 receptor accessory protein	Plasma Membrane	Lysosome	TRUE	FALSE	FALSE	FALSE	yes	yes	Brain Res Bull. 1998 Mar 15;45(5):507-15. doi: 10.1016/s0361-9230(97)00437-1.
Q9ULC3	RAB23	Ras-related protein Rab-23	Plasma Membrane	Lysosome	TRUE	FALSE	FALSE	FALSE	Unknown	yes	Cell Microbiol. 2012 Aug;14(8):1149-65. doi: 10.1111/j.1462-5822.2012.01792.x.
Q12965	MYO1E	Unconventional myosin-Ie	unknown	Cytosol	FALSE	TRUE	FALSE	FALSE	yes	yes	Eur J Immunol. 2015 Jan;45(1):225-37. doi: 10.1002/eji.201444698.
Q5TBA9	FRY	Protein furry homolog	unknown	Cytosol	FALSE	TRUE	FALSE	FALSE	Unknown	Unknown
Q9UHD9	UBQLN2	Ubiquilin-2	unknown	Cytosol	FALSE	TRUE	FALSE	FALSE	Unknown	Unknown
P20339	RAB5A	Ras-related protein Rab-5A	unknown	Endoplasmic Reticulum	FALSE	TRUE	FALSE	FALSE	yes	yes	Version 2. Protein Cell. 2020 Feb;11(2):144-149. doi: 10.1007/s13238-019-00668-8.
P61018-2	RAB4B	Isoform 2 of Ras-related protein Rab-4B	unknown	Endoplasmic Reticulum	FALSE	TRUE	FALSE	FALSE	Unknown	yes	Dev Comp Immunol. 2014 Jul;45(1):21-34. doi: 10.1016/j.dci.2014.01.026.
P61106	RAB14	Ras-related protein Rab-14	unknown	Endoplasmic Reticulum	FALSE	TRUE	FALSE	FALSE	yes	yes	Cell Rep. 2018 Sep 25;24(13):3568-3581. doi: 10.1016/j.celrep.2018.08.041
Q13637	RAB32	Ras-related protein Rab-32	unknown	Endoplasmic Reticulum	FALSE	TRUE	FALSE	FALSE	yes	yes	Immunity. 2016 Feb 16;44(2):422-37. doi: 10.1016/j.immuni.2016.01.027.
Q8NBZ7-2	UXS1	Isoform 2 of UDP-glucuronic acid decarboxylase 1	unknown	Endoplasmic Reticulum	FALSE	TRUE	FALSE	FALSE	Unknown	Unknown
Q96E22	NUS1	Dehydrodolichyl diphosphate synthase complex subunit NUS1	unknown	Endoplasmic Reticulum	FALSE	TRUE	FALSE	FALSE	Unknown	Unknown
Q96HV5	TMEM41A	Transmembrane protein 41A	unknown	Endoplasmic Reticulum	FALSE	TRUE	FALSE	FALSE	Unknown	Unknown
Q9H6E4	CCDC134	Coiled-coil domain-containing protein 134	unknown	Endoplasmic Reticulum	FALSE	TRUE	FALSE	FALSE	Unknown	yes	Brain Behav Immun. 2018 Jul;71:158-168. doi: 10.1016/j.bbi.2018.03.015.
Q9P003	CNIH4	Protein cornichon homolog 4	unknown	Endoplasmic Reticulum	FALSE	TRUE	FALSE	FALSE	Unknown	Unknown
Q9Y3A6	TMED5	Transmembrane emp24 domain-containing protein 5	unknown	Endoplasmic Reticulum	FALSE	TRUE	FALSE	FALSE	Unknown	Unknown
Q8N490	PNKD	Probable hydrolase PNKD	unknown	Golgi Apparatus	FALSE	TRUE	FALSE	FALSE	Unknown	Unknown
P20933	AGA	N(4)-(beta-N-acetylglucosaminyl)-L-asparaginase	unknown	Lysosome	FALSE	TRUE	FALSE	FALSE	Unknown	Unknown
Q7L0J3	SV2A	Isoform 2 of Synaptic vesicle glycoprotein 2A	unknown	Lysosome	FALSE	TRUE	FALSE	FALSE	Unknown	Unknown
Q9ULQ1-3	TPCN1	Two pore calcium channel protein 1	unknown	Lysosome	FALSE	TRUE	FALSE	FALSE	Unknown	yes	Science. 2020 Jan 17;367(6475):301-305. doi: 10.1126/science.aaw9544. Epub 2019 Dec 5.
Q9UQN3	CHMP2B	Charged multivesicular body protein 2b	unknown	Lysosome	FALSE	TRUE	FALSE	FALSE	Unknown	Unknown
Q02338	BDH1	D-beta-hydroxybutyrate dehydrogenase, mitochondrial	unknown	Mitochondria	FALSE	TRUE	FALSE	FALSE	Unknown	Unknown
Q53R41	FASTKD1	FAST kinase domain-containing protein 1, mitochondrial	unknown	Mitochondria	FALSE	TRUE	FALSE	FALSE	Unknown	Unknown
Q6P161	MRPL54	39S ribosomal protein L54, mitochondrial	unknown	Mitochondria	FALSE	TRUE	FALSE	FALSE	Unknown	Unknown
Q9NX00	TMEM160	Transmembrane protein 160	unknown	Mitochondria	FALSE	TRUE	FALSE	FALSE	Unknown	Unknown
Q9UDW1	UQCR10	Isoform 2 of Cytochrome b-c1 complex subunit 9	unknown	Mitochondria	FALSE	TRUE	FALSE	FALSE	Unknown	Unknown
O75940	SMNDC1	Survival of motor neuron-related-splicing factor 30	unknown	Nucleus	FALSE	TRUE	FALSE	FALSE	Unknown	Unknown
O95486	SEC24A	Protein transport protein Sec24A	unknown	Nucleus	FALSE	TRUE	FALSE	FALSE	Unknown	Unknown
P04406	GAPDH	Isoform 2 of Glyceraldehyde-3-phosphate dehydrogenase	unknown	Nucleus	FALSE	TRUE	FALSE	FALSE	yes	yes	J Invest Dermatol. 2013 Jan;133(1):144-53. doi: 10.1038/jid.2012.254. Epub 2012 Jul 26.
P51003	PAPOLA	Isoform 2 of Poly(A) polymerase alpha	unknown	Nucleus	FALSE	TRUE	FALSE	FALSE	Unknown	Unknown
Q09028	RBBP4	Isoform 2 of Histone-binding protein RBBP4	unknown	Nucleus	FALSE	TRUE	FALSE	FALSE	Unknown	Unknown
Q9H4I3	TRABD	TraB domain-containing protein	unknown	Peroxisome	FALSE	TRUE	FALSE	FALSE	Unknown	Unknown
Q9NQG6	MIEF1	Mitochondrial dynamics protein MID51	unknown	Peroxisome	FALSE	TRUE	FALSE	FALSE	Unknown	yes	J Recept Signal Transduct Res. 2020 Feb;40(1):15-23. doi: 10.1080/10799893.2020.1716799.
A0JNW5	UHRF1BP1L	UHRF1-binding protein 1-like	unknown	Plasma Membrane	FALSE	TRUE	FALSE	FALSE	Unknown	Unknown
O43865	AHCYL1	Adenosylhomocysteinase 2	unknown	Plasma Membrane	FALSE	TRUE	FALSE	FALSE	Unknown	Unknown
O60784-2	TOM1	Target of Myb protein 1	unknown	Plasma Membrane	FALSE	TRUE	FALSE	FALSE	Unknown	yes	Curr Biol. 2006 Nov 21;16(22):2265-70. doi: 10.1016/j.cub.2006.09.062.
O75044	SRGAP2C	SLIT-ROBO Rho GTPase-activating protein 2C	unknown	Plasma Membrane	FALSE	TRUE	FALSE	FALSE	Unknown	Unknown
O75689	ADAP1	Arf-GAP with dual PH domain-containing protein 1	unknown	Plasma Membrane	FALSE	TRUE	FALSE	FALSE	Unknown	Unknown
P08567	PLEK	Pleckstrin	unknown	Plasma Membrane	FALSE	TRUE	FALSE	FALSE	yes	yes	J Immunol. 1999 Sep 15;163(6):3388-95.
P14923	JUP	Junction plakoglobin	unknown	Plasma Membrane	FALSE	TRUE	FALSE	FALSE	Unknown	Unknown
P31323	PRKAR2B	cAMP-dependent protein kinase type II-beta regulatory subunit	unknown	Plasma Membrane	FALSE	TRUE	FALSE	FALSE	Unknown	Unknown
P35240	NF2	Isoform 6 of Merlin	unknown	Plasma Membrane	FALSE	TRUE	FALSE	FALSE	Unknown	Unknown
P50479	PDLIM4	PDZ and LIM domain protein 4	unknown	Plasma Membrane	FALSE	TRUE	FALSE	FALSE	yes	yes	FASEB J. 2019 Oct;33(10):11035-11044. doi: 10.1096/fj.201901031. Epub 2019 Jul 9.
P61586	RHOA	Transforming protein RhoA	unknown	Plasma Membrane	FALSE	TRUE	FALSE	FALSE	yes	yes	J Immunol. 2002 Oct 1;169(7):3934-9. doi: 10.4049/jimmunol.169.7.3934.
P63000-2	RAC1	Isoform B of Ras-related C3 botulinum toxin substrate 1	unknown	Plasma Membrane	FALSE	TRUE	FALSE	FALSE	yes	yes	Immunol Cell Biol. 2014 Mar;92(3):275-86. doi: 10.1038/icb.2013.90. Epub 2013 Dec 17
Q08209-2	PPP3CA	Isoform 2 of Serine/threonine-protein phosphatase 2B catalytic subunit alpha isoform	unknown	Plasma Membrane	FALSE	TRUE	FALSE	FALSE	Unknown	unknown
Q0JRZ9	FCHO2	F-BAR domain only protein 2	unknown	Plasma Membrane	FALSE	TRUE	FALSE	FALSE	Unknown	Unknown
Q13137-4	CALCOCO2	Isoform 3 of Calcium-binding and coiled-coil domain-containing protein 2	unknown	Plasma Membrane	FALSE	TRUE	FALSE	FALSE	Unknown	yes	Autophagy. 2020 May 31:1-14. doi: 10.1080/15548627.2020.1761653
Q13501	SQSTM1	Isoform 2 of Sequestosome-1	unknown	Plasma Membrane	FALSE	TRUE	FALSE	FALSE	yes	yes	J Biol Chem. 2010 Nov 12;285(46):35759-69. doi: 10.1074/jbc.M110.126904. Epub 2010 Sep 13.
Q14847	LASP1	Isoform 2 of LIM and SH3 domain protein 1	unknown	Plasma Membrane	FALSE	TRUE	FALSE	FALSE	Unknown	Unknown
Q15311	RALBP1	RalA-binding protein 1	unknown	Plasma Membrane	FALSE	TRUE	FALSE	FALSE	Unknown	Unknown
Q15654	TRIP6	Thyroid receptor-interacting protein 6	unknown	Plasma Membrane	FALSE	TRUE	FALSE	FALSE	Unknown	yes	J Cell Sci. 2005 Feb 1;118(Pt 3):555-63. doi: 10.1242/jcs.01641. Epub 2005 Jan 18.
Q15942	ZYX	Zyxin	unknown	Plasma Membrane	FALSE	TRUE	FALSE	FALSE	Unknown	yes	Sci Rep. 2017 Sep 19;7(1):11905. doi: 10.1038/s41598-017-12224-7.
Q16537	PPP2R5E	Serine/threonine-protein phosphatase 2A 56 kDa regulatory subunit epsilon isoform	unknown	Plasma Membrane	FALSE	TRUE	FALSE	FALSE	Unknown	Unknown
Q5JTD0	TJAP1	Isoform 3 of Tight junction-associated protein 1	unknown	Plasma Membrane	FALSE	TRUE	FALSE	FALSE	Unknown	Unknown
Q86YS7	C2CD5	C2 domain-containing protein 5	unknown	Plasma Membrane	FALSE	TRUE	FALSE	FALSE	Unknown	Unknown
Q8N392	ARHGAP18	Rho GTPase-activating protein 18	unknown	Plasma Membrane	FALSE	TRUE	FALSE	FALSE	Unknown	Unknown
Q8NDX1	PSD4	Isoform 2 of PH and SEC7 domain-containing protein 4	unknown	Plasma Membrane	FALSE	TRUE	FALSE	FALSE	Unknown	Unknown
Q8NFA0	USP6	Isoform 2 of Ubiquitin carboxyl-terminal hydrolase 6	unknown	Plasma Membrane	FALSE	TRUE	FALSE	FALSE	Unknown	Unknown
Q93052	LPP	Lipoma-preferred partner	unknown	Plasma Membrane	FALSE	TRUE	FALSE	FALSE	Unknown	Unknown
Q96B36-3	AKT1S1	Proline-rich AKT1 substrate 1	unknown	Plasma Membrane	FALSE	TRUE	FALSE	FALSE	Unknown	Unknown
Q96SB3	PPP1R9B	Neurabin-2	unknown	Plasma Membrane	FALSE	TRUE	FALSE	FALSE	Unknown	Unknown
Q9BUL8	PDCD10	Programmed cell death protein 10	unknown	Plasma Membrane	FALSE	TRUE	FALSE	FALSE	Unknown	yes	Dev Cell. 2013 Oct 28;27(2):215-226. doi: 10.1016/j.devcel.2013.09.021.
Q9NZD8	SPG21	Maspardin	unknown	Plasma Membrane	FALSE	TRUE	FALSE	FALSE	Unknown	Unknown
Q9Y613	FHOD1	FH1/FH2 domain-containing protein 1	unknown	Plasma Membrane	FALSE	TRUE	FALSE	FALSE	Unknown	yes	PLoS Pathog. 2016 May 6;12(5):e1005603. doi: 10.1371/journal.ppat.1005603. eCollection 2016 May.
P0CG12	CHTF8	Chromosome transmission fidelity protein 8 homolog isoform 2	40S/60S Ribosome	unknown	FALSE	FALSE	TRUE	FALSE	Unknown	Unknown
O43237	DYNC1LI2	Cytoplasmic dynein 1 light intermediate chain 2	Chromatin	unknown	FALSE	FALSE	TRUE	FALSE	Unknown	Unknown
O43314	PPIP5K2	Inositol hexakisphosphate and diphosphoinositol-pentakisphosphate kinase 2	Chromatin	unknown	FALSE	FALSE	TRUE	FALSE	Unknown	yes	PLoS Pathog. 2014 Feb 27;10(2):e1003981. doi: 10.1371/journal.ppat.1003981. eCollection 2014 Feb.
O43516	WIPF1	Isoform 2 of WAS/WASL-interacting protein family member 1	Chromatin	unknown	FALSE	FALSE	TRUE	FALSE	Unknown	yes	J Leukoc Biol. 2014 Nov;96(5):713-27. doi: 10.1189/jlb.2RU0314-162R.
O60504	SORBS3	Vinexin	Chromatin	unknown	FALSE	FALSE	TRUE	FALSE	Unknown	Unknown
Q5M775	SPECC1	Isoform 2 of Cytospin-B	Chromatin	unknown	FALSE	FALSE	TRUE	FALSE	Unknown	Unknown
Q86V48	LUZP1	Isoform 3 of Leucine zipper protein 1	Chromatin	unknown	FALSE	FALSE	TRUE	FALSE	Unknown	Unknown
Q8N884	MB21D1	Cyclic GMP-AMP synthase	Chromatin	unknown	FALSE	FALSE	TRUE	FALSE	yes	yes	Exp Ther Med. 2019 Nov;18(5):4157-4164. doi: 10.3892/etm.2019.8001. Epub 2019 Sep 13
Q9GZS1-2	POLR1E	Isoform 2 of DNA-directed RNA polymerase I subunit RPA49	Chromatin	unknown	FALSE	FALSE	TRUE	FALSE	Unknown	Unknown
Q9H7D0	DOCK5	Dedicator of cytokinesis protein 5	Chromatin	unknown	FALSE	FALSE	TRUE	FALSE	Unknown	yes	J Immunol. 2014 Dec 1;193(11):5660-7. doi: 10.4049/jimmunol.1400885. Epub 2014 Oct 22.
Q9NPI1-2	BRD7	Isoform 2 of Bromodomain-containing protein 7	Chromatin	unknown	FALSE	FALSE	TRUE	FALSE	yes	yes	Cell Mol Immunol. 2017 Oct;14(10):830-841. doi: 10.1038/cmi.2016.31. Epub 2016 Jul 4.
O43747	AP1G1	Isoform 2 of AP-1 complex subunit gamma-1	Cytosol	unknown	FALSE	FALSE	TRUE	FALSE	Unknown	Unknown
O43768	ENSA	Isoform 2 of Alpha-endosulfine	Cytosol	unknown	FALSE	FALSE	TRUE	FALSE	Unknown	Unknown
O94903	PROSC	Proline synthase co-transcribed bacterial homolog protein	Cytosol	unknown	FALSE	FALSE	TRUE	FALSE	Unknown	Unknown
P07203	GPX1	Isoform 2 of Glutathione peroxidase 1	Cytosol	unknown	FALSE	FALSE	TRUE	FALSE	yes	yes	FASEB J. 2010 Jul;24(7):2525-32. doi: 10.1096/fj.09-147421.
P35270	SPR	Sepiapterin reductase	Cytosol	unknown	FALSE	FALSE	TRUE	FALSE	yes	yes	Cell Biol Int. 2018 Jun;42(6):725-733. doi: 10.1002/cbin.10969.
P36404	ARL2	ADP-ribosylation factor-like protein 2	Cytosol	unknown	FALSE	FALSE	TRUE	FALSE	Unknown	yes	Int Immunol. 2008 Mar;20(3):395-403. doi: 10.1093/intimm/dxm154.
P41250	GARS	Glycine--tRNA ligase	Cytosol	unknown	FALSE	FALSE	TRUE	FALSE	Unknown	Unknown
P53990-2	IST1	Isoform 5 of IST1 homolog	Cytosol	unknown	FALSE	FALSE	TRUE	FALSE	Unknown	Unknown
P63167	DYNLL1	Dynein light chain 1, cytoplasmic	Cytosol	unknown	FALSE	FALSE	TRUE	FALSE	Unknown	Unknown
P68032	ACTG2	Actin, gamma-enteric smooth muscle	Cytosol	unknown	FALSE	FALSE	TRUE	FALSE	Unknown	Unknown
P80217-2	IFI35	Interferon-induced 35 kDa protein	Cytosol	unknown	FALSE	FALSE	TRUE	FALSE	yes	yes	PLoS Pathog. 2018 Apr 26;14(4):e1007001. doi: 10.1371/journal.ppat.1007001.
Q13098-7	GPS1	COP9 signalosome complex subunit 1	Cytosol	unknown	FALSE	FALSE	TRUE	FALSE	Unknown	Unknown
Q14139-2	UBE4A	Isoform 2 of Ubiquitin conjugation factor E4 A	Cytosol	unknown	FALSE	FALSE	TRUE	FALSE	Unknown	yes	Mol Cell. 2020 Feb 20;77(4):734-747.e7. doi: 10.1016/j.molcel.2019.11.003.
Q15046-2	KARS	Isoform Mitochondrial of Lysine--tRNA ligase	Cytosol	unknown	FALSE	FALSE	TRUE	FALSE	Unknown	Unknown
Q6GMV3	PTRHD1	Putative peptidyl-tRNA hydrolase PTRHD1	Cytosol	unknown	FALSE	FALSE	TRUE	FALSE	Unknown	Unknown
Q99570	PIK3R4	Phosphoinositide 3-kinase regulatory subunit 4	Cytosol	unknown	FALSE	FALSE	TRUE	FALSE	Unknown	yes	Nat Immunol. 2010 Oct;11(10):920-7. doi: 10.1038/ni.1931. Epub 2010 Sep 5.
Q9BW27	NUP85	Nuclear pore complex protein Nup85	Cytosol	unknown	FALSE	FALSE	TRUE	FALSE	Unknown	Unknown
Q9GZT8	NIF3L1	Isoform 4 of Coiled-coil domain-containing protein 169	Cytosol	unknown	FALSE	FALSE	TRUE	FALSE	Unknown	Unknown
Q9UI30	TRMT112	Isoform 2 of Multifunctional methyltransferase subunit TRM112-like protein	Cytosol	unknown	FALSE	FALSE	TRUE	FALSE	Unknown	Unknown
Q15035	TRAM2	Translocating chain-associated membrane protein 2	Endoplasmic Reticulum	unknown	FALSE	FALSE	TRUE	FALSE	Unknown	Unknown
Q96HE9	PRR11	Proline-rich protein 11	Endoplasmic Reticulum	unknown	FALSE	FALSE	TRUE	FALSE	Unknown	Unknown
Q9NXG6-3	P4HTM	Transmembrane prolyl 4-hydroxylase	Endoplasmic Reticulum	unknown	FALSE	FALSE	TRUE	FALSE	Unknown	Unknown
P35613	BSG	Isoform 4 of Basigin	Lysosome	unknown	FALSE	FALSE	TRUE	FALSE	yes	yes	Inflamm Res. 2020 Aug;69(8):765-777. doi: 10.1007/s00011-020-01361-x
P67812-3	SEC11A	Isoform 3 of Signal peptidase complex catalytic subunit SEC11A	Lysosome	unknown	FALSE	FALSE	TRUE	FALSE	Unknown	Unknown
Q5XKK7	FAM219B	Isoform 2 of Protein FAM219B	Lysosome	unknown	FALSE	FALSE	TRUE	FALSE	Unknown	Unknown
Q99735	MGST2	Microsomal glutathione S-transferase 2	Lysosome	unknown	FALSE	FALSE	TRUE	FALSE	Unknown	Unknown
P15954	COX7C	Cytochrome c oxidase subunit 7C, mitochondrial	Mitochondria	unknown	FALSE	FALSE	TRUE	FALSE	Unknown	Unknown
P56381	ATP5E	ATP synthase subunit epsilon, mitochondrial	Mitochondria	unknown	FALSE	FALSE	TRUE	FALSE	Unknown	Unknown
P82921	MRPS21	28S ribosomal protein S21, mitochondrial	Mitochondria	unknown	FALSE	FALSE	TRUE	FALSE	Unknown	Unknown
Q6P1L8	MRPL14	39S ribosomal protein L14, mitochondrial	Mitochondria	unknown	FALSE	FALSE	TRUE	FALSE	Unknown	Unknown
Q9Y375	NDUFAF1	Complex I intermediate-associated protein 30, mitochondrial	Mitochondria	unknown	FALSE	FALSE	TRUE	FALSE	Unknown	Unknown
Q9Y6H1	CHCHD2P9	Putative coiled-coil-helix-coiled-coil-helix domain-containing protein CHCHD2P9, mitochondrial	Mitochondria	unknown	FALSE	FALSE	TRUE	FALSE	Unknown	Unknown
O43293	DAPK3	Death-associated protein kinase 3	Nucleus	unknown	FALSE	FALSE	TRUE	FALSE	Unknown	Unknown
P49458	SRP9	Signal recognition particle 9 kDa protein	Nucleus	unknown	FALSE	FALSE	TRUE	FALSE	Unknown	Unknown
Q5TZA2	CROCC	Isoform 2 of Rootletin	Nucleus	unknown	FALSE	FALSE	TRUE	FALSE	Unknown	Unknown
Q9BUQ8	DDX23	Probable ATP-dependent RNA helicase DDX23	Nucleus	unknown	FALSE	FALSE	TRUE	FALSE	Unknown	yes	Front Immunol. 2019 Sep 18;10:2202. doi: 10.3389/fimmu.2019.02202. eCollection 2019.
Q86W92	PPFIBP1	Liprin-beta-1	Plasma Membrane	unknown	FALSE	FALSE	TRUE	FALSE	Unknown	Unknown
Q86WR7	PROSER2	Proline and serine-rich protein 2	Plasma Membrane	unknown	FALSE	FALSE	TRUE	FALSE	Unknown	Unknown
O43427	FIBP	Isoform Short of Acidic fibroblast growth factor intracellular-binding protein	unknown	unknown	FALSE	FALSE	FALSE	TRUE	Unknown	Unknown
O43617	TRAPPC3	Trafficking protein particle complex subunit 3	unknown	unknown	FALSE	FALSE	FALSE	TRUE	Unknown	Unknown
O43815	STRN	Striatin	unknown	unknown	FALSE	FALSE	FALSE	TRUE	Unknown	Unknown
O60488	ACSL4	Isoform Short of Long-chain-fatty-acid--CoA ligase 4	unknown	unknown	FALSE	FALSE	FALSE	TRUE	Unknown	Unknown
P00519-2	ABL1	Isoform IB of Tyrosine-protein kinase ABL1	unknown	unknown	FALSE	FALSE	FALSE	TRUE	Unknown	Unknown
P08134	RHOC	Rho-related GTP-binding protein RhoC	unknown	unknown	FALSE	FALSE	FALSE	TRUE	Unknown	yes	J Cell Sci. 2017 Dec 15;130(24):4168-4179. doi: 10.1242/jcs.202739.
P09417	QDPR	Dihydropteridine reductase	unknown	unknown	FALSE	FALSE	FALSE	TRUE	Unknown	Unknown
P09525	ANXA4	Annexin A4	unknown	unknown	FALSE	FALSE	FALSE	TRUE	Unknown	Unknown
P20338	RAB4A	Ras-related protein Rab-4A	unknown	unknown	FALSE	FALSE	FALSE	TRUE	Unknown	yes	Dev Comp Immunol. 2014 Jul;45(1):21-34. doi: 10.1016/j.dci.2014.01.026.
P23919	DTYMK	Isoform 2 of Thymidylate kinase	unknown	unknown	FALSE	FALSE	FALSE	TRUE	Unknown	Unknown
P36969	GPX4	Isoform Cytoplasmic of Phospholipid hydroperoxide glutathione peroxidase, mitochondrial	unknown	unknown	FALSE	FALSE	FALSE	TRUE	yes	yes	Cancer Cell Int. 2020 May 29;20:205. doi: 10.1186/s12935-020-01289-6. eCollection 2020.
P49189	ALDH9A1	4-trimethylaminobutyraldehyde dehydrogenase	unknown	unknown	FALSE	FALSE	FALSE	TRUE	Unknown	Unknown
P49840	GSK3A	Glycogen synthase kinase-3 alpha	unknown	unknown	FALSE	FALSE	FALSE	TRUE	Unknown	Unknown
P51151	RAB9A	Ras-related protein Rab-9A	unknown	unknown	FALSE	FALSE	FALSE	TRUE	yes	yes	Sci Rep. 2018 Aug 29;8(1):12998. doi: 10.1038/s41598-018-31171-5.
P52758	HRSP12	Ribonuclease UK114	unknown	unknown	FALSE	FALSE	FALSE	TRUE	Unknown	Unknown
P55957-2	BID	BH3-interacting domain death agonist	unknown	unknown	FALSE	FALSE	FALSE	TRUE	yes	yes	J Immunol. 2007 Aug 1;179(3):1834-41. doi: 10.4049/jimmunol.179.3.1834.
P62330	ARF6	ADP-ribosylation factor 6	unknown	unknown	FALSE	FALSE	FALSE	TRUE	yes	yes	J Biol Chem. 2014 Jan 17;289(3):1364-76. doi: 10.1074/jbc.M113.499194.
Q12768	KIAA0196	WASH complex subunit strumpellin	unknown	unknown	FALSE	FALSE	FALSE	TRUE	Unknown	Unknown
Q14764	MVP	Major vault protein	unknown	unknown	FALSE	FALSE	FALSE	TRUE	Unknown	yes	J Immunol. 2016 Mar 15;196(6):2753-66. doi: 10.4049/jimmunol.1501481.
Q15528	MED22	Mediator of RNA polymerase II transcription subunit 22	unknown	unknown	FALSE	FALSE	FALSE	TRUE	Unknown	Unknown
Q16775	HAGH	Hydroxyacylglutathione hydrolase, mitochondrial	unknown	unknown	FALSE	FALSE	FALSE	TRUE	Unknown	Unknown
Q4G0F5	VPS26B	Vacuolar protein sorting-associated protein 26B	unknown	unknown	FALSE	FALSE	FALSE	TRUE	Unknown	Unknown
Q8N0X7	SPG20	Spartin	unknown	unknown	FALSE	FALSE	FALSE	TRUE	Unknown	Unknown
Q8N335	GPD1L	Glycerol-3-phosphate dehydrogenase 1-like protein	unknown	unknown	FALSE	FALSE	FALSE	TRUE	Unknown	Unknown
Q92974	ARHGEF2	Isoform 3 of Rho guanine nucleotide exchange factor 2	unknown	unknown	FALSE	FALSE	FALSE	TRUE	yes	yes	Mol Immunol. 2012 Feb;50(1-2):98-107. doi: 10.1016/j.molimm.2011.12.009.
Q96JJ3	ELMO2	Engulfment and cell motility protein 2	unknown	unknown	FALSE	FALSE	FALSE	TRUE	Unknown	yes	Cell. 2001 Oct 5;107(1):27-41. doi: 10.1016/s0092-8674(01)00520-7.
Q9BXW6	OSBPL1A	Isoform 4 of Oxysterol-binding protein-related protein 1	unknown	unknown	FALSE	FALSE	FALSE	TRUE	Unknown	Unknown
Q9NRV9	HEBP1	Heme-binding protein 1	unknown	unknown	FALSE	FALSE	FALSE	TRUE	Unknown	yes	J Immunol. 2011 Aug 1;187(3):1475-85. doi: 10.4049/jimmunol.1003545.
Q9ULA0	DNPEP	Aspartyl aminopeptidase	unknown	unknown	FALSE	FALSE	FALSE	TRUE	Unknown	Unknown
Q9UNE7	STUB1	Isoform 2 of E3 ubiquitin-protein ligase CHIP	unknown	unknown	FALSE	FALSE	FALSE	TRUE	yes	yes	J Cell Physiol. 2019 Nov;234(11):20128-20138. doi: 10.1002/jcp.28614.

## Sheet: Headers Key
Column Name	Description
Accession	The unique gene identifier corresponding to the master protein of a quantified protein group reported by Proteome Discoverer (5% FDR).
GN	Gene name
Description	Gene/protein description corresponding to the master protein accession
Localisation Prediction (unstimulated)	The final prediction of the master protein subcellular localisation based on its localisation probability in the unstimulated dataset; only proteins with a localisation probability of at least 99 % were retained
Localisation Prediction (LPS)	The final prediction of the master protein subcellular localisation based on its localisation probability in the 12h-LPS stimulated dataset; only proteins with a localisation probability of at least 99 % were retained
type1_translocation	Proteins that translocate following 12h-LPS stimulation. These are split into 1 OF 4 different types of translocation events, type 1: organelle-to-organelle
type2_translocation	Proteins that translocate following 12h-LPS stimulation. These are split into 1 OF 4 different types of translocation events, type 2: unknown-to-organelle
type3_translocation	Proteins that translocate following 12h-LPS stimulation. These are split into 1 OF 4 different types of translocation events, type 3: organelle-to-unknown
type4_translocation	Proteins that translocate following 12h-LPS stimulation. These are split into 1 OF 4 different types of translocation events, type 4: proteins that exhibit large scale movements that do not fall into categories 1-3.
