# Supplementary material for: Spatiotemporal proteomic profiling of the pro-inflammatory response to lipopolysaccharide in the THP-1 human leukaemia cell line
Source: Nat Commun. 2021 Oct 1;12:5773. doi: 10.1038/s41467-021-26000-9 (PMC8486773; doi:10.1038/s41467-021-26000-9)
Supplement: Supplementary file 13 — Supplementary data 10 [file 41467_2021_26000_MOESM13_ESM.xlsx]

## Sheet: Sheet1
Supplementary Data 10. Proteins linked with LPS signalling by other proteomics studies
our time.course.changers			this study: Mulvey et al., 2020	Meijer et al., 2015 J Prot	Tarasova et al., 2015 J Prot Res	Lausen et al., 2018 Mol Immunol	Meissner et al., 2013 Science	Pauwels et al., 2019 MCP	Arya et al., 2019 Sci Rep	Tong et al., 2020 Anal Chem	Dozio et al., 2018 J Neuroinflam	Guergues et al., 2020 J Prot	Eichelbaum et al., 2014 MCP	Koppenol-Raab et al., 2017 MCP	Yao et al., 2019 JPR
	DOI:			http://dx.doi.org/10.1016/j.jprot.2015.07.013	10.1021/acs.jproteome.5b00659	https://doi.org/10.1016/j.molimm.2018.09.016	DOI: 10.1126/science.1232578	https://doi.org/10.1074/mcp.RA119.001316	https://doi.org/10.1038/s41598-019-40773-6	DOI: 10.1021/acs.analchem.0c01823	https://doi.org/10.1186/s12974-018-1371-6	https://doi.org/10.1016/j.jprot.2020.103753	https://doi.org/10.1074/mcp.M113.030916	https://doi.org/10.1074/mcp.M116.064261	DOI: 10.1021/acs.jproteome.8b00514
	Cell line / cell origin:		THP-1 (human monocyte)	THP-1 (human monocyte)	THP-1 (human monocyte)	PBMC-purified human monocytes	murine bone marrow derived macrophages	murine bone marrow derived dendritic cells	human monocyte-derived dendritic cells	THP-1 (human monocyte)	immortalised human fetal astrocytes	neonatal mouse primary microglia	RAW 264.7 murine macrophages	RAW 264.7 murine macrophages	THP1-derived macrophages
	LPS stimulation:		200 ng/ml LPS; time-course 0 - 24h	differentiated cells with PMA, then treated with 100 ng/ml LPS for 24h	100 ng/ml LPS for 48h	2 ug/ml LPS for 17 h	200 ng/ml LPS for 1,2,4,8,16 h	100 ng/ml LPS for 16 h followed by latex bead phagosome isolation	100 ng/ml LPS for 6h and 24h	differentiated cells with PMA, then treated with 1 ug/ml LPS for 0, 0.5, 1, 2, 3, 6h	10 ug/ml LPS for 24h	5 ng/ml LPS for 24 h	100 ng/ml, up to 3h	100 ng/ml LPS, for 6h or 12h	THP1 cells were differentiated with PMA and treated with 1000 U/ml IFN-a
	comments:		total proteome analysis	proteome and secretome analysis	proteomics analysis of adherent vs non-adherent LPS subpopulations	total proteome analysis	secretome analysis	phagosome proteomics	SWATH-MS proteomics	proteomics method for rapid changes in newly synthesized proteins	data independent acquisition DIA-MS	global proteome profiling	proteomics method for newly synthesized proteins,applied to secretome, proteome and transcriptome	integrated proteomics, secretome and transcriptomics	Total proteome and exosomal proteomics from THP1-derived macrophages treated with IFN
our time.course.changers
P01584	Interleukin-1 beta OS=Homo sapiens GN=IL1B PE=1 SV=2	IL1B	x	x	x	x	x		x	x		x	x
P09913	Interferon-induced protein with tetratricopeptide repeats 2 OS=Homo sapiens GN=IFIT2 PE=1 SV=1	IFIT2	x		x		x		x			x		x	x
O14879	Interferon-induced protein with tetratricopeptide repeats 3 OS=Homo sapiens GN=IFIT3 PE=1 SV=1	IFIT3	x		x		x		x			x			x
Q16666	Isoform 2 of Gamma-interferon-inducible protein 16 OS=Homo sapiens GN=IFI16; Isoform 4 of Gamma-interferon-inducible protein 16 OS=Homo sapiens GN=IFI16; Isoform 3 of Gamma-interferon-inducible protein 16 OS=Homo sapiens GN=IFI16; Gamma-interferon-inducible protein 16 OS=Homo sapiens GN=IFI16 PE=1 SV=3	IFI16	x		x						x				x
P32456	Guanylate-binding protein 2 OS=Homo sapiens GN=GBP2 PE=1 SV=3	GBP2	x									x		x	x
P32455	Isoform 2 of Guanylate-binding protein 3 OS=Homo sapiens GN=GBP3; Guanylate-binding protein 3 OS=Homo sapiens GN=GBP3 PE=1 SV=3; Guanylate-binding protein 1 OS=Homo sapiens GN=GBP1 PE=1 SV=2	GBP3	x						x		x				x
P14780	Matrix metalloproteinase-9 OS=Homo sapiens GN=MMP9 PE=1 SV=3	MMP9	x	x	x	x									x
Q96J88-2	Isoform 2 of Epithelial-stromal interaction protein 1 OS=Homo sapiens GN=EPSTI1; Epithelial-stromal interaction protein 1 OS=Homo sapiens GN=EPSTI1 PE=2 SV=2; Isoform 3 of Epithelial-stromal interaction protein 1 OS=Homo sapiens GN=EPSTI1	EPSTI1	x					x				x
P20592	Interferon-induced GTP-binding protein Mx2 OS=Homo sapiens GN=MX2 PE=1 SV=1	MX2	x		x				x	x					x
Q5EBM0	Isoform 3 of UMP-CMP kinase 2, mitochondrial OS=Homo sapiens GN=CMPK2; UMP-CMP kinase 2, mitochondrial OS=Homo sapiens GN=CMPK2 PE=1 SV=3; Isoform 2 of UMP-CMP kinase 2, mitochondrial OS=Homo sapiens GN=CMPK2; Isoform 4 of UMP-CMP kinase 2, mitochondrial OS=Homo sapiens GN=CMPK2	CMPK2	x		x		x		x			x		x	x
P05161	Ubiquitin-like protein ISG15 OS=Homo sapiens GN=ISG15 PE=1 SV=5	ISG15	x		x		x		x		x		x	x	x
Q13325	Isoform 2 of Interferon-induced protein with tetratricopeptide repeats 5 OS=Homo sapiens GN=IFIT5; Interferon-induced protein with tetratricopeptide repeats 5 OS=Homo sapiens GN=IFIT5 PE=1 SV=1	IFIT5	x		x
P05362	Intercellular adhesion molecule 1 OS=Homo sapiens GN=ICAM1 PE=1 SV=2	ICAM1	x		x	x	x		x	x	x	x	x	x	x
P12931-2	Isoform 2 of Proto-oncogene tyrosine-protein kinase Src OS=Homo sapiens GN=SRC; Proto-oncogene tyrosine-protein kinase Src OS=Homo sapiens GN=SRC PE=1 SV=3	SRC	x									x
P29966	Myristoylated alanine-rich C-kinase substrate OS=Homo sapiens GN=MARCKS PE=1 SV=4	MARCKS	x		x	x		x	x					x	x
P29728-2	2'-5'-oligoadenylate synthase 2 OS=Homo sapiens GN=OAS2 PE=1 SV=3; Isoform p69 of 2'-5'-oligoadenylate synthase 2 OS=Homo sapiens GN=OAS2	OAS2	x		x				x	x		x
P09914	Interferon-induced protein with tetratricopeptide repeats 1 OS=Homo sapiens GN=IFIT1 PE=1 SV=2; Isoform 2 of Interferon-induced protein with tetratricopeptide repeats 1 OS=Homo sapiens GN=IFIT1	IFIT1	x		x		x		x			x	x	x	x
Q9BYK8	Helicase with zinc finger domain 2 OS=Homo sapiens GN=HELZ2 PE=1 SV=6; Isoform 3 of Helicase with zinc finger domain 2 OS=Homo sapiens GN=HELZ2; Isoform 2 of Helicase with zinc finger domain 2 OS=Homo sapiens GN=HELZ2	HELZ2	x					x		x	x	x			x
P02778	C-X-C motif chemokine 10 OS=Homo sapiens GN=CXCL10 PE=1 SV=2	CXCL10	x				x						x	x
P20591	Interferon-induced GTP-binding protein Mx1 OS=Homo sapiens GN=MX1 PE=1 SV=4; Isoform 2 of Interferon-induced GTP-binding protein Mx1 OS=Homo sapiens GN=MX1	MX1	x		x				x	x					x
Q9BYX4	Interferon-induced helicase C domain-containing protein 1 OS=Homo sapiens GN=IFIH1 PE=1 SV=3	IFIH1	x		x			x	x			x	x	x	x
P18510-3	Isoform 4 of Interleukin-1 receptor antagonist protein OS=Homo sapiens GN=IL1RN; Interleukin-1 receptor antagonist protein OS=Homo sapiens GN=IL1RN PE=1 SV=1; Isoform 3 of Interleukin-1 receptor antagonist protein OS=Homo sapiens GN=IL1RN; Isoform 2 of Interleukin-1 receptor antagonist protein OS=Homo sapiens GN=IL1RN	IL1RN	x			x	x		x			x	x	x
Q03518	Antigen peptide transporter 1 OS=Homo sapiens GN=TAP1 PE=1 SV=2	TAP1	x		x							x		x	x
Q96EQ0	Small glutamine-rich tetratricopeptide repeat-containing protein beta OS=Homo sapiens GN=SGTB PE=1 SV=1	SGTB	x		x
Q53EL6	Isoform 2 of Programmed cell death protein 4 OS=Homo sapiens GN=PDCD4; Programmed cell death protein 4 OS=Homo sapiens GN=PDCD4 PE=1 SV=2	PDCD4	x			x
P52630	Isoform 2 of Signal transducer and activator of transcription 2 OS=Homo sapiens GN=STAT2; Signal transducer and activator of transcription 2 OS=Homo sapiens GN=STAT2 PE=1 SV=1	STAT2	x		x				x		x	x			x
Q9H0P0	Cytosolic 5'-nucleotidase 3A OS=Homo sapiens GN=NT5C3A PE=1 SV=3; Isoform 1 of Cytosolic 5'-nucleotidase 3A OS=Homo sapiens GN=NT5C3A; Isoform 4 of Cytosolic 5'-nucleotidase 3A OS=Homo sapiens GN=NT5C3A; Isoform 3 of Cytosolic 5'-nucleotidase 3A OS=Homo sapiens GN=NT5C3A	NT5C3A	x						x			x			x
P02795	Metallothionein-2 OS=Homo sapiens GN=MT2A PE=1 SV=1	MT2A	x
Q8IY21	Probable ATP-dependent RNA helicase DDX60 OS=Homo sapiens GN=DDX60 PE=1 SV=3	DDX60	x												x
Q9Y6K5	2'-5'-oligoadenylate synthase 3 OS=Homo sapiens GN=OAS3 PE=1 SV=3	OAS3	x		x		x					x		x	x
Q96AZ6	Interferon-stimulated gene 20 kDa protein OS=Homo sapiens GN=ISG20 PE=1 SV=2; Isoform 2 of Interferon-stimulated gene 20 kDa protein OS=Homo sapiens GN=ISG20	ISG20	x						x			x
P04179	Superoxide dismutase [Mn], mitochondrial OS=Homo sapiens GN=SOD2 PE=1 SV=2; Isoform 4 of Superoxide dismutase [Mn], mitochondrial OS=Homo sapiens GN=SOD2; Isoform 3 of Superoxide dismutase [Mn], mitochondrial OS=Homo sapiens GN=SOD2	SOD2	x	x	x				x	x		x	x	x
P13501	C-C motif chemokine 5 OS=Homo sapiens GN=CCL5 PE=1 SV=3	CCL5	x	x			x			x		x	x
Q8TDB6	E3 ubiquitin-protein ligase DTX3L OS=Homo sapiens GN=DTX3L PE=1 SV=1	DTX3L	x								x	x			x
Q9HB58-6	Isoform 6 of Sp110 nuclear body protein OS=Homo sapiens GN=SP110; Isoform 7 of Sp110 nuclear body protein OS=Homo sapiens GN=SP110; Sp110 nuclear body protein OS=Homo sapiens GN=SP110 PE=1 SV=5; Isoform 3 of Sp110 nuclear body protein OS=Homo sapiens GN=SP110; Isoform 4 of Sp110 nuclear body protein OS=Homo sapiens GN=SP110; Isoform 5 of Sp110 nuclear body protein OS=Homo sapiens GN=SP110; Isofor…	SP110	x				x	x				x		x
Q460N5	Isoform 1 of Poly [ADP-ribose] polymerase 14 OS=Homo sapiens GN=PARP14; Isoform 4 of Poly [ADP-ribose] polymerase 14 OS=Homo sapiens GN=PARP14; Poly [ADP-ribose] polymerase 14 OS=Homo sapiens GN=PARP14 PE=1 SV=3; Isoform 3 of Poly [ADP-ribose] polymerase 14 OS=Homo sapiens GN=PARP14	PARP14	x									x		x	x
P14598	Putative neutrophil cytosol factor 1C OS=Homo sapiens GN=NCF1C PE=5 SV=1; Putative neutrophil cytosol factor 1B OS=Homo sapiens GN=NCF1B PE=5 SV=2; Isoform 2 of Neutrophil cytosol factor 1 OS=Homo sapiens GN=NCF1; Neutrophil cytosol factor 1 OS=Homo sapiens GN=NCF1 PE=1 SV=3	NCF1C	x		x		x
Q01432-4	AMP deaminase 3 OS=Homo sapiens GN=AMPD3 PE=1 SV=1; Isoform 3 of AMP deaminase 3 OS=Homo sapiens GN=AMPD3; Isoform 1A of AMP deaminase 3 OS=Homo sapiens GN=AMPD3; Isoform 2 of AMP deaminase 3 OS=Homo sapiens GN=AMPD3; Isoform 1C of AMP deaminase 3 OS=Homo sapiens GN=AMPD3	AMPD3	x			x						x
P83111	Isoform 2 of Serine beta-lactamase-like protein LACTB, mitochondrial OS=Homo sapiens GN=LACTB; Serine beta-lactamase-like protein LACTB, mitochondrial OS=Homo sapiens GN=LACTB PE=1 SV=2	LACTB	x
P07949	Isoform 2 of Proto-oncogene tyrosine-protein kinase receptor Ret OS=Homo sapiens GN=RET; Proto-oncogene tyrosine-protein kinase receptor Ret OS=Homo sapiens GN=RET PE=1 SV=3	RET	x
P43490	Nicotinamide phosphoribosyltransferase OS=Homo sapiens GN=NAMPT PE=1 SV=1	NAMPT	x		x	x			x	x
Q9Y240	C-type lectin domain family 11 member A OS=Homo sapiens GN=CLEC11A PE=1 SV=1	CLEC11A	x
Q5K651	Sterile alpha motif domain-containing protein 9 OS=Homo sapiens GN=SAMD9 PE=1 SV=1	SAMD9	x												x
A1X283	SH3 and PX domain-containing protein 2B OS=Homo sapiens GN=SH3PXD2B PE=1 SV=3	SH3PXD2B	x			x	x
Q8WXG1	Radical S-adenosyl methionine domain-containing protein 2 OS=Homo sapiens GN=RSAD2 PE=1 SV=1	RSAD2	x									x	x
O95544	NAD kinase OS=Homo sapiens GN=NADK PE=1 SV=1	NADK	x									x
Q9BQE5	Apolipoprotein L2 OS=Homo sapiens GN=APOL2 PE=1 SV=1	APOL2	x						x	x					x
Q14699	Raftlin OS=Homo sapiens GN=RFTN1 PE=1 SV=4	RFTN1	x						x					x
Q9H930	Isoform 1 of Nuclear body protein SP140-like protein OS=Homo sapiens GN=SP140L; Nuclear body protein SP140-like protein OS=Homo sapiens GN=SP140L PE=1 SV=3; Isoform 2 of Nuclear body protein SP140-like protein OS=Homo sapiens GN=SP140L	SP140L	x
Q13501	Isoform 2 of Sequestosome-1 OS=Homo sapiens GN=SQSTM1; Sequestosome-1 OS=Homo sapiens GN=SQSTM1 PE=1 SV=1	SQSTM1	x					x	x			x	x	x
P23381	Tryptophan--tRNA ligase, cytoplasmic OS=Homo sapiens GN=WARS PE=1 SV=2; Isoform 2 of Tryptophan--tRNA ligase, cytoplasmic OS=Homo sapiens GN=WARS	WARS	x		x				x						x
P19971	Thymidine phosphorylase OS=Homo sapiens GN=TYMP PE=1 SV=2; Isoform 2 of Thymidine phosphorylase OS=Homo sapiens GN=TYMP	TYMP	x						x						x
Q6ZUJ8	Phosphoinositide 3-kinase adapter protein 1 OS=Homo sapiens GN=PIK3AP1 PE=1 SV=2	PIK3AP1	x									x		x
P01892	HLA class I histocompatibility antigen, A-24 alpha chain OS=Homo sapiens GN=HLA-A PE=1 SV=2; HLA class I histocompatibility antigen, A-2 alpha chain OS=Homo sapiens GN=HLA-A PE=1 SV=1; HLA class I histocompatibility antigen, A-23 alpha chain OS=Homo sapiens GN=HLA-A PE=1 SV=1; HLA class I histocompatibility antigen, A-69 alpha chain OS=Homo sapiens GN=HLA-A PE=1 SV=2	HLA-A	x
Q15004	PCNA-associated factor OS=Homo sapiens GN=KIAA0101 PE=1 SV=1	KIAA0101	x				x
P28838	Cytosol aminopeptidase OS=Homo sapiens GN=LAP3 PE=1 SV=3; Isoform 2 of Cytosol aminopeptidase OS=Homo sapiens GN=LAP3	LAP3	x		x				x		x				x
P28289	Tropomodulin-1 OS=Homo sapiens GN=TMOD1 PE=1 SV=1	TMOD1	x
Q9ULW0-2	Targeting protein for Xklp2 OS=Homo sapiens GN=TPX2 PE=1 SV=2; Isoform 2 of Targeting protein for Xklp2 OS=Homo sapiens GN=TPX2	TPX2	x
P16671	Platelet glycoprotein 4 OS=Homo sapiens GN=CD36 PE=1 SV=2; Isoform 4 of Platelet glycoprotein 4 OS=Homo sapiens GN=CD36; Isoform 3 of Platelet glycoprotein 4 OS=Homo sapiens GN=CD36	CD36	x			x	x	x
Q8IXQ6	Isoform 2 of Poly [ADP-ribose] polymerase 9 OS=Homo sapiens GN=PARP9; Poly [ADP-ribose] polymerase 9 OS=Homo sapiens GN=PARP9 PE=1 SV=2; Isoform 3 of Poly [ADP-ribose] polymerase 9 OS=Homo sapiens GN=PARP9	PARP9	x									x			x
Q99684	Zinc finger protein Gfi-1 OS=Homo sapiens GN=GFI1 PE=1 SV=2	GFI1	x
Q8N1G2	Cap-specific mRNA (nucleoside-2'-O-)-methyltransferase 1 OS=Homo sapiens GN=CMTR1 PE=1 SV=1	CMTR1	x									x			x
P08571	Monocyte differentiation antigen CD14 OS=Homo sapiens GN=CD14 PE=1 SV=2	CD14	x				x		x			x	x		x
Q8IVG5	Sterile alpha motif domain-containing protein 9-like OS=Homo sapiens GN=SAMD9L PE=1 SV=2; Isoform 2 of Sterile alpha motif domain-containing protein 9-like OS=Homo sapiens GN=SAMD9L	SAMD9L	x				x					x		x
P10586	Isoform 2 of Receptor-type tyrosine-protein phosphatase F OS=Homo sapiens GN=PTPRF; Receptor-type tyrosine-protein phosphatase F OS=Homo sapiens GN=PTPRF PE=1 SV=2	PTPRF	x
P07711	Cathepsin L1 OS=Homo sapiens GN=CTSL PE=1 SV=2	CTSL	x		x	x						x
O94885	SAM and SH3 domain-containing protein 1 OS=Homo sapiens GN=SASH1 PE=1 SV=3	SASH1	x										x
Q92985-4	Isoform D of Interferon regulatory factor 7 OS=Homo sapiens GN=IRF7; Interferon regulatory factor 7 OS=Homo sapiens GN=IRF7 PE=1 SV=2; Isoform B of Interferon regulatory factor 7 OS=Homo sapiens GN=IRF7	IRF7	x										x
Q15646	Isoform 3 of 2'-5'-oligoadenylate synthase-like protein OS=Homo sapiens GN=OASL; Isoform p30 of 2'-5'-oligoadenylate synthase-like protein OS=Homo sapiens GN=OASL; 2'-5'-oligoadenylate synthase-like protein OS=Homo sapiens GN=OASL PE=1 SV=2	OASL	x						x						x
P07602-3	Isoform Sap-mu-9 of Prosaposin OS=Homo sapiens GN=PSAP; Isoform Sap-mu-6 of Prosaposin OS=Homo sapiens GN=PSAP; Prosaposin OS=Homo sapiens GN=PSAP PE=1 SV=2	PSAP	x	x	x	x	x					x
P04839	Cytochrome b-245 heavy chain OS=Homo sapiens GN=CYBB PE=1 SV=2	CYBB	x
Q8TCS8	Polyribonucleotide nucleotidyltransferase 1, mitochondrial OS=Homo sapiens GN=PNPT1 PE=1 SV=2	PNPT1	x		x		x		x	x	x				x
Q03169	Tumor necrosis factor alpha-induced protein 2 OS=Homo sapiens GN=TNFAIP2 PE=2 SV=2	TNFAIP2	x						x			x	x	x
Q96CV9	Optineurin OS=Homo sapiens GN=OPTN PE=1 SV=2; Isoform 2 of Optineurin OS=Homo sapiens GN=OPTN; Isoform 3 of Optineurin OS=Homo sapiens GN=OPTN	OPTN	x
Q03519	Antigen peptide transporter 2 OS=Homo sapiens GN=TAP2 PE=1 SV=1; Isoform 2 of Antigen peptide transporter 2 OS=Homo sapiens GN=TAP2	TAP2	x		x						x	x		x	x
P25942	Isoform II of Tumor necrosis factor receptor superfamily member 5 OS=Homo sapiens GN=CD40; Tumor necrosis factor receptor superfamily member 5 OS=Homo sapiens GN=CD40 PE=1 SV=1	CD40	x				x					x	x	x
Q9NUQ6-3	Isoform 3 of SPATS2-like protein OS=Homo sapiens GN=SPATS2L; SPATS2-like protein OS=Homo sapiens GN=SPATS2L PE=1 SV=2; Isoform 2 of SPATS2-like protein OS=Homo sapiens GN=SPATS2L; Isoform 4 of SPATS2-like protein OS=Homo sapiens GN=SPATS2L	SPATS2L	x
Q8WW33	Gametocyte-specific factor 1 OS=Homo sapiens GN=GTSF1 PE=1 SV=2	GTSF1	x		x
Q96RQ9-2	Isoform 2 of L-amino-acid oxidase OS=Homo sapiens GN=IL4I1; L-amino-acid oxidase OS=Homo sapiens GN=IL4I1 PE=1 SV=1	IL4I1	x				x			x			x
Q16799	Isoform RTN1-B of Reticulon-1 OS=Homo sapiens GN=RTN1; Reticulon-1 OS=Homo sapiens GN=RTN1 PE=1 SV=1	RTN1	x
O95067	G2/mitotic-specific cyclin-B2 OS=Homo sapiens GN=CCNB2 PE=1 SV=1	CCNB2	x
P33121	Isoform 3 of Long-chain-fatty-acid--CoA ligase 1 OS=Homo sapiens GN=ACSL1; Isoform 2 of Long-chain-fatty-acid--CoA ligase 1 OS=Homo sapiens GN=ACSL1; Long-chain-fatty-acid--CoA ligase 1 OS=Homo sapiens GN=ACSL1 PE=1 SV=1	ACSL1	x		x	x				x		x
P48163	Isoform 2 of NADP-dependent malic enzyme OS=Homo sapiens GN=ME1; NADP-dependent malic enzyme OS=Homo sapiens GN=ME1 PE=1 SV=1	ME1	x												x
Q9H0J9	Poly [ADP-ribose] polymerase 12 OS=Homo sapiens GN=PARP12 PE=1 SV=1	PARP12	x				x		x			x			x
Q14814-4	Isoform MEF2DA'B of Myocyte-specific enhancer factor 2D OS=Homo sapiens GN=MEF2D; Isoform MEF2D0B of Myocyte-specific enhancer factor 2D OS=Homo sapiens GN=MEF2D; Isoform MEF2DA'0 of Myocyte-specific enhancer factor 2D OS=Homo sapiens GN=MEF2D; Isoform MEF2D00 of Myocyte-specific enhancer factor 2D OS=Homo sapiens GN=MEF2D; Isoform MEF2DA0 of Myocyte-specific enhancer factor 2D OS=Homo sapiens GN…	MEF2D	x
P09601	Heme oxygenase 1 OS=Homo sapiens GN=HMOX1 PE=1 SV=1	HMOX1	x			x			x				x
P08567	Pleckstrin OS=Homo sapiens GN=PLEK PE=1 SV=3	PLEK	x		x									x
O95786	Probable ATP-dependent RNA helicase DDX58 OS=Homo sapiens GN=DDX58 PE=1 SV=2	DDX58	x		x		x		x			x		x	x
P30466	HLA class I histocompatibility antigen, B-46 alpha chain OS=Homo sapiens GN=HLA-B PE=1 SV=1; HLA class I histocompatibility antigen, B-57 alpha chain OS=Homo sapiens GN=HLA-B PE=1 SV=1; HLA class I histocompatibility antigen, B-58 alpha chain OS=Homo sapiens GN=HLA-B PE=1 SV=1; HLA class I histocompatibility antigen, B-15 alpha chain OS=Homo sapiens GN=HLA-B PE=1 SV=2; HLA class I histocompatibil…	HLA-B	x
P49454	Centromere protein F OS=Homo sapiens GN=CENPF PE=1 SV=2	CENPF	x
O14657	Torsin-1B OS=Homo sapiens GN=TOR1B PE=1 SV=2	TOR1B	x						x
Q9P2E3	NFX1-type zinc finger-containing protein 1 OS=Homo sapiens GN=ZNFX1 PE=2 SV=2	ZNFX1	x					x				x	x	x
Q9Y5Y6	Suppressor of tumorigenicity 14 protein OS=Homo sapiens GN=ST14 PE=1 SV=2	ST14	x
Q96PP9	Guanylate-binding protein 4 OS=Homo sapiens GN=GBP4 PE=2 SV=2	GBP4	x						x			x			x
Q9NR30	Nucleolar RNA helicase 2 OS=Homo sapiens GN=DDX21 PE=1 SV=5	DDX21	x				x			x
Q9BXS6	Isoform 7 of Nucleolar and spindle-associated protein 1 OS=Homo sapiens GN=NUSAP1; Nucleolar and spindle-associated protein 1 OS=Homo sapiens GN=NUSAP1 PE=1 SV=1; Isoform 2 of Nucleolar and spindle-associated protein 1 OS=Homo sapiens GN=NUSAP1	NUSAP1	x
P11049	Isoform 2 of Leukocyte antigen CD37 OS=Homo sapiens GN=CD37; Leukocyte antigen CD37 OS=Homo sapiens GN=CD37 PE=1 SV=2; Isoform 3 of Leukocyte antigen CD37 OS=Homo sapiens GN=CD37	CD37	x												x
P40763	Isoform Del-701 of Signal transducer and activator of transcription 3 OS=Homo sapiens GN=STAT3; Signal transducer and activator of transcription 3 OS=Homo sapiens GN=STAT3 PE=1 SV=2; Isoform 3 of Signal transducer and activator of transcription 3 OS=Homo sapiens GN=STAT3	STAT3	x											x	x
P00973	2'-5'-oligoadenylate synthase 1 OS=Homo sapiens GN=OAS1 PE=1 SV=4; Isoform p48 of 2'-5'-oligoadenylate synthase 1 OS=Homo sapiens GN=OAS1; Isoform p41 of 2'-5'-oligoadenylate synthase 1 OS=Homo sapiens GN=OAS1; Isoform p44 of 2'-5'-oligoadenylate synthase 1 OS=Homo sapiens GN=OAS1	OAS1	x		x					x					x
Q8IV20	Laccase domain-containing protein 1 OS=Homo sapiens GN=LACC1 PE=1 SV=1	LACC1	x									x
Q9Y5A7	NEDD8 ultimate buster 1 OS=Homo sapiens GN=NUB1 PE=1 SV=2; Isoform 2 of NEDD8 ultimate buster 1 OS=Homo sapiens GN=NUB1	NUB1	x					x	x					x
O15553	Pyrin OS=Homo sapiens GN=MEFV PE=1 SV=1	MEFV	x
Q16719	Isoform 2 of Kynureninase OS=Homo sapiens GN=KYNU; Kynureninase OS=Homo sapiens GN=KYNU PE=1 SV=1	KYNU	x		x	x			x
Q12834	Cell division cycle protein 20 homolog OS=Homo sapiens GN=CDC20 PE=1 SV=2	CDC20	x
P02792	Ferritin light chain OS=Homo sapiens GN=FTL PE=1 SV=2	FTL	x
Q6UVJ0	Spindle assembly abnormal protein 6 homolog OS=Homo sapiens GN=SASS6 PE=1 SV=1	SASS6	x
P51825-2	Isoform 3 of AF4/FMR2 family member 1 OS=Homo sapiens GN=AFF1; Isoform 2 of AF4/FMR2 family member 1 OS=Homo sapiens GN=AFF1; AF4/FMR2 family member 1 OS=Homo sapiens GN=AFF1 PE=1 SV=1	AFF1	x
O00584	Ribonuclease T2 OS=Homo sapiens GN=RNASET2 PE=1 SV=2	RNASET2	x				x		x
P10124	Serglycin OS=Homo sapiens GN=SRGN PE=1 SV=3	SRGN	x	x			x						x
P08311	Cathepsin G OS=Homo sapiens GN=CTSG PE=1 SV=2	CTSG	x							x
Q9Y6H1	Coiled-coil-helix-coiled-coil-helix domain-containing protein 2 OS=Homo sapiens GN=CHCHD2 PE=1 SV=1	CHCHD2	x
Q96BZ4	Phospholipase D4 OS=Homo sapiens GN=PLD4 PE=2 SV=2	PLD4	x				x
O95490-6	Isoform 4 of Adhesion G protein-coupled receptor L2 OS=Homo sapiens GN=ADGRL2; Isoform 6 of Adhesion G protein-coupled receptor L2 OS=Homo sapiens GN=ADGRL2; Isoform 2 of Adhesion G protein-coupled receptor L2 OS=Homo sapiens GN=ADGRL2; Isoform 3 of Adhesion G protein-coupled receptor L2 OS=Homo sapiens GN=ADGRL2; Adhesion G protein-coupled receptor L2 OS=Homo sapiens GN=ADGRL2 PE=1 SV=2; Isoform…	ADGRL2	x
P31350-2	Isoform 2 of Ribonucleoside-diphosphate reductase subunit M2 OS=Homo sapiens GN=RRM2; Ribonucleoside-diphosphate reductase subunit M2 OS=Homo sapiens GN=RRM2 PE=1 SV=1	RRM2	x
Q9UN19	Isoform 2 of Dual adapter for phosphotyrosine and 3-phosphotyrosine and 3-phosphoinositide OS=Homo sapiens GN=DAPP1; Dual adapter for phosphotyrosine and 3-phosphotyrosine and 3-phosphoinositide OS=Homo sapiens GN=DAPP1 PE=1 SV=1	DAPP1	x
P07339	Cathepsin D OS=Homo sapiens GN=CTSD PE=1 SV=1	CTSD	x		x	x	x
P17275	Transcription factor jun-B OS=Homo sapiens GN=JUNB PE=1 SV=1	JUNB	x			x						x	x
P54920	Alpha-soluble NSF attachment protein OS=Homo sapiens GN=NAPA PE=1 SV=3	NAPA	x		x										x
Q9BV40	Vesicle-associated membrane protein 8 OS=Homo sapiens GN=VAMP8 PE=1 SV=1	VAMP8	x					x		x
P00813	Adenosine deaminase OS=Homo sapiens GN=ADA PE=1 SV=3	ADA	x		x	x
Q53G44	Interferon-induced protein 44-like OS=Homo sapiens GN=IFI44L PE=2 SV=3	IFI44L	x												x
Q9Y6M5	Zinc transporter 1 OS=Homo sapiens GN=SLC30A1 PE=1 SV=3	SLC30A1	x										x
Q9UHF1	Epidermal growth factor-like protein 7 OS=Homo sapiens GN=EGFL7 PE=1 SV=3	EGFL7	x
P14635	Isoform 2 of G2/mitotic-specific cyclin-B1 OS=Homo sapiens GN=CCNB1; G2/mitotic-specific cyclin-B1 OS=Homo sapiens GN=CCNB1 PE=1 SV=1	CCNB1	x
Q13444	Isoform 5 of Disintegrin and metalloproteinase domain-containing protein 15 OS=Homo sapiens GN=ADAM15; Isoform 6 of Disintegrin and metalloproteinase domain-containing protein 15 OS=Homo sapiens GN=ADAM15; Isoform 3 of Disintegrin and metalloproteinase domain-containing protein 15 OS=Homo sapiens GN=ADAM15; Isoform 9 of Disintegrin and metalloproteinase domain-containing protein 15 OS=Homo sapien…	ADAM15	x									x
Q13287	N-myc-interactor OS=Homo sapiens GN=NMI PE=1 SV=2	NMI	x						x			x			x
O15118	Niemann-Pick C1 protein OS=Homo sapiens GN=NPC1 PE=1 SV=2	NPC1	x						x
O60315	Isoform 2 of Zinc finger E-box-binding homeobox 2 OS=Homo sapiens GN=ZEB2; Zinc finger E-box-binding homeobox 2 OS=Homo sapiens GN=ZEB2 PE=1 SV=1	ZEB2	x
P50281	Matrix metalloproteinase-14 OS=Homo sapiens GN=MMP14 PE=1 SV=3	MMP14	x	x			x
P11388-4	DNA topoisomerase 2-alpha OS=Homo sapiens GN=TOP2A PE=1 SV=3; Isoform 2 of DNA topoisomerase 2-alpha OS=Homo sapiens GN=TOP2A; Isoform 3 of DNA topoisomerase 2-alpha OS=Homo sapiens GN=TOP2A; Isoform 4 of DNA topoisomerase 2-alpha OS=Homo sapiens GN=TOP2A	TOP2A	x
Q9H0Q0	Protein FAM49A OS=Homo sapiens GN=FAM49A PE=2 SV=1	FAM49A	x						x			x	x
P16949	Isoform 2 of Stathmin OS=Homo sapiens GN=STMN1; Stathmin OS=Homo sapiens GN=STMN1 PE=1 SV=3	STMN1	x				x		x
P04222	HLA class I histocompatibility antigen, Cw-17 alpha chain OS=Homo sapiens GN=HLA-C PE=1 SV=1; Isoform 2 of HLA class I histocompatibility antigen, Cw-16 alpha chain OS=Homo sapiens GN=HLA-C; HLA class I histocompatibility antigen, Cw-16 alpha chain OS=Homo sapiens GN=HLA-C PE=1 SV=1; HLA class I histocompatibility antigen, Cw-6 alpha chain OS=Homo sapiens GN=HLA-C PE=1 SV=2; HLA class I histocomp…	HLA-C	x						x
P61769	Beta-2-microglobulin OS=Homo sapiens GN=B2M PE=1 SV=1	B2M	x				x		x			x
O60603	Toll-like receptor 2 OS=Homo sapiens GN=TLR2 PE=1 SV=1	TLR2	x				x					x		x
P17813	Endoglin OS=Homo sapiens GN=ENG PE=1 SV=2; Isoform Short of Endoglin OS=Homo sapiens GN=ENG	ENG	x												x
Q9HC16	DNA dC->dU-editing enzyme APOBEC-3G OS=Homo sapiens GN=APOBEC3G PE=1 SV=1	APOBEC3G	x							x					x
Q8WWK9-5	Isoform 2 of Cytoskeleton-associated protein 2 OS=Homo sapiens GN=CKAP2; Isoform 4 of Cytoskeleton-associated protein 2 OS=Homo sapiens GN=CKAP2; Isoform 3 of Cytoskeleton-associated protein 2 OS=Homo sapiens GN=CKAP2; Cytoskeleton-associated protein 2 OS=Homo sapiens GN=CKAP2 PE=1 SV=1	CKAP2	x
P0C0S8	Histone H2A type 2-C OS=Homo sapiens GN=HIST2H2AC PE=1 SV=4; Histone H2A type 1-J OS=Homo sapiens GN=HIST1H2AJ PE=1 SV=3; Histone H2A type 1-H OS=Homo sapiens GN=HIST1H2AH PE=1 SV=3; Isoform 2 of Histone H2A.J OS=Homo sapiens GN=H2AFJ; Histone H2A.J OS=Homo sapiens GN=H2AFJ PE=1 SV=1; Histone H2A type 1-D OS=Homo sapiens GN=HIST1H2AD PE=1 SV=2; Histone H2A type 1 OS=Homo sapiens GN=HIST1H2AG PE=1…	HIST2H2AC	x							x
Q9GZU8	Protein FAM192A OS=Homo sapiens GN=FAM192A PE=1 SV=1	FAM192A	x
P98155	Isoform Short of Very low-density lipoprotein receptor OS=Homo sapiens GN=VLDLR; Very low-density lipoprotein receptor OS=Homo sapiens GN=VLDLR PE=1 SV=1	VLDLR	x
P19474	E3 ubiquitin-protein ligase TRIM21 OS=Homo sapiens GN=TRIM21 PE=1 SV=1; Isoform 2 of E3 ubiquitin-protein ligase TRIM21 OS=Homo sapiens GN=TRIM21	TRIM21	x						x			x	x		x
Q13571	Lysosomal-associated transmembrane protein 5 OS=Homo sapiens GN=LAPTM5 PE=1 SV=1	LAPTM5	x											x
O15533-3	Isoform 2 of Tapasin OS=Homo sapiens GN=TAPBP; Isoform 3 of Tapasin OS=Homo sapiens GN=TAPBP; Tapasin OS=Homo sapiens GN=TAPBP PE=1 SV=1	TAPBP	x		x	x					x	x		x
Q9P2R3-4	Isoform 2 of Rabankyrin-5 OS=Homo sapiens GN=ANKFY1; Isoform 4 of Rabankyrin-5 OS=Homo sapiens GN=ANKFY1; Rabankyrin-5 OS=Homo sapiens GN=ANKFY1 PE=1 SV=2	ANKFY1	x				x	x
Q15059	Bromodomain-containing protein 3 OS=Homo sapiens GN=BRD3 PE=1 SV=1; Isoform 2 of Bromodomain-containing protein 3 OS=Homo sapiens GN=BRD3	BRD3	x
Q8NBT2	Isoform 2 of Kinetochore protein Spc24 OS=Homo sapiens GN=SPC24; Kinetochore protein Spc24 OS=Homo sapiens GN=SPC24 PE=1 SV=2	SPC24	x
Q96Q89-2	Isoform 5 of Kinesin-like protein KIF20B OS=Homo sapiens GN=KIF20B; Isoform 4 of Kinesin-like protein KIF20B OS=Homo sapiens GN=KIF20B; Isoform 3 of Kinesin-like protein KIF20B OS=Homo sapiens GN=KIF20B; Kinesin-like protein KIF20B OS=Homo sapiens GN=KIF20B PE=1 SV=3; Isoform 2 of Kinesin-like protein KIF20B OS=Homo sapiens GN=KIF20B	KIF20B	x
P19838-2	Isoform 3 of Nuclear factor NF-kappa-B p105 subunit OS=Homo sapiens GN=NFKB1; Isoform 2 of Nuclear factor NF-kappa-B p105 subunit OS=Homo sapiens GN=NFKB1; Nuclear factor NF-kappa-B p105 subunit OS=Homo sapiens GN=NFKB1 PE=1 SV=2	NFKB1	x					x	x				x
P16402	Histone H1.3 OS=Homo sapiens GN=HIST1H1D PE=1 SV=2	HIST1H1D	x
P23497-4	Nuclear autoantigen Sp-100 OS=Homo sapiens GN=SP100 PE=1 SV=3; Isoform 6 of Nuclear autoantigen Sp-100 OS=Homo sapiens GN=SP100; Isoform 7 of Nuclear autoantigen Sp-100 OS=Homo sapiens GN=SP100; Isoform Sp100-B of Nuclear autoantigen Sp-100 OS=Homo sapiens GN=SP100; Isoform Sp100-A of Nuclear autoantigen Sp-100 OS=Homo sapiens GN=SP100; Isoform Sp100-C of Nuclear autoantigen Sp-100 OS=Homo sapien…	SP100	x		x		x				x	x
P46013	Proliferation marker protein Ki-67 OS=Homo sapiens GN=MKI67 PE=1 SV=2; Isoform Short of Proliferation marker protein Ki-67 OS=Homo sapiens GN=MKI67	MKI67	x
P29590	Isoform PML-4 of Protein PML OS=Homo sapiens GN=PML; Isoform PML-5 of Protein PML OS=Homo sapiens GN=PML; Isoform PML-6 of Protein PML OS=Homo sapiens GN=PML; Isoform PML-3 of Protein PML OS=Homo sapiens GN=PML; Isoform PML-2 of Protein PML OS=Homo sapiens GN=PML; Protein PML OS=Homo sapiens GN=PML PE=1 SV=3; Isoform PML-8 of Protein PML OS=Homo sapiens GN=PML	PML	x		x				x	x	x	x		x	x
Q13112	Chromatin assembly factor 1 subunit B OS=Homo sapiens GN=CHAF1B PE=1 SV=1	CHAF1B	x
P07225	Vitamin K-dependent protein S OS=Homo sapiens GN=PROS1 PE=1 SV=1	PROS1	x				x
P13995	Isoform 2 of Bifunctional methylenetetrahydrofolate dehydrogenase/cyclohydrolase, mitochondrial OS=Homo sapiens GN=MTHFD2; Bifunctional methylenetetrahydrofolate dehydrogenase/cyclohydrolase, mitochondrial OS=Homo sapiens GN=MTHFD2 PE=1 SV=2	MTHFD2	x				x
Q13951-2	Isoform 2 of Core-binding factor subunit beta OS=Homo sapiens GN=CBFB	CBFB	x				x							x
P08631	Isoform 4 of Tyrosine-protein kinase HCK OS=Homo sapiens GN=HCK; Isoform 3 of Tyrosine-protein kinase HCK OS=Homo sapiens GN=HCK; Isoform 2 of Tyrosine-protein kinase HCK OS=Homo sapiens GN=HCK; Tyrosine-protein kinase HCK OS=Homo sapiens GN=HCK PE=1 SV=5	HCK	x					x				x
Q8TD55	Pleckstrin homology domain-containing family O member 2 OS=Homo sapiens GN=PLEKHO2 PE=1 SV=1; Isoform 2 of Pleckstrin homology domain-containing family O member 2 OS=Homo sapiens GN=PLEKHO2	PLEKHO2	x				x							x
Q9Y6N5	Sulfide:quinone oxidoreductase, mitochondrial OS=Homo sapiens GN=SQRDL PE=1 SV=1	SQRDL	x					x
O75676	Ribosomal protein S6 kinase alpha-4 OS=Homo sapiens GN=RPS6KA4 PE=1 SV=1; Isoform 2 of Ribosomal protein S6 kinase alpha-4 OS=Homo sapiens GN=RPS6KA4	RPS6KA4	x
Q9NRZ9	Lymphoid-specific helicase OS=Homo sapiens GN=HELLS PE=1 SV=1; Isoform 2 of Lymphoid-specific helicase OS=Homo sapiens GN=HELLS; Isoform 7 of Lymphoid-specific helicase OS=Homo sapiens GN=HELLS; Isoform 8 of Lymphoid-specific helicase OS=Homo sapiens GN=HELLS; Isoform 4 of Lymphoid-specific helicase OS=Homo sapiens GN=HELLS; Isoform 6 of Lymphoid-specific helicase OS=Homo sapiens GN=HELLS; Isofor…	HELLS	x
Q13011	Delta(3,5)-Delta(2,4)-dienoyl-CoA isomerase, mitochondrial OS=Homo sapiens GN=ECH1 PE=1 SV=2	ECH1	x		x
Q9BW19	Kinesin-like protein KIFC1 OS=Homo sapiens GN=KIFC1 PE=1 SV=2	KIFC1	x				x
Q99952	Isoform 2 of Tyrosine-protein phosphatase non-receptor type 18 OS=Homo sapiens GN=PTPN18; Tyrosine-protein phosphatase non-receptor type 18 OS=Homo sapiens GN=PTPN18 PE=1 SV=2	PTPN18	x
P29372	Isoform 3 of DNA-3-methyladenine glycosylase OS=Homo sapiens GN=MPG; DNA-3-methyladenine glycosylase OS=Homo sapiens GN=MPG PE=1 SV=3; Isoform 2 of DNA-3-methyladenine glycosylase OS=Homo sapiens GN=MPG; Isoform 4 of DNA-3-methyladenine glycosylase OS=Homo sapiens GN=MPG	MPG	x
Q9NSI8-3	Isoform 3 of SAM domain-containing protein SAMSN-1 OS=Homo sapiens GN=SAMSN1; SAM domain-containing protein SAMSN-1 OS=Homo sapiens GN=SAMSN1 PE=1 SV=1	SAMSN1	x			x			x			x
O94925-3	Isoform 3 of Glutaminase kidney isoform, mitochondrial OS=Homo sapiens GN=GLS	GLS	x		x
Q9H939	Isoform 2 of Proline-serine-threonine phosphatase-interacting protein 2 OS=Homo sapiens GN=PSTPIP2; Proline-serine-threonine phosphatase-interacting protein 2 OS=Homo sapiens GN=PSTPIP2 PE=1 SV=4	PSTPIP2	x
P80217-2	Interferon-induced 35 kDa protein OS=Homo sapiens GN=IFI35 PE=1 SV=5; Isoform 2 of Interferon-induced 35 kDa protein OS=Homo sapiens GN=IFI35	IFI35	x								x	x
P19525	Isoform 2 of Interferon-induced, double-stranded RNA-activated protein kinase OS=Homo sapiens GN=EIF2AK2; Interferon-induced, double-stranded RNA-activated protein kinase OS=Homo sapiens GN=EIF2AK2 PE=1 SV=2	EIF2AK2	x		x		x				x	x		x	x
Q9UEE9	Craniofacial development protein 1 OS=Homo sapiens GN=CFDP1 PE=1 SV=1	CFDP1	x				x
Q9UII4	E3 ISG15--protein ligase HERC5 OS=Homo sapiens GN=HERC5 PE=1 SV=2	HERC5	x									x
P09493-2	Isoform 7 of Tropomyosin alpha-1 chain OS=Homo sapiens GN=TPM1; Isoform 8 of Tropomyosin alpha-1 chain OS=Homo sapiens GN=TPM1; Isoform 2 of Tropomyosin alpha-1 chain OS=Homo sapiens GN=TPM1; Isoform 3 of Tropomyosin alpha-1 chain OS=Homo sapiens GN=TPM1; Isoform 9 of Tropomyosin alpha-1 chain OS=Homo sapiens GN=TPM1	TPM1	x
O43663	Isoform 4 of Protein regulator of cytokinesis 1 OS=Homo sapiens GN=PRC1; Protein regulator of cytokinesis 1 OS=Homo sapiens GN=PRC1 PE=1 SV=2; Isoform 2 of Protein regulator of cytokinesis 1 OS=Homo sapiens GN=PRC1; Isoform 3 of Protein regulator of cytokinesis 1 OS=Homo sapiens GN=PRC1	PRC1	x
P47712	Cytosolic phospholipase A2 OS=Homo sapiens GN=PLA2G4A PE=1 SV=2	PLA2G4A	x							x					x
O75113	NEDD4-binding protein 1 OS=Homo sapiens GN=N4BP1 PE=1 SV=4	N4BP1	x
P50897	Isoform 2 of Palmitoyl-protein thioesterase 1 OS=Homo sapiens GN=PPT1; Palmitoyl-protein thioesterase 1 OS=Homo sapiens GN=PPT1 PE=1 SV=1	PPT1	x				x								x
O15394	Isoform 2 of Neural cell adhesion molecule 2 OS=Homo sapiens GN=NCAM2; Neural cell adhesion molecule 2 OS=Homo sapiens GN=NCAM2 PE=1 SV=2	NCAM2	x
P20702	Integrin alpha-X OS=Homo sapiens GN=ITGAX PE=1 SV=3	ITGAX	x				x	x					x
O95373	Importin-7 OS=Homo sapiens GN=IPO7 PE=1 SV=1	IPO7	x	x
Q5TEJ8	Isoform 6 of Protein THEMIS2 OS=Homo sapiens GN=THEMIS2; Isoform 4 of Protein THEMIS2 OS=Homo sapiens GN=THEMIS2; Isoform 2 of Protein THEMIS2 OS=Homo sapiens GN=THEMIS2; Protein THEMIS2 OS=Homo sapiens GN=THEMIS2 PE=1 SV=1; Isoform 3 of Protein THEMIS2 OS=Homo sapiens GN=THEMIS2; Isoform 5 of Protein THEMIS2 OS=Homo sapiens GN=THEMIS2	THEMIS2	x									x			x
P12314	High affinity immunoglobulin gamma Fc receptor IB OS=Homo sapiens GN=FCGR1B PE=2 SV=1; Isoform 3 of High affinity immunoglobulin gamma Fc receptor IB OS=Homo sapiens GN=FCGR1B; High affinity immunoglobulin gamma Fc receptor I OS=Homo sapiens GN=FCGR1A PE=1 SV=2	FCGR1B	x				x
O75781	Paralemmin-1 OS=Homo sapiens GN=PALM PE=1 SV=2	PALM	x
P33241-3	Lymphocyte-specific protein 1 OS=Homo sapiens GN=LSP1 PE=1 SV=1; Isoform 3 of Lymphocyte-specific protein 1 OS=Homo sapiens GN=LSP1; Isoform 2 of Lymphocyte-specific protein 1 OS=Homo sapiens GN=LSP1	LSP1	x				x
Q9BQE4	Selenoprotein S OS=Homo sapiens GN=VIMP PE=1 SV=3	VIMP	x
Q00403	Transcription initiation factor IIB OS=Homo sapiens GN=GTF2B PE=1 SV=1	GTF2B	x										x
Q9NSC5	Isoform 2 of Homer protein homolog 3 OS=Homo sapiens GN=HOMER3; Isoform 5 of Homer protein homolog 3 OS=Homo sapiens GN=HOMER3; Homer protein homolog 3 OS=Homo sapiens GN=HOMER3 PE=1 SV=2	HOMER3	x
P23469	Receptor-type tyrosine-protein phosphatase epsilon OS=Homo sapiens GN=PTPRE PE=1 SV=1; Isoform 2 of Receptor-type tyrosine-protein phosphatase epsilon OS=Homo sapiens GN=PTPRE; Isoform 3 of Receptor-type tyrosine-protein phosphatase epsilon OS=Homo sapiens GN=PTPRE	PTPRE	x
Q9UKK3	Poly [ADP-ribose] polymerase 4 OS=Homo sapiens GN=PARP4 PE=1 SV=3	PARP4	x
Q9Y617	Phosphoserine aminotransferase OS=Homo sapiens GN=PSAT1 PE=1 SV=2	PSAT1	x											x
Q9NZD8	Maspardin OS=Homo sapiens GN=SPG21 PE=1 SV=1; Isoform 2 of Maspardin OS=Homo sapiens GN=SPG21	SPG21	x
Q9NQS7	Inner centromere protein OS=Homo sapiens GN=INCENP PE=1 SV=3; Isoform 2 of Inner centromere protein OS=Homo sapiens GN=INCENP	INCENP	x				x
Q7LBR1	Charged multivesicular body protein 1b OS=Homo sapiens GN=CHMP1B PE=1 SV=1	CHMP1B	x
Q01082	Spectrin beta chain, non-erythrocytic 1 OS=Homo sapiens GN=SPTBN1 PE=1 SV=2	SPTBN1	x				x
Q13137-4	Isoform 3 of Calcium-binding and coiled-coil domain-containing protein 2 OS=Homo sapiens GN=CALCOCO2; Isoform 5 of Calcium-binding and coiled-coil domain-containing protein 2 OS=Homo sapiens GN=CALCOCO2; Calcium-binding and coiled-coil domain-containing protein 2 OS=Homo sapiens GN=CALCOCO2 PE=1 SV=1; Isoform 4 of Calcium-binding and coiled-coil domain-containing protein 2 OS=Homo sapiens GN=CALC…	CALCOCO2	x
Q9NRD1	F-box only protein 6 OS=Homo sapiens GN=FBXO6 PE=1 SV=1	FBXO6	x
O95379-4	Tumor necrosis factor alpha-induced protein 8 OS=Homo sapiens GN=TNFAIP8 PE=1 SV=1; Isoform 3 of Tumor necrosis factor alpha-induced protein 8 OS=Homo sapiens GN=TNFAIP8; Isoform 4 of Tumor necrosis factor alpha-induced protein 8 OS=Homo sapiens GN=TNFAIP8; Isoform 2 of Tumor necrosis factor alpha-induced protein 8 OS=Homo sapiens GN=TNFAIP8	TNFAIP8	x				x
P61626	Lysozyme C OS=Homo sapiens GN=LYZ PE=1 SV=1	LYZ	x			x			x
Q8IV50	LysM and putative peptidoglycan-binding domain-containing protein 2 OS=Homo sapiens GN=LYSMD2 PE=1 SV=1; Isoform 2 of LysM and putative peptidoglycan-binding domain-containing protein 2 OS=Homo sapiens GN=LYSMD2	LYSMD2	x
O15162	Isoform 2 of Phospholipid scramblase 1 OS=Homo sapiens GN=PLSCR1; Phospholipid scramblase 1 OS=Homo sapiens GN=PLSCR1 PE=1 SV=1	PLSCR1	x								x				x
Q8IX19	Mast cell-expressed membrane protein 1 OS=Homo sapiens GN=MCEMP1 PE=1 SV=1	MCEMP1	x
Q14764	Major vault protein OS=Homo sapiens GN=MVP PE=1 SV=4	MVP	x				x
Q14142	Isoform 3 of Tripartite motif-containing protein 14 OS=Homo sapiens GN=TRIM14; Tripartite motif-containing protein 14 OS=Homo sapiens GN=TRIM14 PE=2 SV=2	TRIM14	x
Q99873-4	Protein arginine N-methyltransferase 1 OS=Homo sapiens GN=PRMT1 PE=1 SV=2; Isoform 4 of Protein arginine N-methyltransferase 1 OS=Homo sapiens GN=PRMT1; Isoform 2 of Protein arginine N-methyltransferase 1 OS=Homo sapiens GN=PRMT1; Isoform 3 of Protein arginine N-methyltransferase 1 OS=Homo sapiens GN=PRMT1	PRMT1	x				x
Q9UH62	Armadillo repeat-containing X-linked protein 3 OS=Homo sapiens GN=ARMCX3 PE=1 SV=1	ARMCX3	x
Q8NB16	Isoform 2 of Mixed lineage kinase domain-like protein OS=Homo sapiens GN=MLKL; Mixed lineage kinase domain-like protein OS=Homo sapiens GN=MLKL PE=1 SV=1	MLKL	x									x
Q92973	Transportin-1 OS=Homo sapiens GN=TNPO1 PE=1 SV=2; Isoform 2 of Transportin-1 OS=Homo sapiens GN=TNPO1	TNPO1	x				x								x
Q14241	Transcription elongation factor B polypeptide 3 OS=Homo sapiens GN=TCEB3 PE=1 SV=2	TCEB3	x
Q96PU4	E3 ubiquitin-protein ligase UHRF2 OS=Homo sapiens GN=UHRF2 PE=1 SV=1; Isoform 2 of E3 ubiquitin-protein ligase UHRF2 OS=Homo sapiens GN=UHRF2	UHRF2	x							x
Q53EZ4	Isoform 2 of Centrosomal protein of 55 kDa OS=Homo sapiens GN=CEP55; Centrosomal protein of 55 kDa OS=Homo sapiens GN=CEP55 PE=1 SV=3	CEP55	x
Q9H3M7	Thioredoxin-interacting protein OS=Homo sapiens GN=TXNIP PE=1 SV=1; Isoform 2 of Thioredoxin-interacting protein OS=Homo sapiens GN=TXNIP	TXNIP	x			x							x	x
O15182	Centrin-3 OS=Homo sapiens GN=CETN3 PE=1 SV=2	CETN3	x
Q99661	Kinesin-like protein KIF2C OS=Homo sapiens GN=KIF2C PE=1 SV=2; Isoform 2 of Kinesin-like protein KIF2C OS=Homo sapiens GN=KIF2C	KIF2C	x
O14777	Kinetochore protein NDC80 homolog OS=Homo sapiens GN=NDC80 PE=1 SV=1	NDC80	x
Q86UX7	Fermitin family homolog 3 OS=Homo sapiens GN=FERMT3 PE=1 SV=1; Isoform 2 of Fermitin family homolog 3 OS=Homo sapiens GN=FERMT3	FERMT3	x		x
Q6P4F7	Isoform 3 of Rho GTPase-activating protein 11A OS=Homo sapiens GN=ARHGAP11A; Rho GTPase-activating protein 11A OS=Homo sapiens GN=ARHGAP11A PE=1 SV=2	ARHGAP11A	x
O75330-3	Isoform 2 of Hyaluronan mediated motility receptor OS=Homo sapiens GN=HMMR; Isoform 3 of Hyaluronan mediated motility receptor OS=Homo sapiens GN=HMMR; Hyaluronan mediated motility receptor OS=Homo sapiens GN=HMMR PE=1 SV=2; Isoform 4 of Hyaluronan mediated motility receptor OS=Homo sapiens GN=HMMR	HMMR	x
Q6BDS2	UHRF1-binding protein 1 OS=Homo sapiens GN=UHRF1BP1 PE=1 SV=1	UHRF1BP1	x
Q9H0H5	Rac GTPase-activating protein 1 OS=Homo sapiens GN=RACGAP1 PE=1 SV=1	RACGAP1	x							x			x
Q9P0P0	E3 ubiquitin-protein ligase RNF181 OS=Homo sapiens GN=RNF181 PE=1 SV=1	RNF181	x
Q02556	Interferon regulatory factor 8 OS=Homo sapiens GN=IRF8 PE=1 SV=2	IRF8	x
P25098	Beta-adrenergic receptor kinase 1 OS=Homo sapiens GN=GRK2 PE=1 SV=2	GRK2	x
P0C0S5	Histone H2A.V OS=Homo sapiens GN=H2AFV PE=1 SV=3; Histone H2A.Z OS=Homo sapiens GN=H2AFZ PE=1 SV=2; Isoform 3 of Histone H2A.V OS=Homo sapiens GN=H2AFV; Isoform 4 of Histone H2A.V OS=Homo sapiens GN=H2AFV	H2AFV	x				x
P29466	Caspase-1 OS=Homo sapiens GN=CASP1 PE=1 SV=1; Isoform Gamma of Caspase-1 OS=Homo sapiens GN=CASP1; Isoform Beta of Caspase-1 OS=Homo sapiens GN=CASP1	CASP1	x									x			x
Q9HCE1	Putative helicase MOV-10 OS=Homo sapiens GN=MOV10 PE=1 SV=2	MOV10	x												x
Q9Y6A5	Transforming acidic coiled-coil-containing protein 3 OS=Homo sapiens GN=TACC3 PE=1 SV=1	TACC3	x				x
O75717	Isoform 2 of WD repeat and HMG-box DNA-binding protein 1 OS=Homo sapiens GN=WDHD1; WD repeat and HMG-box DNA-binding protein 1 OS=Homo sapiens GN=WDHD1 PE=1 SV=1	WDHD1	x				x						x
P55265-4	Isoform 3 of Double-stranded RNA-specific adenosine deaminase OS=Homo sapiens GN=ADAR; Isoform 4 of Double-stranded RNA-specific adenosine deaminase OS=Homo sapiens GN=ADAR; Double-stranded RNA-specific adenosine deaminase OS=Homo sapiens GN=ADAR PE=1 SV=4; Isoform 2 of Double-stranded RNA-specific adenosine deaminase OS=Homo sapiens GN=ADAR; Isoform 5 of Double-stranded RNA-specific adenosine de…	ADAR	x								x	x
Q9BZD4	Kinetochore protein Nuf2 OS=Homo sapiens GN=NUF2 PE=1 SV=2	NUF2	x
Q5H9U9	Isoform 2 of Probable ATP-dependent RNA helicase DDX60-like OS=Homo sapiens GN=DDX60L; Probable ATP-dependent RNA helicase DDX60-like OS=Homo sapiens GN=DDX60L PE=2 SV=2	DDX60L	x							x
Q07820	Isoform 2 of Induced myeloid leukemia cell differentiation protein Mcl-1 OS=Homo sapiens GN=MCL1; Induced myeloid leukemia cell differentiation protein Mcl-1 OS=Homo sapiens GN=MCL1 PE=1 SV=3	MCL1	x					x					x
P49662	Isoform 4 of Caspase-4 OS=Homo sapiens GN=CASP4; Isoform 5 of Caspase-4 OS=Homo sapiens GN=CASP4; Caspase-4 OS=Homo sapiens GN=CASP4 PE=1 SV=1; Isoform 2 of Caspase-4 OS=Homo sapiens GN=CASP4	CASP4	x									x	x
Q9H223	EH domain-containing protein 4 OS=Homo sapiens GN=EHD4 PE=1 SV=1	EHD4	x						x
Q9UGN4	Isoform 3 of CMRF35-like molecule 8 OS=Homo sapiens GN=CD300A; Isoform 2 of CMRF35-like molecule 8 OS=Homo sapiens GN=CD300A; CMRF35-like molecule 8 OS=Homo sapiens GN=CD300A PE=1 SV=2	CD300A	x				x					x
P41226	Ubiquitin-like modifier-activating enzyme 7 OS=Homo sapiens GN=UBA7 PE=1 SV=2	UBA7	x		x		x					x			x
P04818	Thymidylate synthase OS=Homo sapiens GN=TYMS PE=1 SV=3; Isoform 3 of Thymidylate synthase OS=Homo sapiens GN=TYMS	TYMS	x
Q14807	Kinesin-like protein KIF22 OS=Homo sapiens GN=KIF22 PE=1 SV=5; Isoform 2 of Kinesin-like protein KIF22 OS=Homo sapiens GN=KIF22	KIF22	x
P16150	Leukosialin OS=Homo sapiens GN=SPN PE=1 SV=1	SPN	x						x
Q9BPW9-4	Isoform 2 of Dehydrogenase/reductase SDR family member 9 OS=Homo sapiens GN=DHRS9; Dehydrogenase/reductase SDR family member 9 OS=Homo sapiens GN=DHRS9 PE=1 SV=1; Isoform 4 of Dehydrogenase/reductase SDR family member 9 OS=Homo sapiens GN=DHRS9; Isoform 3 of Dehydrogenase/reductase SDR family member 9 OS=Homo sapiens GN=DHRS9	DHRS9	x
Q92522	Histone H1x OS=Homo sapiens GN=H1FX PE=1 SV=1	H1FX	x							x
P49458	Isoform 2 of Signal recognition particle 9 kDa protein OS=Homo sapiens GN=SRP9; Signal recognition particle 9 kDa protein OS=Homo sapiens GN=SRP9 PE=1 SV=2	SRP9	x
Q9Y5J9	Mitochondrial import inner membrane translocase subunit Tim8 B OS=Homo sapiens GN=TIMM8B PE=1 SV=1	TIMM8B	x
Q9P016	Thymocyte nuclear protein 1 OS=Homo sapiens GN=THYN1 PE=1 SV=1; Isoform 2 of Thymocyte nuclear protein 1 OS=Homo sapiens GN=THYN1	THYN1	x
Q8TCA0	Isoform 3 of Leucine-rich repeat-containing protein 20 OS=Homo sapiens GN=LRRC20; Leucine-rich repeat-containing protein 20 OS=Homo sapiens GN=LRRC20 PE=1 SV=1	LRRC20	x
O14732	Inositol monophosphatase 2 OS=Homo sapiens GN=IMPA2 PE=1 SV=1; Isoform 2 of Inositol monophosphatase 2 OS=Homo sapiens GN=IMPA2	IMPA2	x
Q9UHQ1	Nuclear prelamin A recognition factor OS=Homo sapiens GN=NARF PE=1 SV=1; Isoform 4 of Nuclear prelamin A recognition factor OS=Homo sapiens GN=NARF; Isoform 3 of Nuclear prelamin A recognition factor OS=Homo sapiens GN=NARF; Isoform 2 of Nuclear prelamin A recognition factor OS=Homo sapiens GN=NARF	NARF	x
Q6PL18	ATPase family AAA domain-containing protein 2 OS=Homo sapiens GN=ATAD2 PE=1 SV=1; Isoform 2 of ATPase family AAA domain-containing protein 2 OS=Homo sapiens GN=ATAD2	ATAD2	x										x
P52294	Importin subunit alpha-5 OS=Homo sapiens GN=KPNA1 PE=1 SV=3	KPNA1	x												x
Q5VYK3	Proteasome-associated protein ECM29 homolog OS=Homo sapiens GN=ECM29 PE=1 SV=2	ECM29	x
Q53GL7	Poly [ADP-ribose] polymerase 10 OS=Homo sapiens GN=PARP10 PE=1 SV=2	PARP10	x		x				x			x			x
A9UHW6	MIF4G domain-containing protein OS=Homo sapiens GN=MIF4GD PE=1 SV=1	MIF4GD	x
Q15056-2	Isoform Short of Eukaryotic translation initiation factor 4H OS=Homo sapiens GN=EIF4H	EIF4H	x		x
Q9NQE9	Histidine triad nucleotide-binding protein 3 OS=Homo sapiens GN=HINT3 PE=1 SV=1	HINT3	x				x
Q9ULC5-3	Isoform 2 of Long-chain-fatty-acid--CoA ligase 5 OS=Homo sapiens GN=ACSL5; Long-chain-fatty-acid--CoA ligase 5 OS=Homo sapiens GN=ACSL5 PE=1 SV=1	ACSL5	x
P16455	Methylated-DNA--protein-cysteine methyltransferase OS=Homo sapiens GN=MGMT PE=1 SV=1	MGMT	x
O95864	Isoform 2 of Fatty acid desaturase 2 OS=Homo sapiens GN=FADS2; Isoform 3 of Fatty acid desaturase 2 OS=Homo sapiens GN=FADS2; Isoform 4 of Fatty acid desaturase 2 OS=Homo sapiens GN=FADS2; Fatty acid desaturase 2 OS=Homo sapiens GN=FADS2 PE=1 SV=1	FADS2	x
P30273	High affinity immunoglobulin epsilon receptor subunit gamma OS=Homo sapiens GN=FCER1G PE=1 SV=1	FCER1G	x		x		x
Q03154	Aminoacylase-1 OS=Homo sapiens GN=ACY1 PE=1 SV=1; Isoform 2 of Aminoacylase-1 OS=Homo sapiens GN=ACY1; Isoform 4 of Aminoacylase-1 OS=Homo sapiens GN=ACY1	ACY1	x
Q02818	Nucleobindin-1 OS=Homo sapiens GN=NUCB1 PE=1 SV=4	NUCB1	x				x
Q96T88-2	Isoform 2 of E3 ubiquitin-protein ligase UHRF1 OS=Homo sapiens GN=UHRF1; E3 ubiquitin-protein ligase UHRF1 OS=Homo sapiens GN=UHRF1 PE=1 SV=1	UHRF1	x
O00257	E3 SUMO-protein ligase CBX4 OS=Homo sapiens GN=CBX4 PE=1 SV=3	CBX4	x
O75792	Ribonuclease H2 subunit A OS=Homo sapiens GN=RNASEH2A PE=1 SV=2	RNASEH2A	x				x
Q9HC38-2	Isoform 3 of Glyoxalase domain-containing protein 4 OS=Homo sapiens GN=GLOD4; Isoform 2 of Glyoxalase domain-containing protein 4 OS=Homo sapiens GN=GLOD4	GLOD4	x			x
Q99536	Synaptic vesicle membrane protein VAT-1 homolog OS=Homo sapiens GN=VAT1 PE=1 SV=2; Isoform 3 of Synaptic vesicle membrane protein VAT-1 homolog OS=Homo sapiens GN=VAT1	VAT1	x		x		x	x	x
P04183	Thymidine kinase, cytosolic OS=Homo sapiens GN=TK1 PE=1 SV=2	TK1	x										x
O95229	ZW10 interactor OS=Homo sapiens GN=ZWINT PE=1 SV=2; Isoform 2 of ZW10 interactor OS=Homo sapiens GN=ZWINT	ZWINT	x
Q4J6C6	Prolyl endopeptidase-like OS=Homo sapiens GN=PREPL PE=1 SV=1; Isoform 4 of Prolyl endopeptidase-like OS=Homo sapiens GN=PREPL; Isoform 3 of Prolyl endopeptidase-like OS=Homo sapiens GN=PREPL	PREPL	x
Q15054	Isoform 3 of DNA polymerase delta subunit 3 OS=Homo sapiens GN=POLD3; Isoform 2 of DNA polymerase delta subunit 3 OS=Homo sapiens GN=POLD3; DNA polymerase delta subunit 3 OS=Homo sapiens GN=POLD3 PE=1 SV=2	POLD3	x
P16104	Histone H2AX OS=Homo sapiens GN=H2AFX PE=1 SV=2	H2AFX	x				x
Q9NUL5	Isoform 4 of Repressor of yield of DENV protein OS=Homo sapiens GN=RYDEN; Isoform 3 of Repressor of yield of DENV protein OS=Homo sapiens GN=RYDEN; Repressor of yield of DENV protein OS=Homo sapiens GN=RYDEN PE=1 SV=2	RYDEN	x												x
P40855	Peroxisomal biogenesis factor 19 OS=Homo sapiens GN=PEX19 PE=1 SV=1; Isoform 5 of Peroxisomal biogenesis factor 19 OS=Homo sapiens GN=PEX19	PEX19	x
P49761	Isoform 1 of Dual specificity protein kinase CLK3 OS=Homo sapiens GN=CLK3; Isoform 3 of Dual specificity protein kinase CLK3 OS=Homo sapiens GN=CLK3; Dual specificity protein kinase CLK3 OS=Homo sapiens GN=CLK3 PE=1 SV=3	CLK3	x							x
Q9Y385	Ubiquitin-conjugating enzyme E2 J1 OS=Homo sapiens GN=UBE2J1 PE=1 SV=2	UBE2J1	x
Q9Y305-4	Isoform 2 of Acyl-coenzyme A thioesterase 9, mitochondrial OS=Homo sapiens GN=ACOT9; Isoform 4 of Acyl-coenzyme A thioesterase 9, mitochondrial OS=Homo sapiens GN=ACOT9; Isoform 3 of Acyl-coenzyme A thioesterase 9, mitochondrial OS=Homo sapiens GN=ACOT9; Acyl-coenzyme A thioesterase 9, mitochondrial OS=Homo sapiens GN=ACOT9 PE=1 SV=2	ACOT9	x
Q9Y320	Thioredoxin-related transmembrane protein 2 OS=Homo sapiens GN=TMX2 PE=1 SV=1; Isoform 2 of Thioredoxin-related transmembrane protein 2 OS=Homo sapiens GN=TMX2	TMX2	x										x
O14745	Na(+)/H(+) exchange regulatory cofactor NHE-RF1 OS=Homo sapiens GN=SLC9A3R1 PE=1 SV=4; Isoform 2 of Na(+)/H(+) exchange regulatory cofactor NHE-RF1 OS=Homo sapiens GN=SLC9A3R1	SLC9A3R1	x
Q9HBU6	Ethanolamine kinase 1 OS=Homo sapiens GN=ETNK1 PE=1 SV=1	ETNK1	x									x
O60711-2	Isoform 2 of Leupaxin OS=Homo sapiens GN=LPXN; Leupaxin OS=Homo sapiens GN=LPXN PE=1 SV=1	LPXN	x		x		x			x				x
P11166	Solute carrier family 2, facilitated glucose transporter member 1 OS=Homo sapiens GN=SLC2A1 PE=1 SV=2	SLC2A1	x					x		x			x	x
P23193	Isoform 2 of Transcription elongation factor A protein 1 OS=Homo sapiens GN=TCEA1; Transcription elongation factor A protein 1 OS=Homo sapiens GN=TCEA1 PE=1 SV=2	TCEA1	x				x		x
Q8NCC3	Group XV phospholipase A2 OS=Homo sapiens GN=PLA2G15 PE=1 SV=2	PLA2G15	x				x						x
Q5TBB1	Ribonuclease H2 subunit B OS=Homo sapiens GN=RNASEH2B PE=1 SV=1; Isoform 2 of Ribonuclease H2 subunit B OS=Homo sapiens GN=RNASEH2B	RNASEH2B	x				x
P23921	Ribonucleoside-diphosphate reductase large subunit OS=Homo sapiens GN=RRM1 PE=1 SV=1	RRM1	x				x					x
Q16610-4	Isoform 3 of Extracellular matrix protein 1 OS=Homo sapiens GN=ECM1; Isoform 4 of Extracellular matrix protein 1 OS=Homo sapiens GN=ECM1; Isoform 2 of Extracellular matrix protein 1 OS=Homo sapiens GN=ECM1; Extracellular matrix protein 1 OS=Homo sapiens GN=ECM1 PE=1 SV=2	ECM1	x				x
P51153	Ras-related protein Rab-13 OS=Homo sapiens GN=RAB13 PE=1 SV=1	RAB13	x
P60842	Isoform 2 of Eukaryotic initiation factor 4A-I OS=Homo sapiens GN=EIF4A1; Eukaryotic initiation factor 4A-I OS=Homo sapiens GN=EIF4A1 PE=1 SV=1	EIF4A1	x	x			x						x	x
Q6GTX8	Isoform 3 of Leukocyte-associated immunoglobulin-like receptor 1 OS=Homo sapiens GN=LAIR1; Isoform 2 of Leukocyte-associated immunoglobulin-like receptor 1 OS=Homo sapiens GN=LAIR1; Leukocyte-associated immunoglobulin-like receptor 1 OS=Homo sapiens GN=LAIR1 PE=1 SV=1	LAIR1	x
P98082	Disabled homolog 2 OS=Homo sapiens GN=DAB2 PE=1 SV=3; Isoform 2 of Disabled homolog 2 OS=Homo sapiens GN=DAB2; Isoform 3 of Disabled homolog 2 OS=Homo sapiens GN=DAB2	DAB2	x						x					x
O60566-3	Isoform 3 of Mitotic checkpoint serine/threonine-protein kinase BUB1 beta OS=Homo sapiens GN=BUB1B; Isoform 2 of Mitotic checkpoint serine/threonine-protein kinase BUB1 beta OS=Homo sapiens GN=BUB1B; Mitotic checkpoint serine/threonine-protein kinase BUB1 beta OS=Homo sapiens GN=BUB1B PE=1 SV=3	BUB1B	x
O60488	Isoform Short of Long-chain-fatty-acid--CoA ligase 4 OS=Homo sapiens GN=ACSL4; Long-chain-fatty-acid--CoA ligase 4 OS=Homo sapiens GN=ACSL4 PE=1 SV=2	ACSL4	x		x
Q99795	Cell surface A33 antigen OS=Homo sapiens GN=GPA33 PE=1 SV=1	GPA33	x
Q9H098-2	Protein FAM107B OS=Homo sapiens GN=FAM107B PE=1 SV=1; Isoform 2 of Protein FAM107B OS=Homo sapiens GN=FAM107B	FAM107B	x
P50895	Basal cell adhesion molecule OS=Homo sapiens GN=BCAM PE=1 SV=2	BCAM	x
Q99541	Perilipin-2 OS=Homo sapiens GN=PLIN2 PE=1 SV=2	PLIN2	x												x
Q9NQW6	Anillin OS=Homo sapiens GN=ANLN PE=1 SV=2; Isoform 2 of Anillin OS=Homo sapiens GN=ANLN	ANLN	x										x
P06396-2	Isoform 2 of Gelsolin OS=Homo sapiens GN=GSN	GSN	x	x			x	x
Q14157-5	Isoform 5 of Ubiquitin-associated protein 2-like OS=Homo sapiens GN=UBAP2L; Ubiquitin-associated protein 2-like OS=Homo sapiens GN=UBAP2L PE=1 SV=2	UBAP2L	x
Q8N573	Oxidation resistance protein 1 OS=Homo sapiens GN=OXR1 PE=1 SV=2; Isoform 8 of Oxidation resistance protein 1 OS=Homo sapiens GN=OXR1; Isoform 5 of Oxidation resistance protein 1 OS=Homo sapiens GN=OXR1; Isoform 3 of Oxidation resistance protein 1 OS=Homo sapiens GN=OXR1; Isoform 2 of Oxidation resistance protein 1 OS=Homo sapiens GN=OXR1	OXR1	x
O43426	Isoform 2 of Synaptojanin-1 OS=Homo sapiens GN=SYNJ1; Synaptojanin-1 OS=Homo sapiens GN=SYNJ1 PE=1 SV=2; Isoform 4 of Synaptojanin-1 OS=Homo sapiens GN=SYNJ1; Isoform 3 of Synaptojanin-1 OS=Homo sapiens GN=SYNJ1	SYNJ1	x				x		x
Q92540-4	Protein SMG7 OS=Homo sapiens GN=SMG7 PE=1 SV=2; Isoform 4 of Protein SMG7 OS=Homo sapiens GN=SMG7; Isoform 5 of Protein SMG7 OS=Homo sapiens GN=SMG7; Isoform 2 of Protein SMG7 OS=Homo sapiens GN=SMG7	SMG7	x
Q9UPN4-2	Centrosomal protein of 131 kDa OS=Homo sapiens GN=CEP131 PE=1 SV=3; Isoform 2 of Centrosomal protein of 131 kDa OS=Homo sapiens GN=CEP131; Isoform 3 of Centrosomal protein of 131 kDa OS=Homo sapiens GN=CEP131	CEP131	x
Q06481	Amyloid-like protein 2 OS=Homo sapiens GN=APLP2 PE=1 SV=2; Isoform 3 of Amyloid-like protein 2 OS=Homo sapiens GN=APLP2; Isoform 2 of Amyloid-like protein 2 OS=Homo sapiens GN=APLP2; Isoform 5 of Amyloid-like protein 2 OS=Homo sapiens GN=APLP2; Isoform 6 of Amyloid-like protein 2 OS=Homo sapiens GN=APLP2; Isoform 4 of Amyloid-like protein 2 OS=Homo sapiens GN=APLP2	APLP2	x				x						x
P49790	Isoform 3 of Nuclear pore complex protein Nup153 OS=Homo sapiens GN=NUP153; Isoform 2 of Nuclear pore complex protein Nup153 OS=Homo sapiens GN=NUP153; Nuclear pore complex protein Nup153 OS=Homo sapiens GN=NUP153 PE=1 SV=2	NUP153	x				x	x		x		x
Q7Z2W4	Zinc finger CCCH-type antiviral protein 1 OS=Homo sapiens GN=ZC3HAV1 PE=1 SV=3; Isoform 2 of Zinc finger CCCH-type antiviral protein 1 OS=Homo sapiens GN=ZC3HAV1	ZC3HAV1	x						x	x
Q15102	Platelet-activating factor acetylhydrolase IB subunit gamma OS=Homo sapiens GN=PAFAH1B3 PE=1 SV=1	PAFAH1B3	x
P08670	Vimentin OS=Homo sapiens GN=VIM PE=1 SV=4	VIM	x	x	x		x						x
P04792	Heat shock protein beta-1 OS=Homo sapiens GN=HSPB1 PE=1 SV=2	HSPB1	x	x	x
P21399	Cytoplasmic aconitate hydratase OS=Homo sapiens GN=ACO1 PE=1 SV=3	ACO1	x
O75164	Lysine-specific demethylase 4A OS=Homo sapiens GN=KDM4A PE=1 SV=2; Isoform 2 of Lysine-specific demethylase 4A OS=Homo sapiens GN=KDM4A	KDM4A	x
O95477	ATP-binding cassette sub-family A member 1 OS=Homo sapiens GN=ABCA1 PE=1 SV=3	ABCA1	x
	TOTAL:		311	12	53	23	75	20	56	30	17	69	41	40	60
