# Supplementary material for: Spatiotemporal proteomic profiling of the pro-inflammatory response to lipopolysaccharide in the THP-1 human leukaemia cell line
Source: Nat Commun. 2021 Oct 1;12:5773. doi: 10.1038/s41467-021-26000-9 (PMC8486773; doi:10.1038/s41467-021-26000-9)
Supplement: Supplementary file 14 — Supplementary data 11 [file 41467_2021_26000_MOESM14_ESM.xlsx]

## Sheet: GOBP
Supplementary Data 11. GO enrichment of translocating proteins
Category	Term	Count	Genes	PValue	Benjamini	List Total	Pop Hits	Pop Total
GOTERM_BP_ALL	GO:0001731~formation of translation preinitiation complex	12	EIF3M, EIF3K, EIF3L, EIF3I, EIF3J, EIF3G, EIF3CL, EIF3E, EIF3F, EIF3A, EIF4B, EIF3B	5.38222e-15	2.19917e-11	231	24	16792
GOTERM_BP_ALL	GO:0006518~peptide metabolic process	42	EIF4A2, EIF4A1, CLIC4, MTFMT, PSEN2, MGST2, MRPL14, THBS1, MRPL54, PPP3CA, TRMT112, PURA, PDF, DNPEP, KHSRP, TPR, XPO5, EIF3CL, SEC11A, EIF4B, EIF2A, GPX1, DAPK3, MRPS21, LARP4B, MRPL43, SRP9, EIF3M, EIF3K, KARS, EIF3L, EIF3I, EIF3J, EIF3G, GARS, EIF3E, HAGH, EIF3F, EIF4E2, GAPDH, EIF3A, EIF3B	4.14008e-13	8.45819e-10	231	818	16792
GOTERM_BP_ALL	GO:0043043~peptide biosynthetic process	37	EIF4A2, EIF4A1, MTFMT, MGST2, MRPL14, THBS1, MRPL54, PPP3CA, TRMT112, PURA, PDF, KHSRP, TPR, XPO5, EIF3CL, EIF4B, EIF2A, DAPK3, MRPS21, LARP4B, MRPL43, SRP9, EIF3M, EIF3K, KARS, EIF3L, EIF3I, EIF3J, EIF3G, GARS, EIF3E, HAGH, EIF3F, EIF4E2, GAPDH, EIF3A, EIF3B	1.59786e-12	2.17629e-09	231	667	16792
GOTERM_BP_ALL	GO:0033036~macromolecule localization	83	SCARB1, GSK3A, C2CD5, AHCYL1, PLEK, CTDSPL2, IL1RAP, PKD2, TRAM2, HK2, PPP1R9B, PPP3CA, AP1G1, RUVBL2, KHSRP, XPO5, BSG, PALM, ENSA, TOM1, RAC1, KPNA2, TMED5, RAB8A, IST1, ANXA4, ACSL4, TRAF2, DYNLL1, SYTL4, RHOA, COPZ1, SRP9, SCAMP2, RAB32, RAB31, HGS, ADAM9, ARHGEF2, SQSTM1, RAB7A, ARF6, TSG101, HDAC1, MVP, RAB1C, PIK3R4, ARL2, VPS26B, MIEF1, THBS1, CORO1C, CDC42, CHST11, NUP85, RAB23, TPR, FCH…	2.75859e-12	2.52103e-09	231	2817	16792
GOTERM_BP_ALL	GO:0008104~protein localization	76	GSK3A, C2CD5, AHCYL1, PLEK, CTDSPL2, IL1RAP, PKD2, TRAM2, HK2, PPP1R9B, PPP3CA, AP1G1, RUVBL2, XPO5, BSG, PALM, ENSA, TOM1, RAC1, KPNA2, TMED5, RAB8A, IST1, ANXA4, TRAF2, DYNLL1, SYTL4, RHOA, COPZ1, SRP9, SCAMP2, RAB32, RAB31, HGS, ADAM9, ARHGEF2, SQSTM1, RAB7A, ARF6, TSG101, HDAC1, MVP, RAB1C, PIK3R4, ARL2, VPS26B, MIEF1, CORO1C, CDC42, NUP85, RAB23, TPR, FCHO2, ABL1, BID, RAB6B, RAB4A, RAB4B, S…	3.08496e-12	2.52103e-09	231	2448	16792
GOTERM_BP_ALL	GO:0043604~amide biosynthetic process	38	EIF4A2, EIF4A1, MTFMT, MGST2, MRPL14, THBS1, MRPL54, PPP3CA, TRMT112, PURA, PDF, KHSRP, TPR, XPO5, EIF3CL, EIF4B, EIF2A, DAPK3, CAD, MRPS21, LARP4B, MRPL43, SRP9, EIF3M, EIF3K, KARS, EIF3L, EIF3I, EIF3J, EIF3G, GARS, EIF3E, HAGH, EIF3F, EIF4E2, GAPDH, EIF3A, EIF3B	6.23976e-12	3.28381e-09	231	736	16792
GOTERM_BP_ALL	GO:0006446~regulation of translational initiation	15	EIF4A2, EIF4A1, EIF3M, EIF3K, EIF3L, EIF3I, TPR, EIF3J, EIF3G, EIF3CL, EIF3E, EIF3F, EIF3A, EIF4B, EIF3B	6.30904e-12	3.28381e-09	231	83	16792
GOTERM_BP_ALL	GO:0045184~establishment of protein localization	67	GSK3A, C2CD5, AHCYL1, PLEK, CTDSPL2, IL1RAP, PKD2, TRAM2, HK2, PPP1R9B, PPP3CA, AP1G1, RUVBL2, XPO5, BSG, PALM, ENSA, TOM1, KPNA2, TMED5, RAB8A, IST1, ANXA4, TRAF2, DYNLL1, SYTL4, RHOA, COPZ1, SRP9, SCAMP2, RAB31, HGS, ADAM9, ARHGEF2, RAB7A, ARF6, TSG101, HDAC1, MVP, RAB1C, PIK3R4, ARL2, VPS26B, MIEF1, CORO1C, CDC42, NUP85, RAB23, TPR, ABL1, BID, RAB6B, RAB4A, RAB4B, SEC24A, JUP, KIAA0196, UBE2G2…	6.4294e-12	3.28381e-09	231	2021	16792
GOTERM_BP_ALL	GO:0006417~regulation of translation	26	EIF4A2, EIF4A1, THBS1, PPP3CA, PURA, KHSRP, TPR, XPO5, EIF3CL, EIF4B, EIF2A, DAPK3, LARP4B, SRP9, EIF3M, EIF3K, EIF3L, EIF3I, EIF3J, EIF3G, EIF3E, EIF3F, EIF4E2, GAPDH, EIF3A, EIF3B	9.88425e-12	4.48745e-09	231	343	16792
GOTERM_BP_ALL	GO:0006412~translation	35	EIF4A2, EIF4A1, MTFMT, MRPL14, THBS1, MRPL54, PPP3CA, TRMT112, PURA, PDF, KHSRP, TPR, XPO5, EIF3CL, EIF4B, EIF2A, DAPK3, MRPS21, LARP4B, MRPL43, SRP9, EIF3M, EIF3K, KARS, EIF3L, EIF3I, EIF3J, EIF3G, GARS, EIF3E, EIF3F, EIF4E2, GAPDH, EIF3A, EIF3B	1.14869e-11	4.69355e-09	231	641	16792
GOTERM_BP_ALL	GO:0015031~protein transport	63	GSK3A, C2CD5, AHCYL1, PLEK, CTDSPL2, IL1RAP, PKD2, TRAM2, PPP3CA, AP1G1, XPO5, BSG, PALM, ENSA, TOM1, KPNA2, TMED5, RAB8A, IST1, ANXA4, TRAF2, DYNLL1, SYTL4, RHOA, COPZ1, SRP9, SCAMP2, RAB31, HGS, ADAM9, ARHGEF2, RAB7A, ARF6, TSG101, HDAC1, MVP, RAB1C, PIK3R4, ARL2, VPS26B, MIEF1, CDC42, NUP85, RAB23, TPR, ABL1, BID, RAB6B, RAB4A, RAB4B, SEC24A, JUP, KIAA0196, UBE2G2, DAB2, RAB14, GNAQ, TRIP6, CH…	1.49322e-11	5.54662e-09	231	1860	16792
GOTERM_BP_ALL	GO:0043603~cellular amide metabolic process	43	EIF4A2, EIF4A1, CLIC4, MTFMT, PSEN2, MGST2, MRPL14, THBS1, MRPL54, PPP3CA, TRMT112, PURA, PDF, DNPEP, KHSRP, TPR, XPO5, EIF3CL, SEC11A, EIF4B, EIF2A, GPX1, DAPK3, CAD, MRPS21, LARP4B, MRPL43, SRP9, EIF3M, EIF3K, KARS, EIF3L, EIF3I, EIF3J, EIF3G, GARS, EIF3E, HAGH, EIF3F, EIF4E2, GAPDH, EIF3A, EIF3B	5.19904e-11	1.77027e-08	231	994	16792
GOTERM_BP_ALL	GO:0034248~regulation of cellular amide metabolic process	26	EIF4A2, EIF4A1, THBS1, PPP3CA, PURA, KHSRP, TPR, XPO5, EIF3CL, EIF4B, EIF2A, DAPK3, LARP4B, SRP9, EIF3M, EIF3K, EIF3L, EIF3I, EIF3J, EIF3G, EIF3E, EIF3F, EIF4E2, GAPDH, EIF3A, EIF3B	6.40063e-11	2.01177e-08	231	374	16792
GOTERM_BP_ALL	GO:0006413~translational initiation	18	EIF4A2, EIF4A1, MTFMT, EIF3M, EIF3K, EIF3L, EIF3I, TPR, EIF3J, EIF3G, EIF3CL, EIF3E, EIF3F, EIF4E2, EIF3A, EIF4B, EIF2A, EIF3B	9.71457e-10	2.83527e-07	231	189	16792
GOTERM_BP_ALL	GO:1901566~organonitrogen compound biosynthetic process	49	EIF4A2, EIF4A1, GSK3A, MTFMT, PPP3CA, TRMT112, SPR, KHSRP, XPO5, PALM, EIF3CL, EIF2A, ADSL, CAD, DAPK3, MRPS21, LARP4B, MRPL43, SRP9, KARS, GARS, HAGH, EIF4E2, GAPDH, ALDH9A1, DTYMK, GNAI3, MGST2, MRPL14, THBS1, HACD2, MRPL54, PURA, PDF, CHST11, ATP5E, TPR, EIF4B, QDPR, EIF3M, EIF3K, EIF3L, EIF3I, EIF3J, EIF3G, EIF3E, EIF3F, EIF3A, EIF3B	1.20595e-09	3.28502e-07	231	1375	16792
GOTERM_BP_ALL	GO:0010608~posttranscriptional regulation of gene expression	27	EIF4A2, EIF4A1, THBS1, PPP3CA, PURA, KHSRP, TPR, XPO5, EIF3CL, EIF4B, EIF2A, DAPK3, LARP4B, SRP9, EIF3M, EIF3K, EIF3L, EIF3I, EIF3J, EIF3G, EIF3E, EIF3F, TARDBP, EIF4E2, GAPDH, EIF3A, EIF3B	1.70746e-09	4.36043e-07	231	472	16792
GOTERM_BP_ALL	GO:0051234~establishment of localization	109	SCARB1, AHCYL1, WIPF1, FHOD1, IL1RAP, RUVBL2, KHSRP, BSG, PALM, TOM1, SLC12A6, KPNA2, RALBP1, USP6, IST1, ACSL4, SYTL4, SCAMP2, RAB32, DYNC1LI2, RAB31, HGS, ADAM9, ELMO2, SQSTM1, CFD, TSG101, PSEN2, PIK3R4, ARL2, VPS26B, CORO1C, NUP85, PDCD10, ATP5E, TPR, ABL1, RAB6B, SLC38A2, CCR1, NUS1, TRAPPC3, RAB4A, YES1, RAB4B, JUP, MSN, DAB2, GNAQ, TRIP6, CHMP2B, OSBPL1A, RAB5A, CNIH4, CLIC4, GSK3A, C2CD5,…	1.9115e-09	4.59434e-07	231	4790	16792
GOTERM_BP_ALL	GO:0022607~cellular component assembly	72	WIPF1, UXS1, FHOD1, PLEK, IL1RAP, PPP1R9B, SRGAP2C, RUVBL2, PALM, EIF3CL, RAC1, RAB8A, EIF2A, ADSL, IST1, DAPK3, TRAF2, RHOC, RHOA, RAB32, DDB1, MAP7D3, HGS, POLR1E, SQSTM1, RAB7A, ARF6, TSG101, HDAC1, GPS1, DDX23, ARL2, ARHGAP18, UQCR10, THBS1, CORO1C, CDC42, RBBP4, NUP85, PDCD10, RAB23, TPR, FCHO2, ABL1, BID, EIF4B, UBQLN2, TRAPPC3, SEC24A, JUP, KIAA0196, MSN, SORBS3, EIF3M, EIF3K, RAB14, EIF3L…	3.81382e-09	8.65738e-07	231	2618	16792
GOTERM_BP_ALL	GO:0051049~regulation of transport	56	SCARB1, CLIC4, GSK3A, C2CD5, AHCYL1, CTDSPL2, IL1RAP, PKD2, HK2, PPP3CA, AP1G1, XPO5, ENSA, RAC1, RAB8A, USP6, ANXA4, ACSL4, TRAF2, DYNLL1, SYTL4, RHOA, HGS, ADAM9, RAB7A, ARF6, TSG101, HDAC1, ARL2, MIEF1, THBS1, CDC42, NUP85, RAB23, TPR, ABL1, LRRC8A, BID, UBQLN2, CCR1, NUS1, RAB4A, RAB4B, SEC24A, JUP, MSN, UBE2G2, TPCN1, DAB2, PNKD, GNAQ, TRIP6, RAB9A, GPD1L, TARDBP, RAB5A	6.58163e-09	1.4154e-06	231	1796	16792
GOTERM_BP_ALL	GO:0071702~organic substance transport	72	SCARB1, GSK3A, C2CD5, AHCYL1, PLEK, CTDSPL2, IL1RAP, PKD2, TRAM2, HK2, PPP3CA, AP1G1, KHSRP, XPO5, BSG, PALM, ENSA, TOM1, KPNA2, TMED5, RAB8A, IST1, ANXA4, ACSL4, TRAF2, DYNLL1, SYTL4, RHOA, COPZ1, SRP9, SCAMP2, RAB31, HGS, ADAM9, ARHGEF2, RAB7A, ARF6, TSG101, HDAC1, MVP, RAB1C, PIK3R4, ARL2, VPS26B, MIEF1, THBS1, CDC42, NUP85, RAB23, TPR, ABL1, BID, SLC38A2, RAB6B, NUS1, RAB4A, RAB4B, SEC24A, YE…	7.19844e-09	1.47064e-06	231	2657	16792
GOTERM_BP_ALL	GO:0016043~cellular component organization	127	SCARB1, WIPF1, UXS1, FHOD1, IL1RAP, FRY, SRGAP2C, RUVBL2, BSG, PALM, EIF2A, IST1, DAPK3, ACSL4, SYTL4, EML4, RAB32, DYNC1LI2, RAB31, MAP7D3, HGS, ADAM9, ELMO2, SQSTM1, TSG101, PIK3R4, ARL2, ARHGAP18, MRPL14, CORO1C, CHTF8, NUP85, PDCD10, TPR, ABL1, IGFBP7, SPECC1, TRAPPC3, RAB4A, RAB4B, JUP, MSN, TJAP1, DAB2, TRIP6, CHMP2B, STRN, NDUFAF1, NF2, CHCHD2P9, RAB5A, DOCK5, CLIC4, GSK3A, C2CD5, CALCOCO2…	8.15602e-09	1.58693e-06	231	6109	16792
GOTERM_BP_ALL	GO:0032880~regulation of protein localization	38	GSK3A, C2CD5, TSG101, HDAC1, ARL2, MIEF1, IL1RAP, CTDSPL2, PKD2, PPP1R9B, CDC42, PPP3CA, RAB23, TPR, XPO5, ENSA, ABL1, BID, RAB8A, SEC24A, JUP, ANXA4, MSN, TRAF2, UBE2G2, DYNLL1, SYTL4, RHOA, DAB2, RAB14, GNAQ, TRIP6, RAB9A, ADAM9, GPD1L, NF2, TARDBP, ARF6	1.09917e-08	2.04146e-06	231	962	16792
GOTERM_BP_ALL	GO:0006810~transport	104	SCARB1, AHCYL1, WIPF1, IL1RAP, KHSRP, BSG, PALM, TOM1, SLC12A6, KPNA2, RALBP1, USP6, IST1, ACSL4, SYTL4, SCAMP2, RAB32, DYNC1LI2, RAB31, HGS, ADAM9, ELMO2, SQSTM1, CFD, TSG101, PSEN2, PIK3R4, ARL2, VPS26B, CORO1C, NUP85, ATP5E, TPR, ABL1, RAB6B, SLC38A2, CCR1, NUS1, TRAPPC3, RAB4A, YES1, RAB4B, JUP, MSN, DAB2, GNAQ, TRIP6, CHMP2B, OSBPL1A, RAB5A, CNIH4, CLIC4, GSK3A, C2CD5, PLEK, CTDSPL2, PKD2, C…	2.13374e-08	3.63431e-06	231	4663	16792
GOTERM_BP_ALL	GO:0071840~cellular component organization or biogenesis	128	SCARB1, WIPF1, UXS1, FHOD1, IL1RAP, FRY, SRGAP2C, RUVBL2, BSG, PALM, EIF2A, IST1, DAPK3, ACSL4, SYTL4, EML4, RAB32, DYNC1LI2, RAB31, MAP7D3, HGS, ADAM9, ELMO2, SQSTM1, TSG101, PIK3R4, ARL2, ARHGAP18, MRPL14, CORO1C, CHTF8, NUP85, PDCD10, TPR, ABL1, IGFBP7, SPECC1, TRAPPC3, RAB4A, RAB4B, JUP, MSN, TJAP1, DAB2, TRIP6, CHMP2B, STRN, NDUFAF1, NF2, CHCHD2P9, RAB5A, DOCK5, CLIC4, GSK3A, C2CD5, CALCOCO2…	2.13469e-08	3.63431e-06	231	6265	16792
GOTERM_BP_ALL	GO:0051246~regulation of protein metabolic process	68	EIF4A2, EIF4A1, GSK3A, FRY, PKD2, PPP1R9B, PPP3CA, RUVBL2, KHSRP, XPO5, ENSA, EIF3CL, RAC1, EIF2A, GPX1, IST1, DAPK3, TRAF2, LARP4B, RHOA, SRP9, HGS, AKT1S1, ADAM9, ARHGEF2, EIF4E2, GAPDH, SQSTM1, RAB7A, TSG101, HDAC1, GPS1, MVP, THBS1, CORO1C, CDC42, PURA, PRKAR2B, PDCD10, TPR, ABL1, BRD7, BID, EIF4B, UBQLN2, CCR1, SEC24A, YES1, MSN, UBE2G2, SORBS3, DAB2, EIF3M, EIF3K, EIF3L, TOLLIP, GNAQ, EIF3I…	2.5029e-08	4.09074e-06	231	2512	16792
GOTERM_BP_ALL	GO:0051641~cellular localization	68	GSK3A, C2CD5, AHCYL1, WIPF1, FHOD1, CTDSPL2, PKD2, TRAM2, HK2, PPP1R9B, PPP3CA, AP1G1, RUVBL2, XPO5, BSG, PALM, TOM1, RAC1, KPNA2, RAB8A, DYNLL1, SYTL4, RHOA, COPZ1, SRP9, RAB32, DYNC1LI2, RAB31, HGS, ARHGEF2, RAB7A, ARF6, TSG101, RAB1C, PIK3R4, ARL2, VPS26B, MIEF1, CDC42, NUP85, PDCD10, ATP5E, RAB23, TPR, FCHO2, ABL1, BID, RAB6B, NUS1, TRAPPC3, SEC24A, JUP, MSN, UBE2G2, TPCN1, DAB2, PNKD, RAB14,…	3.94704e-08	6.20293e-06	231	2541	16792
GOTERM_BP_ALL	GO:1901564~organonitrogen compound metabolic process	62	EIF4A2, EIF4A1, CLIC4, GSK3A, MTFMT, AHCYL1, PKD2, COX7C, HK2, PPP3CA, TRMT112, SPR, KHSRP, XPO5, PALM, EIF3CL, EIF2A, ADSL, GPX1, CAD, DAPK3, MRPS21, LARP4B, MRPL43, SRP9, KARS, GARS, HAGH, EIF4E2, GAPDH, ALDH9A1, DTYMK, PSEN2, GNAI3, MGST2, MRPL14, UQCR10, THBS1, HACD2, MRPL54, PURA, PDF, DNPEP, CHST11, ATP5E, TPR, SEC11A, EIF4B, QDPR, PNKD, EIF3M, EIF3K, EIF3L, EIF3I, EIF3J, EIF3G, EIF3E, GPD1…	4.69734e-08	7.10865e-06	231	2221	16792
GOTERM_BP_ALL	GO:0034613~cellular protein localization	50	GSK3A, C2CD5, AHCYL1, CTDSPL2, PKD2, TRAM2, HK2, PPP1R9B, PPP3CA, AP1G1, RUVBL2, XPO5, BSG, PALM, TOM1, RAC1, KPNA2, RAB8A, DYNLL1, SYTL4, RHOA, COPZ1, SRP9, RAB32, RAB31, HGS, ARHGEF2, RAB7A, ARF6, PIK3R4, ARL2, VPS26B, MIEF1, CDC42, NUP85, RAB23, TPR, FCHO2, BID, SEC24A, JUP, MSN, UBE2G2, DAB2, TOLLIP, GNAQ, CROCC, TRIP6, GPD1L, NF2	5.49009e-08	8.01161e-06	231	1600	16792
GOTERM_BP_ALL	GO:0032268~regulation of cellular protein metabolic process	64	EIF4A2, EIF4A1, FRY, PKD2, PPP1R9B, PPP3CA, RUVBL2, KHSRP, XPO5, ENSA, EIF3CL, RAC1, EIF2A, GPX1, IST1, DAPK3, TRAF2, LARP4B, RHOA, SRP9, HGS, AKT1S1, ADAM9, ARHGEF2, EIF4E2, GAPDH, SQSTM1, TSG101, HDAC1, GPS1, MVP, THBS1, CORO1C, CDC42, PURA, PRKAR2B, PDCD10, TPR, ABL1, BRD7, BID, EIF4B, UBQLN2, CCR1, YES1, MSN, SORBS3, DAB2, EIF3M, EIF3K, EIF3L, TOLLIP, GNAQ, EIF3I, EIF3J, EIF3G, STUB1, EIF3E, …	6.0456e-08	8.51804e-06	231	2346	16792
GOTERM_BP_ALL	GO:0044085~cellular component biogenesis	74	WIPF1, UXS1, FHOD1, PLEK, IL1RAP, PPP1R9B, SRGAP2C, TRMT112, RUVBL2, PALM, EIF3CL, RAC1, RRP15, RAB8A, EIF2A, ADSL, IST1, DAPK3, TRAF2, RHOC, RHOA, RAB32, DDB1, MAP7D3, HGS, POLR1E, SQSTM1, RAB7A, ARF6, TSG101, HDAC1, GPS1, DDX23, ARL2, ARHGAP18, UQCR10, THBS1, CORO1C, CDC42, RBBP4, NUP85, PDCD10, RAB23, TPR, FCHO2, ABL1, BID, EIF4B, UBQLN2, TRAPPC3, SEC24A, JUP, KIAA0196, MSN, SORBS3, EIF3M, EIF…	6.31781e-08	8.60485e-06	231	2914	16792
GOTERM_BP_ALL	GO:0007264~small GTPase mediated signal transduction	26	DOCK5, RAB1C, ARL2, ARHGAP18, CDC42, PDCD10, RAB23, PSD4, RAC1, RAB6B, RAB8A, RAB4A, RALBP1, RAB4B, DENND4B, RHOC, RHOA, RAB32, RAB31, RAB14, RAB9A, ARHGEF2, RAB5A, SQSTM1, RAB7A, ARF6	6.86657e-08	9.01913e-06	231	527	16792
GOTERM_BP_ALL	GO:0070727~cellular macromolecule localization	50	GSK3A, C2CD5, AHCYL1, CTDSPL2, PKD2, TRAM2, HK2, PPP1R9B, PPP3CA, AP1G1, RUVBL2, XPO5, BSG, PALM, TOM1, RAC1, KPNA2, RAB8A, DYNLL1, SYTL4, RHOA, COPZ1, SRP9, RAB32, RAB31, HGS, ARHGEF2, RAB7A, ARF6, PIK3R4, ARL2, VPS26B, MIEF1, CDC42, NUP85, RAB23, TPR, FCHO2, BID, SEC24A, JUP, MSN, UBE2G2, DAB2, TOLLIP, GNAQ, CROCC, TRIP6, GPD1L, NF2	7.06344e-08	9.01913e-06	231	1613	16792
GOTERM_BP_ALL	GO:0032879~regulation of localization	66	DOCK5, SCARB1, CLIC4, GSK3A, C2CD5, AHCYL1, CTDSPL2, IL1RAP, PKD2, HK2, PPP1R9B, SRGAP2C, PPP3CA, AP1G1, RUVBL2, XPO5, ENSA, RAC1, RAB8A, USP6, ANXA4, DAPK3, ACSL4, TRAF2, DYNLL1, SYTL4, RHOA, HGS, ADAM9, RAB7A, ARF6, TSG101, HDAC1, ARL2, ARHGAP18, MIEF1, THBS1, CORO1C, CDC42, NUP85, PDCD10, RAB23, TPR, ABL1, LRRC8A, BID, UBQLN2, CCR1, NUS1, RAB4A, RAB4B, SEC24A, JUP, MSN, UBE2G2, TPCN1, DAB2, PN…	7.76908e-08	9.61954e-06	231	2473	16792
GOTERM_BP_ALL	GO:0070201~regulation of establishment of protein localization	33	GSK3A, C2CD5, TSG101, HDAC1, ARL2, MIEF1, IL1RAP, CTDSPL2, PKD2, PPP1R9B, CDC42, PPP3CA, RAB23, TPR, XPO5, ENSA, ABL1, BID, RAB8A, SEC24A, JUP, ANXA4, TRAF2, UBE2G2, DYNLL1, SYTL4, RHOA, DAB2, GNAQ, TRIP6, ADAM9, TARDBP, ARF6	8.78828e-08	1.05614e-05	231	820	16792
GOTERM_BP_ALL	GO:0016192~vesicle-mediated transport	47	CFD, SCARB1, C2CD5, TSG101, WIPF1, PLEK, RAB1C, GNAI3, VPS26B, THBS1, CORO1C, CDC42, AP1G1, FCHO2, ABL1, TOM1, SDF4, RAC1, RAB6B, RAB8A, UBQLN2, CCR1, TRAPPC3, RAB4A, RALBP1, RAB4B, YES1, SEC24A, MSN, DYNLL1, SYTL4, COPZ1, SCAMP2, MYO1E, DAB2, DYNC1LI2, RAB31, RAB14, HGS, CHMP2B, RAB9A, ELMO2, OSBPL1A, RAB5A, CNIH4, RAB7A, ARF6	1.32188e-07	1.5432e-05	231	1494	16792
GOTERM_BP_ALL	GO:0006996~organelle organization	87	CLIC4, GSK3A, C2CD5, CALCOCO2, WIPF1, FHOD1, PLEK, FRY, PKD2, TRAM2, HK2, PPP1R9B, SRGAP2C, AP1G1, RUVBL2, PALM, ENSA, RAC1, TMED5, RAB8A, EIF2A, GPX1, IST1, DAPK3, CKAP2, MRPS21, SIRT5, DYNLL1, SYTL4, RHOA, MRPL43, EML4, RAB32, DDB1, DYNC1LI2, RAB31, MAP7D3, HGS, ELMO2, ARHGEF2, GAPDH, SQSTM1, RAB7A, ARF6, TSG101, HDAC1, GPS1, PIK3R4, GNAI3, ARL2, ARHGAP18, MRPL14, MIEF1, UQCR10, MRPL54, TMEM165…	1.4573e-07	1.65403e-05	231	3753	16792
GOTERM_BP_ALL	GO:0046907~intracellular transport	48	GSK3A, C2CD5, AHCYL1, TSG101, RAB1C, PIK3R4, MIEF1, CTDSPL2, VPS26B, PKD2, TRAM2, CDC42, PPP3CA, NUP85, AP1G1, ATP5E, RAB23, TPR, PALM, XPO5, BSG, TOM1, BID, KPNA2, RAB6B, TRAPPC3, NUS1, SEC24A, JUP, MSN, UBE2G2, DYNLL1, SYTL4, RHOA, SRP9, COPZ1, DAB2, DYNC1LI2, RAB14, HGS, GNAQ, TRIP6, CHMP2B, RAB9A, ARHGEF2, RAB5A, CNIH4, RAB7A	3.35332e-07	3.70315e-05	231	1594	16792
GOTERM_BP_ALL	GO:0016197~endosomal transport	17	TSG101, PIK3R4, KIAA0196, MSN, VPS26B, RAB32, DAB2, RAB14, AP1G1, HGS, CHMP2B, TOM1, RAB9A, RAB6B, RAB5A, SQSTM1, RAB7A	3.64971e-07	3.9244e-05	231	250	16792
GOTERM_BP_ALL	GO:0051179~localization	118	SCARB1, AHCYL1, WIPF1, FHOD1, IL1RAP, SRGAP2C, RUVBL2, KHSRP, BSG, PALM, TOM1, SLC12A6, KPNA2, RALBP1, USP6, IST1, DAPK3, ACSL4, SYTL4, SCAMP2, RAB32, DYNC1LI2, RAB31, HGS, ADAM9, ELMO2, SQSTM1, CFD, TSG101, PSEN2, PIK3R4, ARL2, ARHGAP18, VPS26B, CORO1C, CHST11, NUP85, PDCD10, ATP5E, TPR, ABL1, RAB6B, SLC38A2, CCR1, NUS1, TRAPPC3, RAB4A, YES1, RAB4B, JUP, MSN, DAB2, TOLLIP, GNAQ, TRIP6, CHMP2B, N…	4.62071e-07	4.74202e-05	231	5872	16792
GOTERM_BP_ALL	GO:1902589~single-organism organelle organization	48	GSK3A, C2CD5, TSG101, CALCOCO2, WIPF1, FHOD1, PLEK, GNAI3, ARL2, ARHGAP18, MIEF1, FRY, PKD2, HK2, PPP1R9B, CORO1C, CDC42, SRGAP2C, CHTF8, NUP85, PDCD10, RAB23, TPR, ABL1, RAC1, BID, RAB8A, SPECC1, JUP, DAPK3, CKAP2, KIAA0196, DYNLL1, SYTL4, SORBS3, RHOA, EML4, DYNC1LI2, MAP7D3, CROCC, CHMP2B, ZYX, ARHGEF2, NF2, GAPDH, SQSTM1, RAB7A, ARF6	4.64221e-07	4.74202e-05	231	1612	16792
GOTERM_BP_ALL	GO:0051223~regulation of protein transport	29	GSK3A, C2CD5, TSG101, HDAC1, ARL2, MIEF1, IL1RAP, CTDSPL2, PKD2, CDC42, PPP3CA, RAB23, TPR, XPO5, ENSA, ABL1, RAB8A, SEC24A, JUP, ANXA4, TRAF2, UBE2G2, SYTL4, RHOA, DAB2, GNAQ, TRIP6, ADAM9, TARDBP	1.31409e-06	0.00013096	231	746	16792
GOTERM_BP_ALL	GO:0022618~ribonucleoprotein complex assembly	15	DDX23, EIF3M, EIF3K, EIF3L, RUVBL2, EIF3I, EIF3J, EIF3G, EIF3CL, EIF3E, EIF3F, EIF3A, EIF4B, EIF2A, EIF3B	1.37637e-06	0.000133901	231	212	16792
GOTERM_BP_ALL	GO:0007034~vacuolar transport	17	TSG101, PIK3R4, KIAA0196, MSN, VPS26B, RAB32, DAB2, RAB14, AP1G1, HGS, CHMP2B, TOM1, RAB9A, RAB6B, RAB5A, SQSTM1, RAB7A	2.47656e-06	0.000232392	231	289	16792
GOTERM_BP_ALL	GO:0071826~ribonucleoprotein complex subunit organization	15	DDX23, EIF3M, EIF3K, EIF3L, RUVBL2, EIF3I, EIF3J, EIF3G, EIF3CL, EIF3E, EIF3F, EIF3A, EIF4B, EIF2A, EIF3B	2.50251e-06	0.000232392	231	223	16792
GOTERM_BP_ALL	GO:0051649~establishment of localization in cell	53	GSK3A, C2CD5, AHCYL1, FHOD1, CTDSPL2, PKD2, TRAM2, PPP3CA, AP1G1, XPO5, BSG, PALM, TOM1, KPNA2, DYNLL1, SYTL4, RHOA, COPZ1, SRP9, DYNC1LI2, HGS, ARHGEF2, RAB7A, TSG101, RAB1C, PIK3R4, VPS26B, MIEF1, CDC42, NUP85, PDCD10, ATP5E, RAB23, TPR, ABL1, BID, RAB6B, NUS1, TRAPPC3, SEC24A, JUP, MSN, UBE2G2, TPCN1, DAB2, PNKD, RAB14, GNAQ, TRIP6, CHMP2B, RAB9A, RAB5A, CNIH4	3.46219e-06	0.000314367	231	2004	16792
GOTERM_BP_ALL	GO:0006886~intracellular protein transport	34	GSK3A, C2CD5, AHCYL1, PIK3R4, MIEF1, CTDSPL2, VPS26B, PKD2, TRAM2, CDC42, PPP3CA, NUP85, AP1G1, RAB23, TPR, PALM, XPO5, BSG, TOM1, BID, KPNA2, SEC24A, JUP, UBE2G2, SYTL4, RHOA, SRP9, COPZ1, DAB2, HGS, GNAQ, TRIP6, ARHGEF2, RAB7A	3.64711e-06	0.000323958	231	1020	16792
GOTERM_BP_ALL	GO:1902578~single-organism localization	80	SCARB1, CLIC4, GSK3A, C2CD5, AHCYL1, WIPF1, PLEK, IL1RAP, PKD2, COX7C, TRAM2, HK2, PPP1R9B, PPP3CA, LASP1, AP1G1, BSG, PALM, ENSA, SDF4, RAC1, SLC12A6, KPNA2, RAB8A, RALBP1, ANXA4, CAD, ACSL4, TRAF2, DYNLL1, SYTL4, RHOA, SRP9, RAB32, RAB31, HGS, ELMO2, ADAM9, ARHGEF2, RAB7A, ARF6, CFD, TSG101, HDAC1, PSEN2, ARL2, MIEF1, UQCR10, THBS1, TMEM165, CORO1C, CDC42, NUP85, SV2A, ATP5E, RAB23, TPR, FCHO2,…	4.43702e-06	0.000385738	231	3614	16792
GOTERM_BP_ALL	GO:0007010~cytoskeleton organization	36	WIPF1, FHOD1, PLEK, ARL2, ARHGAP18, FRY, PKD2, PPP1R9B, CORO1C, CDC42, SRGAP2C, PDCD10, TPR, PALM, ABL1, RAC1, SPECC1, JUP, DAPK3, CKAP2, KIAA0196, MSN, DYNLL1, SORBS3, RHOA, EML4, DYNC1LI2, MAP7D3, CROCC, CHMP2B, ZYX, ELMO2, ARHGEF2, NF2, GAPDH, ARF6	6.16794e-06	0.000512181	231	1144	16792
GOTERM_BP_ALL	GO:0044419~interspecies interaction between organisms	33	EIF4A2, SCARB1, EIF4A1, TSG101, CALCOCO2, HDAC1, HTATSF1, CDC42, NUP85, AP1G1, POLR2B, TPR, RAC1, KPNA2, MB21D1, GPX1, IST1, DYNLL1, RHOA, DDB1, KARS, EIF3L, CHMP2B, EIF3G, ZYX, RAB9A, EIF3F, TARDBP, RAB5A, SQSTM1, EIF3A, RAB7A, EIF3B	6.26752e-06	0.000512181	231	998	16792
GOTERM_BP_ALL	GO:0044403~symbiosis, encompassing mutualism through parasitism	33	EIF4A2, SCARB1, EIF4A1, TSG101, CALCOCO2, HDAC1, HTATSF1, CDC42, NUP85, AP1G1, POLR2B, TPR, RAC1, KPNA2, MB21D1, GPX1, IST1, DYNLL1, RHOA, DDB1, KARS, EIF3L, CHMP2B, EIF3G, ZYX, RAB9A, EIF3F, TARDBP, RAB5A, SQSTM1, EIF3A, RAB7A, EIF3B	6.26752e-06	0.000512181	231	998	16792
GOTERM_BP_ALL	GO:0019081~viral translation	5	EIF3L, EIF3G, EIF3F, EIF3A, EIF3B	6.74998e-06	0.000540792	231	10	16792
GOTERM_BP_ALL	GO:0010256~endomembrane system organization	23	C2CD5, TSG101, JUP, IST1, TRAM2, TJAP1, PPP1R9B, CDC42, DAB2, RAB31, PDCD10, HGS, NUP85, TPR, PALM, BSG, CHMP2B, FCHO2, RAC1, TARDBP, TMED5, RAB8A, ARF6	9.25326e-06	0.000714915	231	559	16792
GOTERM_BP_ALL	GO:1904951~positive regulation of establishment of protein localization	22	GSK3A, C2CD5, SEC24A, TSG101, JUP, IL1RAP, MIEF1, CTDSPL2, DYNLL1, SYTL4, RHOA, PPP1R9B, CDC42, PPP3CA, DAB2, TRIP6, TPR, ABL1, ADAM9, TARDBP, BID, ARF6	9.27325e-06	0.000714915	231	517	16792
GOTERM_BP_ALL	GO:1903827~regulation of cellular protein localization	23	GSK3A, C2CD5, JUP, MSN, MIEF1, CTDSPL2, UBE2G2, DYNLL1, PKD2, RHOA, PPP1R9B, CDC42, PPP3CA, DAB2, RAB23, GNAQ, TRIP6, XPO5, TPR, GPD1L, NF2, BID, ARF6	1.00129e-05	0.000757639	231	562	16792
GOTERM_BP_ALL	GO:0043933~macromolecular complex subunit organization	59	SCARB1, WIPF1, UXS1, PLEK, IL1RAP, PPP1R9B, TRMT112, ADAMTS2, RUVBL2, EIF3CL, RAC1, EIF2A, ADSL, IST1, DAPK3, CKAP2, MRPS21, SIRT5, TRAF2, MRPL43, DDB1, MAP7D3, POLR1E, ARHGEF2, SQSTM1, ARF6, HDAC1, GPS1, DDX23, ARL2, ARHGAP18, MRPL14, UQCR10, MRPL54, CDC42, RBBP4, TPR, FCHO2, ABL1, BRD7, BID, EIF4B, TRAPPC3, SEC24A, JUP, MSN, EIF3M, EIF3K, EIF3L, EIF3I, EIF3J, CHMP2B, EIF3G, STUB1, EIF3E, NDUFAF…	1.62381e-05	0.00120634	231	2461	16792
GOTERM_BP_ALL	GO:0044087~regulation of cellular component biogenesis	28	TSG101, WIPF1, FHOD1, PLEK, ARL2, ARHGAP18, IL1RAP, THBS1, CORO1C, CDC42, SRGAP2C, TPR, PALM, ABL1, RAC1, BID, UBQLN2, DAPK3, MSN, SORBS3, RHOA, DDB1, CHMP2B, STUB1, NF2, RAB5A, RAB7A, ARF6	1.68688e-05	0.00122649	231	807	16792
GOTERM_BP_ALL	GO:0019058~viral life cycle	20	SCARB1, TSG101, IST1, HDAC1, HTATSF1, CDC42, DDB1, POLR2B, EIF3L, NUP85, TPR, CHMP2B, EIF3G, EIF3F, TARDBP, KPNA2, RAB5A, EIF3A, RAB7A, EIF3B	1.71096e-05	0.00122649	231	455	16792
GOTERM_BP_ALL	GO:0033043~regulation of organelle organization	35	CLIC4, GSK3A, C2CD5, TSG101, CALCOCO2, WIPF1, FHOD1, PLEK, ARL2, ARHGAP18, MIEF1, HK2, PPP1R9B, CDC42, RUVBL2, TPR, ABL1, RAC1, BID, BRD7, UBQLN2, GPX1, DAPK3, CKAP2, MSN, DYNLL1, SORBS3, RHOA, CHMP2B, ARHGEF2, NF2, RAB5A, SQSTM1, RAB7A, ARF6	1.8088e-05	0.00127427	231	1152	16792
GOTERM_BP_ALL	GO:0034622~cellular macromolecular complex assembly	32	WIPF1, GPS1, DDX23, ARL2, ARHGAP18, UQCR10, RBBP4, RUVBL2, TPR, FCHO2, ABL1, EIF3CL, RAC1, EIF4B, EIF2A, TRAF2, DDB1, EIF3M, EIF3K, MAP7D3, EIF3L, EIF3I, EIF3J, EIF3G, POLR1E, STUB1, EIF3E, EIF3F, NDUFAF1, EIF3A, EIF3B, ARF6	1.86474e-05	0.00129141	231	1004	16792
GOTERM_BP_ALL	GO:0006914~autophagy	19	GSK3A, TSG101, CALCOCO2, PIK3R4, VPS26B, DYNLL1, HK2, TPCN1, TM9SF1, HGS, RAB23, TOLLIP, CHMP2B, ABL1, GAPDH, RAB5A, SQSTM1, RAB7A, UBQLN2	1.91289e-05	0.00130268	231	418	16792
GOTERM_BP_ALL	GO:0051050~positive regulation of transport	30	GSK3A, C2CD5, AHCYL1, TSG101, MIEF1, IL1RAP, CTDSPL2, PKD2, CDC42, PPP3CA, AP1G1, TPR, ABL1, BID, CCR1, SEC24A, JUP, MSN, DYNLL1, SYTL4, RHOA, DAB2, HGS, TRIP6, RAB9A, ADAM9, GPD1L, TARDBP, RAB5A, RAB7A	2.43926e-05	0.0016339	231	920	16792
GOTERM_BP_ALL	GO:0075525~viral translational termination-reinitiation	4	EIF3L, EIF3G, EIF3A, EIF3B	2.48553e-05	0.00163804	231	5	16792
GOTERM_BP_ALL	GO:0044765~single-organism transport	74	SCARB1, CLIC4, GSK3A, C2CD5, AHCYL1, WIPF1, PLEK, IL1RAP, PKD2, COX7C, TRAM2, HK2, PPP3CA, LASP1, AP1G1, BSG, PALM, ENSA, SDF4, RAC1, SLC12A6, KPNA2, RAB8A, RALBP1, ANXA4, CAD, ACSL4, TRAF2, DYNLL1, SYTL4, RHOA, SRP9, RAB31, HGS, ELMO2, ADAM9, RAB7A, CFD, TSG101, HDAC1, PSEN2, ARL2, MIEF1, UQCR10, THBS1, TMEM165, CORO1C, CDC42, NUP85, SV2A, ATP5E, RAB23, TPR, ABL1, LRRC8A, SLC38A2, UBQLN2, CCR1, …	2.78262e-05	0.00180473	231	3415	16792
GOTERM_BP_ALL	GO:0061024~membrane organization	32	GSK3A, C2CD5, TSG101, GNAI3, MIEF1, THBS1, TRAM2, HK2, PPP1R9B, NUP85, TPR, PALM, FCHO2, BSG, RAC1, BID, RAB8A, TRAPPC3, SEC24A, JUP, DYNLL1, SYTL4, SRP9, RAB32, DAB2, RAB31, RAB14, HGS, CHMP2B, TARDBP, RAB7A, ARF6	2.88332e-05	0.00184082	231	1027	16792
GOTERM_BP_ALL	GO:1903829~positive regulation of cellular protein localization	17	GSK3A, C2CD5, JUP, MSN, MIEF1, CTDSPL2, DYNLL1, RHOA, PPP1R9B, CDC42, PPP3CA, DAB2, TRIP6, TPR, GPD1L, BID, ARF6	4.27709e-05	0.00268865	231	363	16792
GOTERM_BP_ALL	GO:1902580~single-organism cellular localization	33	C2CD5, MIEF1, PKD2, TRAM2, PPP1R9B, CDC42, PPP3CA, NUP85, ATP5E, RAB23, TPR, PALM, FCHO2, BSG, RAC1, BID, KPNA2, RAB8A, NUS1, JUP, DYNLL1, SYTL4, RHOA, SRP9, RAB32, DAB2, RAB31, HGS, GNAQ, TRIP6, ARHGEF2, RAB5A, ARF6	4.49264e-05	0.00278136	231	1102	16792
GOTERM_BP_ALL	GO:0016032~viral process	30	EIF4A2, SCARB1, EIF4A1, TSG101, CALCOCO2, HDAC1, HTATSF1, CDC42, NUP85, AP1G1, POLR2B, TPR, RAC1, KPNA2, MB21D1, IST1, DYNLL1, RHOA, DDB1, KARS, EIF3L, CHMP2B, EIF3G, ZYX, EIF3F, TARDBP, RAB5A, EIF3A, RAB7A, EIF3B	5.88798e-05	0.00359079	231	966	16792
GOTERM_BP_ALL	GO:0065003~macromolecular complex assembly	44	WIPF1, HDAC1, UXS1, GPS1, DDX23, PLEK, ARL2, ARHGAP18, UQCR10, IL1RAP, CDC42, RBBP4, RUVBL2, TPR, FCHO2, ABL1, EIF3CL, RAC1, BID, EIF4B, EIF2A, TRAPPC3, ADSL, SEC24A, JUP, MSN, TRAF2, DDB1, EIF3M, EIF3K, MAP7D3, EIF3L, EIF3I, EIF3J, EIF3G, POLR1E, STUB1, EIF3E, EIF3F, NDUFAF1, SQSTM1, EIF3A, EIF3B, ARF6	6.17758e-05	0.00366067	231	1710	16792
GOTERM_BP_ALL	GO:0007015~actin filament organization	16	WIPF1, FHOD1, PLEK, ARHGAP18, FRY, SORBS3, RHOA, PPP1R9B, CDC42, PDCD10, ZYX, ABL1, NF2, RAC1, ARHGEF2, ARF6	6.18174e-05	0.00366067	231	335	16792
GOTERM_BP_ALL	GO:0044764~multi-organism cellular process	30	EIF4A2, SCARB1, EIF4A1, TSG101, CALCOCO2, HDAC1, HTATSF1, CDC42, NUP85, AP1G1, POLR2B, TPR, RAC1, KPNA2, MB21D1, IST1, DYNLL1, RHOA, DDB1, KARS, EIF3L, CHMP2B, EIF3G, ZYX, EIF3F, TARDBP, RAB5A, EIF3A, RAB7A, EIF3B	6.69157e-05	0.00390597	231	973	16792
GOTERM_BP_ALL	GO:0051130~positive regulation of cellular component organization	34	DOCK5, GSK3A, C2CD5, TSG101, CALCOCO2, WIPF1, FHOD1, PLEK, ARL2, MIEF1, IL1RAP, HK2, PPP1R9B, CORO1C, CDC42, RUVBL2, TPR, PALM, ABL1, RAC1, BID, BRD7, GPX1, IST1, MSN, DYNLL1, SORBS3, RHOA, DDB1, DAB2, ADAM9, STUB1, NF2, ARF6	7.37873e-05	0.00424641	231	1183	16792
GOTERM_BP_ALL	GO:0060341~regulation of cellular localization	27	GSK3A, C2CD5, MIEF1, CTDSPL2, PKD2, PPP1R9B, CDC42, PPP3CA, RAB23, TPR, XPO5, ABL1, BID, NUS1, JUP, MSN, UBE2G2, DYNLL1, RHOA, DAB2, PNKD, GNAQ, TRIP6, GPD1L, NF2, RAB5A, ARF6	7.93833e-05	0.004505	231	834	16792
GOTERM_BP_ALL	GO:0044089~positive regulation of cellular component biogenesis	18	TSG101, WIPF1, FHOD1, PLEK, ARL2, MSN, IL1RAP, SORBS3, RHOA, CDC42, DDB1, TPR, PALM, STUB1, NF2, RAC1, BID, ARF6	0.000127405	0.00713122	231	441	16792
GOTERM_BP_ALL	GO:0030029~actin filament-based process	23	SPECC1, JUP, WIPF1, FHOD1, DAPK3, PLEK, ARHGAP18, DYNLL1, FRY, SORBS3, RHOA, PPP1R9B, CORO1C, CDC42, MYO1E, PDCD10, ZYX, ABL1, GPD1L, NF2, RAC1, ARHGEF2, ARF6	0.000145049	0.00793007	231	672	16792
GOTERM_BP_ALL	GO:0044802~single-organism membrane organization	27	GSK3A, C2CD5, GNAI3, MIEF1, TRAM2, HK2, PPP1R9B, NUP85, TPR, PALM, FCHO2, BSG, RAC1, BID, RAB8A, JUP, DYNLL1, SYTL4, SRP9, RAB32, DAB2, RAB31, HGS, CHMP2B, TARDBP, RAB7A, ARF6	0.000145559	0.00793007	231	866	16792
GOTERM_BP_ALL	GO:0044267~cellular protein metabolic process	94	EIF4A2, VKORC1L1, EIF4A1, GSK3A, MTFMT, FASTKD1, CTDSPL2, FRY, PKD2, PPP1R9B, PPP3CA, TRMT112, RUVBL2, KHSRP, XPO5, ENSA, EIF3CL, RAC1, EIF2A, USP6, GPX1, IST1, CAD, DAPK3, UBE4A, MRPS21, SIRT5, TRAF2, LARP4B, RHOA, MRPL43, SRP9, DDB1, RNF167, KARS, HGS, AKT1S1, ADAM9, GARS, ARHGEF2, MAN1B1, EIF4E2, GAPDH, SQSTM1, RAB7A, TSG101, HDAC1, GPS1, MVP, PIK3R4, PSEN2, MRPL14, THBS1, MRPL54, TMEM165, COR…	0.000155263	0.00834744	231	4900	16792
GOTERM_BP_ALL	GO:0060627~regulation of vesicle-mediated transport	18	SCARB1, RAB4A, C2CD5, USP6, TSG101, RAB4B, MSN, SYTL4, DAB2, AP1G1, HGS, ABL1, RAB9A, RAC1, RAB5A, RAB7A, UBQLN2, ARF6	0.000157823	0.00837485	231	449	16792
GOTERM_BP_ALL	GO:0044033~multi-organism metabolic process	12	CDC42, POLR2B, HDAC1, EIF3L, NUP85, TPR, EIF3G, EIF3F, TARDBP, RAB5A, EIF3A, EIF3B	0.000182984	0.00958555	231	214	16792
GOTERM_BP_ALL	GO:0051128~regulation of cellular component organization	53	DOCK5, SCARB1, CLIC4, GSK3A, C2CD5, CALCOCO2, WIPF1, FHOD1, PLEK, IL1RAP, HK2, PPP1R9B, SRGAP2C, PPP3CA, RUVBL2, PALM, RAC1, GPX1, IST1, DAPK3, CKAP2, ACSL4, DYNLL1, RHOA, DDB1, ADAM9, ARHGEF2, SQSTM1, RAB7A, ARF6, TSG101, ARL2, ARHGAP18, MIEF1, THBS1, CORO1C, CDC42, TPR, ABL1, IGFBP7, BRD7, BID, UBQLN2, RAB4A, RAB4B, MSN, SORBS3, DAB2, CHMP2B, STUB1, NF2, RAB5A, SPG20	0.000193331	0.0099297	231	2323	16792
GOTERM_BP_ALL	GO:0017148~negative regulation of translation	10	PURA, PPP3CA, KHSRP, XPO5, TPR, DAPK3, EIF3E, EIF4E2, GAPDH, SRP9	0.000194414	0.0099297	231	147	16792
GOTERM_BP_ALL	GO:0033157~regulation of intracellular protein transport	16	GSK3A, C2CD5, JUP, MIEF1, CTDSPL2, UBE2G2, PKD2, RHOA, CDC42, PPP3CA, DAB2, RAB23, GNAQ, TRIP6, XPO5, TPR	0.000202945	0.0102375	231	373	16792
GOTERM_BP_ALL	GO:0051222~positive regulation of protein transport	18	GSK3A, C2CD5, SEC24A, TSG101, JUP, IL1RAP, MIEF1, CTDSPL2, SYTL4, RHOA, CDC42, PPP3CA, DAB2, TRIP6, TPR, ABL1, ADAM9, TARDBP	0.000210277	0.0104779	231	460	16792
GOTERM_BP_ALL	GO:0045216~cell-cell junction organization	12	CDC42, JUP, TRIP6, DAPK3, ARL2, STRN, NF2, RAC1, RHOC, THBS1, RHOA, CORO1C	0.000214668	0.0105679	231	218	16792
GOTERM_BP_ALL	GO:0030036~actin cytoskeleton organization	20	SPECC1, WIPF1, FHOD1, DAPK3, PLEK, ARHGAP18, DYNLL1, FRY, SORBS3, RHOA, PPP1R9B, CORO1C, CDC42, PDCD10, ZYX, ABL1, NF2, RAC1, ARHGEF2, ARF6	0.00022932	0.011118	231	553	16792
GOTERM_BP_ALL	GO:0010638~positive regulation of organelle organization	21	GSK3A, C2CD5, TSG101, WIPF1, CALCOCO2, FHOD1, PLEK, ARL2, MSN, MIEF1, DYNLL1, SORBS3, RHOA, HK2, RUVBL2, TPR, NF2, RAC1, BID, BRD7, ARF6	0.000231284	0.011118	231	600	16792
GOTERM_BP_ALL	GO:0051493~regulation of cytoskeleton organization	17	CLIC4, WIPF1, FHOD1, DAPK3, PLEK, CKAP2, ARL2, ARHGAP18, SORBS3, RHOA, TPR, CHMP2B, ABL1, NF2, RAC1, ARHGEF2, ARF6	0.000243642	0.0115758	231	422	16792
GOTERM_BP_ALL	GO:0033365~protein localization to organelle	27	GSK3A, PIK3R4, ARL2, PKD2, TRAM2, HK2, PPP1R9B, PPP3CA, NUP85, RAB23, RUVBL2, TPR, BID, KPNA2, JUP, MSN, DYNLL1, RHOA, SRP9, DAB2, HGS, TOLLIP, GNAQ, CROCC, TRIP6, RAB7A, ARF6	0.000275563	0.012942	231	902	16792
GOTERM_BP_ALL	GO:0007167~enzyme linked receptor protein signaling pathway	28	GSK3A, C2CD5, TSG101, MVP, PSEN2, CTDSPL2, THBS1, CDC42, CHST11, POLR2B, ABL1, RAC1, YES1, RHOA, FIBP, MYO1E, DAB2, TWSG1, RAB14, HNRNPH1, HGS, AKT1S1, ZYX, ELMO2, ADAM9, STUB1, SPG20, RAB7A	0.000279858	0.0129943	231	954	16792
GOTERM_BP_ALL	GO:0032386~regulation of intracellular transport	18	NUS1, GSK3A, C2CD5, JUP, MSN, MIEF1, CTDSPL2, UBE2G2, PKD2, RHOA, CDC42, PPP3CA, DAB2, RAB23, GNAQ, TRIP6, XPO5, TPR	0.000283789	0.0130288	231	472	16792
GOTERM_BP_ALL	GO:0034249~negative regulation of cellular amide metabolic process	10	PURA, PPP3CA, KHSRP, XPO5, TPR, DAPK3, EIF3E, EIF4E2, GAPDH, SRP9	0.000288834	0.0131131	231	155	16792
GOTERM_BP_ALL	GO:0051017~actin filament bundle assembly	9	CDC42, PDCD10, FHOD1, PLEK, ZYX, NF2, RAC1, SORBS3, RHOA	0.000363245	0.0163101	231	127	16792
GOTERM_BP_ALL	GO:0043149~stress fiber assembly	7	PDCD10, FHOD1, ZYX, NF2, RAC1, SORBS3, RHOA	0.000421645	0.0185252	231	71	16792
GOTERM_BP_ALL	GO:0030038~contractile actin filament bundle assembly	7	PDCD10, FHOD1, ZYX, NF2, RAC1, SORBS3, RHOA	0.000421645	0.0185252	231	71	16792
GOTERM_BP_ALL	GO:0072657~protein localization to membrane	18	C2CD5, JUP, MIEF1, DYNLL1, TRAM2, SRP9, PPP1R9B, RAB32, DAB2, RAB31, HGS, PALM, BSG, FCHO2, RAC1, BID, RAB8A, ARF6	0.000426189	0.0185256	231	489	16792
GOTERM_BP_ALL	GO:0061572~actin filament bundle organization	9	CDC42, PDCD10, FHOD1, PLEK, ZYX, NF2, RAC1, SORBS3, RHOA	0.000447431	0.0192442	231	131	16792
GOTERM_BP_ALL	GO:0070848~response to growth factor	21	DTYMK, YES1, CAD, CTDSPL2, THBS1, RHOA, PPP1R9B, FIBP, DAB2, TWSG1, RAB14, CHST11, HNRNPH1, POLR2B, TPR, AKT1S1, ZYX, ABL1, ADAM9, STUB1, SPG20	0.000469244	0.0199722	231	634	16792
GOTERM_BP_ALL	GO:0019538~protein metabolic process	100	EIF4A2, VKORC1L1, EIF4A1, MTFMT, IL1RAP, FRY, RUVBL2, KHSRP, EIF2A, USP6, IST1, DAPK3, UBE4A, LARP4B, KARS, HGS, ADAM9, SQSTM1, CFD, TSG101, PSEN2, PIK3R4, MRPL14, CORO1C, NUP85, PRKAR2B, PDCD10, TPR, ABL1, CCR1, NUS1, YES1, MSN, DAB2, TOLLIP, GNAQ, NF2, GSK3A, FASTKD1, CTDSPL2, PKD2, PPP1R9B, TRMT112, PPP3CA, ADAMTS2, XPO5, ENSA, EIF3CL, RAC1, GPX1, CAD, SIRT5, MRPS21, TRAF2, MRPL43, SRP9, RHOA,…	0.000482664	0.0203316	231	5457	16792
GOTERM_BP_ALL	GO:0034641~cellular nitrogen compound metabolic process	115	EIF4A2, EIF4A1, MTFMT, AHCYL1, UXS1, FHOD1, IL1RAP, BZW1, RUVBL2, KHSRP, PALM, PAPOLA, KPNA2, MB21D1, EIF2A, DAPK3, LARP4B, NIF3L1, TWSG1, KARS, NCL, SQSTM1, TSG101, PSEN2, MGST2, MRPL14, HTATSF1, CHTF8, NUP85, ATP5E, TPR, ABL1, YES1, JUP, QDPR, DAB2, LSM7, TRIP6, NDUFAF1, NF2, CHCHD2P9, RAB5A, PHF3, CLIC4, GSK3A, CTDSPL2, PKD2, COX7C, HK2, PPP1R9B, TRMT112, PPP3CA, SPR, XPO5, EIF3CL, RAC1, RRP15…	0.000503661	0.0209996	231	6505	16792
GOTERM_BP_ALL	GO:0046903~secretion	30	CFD, TSG101, HDAC1, PLEK, ARL2, IL1RAP, THBS1, HK2, PPP3CA, AP1G1, ENSA, ABL1, SDF4, SLC38A2, RAB8A, CCR1, SEC24A, ANXA4, CAD, ACSL4, TRAF2, SYTL4, PNKD, RAB31, HGS, RAB9A, ADAM9, TARDBP, RAB5A, RAB7A	0.00051539	0.0212715	231	1098	16792
GOTERM_BP_ALL	GO:0072659~protein localization to plasma membrane	11	DAB2, C2CD5, RAB31, JUP, PALM, BSG, FCHO2, RAC1, RAB8A, PPP1R9B, ARF6	0.000583218	0.0238303	231	207	16792
GOTERM_BP_ALL	GO:0032233~positive regulation of actin filament bundle assembly	6	FHOD1, PLEK, NF2, RAC1, SORBS3, RHOA	0.000592004	0.0239498	231	50	16792
GOTERM_BP_ALL	GO:0045921~positive regulation of exocytosis	7	TSG101, AP1G1, HGS, RAB9A, SYTL4, RAB5A, RAB7A	0.000608143	0.0243615	231	76	16792
GOTERM_BP_ALL	GO:0007169~transmembrane receptor protein tyrosine kinase signaling pathway	21	GSK3A, C2CD5, YES1, TSG101, MVP, PSEN2, THBS1, RHOA, CDC42, MYO1E, FIBP, RAB14, HNRNPH1, POLR2B, HGS, AKT1S1, ABL1, ELMO2, STUB1, RAC1, RAB7A	0.00061884	0.0245493	231	648	16792
GOTERM_BP_ALL	GO:0072665~protein localization to vacuole	6	HGS, TOLLIP, PIK3R4, MSN, RAB7A, ARF6	0.000649117	0.0255028	231	51	16792
GOTERM_BP_ALL	GO:0034330~cell junction organization	12	CDC42, JUP, TRIP6, DAPK3, ARL2, STRN, NF2, RAC1, RHOC, THBS1, RHOA, CORO1C	0.000664129	0.0255104	231	249	16792
GOTERM_BP_ALL	GO:0006605~protein targeting	22	GSK3A, C2CD5, JUP, PIK3R4, MIEF1, PKD2, TRAM2, RHOA, SRP9, PPP3CA, DAB2, HGS, NUP85, RAB23, GNAQ, TRIP6, TPR, PALM, BSG, BID, KPNA2, RAB7A	0.000665846	0.0255104	231	701	16792
GOTERM_BP_ALL	GO:0071822~protein complex subunit organization	40	WIPF1, HDAC1, UXS1, GPS1, PLEK, ARL2, ARHGAP18, MRPL14, UQCR10, IL1RAP, MRPL54, PPP1R9B, CDC42, TRMT112, ADAMTS2, RBBP4, TPR, FCHO2, ABL1, RAC1, BID, EIF4B, TRAPPC3, ADSL, SEC24A, JUP, IST1, CKAP2, MRPS21, MSN, TRAF2, MRPL43, DDB1, MAP7D3, CHMP2B, STUB1, ARHGEF2, NDUFAF1, SQSTM1, ARF6	0.00066804	0.0255104	231	1674	16792
GOTERM_BP_ALL	GO:0046822~regulation of nucleocytoplasmic transport	11	PPP3CA, DAB2, JUP, RAB23, GNAQ, TRIP6, XPO5, TPR, CTDSPL2, PKD2, RHOA	0.000754373	0.0280441	231	214	16792
GOTERM_BP_ALL	GO:0007033~vacuole organization	11	TSG101, RAB14, CALCOCO2, IST1, HGS, RAB23, CHMP2B, RAB5A, TMEM165, RAB7A, UBQLN2	0.000754373	0.0280441	231	214	16792
GOTERM_BP_ALL	GO:0071363~cellular response to growth factor stimulus	20	DTYMK, YES1, CAD, CTDSPL2, THBS1, RHOA, PPP1R9B, FIBP, DAB2, TWSG1, RAB14, CHST11, HNRNPH1, POLR2B, AKT1S1, ZYX, ABL1, ADAM9, STUB1, SPG20	0.000754981	0.0280441	231	610	16792
GOTERM_BP_ALL	GO:0032940~secretion by cell	27	CFD, TSG101, HDAC1, PLEK, ARL2, IL1RAP, THBS1, PPP3CA, AP1G1, ENSA, ABL1, SDF4, SLC38A2, RAB8A, CCR1, SEC24A, ANXA4, TRAF2, SYTL4, PNKD, RAB31, HGS, RAB9A, ADAM9, TARDBP, RAB5A, RAB7A	0.000772566	0.0282956	231	966	16792
GOTERM_BP_ALL	GO:0002181~cytoplasmic translation	6	EIF3M, EIF3J, EIF3F, EIF3A, EIF4B, EIF3B	0.000775603	0.0282956	231	53	16792
GOTERM_BP_ALL	GO:0070887~cellular response to chemical stimulus	56	VKORC1L1, SCARB1, CLIC4, GSK3A, C2CD5, AHCYL1, CTDSPL2, IL1RAP, IFI35, PKD2, PPP1R9B, PPP3CA, RUVBL2, KHSRP, CPNE2, RAC1, RAB8A, MB21D1, GPX1, CAD, DAPK3, TRAF2, RHOA, TWSG1, RAB31, HNRNPH1, AKT1S1, ELMO2, ADAM9, ARHGEF2, GAPDH, DTYMK, HDAC1, MGST2, THBS1, CHST11, NUP85, POLR2B, PRKAR2B, PDCD10, TPR, ABL1, IGFBP7, CCR1, YES1, JUP, MSN, UBE2G2, QDPR, FIBP, DAB2, RAB14, GNAQ, ZYX, STUB1, SPG20	0.000798445	0.0286435	231	2648	16792
GOTERM_BP_ALL	GO:0016482~cytosolic transport	9	DAB2, RAB14, AP1G1, RAB9A, MSN, VPS26B, RAB6B, RAB5A, RAB7A	0.000799157	0.0286435	231	143	16792
GOTERM_BP_ALL	GO:0000226~microtubule cytoskeleton organization	16	SPECC1, KIAA0196, CKAP2, ARL2, PKD2, RHOA, EML4, SRGAP2C, DYNC1LI2, MAP7D3, CROCC, TPR, CHMP2B, ABL1, ARHGEF2, GAPDH	0.000843802	0.0299807	231	428	16792
GOTERM_BP_ALL	GO:0006897~endocytosis	21	SCARB1, RALBP1, YES1, TSG101, WIPF1, THBS1, CORO1C, CDC42, MYO1E, DAB2, RAB31, RAB14, FCHO2, ABL1, TOM1, ELMO2, RAC1, RAB5A, RAB7A, UBQLN2, ARF6	0.000851945	0.030009	231	665	16792
GOTERM_BP_ALL	GO:0006807~nitrogen compound metabolic process	120	EIF4A2, SCARB1, EIF4A1, MTFMT, AHCYL1, UXS1, FHOD1, IL1RAP, BZW1, RUVBL2, KHSRP, PALM, PAPOLA, KPNA2, MB21D1, EIF2A, DAPK3, LARP4B, NIF3L1, TWSG1, KARS, NCL, SQSTM1, TSG101, PSEN2, MGST2, MRPL14, HTATSF1, HACD2, CHTF8, CHST11, NUP85, ATP5E, TPR, ABL1, YES1, JUP, QDPR, DAB2, LSM7, TRIP6, NDUFAF1, NF2, CHCHD2P9, RAB5A, PHF3, CLIC4, GSK3A, CTDSPL2, PKD2, COX7C, HK2, PPP1R9B, TRMT112, PPP3CA, SPR, XP…	0.000897184	0.0313324	231	6948	16792
GOTERM_BP_ALL	GO:0022613~ribonucleoprotein complex biogenesis	17	DDX23, TRMT112, EIF3M, EIF3K, EIF3L, RUVBL2, EIF3I, EIF3J, EIF3G, EIF3CL, EIF3E, EIF3F, RRP15, EIF3A, EIF4B, EIF2A, EIF3B	0.000982615	0.0340251	231	480	16792
GOTERM_BP_ALL	GO:0031589~cell-substrate adhesion	13	DOCK5, DAPK3, ARL2, THBS1, SORBS3, CORO1C, CDC42, TRIP6, ZYX, ABL1, ADAM9, NF2, RAC1	0.00108375	0.0372119	231	306	16792
GOTERM_BP_ALL	GO:0032269~negative regulation of cellular protein metabolic process	27	HDAC1, MVP, GPS1, FRY, THBS1, PPP1R9B, CORO1C, PPP3CA, PURA, PRKAR2B, KHSRP, TPR, XPO5, ENSA, ABL1, GPX1, DAPK3, SRP9, GNAQ, AKT1S1, EIF3E, GPD1L, NF2, TARDBP, EIF4E2, GAPDH, EIF3A	0.00113449	0.0383892	231	992	16792
GOTERM_BP_ALL	GO:1990778~protein localization to cell periphery	11	DAB2, C2CD5, RAB31, JUP, PALM, BSG, FCHO2, RAC1, RAB8A, PPP1R9B, ARF6	0.00113683	0.0383892	231	226	16792
GOTERM_BP_ALL	GO:0019076~viral release from host cell	5	DDB1, TSG101, IST1, CHMP2B, RAB7A	0.0011517	0.0385726	231	34	16792
GOTERM_BP_ALL	GO:0051248~negative regulation of protein metabolic process	28	HDAC1, MVP, GPS1, FRY, THBS1, PPP1R9B, CORO1C, PPP3CA, PURA, PRKAR2B, KHSRP, TPR, XPO5, ENSA, ABL1, GPX1, DAPK3, UBE2G2, SRP9, GNAQ, AKT1S1, EIF3E, GPD1L, NF2, TARDBP, EIF4E2, GAPDH, EIF3A	0.00118781	0.0394583	231	1049	16792
GOTERM_BP_ALL	GO:0010506~regulation of autophagy	12	GSK3A, CALCOCO2, DAPK3, ABL1, VPS26B, GAPDH, RAB5A, SQSTM1, HK2, RAB7A, UBQLN2, TPCN1	0.00122943	0.0405116	231	269	16792
GOTERM_BP_ALL	GO:0016358~dendrite development	10	SRGAP2C, PPP3CA, PALM, ABL1, STRN, ACSL4, IL1RAP, RAC1, PPP1R9B, ARF6	0.00124956	0.0408457	231	190	16792
GOTERM_BP_ALL	GO:0019080~viral gene expression	10	POLR2B, HDAC1, EIF3L, NUP85, TPR, EIF3G, EIF3F, TARDBP, EIF3A, EIF3B	0.00134576	0.0432975	231	192	16792
GOTERM_BP_ALL	GO:0034329~cell junction assembly	10	JUP, TRIP6, DAPK3, ARL2, STRN, RAC1, RHOC, THBS1, RHOA, CORO1C	0.00134576	0.0432975	231	192	16792
GOTERM_BP_ALL	GO:0051051~negative regulation of transport	16	GSK3A, HDAC1, ANXA4, ACSL4, UBE2G2, PKD2, SYTL4, THBS1, PPP3CA, PNKD, RAB23, TPR, RAC1, RAB7A, UBQLN2, ARF6	0.00139988	0.0446869	231	450	16792
GOTERM_BP_ALL	GO:0035556~intracellular signal transduction	55	DOCK5, GSK3A, PLEK, PKD2, PPP1R9B, PPP3CA, PSD4, RAC1, RAB8A, RALBP1, GPX1, DAPK3, TRAF2, RHOC, RHOA, RAB32, RAB31, HGS, AKT1S1, ADAM9, ARHGEF2, SQSTM1, RAB7A, ARF6, TSG101, HDAC1, GPS1, RAB1C, PSEN2, ARL2, ARHGAP18, THBS1, CDC42, RBBP4, PRKAR2B, PDCD10, RAB23, TPR, ABL1, BRD7, BID, RAB6B, CCR1, RAB4A, RAB4B, DENND4B, SORBS3, RAB14, TOLLIP, TRIP6, RAB9A, GPD1L, NF2, RAB5A, EIF3A	0.00149615	0.0470351	231	2657	16792
GOTERM_BP_ALL	GO:0002183~cytoplasmic translational initiation	4	EIF3M, EIF3F, EIF3A, EIF3B	0.00149647	0.0470351	231	17	16792
GOTERM_BP_ALL	GO:0022411~cellular component disassembly	17	IST1, PLEK, CKAP2, MRPS21, MRPL14, MRPL43, HK2, MRPL54, PPP1R9B, TRMT112, NUP85, TPR, BSG, CHMP2B, ARHGEF2, TARDBP, SQSTM1	0.00156023	0.0485656	231	502	16792
GOTERM_BP_ALL	GO:0006909~phagocytosis	12	CDC42, SCARB1, YES1, RAB14, WIPF1, ABL1, ELMO2, RAC1, THBS1, RAB5A, CORO1C, RAB7A	0.00156893	0.0485656	231	277	16792
GOTERM_BP_ALL	GO:0016241~regulation of macroautophagy	8	CALCOCO2, VPS26B, GAPDH, RAB5A, SQSTM1, HK2, RAB7A, UBQLN2	0.00160188	0.0492125	231	124	16792

## Sheet: GOCC
Category	Term	Count	Genes	PValue	Benjamini	List Total	Pop Hits	Pop Total
GOTERM_CC_ALL	GO:0005737~cytoplasm	211	EIF4A2, EIF4A1, AHCYL1, WIPF1, UXS1, IFI35, SRGAP2C, BSG, CPNE2, EIF2A, DAPK3, CLEC11A, ACSL4, SYTL4, SCAMP2, EML4, NIF3L1, DYNC1LI2, KARS, ACOT1, PRR11, CFD, PIK3R4, MGST2, MRPL14, VPS26B, HACD2, CHST11, NUP85, PRKAR2B, PDCD10, ATP5E, NUS1, YES1, JUP, FIBP, TOLLIP, TRIP6, STRN, CHCHD2P9, NDUFAF1, C2CD5, CLIC4, FASTKD1, COX7C, TRAM2, TRMT112, PPP3CA, XPO5, ENSA, SDF4, RAC1, RAB8A, TMED5, RRP15, P…	7.14676e-22	4.188e-19	242	10775	18224
GOTERM_CC_ALL	GO:0044444~cytoplasmic part	177	EIF4A2, VKORC1L1, SCARB1, EIF4A1, MTFMT, AHCYL1, WIPF1, UXS1, IFI35, FRY, ACTG2, PROSC, PPIP5K2, KHSRP, BSG, PALM, TOM1, KPNA2, MB21D1, EIF2A, RALBP1, USP6, IST1, ACSL4, LARP4B, SYTL4, SCAMP2, RAB32, NIF3L1, DYNC1LI2, RAB31, KARS, HGS, NCL, ACOT1, ELMO2, SQSTM1, CFD, TSG101, PSEN2, PIK3R4, ARL2, MGST2, ARHGAP18, MRPL14, VPS26B, HACD2, CHST11, NUP85, PRKAR2B, PDCD10, ATP5E, ABL1, RAB6B, NUS1, TRAP…	8.09694e-20	2.3724e-17	242	8090	18224
GOTERM_CC_ALL	GO:0031982~vesicle	107	SCARB1, EIF4A1, AHCYL1, WIPF1, UXS1, ACTG2, PROSC, RUVBL2, BSG, PALM, TOM1, CPNE2, IST1, ACSL4, SYTL4, SCAMP2, RAB32, TWSG1, RAB31, HGS, NCL, ADAM9, SQSTM1, CFD, TSG101, PIK3R4, ARL2, CORO1C, CHTF8, PRKAR2B, PDCD10, IGFBP7, RAB6B, RAB4A, YES1, RAB4B, JUP, MSN, PTRHD1, QDPR, FIBP, DAB2, TOLLIP, GNAQ, CHMP2B, OSBPL1A, RAB5A, CLIC4, C2CD5, CALCOCO2, PKD2, HEBP1, TRMT112, LASP1, SPR, AP1G1, SDF4, RAC…	1.03939e-16	2.03028e-14	242	3754	18224
GOTERM_CC_ALL	GO:0016282~eukaryotic 43S preinitiation complex	11	EIF3M, EIF3K, EIF3L, EIF3I, EIF3J, EIF3G, EIF3CL, EIF3E, EIF3F, EIF3A, EIF3B	3.82352e-16	4.48116e-14	242	15	18224
GOTERM_CC_ALL	GO:0033290~eukaryotic 48S preinitiation complex	11	EIF3M, EIF3K, EIF3L, EIF3I, EIF3J, EIF3G, EIF3CL, EIF3E, EIF3F, EIF3A, EIF3B	3.82352e-16	4.48116e-14	242	15	18224
GOTERM_CC_ALL	GO:0070993~translation preinitiation complex	11	EIF3M, EIF3K, EIF3L, EIF3I, EIF3J, EIF3G, EIF3CL, EIF3E, EIF3F, EIF3A, EIF3B	1.00667e-15	9.83181e-14	242	16	18224
GOTERM_CC_ALL	GO:0005852~eukaryotic translation initiation factor 3 complex	11	EIF3M, EIF3K, EIF3L, EIF3I, EIF3J, EIF3G, EIF3CL, EIF3E, EIF3F, EIF3A, EIF3B	2.41375e-15	2.02066e-13	242	17	18224
GOTERM_CC_ALL	GO:0031988~membrane-bounded vesicle	101	SCARB1, EIF4A1, AHCYL1, WIPF1, UXS1, ACTG2, PROSC, RUVBL2, BSG, PALM, TOM1, CPNE2, IST1, ACSL4, SYTL4, SCAMP2, RAB32, TWSG1, RAB31, HGS, NCL, ADAM9, SQSTM1, CFD, TSG101, PIK3R4, ARL2, CHTF8, PRKAR2B, PDCD10, IGFBP7, RAB6B, RAB4A, YES1, RAB4B, JUP, MSN, PTRHD1, QDPR, FIBP, DAB2, TOLLIP, GNAQ, CHMP2B, OSBPL1A, RAB5A, CLIC4, C2CD5, PKD2, HEBP1, TRMT112, LASP1, SPR, AP1G1, SDF4, RAC1, RAB8A, GPX1, GP…	7.86455e-15	5.76078e-13	242	3611	18224
GOTERM_CC_ALL	GO:1903561~extracellular vesicle	86	SCARB1, EIF4A1, CLIC4, AHCYL1, UXS1, PKD2, ACTG2, HEBP1, PROSC, TRMT112, LASP1, SPR, RUVBL2, BSG, TOM1, SDF4, CPNE2, RAC1, RAB8A, GPX1, GPX4, IST1, ANXA4, CAD, ACSL4, RHOC, DYNLL1, RHOA, SRP9, SCAMP2, DDB1, TWSG1, HGS, NCL, ADAM9, GARS, HAGH, MAN1B1, GAPDH, SQSTM1, RAB7A, ALDH9A1, ARF6, CFD, TSG101, LUZP1, MVP, DDX23, GNAI3, ARL2, UQCR10, THBS1, CDC42, CHTF8, PRKAR2B, PDCD10, RAB23, IGFBP7, AGA, …	2.53633e-14	1.51346e-12	242	2825	18224
GOTERM_CC_ALL	GO:0043230~extracellular organelle	86	SCARB1, EIF4A1, CLIC4, AHCYL1, UXS1, PKD2, ACTG2, HEBP1, PROSC, TRMT112, LASP1, SPR, RUVBL2, BSG, TOM1, SDF4, CPNE2, RAC1, RAB8A, GPX1, GPX4, IST1, ANXA4, CAD, ACSL4, RHOC, DYNLL1, RHOA, SRP9, SCAMP2, DDB1, TWSG1, HGS, NCL, ADAM9, GARS, HAGH, MAN1B1, GAPDH, SQSTM1, RAB7A, ALDH9A1, ARF6, CFD, TSG101, LUZP1, MVP, DDX23, GNAI3, ARL2, UQCR10, THBS1, CDC42, CHTF8, PRKAR2B, PDCD10, RAB23, IGFBP7, AGA, …	2.5827e-14	1.51346e-12	242	2826	18224
GOTERM_CC_ALL	GO:0070062~extracellular exosome	85	SCARB1, EIF4A1, CLIC4, AHCYL1, UXS1, PKD2, ACTG2, HEBP1, PROSC, TRMT112, LASP1, SPR, RUVBL2, BSG, TOM1, SDF4, CPNE2, RAC1, RAB8A, GPX1, GPX4, IST1, ANXA4, CAD, ACSL4, RHOC, DYNLL1, RHOA, SRP9, SCAMP2, DDB1, TWSG1, HGS, NCL, ADAM9, GARS, HAGH, GAPDH, SQSTM1, RAB7A, ALDH9A1, ARF6, CFD, TSG101, LUZP1, MVP, DDX23, GNAI3, ARL2, UQCR10, THBS1, CDC42, CHTF8, PRKAR2B, PDCD10, RAB23, IGFBP7, AGA, BID, SEC…	5.7997e-14	3.08966e-12	242	2811	18224
GOTERM_CC_ALL	GO:0005829~cytosol	95	EIF4A2, EIF4A1, CLIC4, GSK3A, AHCYL1, WIPF1, PLEK, IFI35, HK2, ACTG2, PPP3CA, TRMT112, SPR, AP1G1, PPIP5K2, KHSRP, XPO5, TOM1, RAC1, KPNA2, RAB8A, MB21D1, EIF2A, ADSL, RALBP1, PCYT1A, GPX1, GPX4, IST1, CAD, SIRT5, TRAF2, LARP4B, RHOC, DYNLL1, RHOA, COPZ1, SRP9, APBB1IP, DYNC1LI2, KARS, HGS, AKT1S1, ELMO2, ACOT1, GARS, HAGH, ARHGEF2, EIF4E2, GAPDH, SQSTM1, RAB7A, ALDH9A1, DTYMK, HDAC1, PIK3R4, ARL…	9.61335e-14	4.69452e-12	242	3399	18224
GOTERM_CC_ALL	GO:0044424~intracellular part	222	EIF4A2, EIF4A1, AHCYL1, WIPF1, UXS1, IFI35, SRGAP2C, BSG, CPNE2, EIF2A, DAPK3, CLEC11A, ACSL4, SYTL4, SCAMP2, EML4, NIF3L1, DYNC1LI2, KARS, ACOT1, PRR11, CFD, PIK3R4, MGST2, MRPL14, VPS26B, HTATSF1, HACD2, CHTF8, CHST11, NUP85, PRKAR2B, PDCD10, ATP5E, NUS1, YES1, JUP, FIBP, TOLLIP, TRIP6, STRN, CHCHD2P9, NDUFAF1, C2CD5, CLIC4, FASTKD1, COX7C, TRAM2, TRMT112, PPP3CA, XPO5, ENSA, SDF4, RAC1, RAB8A,…	1.83158e-10	8.25621e-09	242	13860	18224
GOTERM_CC_ALL	GO:0044421~extracellular region part	91	SCARB1, EIF4A1, CLIC4, AHCYL1, UXS1, PKD2, ACTG2, HEBP1, PROSC, TRMT112, ADAMTS2, LASP1, SPR, RUVBL2, BSG, TOM1, SDF4, CPNE2, RAC1, RAB8A, EIF2A, GPX1, GPX4, IST1, ANXA4, CAD, CLEC11A, ACSL4, RHOC, DYNLL1, RHOA, SRP9, SCAMP2, DDB1, TWSG1, HGS, NCL, ADAM9, GARS, HAGH, MAN1B1, GAPDH, SQSTM1, RAB7A, ALDH9A1, ARF6, CFD, TSG101, LUZP1, MVP, DDX23, GNAI3, ARL2, UQCR10, THBS1, CDC42, CHTF8, DNPEP, PRKAR…	7.16321e-09	2.99831e-07	242	3878	18224
GOTERM_CC_ALL	GO:0005622~intracellular	222	EIF4A2, EIF4A1, AHCYL1, WIPF1, UXS1, IFI35, SRGAP2C, BSG, CPNE2, EIF2A, DAPK3, CLEC11A, ACSL4, SYTL4, SCAMP2, EML4, NIF3L1, DYNC1LI2, KARS, ACOT1, PRR11, CFD, PIK3R4, MGST2, MRPL14, VPS26B, HTATSF1, HACD2, CHTF8, CHST11, NUP85, PRKAR2B, PDCD10, ATP5E, NUS1, YES1, JUP, FIBP, TOLLIP, TRIP6, STRN, CHCHD2P9, NDUFAF1, C2CD5, CLIC4, FASTKD1, COX7C, TRAM2, TRMT112, PPP3CA, XPO5, ENSA, SDF4, RAC1, RAB8A,…	9.88137e-09	3.86032e-07	242	14216	18224
GOTERM_CC_ALL	GO:0031090~organelle membrane	69	SCARB1, CLIC4, C2CD5, CALCOCO2, UXS1, PKD2, COX7C, HK2, AP1G1, BSG, RAC1, TMED5, RAB8A, ANXA4, MRPS21, SIRT5, ACSL4, TRAF2, SYTL4, COPZ1, MRPL43, SRP9, SCAMP2, RAB32, RAB31, BDH1, HGS, GAPDH, RAB7A, ARF6, TSG101, RAB1C, PIK3R4, PSEN2, GNAI3, MGST2, MRPL14, MIEF1, UQCR10, MRPL54, TMEM165, CDC42, CHST11, NUP85, SV2A, PRKAR2B, PDCD10, ATP5E, RAB23, TPR, ABL1, BID, SEC11A, RAB6B, TRAPPC3, SEC24A, TPC…	2.43109e-08	8.90386e-07	242	2646	18224
GOTERM_CC_ALL	GO:0044446~intracellular organelle part	152	VKORC1L1, SCARB1, AHCYL1, WIPF1, UXS1, FHOD1, FRY, ACTG2, RUVBL2, KHSRP, BSG, PALM, PAPOLA, KPNA2, EIF2A, IST1, DAPK3, ACSL4, LARP4B, SYTL4, SCAMP2, EML4, RAB32, DYNC1LI2, RAB31, MAP7D3, KARS, HGS, NCL, SQSTM1, CFD, TSG101, PSEN2, PIK3R4, ARL2, MGST2, MRPL14, HTATSF1, HACD2, CHTF8, CHST11, NUP85, PRKAR2B, PDCD10, ATP5E, TPR, ABL1, RAB6B, SPECC1, NUS1, TRAPPC3, YES1, JUP, TJAP1, DAB2, LSM7, TOLLIP…	3.01691e-08	1.03995e-06	242	8233	18224
GOTERM_CC_ALL	GO:0030529~intracellular ribonucleoprotein complex	32	MVP, DDX23, MRPL14, HTATSF1, MRPL54, CDC42, KHSRP, EIF3CL, RAC1, SMNDC1, RRP15, EIF4B, EIF2A, MRPS21, LARP4B, MRPL43, SRP9, LSM7, EIF3M, EIF3K, HNRNPH1, EIF3L, NCL, EIF3I, EIF3J, EIF3G, EIF3E, EIF3F, GAPDH, SQSTM1, EIF3A, EIF3B	5.45866e-08	1.72837e-06	242	786	18224
GOTERM_CC_ALL	GO:1990904~ribonucleoprotein complex	32	MVP, DDX23, MRPL14, HTATSF1, MRPL54, CDC42, KHSRP, EIF3CL, RAC1, SMNDC1, RRP15, EIF4B, EIF2A, MRPS21, LARP4B, MRPL43, SRP9, LSM7, EIF3M, EIF3K, HNRNPH1, EIF3L, NCL, EIF3I, EIF3J, EIF3G, EIF3E, EIF3F, GAPDH, SQSTM1, EIF3A, EIF3B	5.60395e-08	1.72837e-06	242	787	18224
GOTERM_CC_ALL	GO:0043231~intracellular membrane-bounded organelle	186	VKORC1L1, SCARB1, EIF4A1, MTFMT, AHCYL1, WIPF1, UXS1, FHOD1, IFI35, PROSC, RUVBL2, KHSRP, BSG, PALM, TOM1, PAPOLA, CPNE2, KPNA2, USP6, IST1, DAPK3, UBE4A, ACSL4, LARP4B, SYTL4, SCAMP2, RAB32, NIF3L1, RAB31, MAP7D3, KARS, HGS, NCL, SQSTM1, PRR11, CFD, TSG101, PSEN2, PIK3R4, ARL2, MGST2, MRPL14, VPS26B, HTATSF1, HACD2, LPP, CHTF8, CHST11, NUP85, PRKAR2B, PDCD10, ATP5E, TPR, ABL1, RAB6B, SPECC1, NUS…	6.02778e-08	1.76614e-06	242	11035	18224
GOTERM_CC_ALL	GO:0005773~vacuole	41	SCARB1, TSG101, CALCOCO2, PIK3R4, GNAI3, VPS26B, TMEM165, CDC42, AP1G1, RAB23, TOM1, SDF4, AGA, RAC1, RAB8A, UBQLN2, RAB4A, USP6, RAB4B, KIAA0196, SYTL4, RHOA, TJAP1, SCAMP2, TPCN1, RAB32, TM9SF1, DAB2, RAB31, RAB14, HGS, GNAQ, CHMP2B, RAB9A, NF2, OSBPL1A, RAB5A, SQSTM1, SPG21, RAB7A, ARF6	7.23343e-08	2.01847e-06	242	1212	18224
GOTERM_CC_ALL	GO:0005768~endosome	32	TSG101, PIK3R4, VPS26B, TMEM165, AP1G1, RAB23, TOM1, SDF4, RAC1, RAB8A, RAB4A, USP6, RAB4B, KIAA0196, SYTL4, RHOA, TJAP1, SCAMP2, TPCN1, RAB32, RAB31, RAB14, HGS, CHMP2B, RAB9A, NF2, OSBPL1A, RAB5A, SQSTM1, SPG21, RAB7A, ARF6	1.09305e-07	2.91148e-06	242	811	18224
GOTERM_CC_ALL	GO:0031410~cytoplasmic vesicle	42	CFD, SCARB1, CLIC4, C2CD5, CALCOCO2, WIPF1, PIK3R4, GNAI3, THBS1, CDC42, AP1G1, SV2A, RAB23, PALM, FCHO2, BSG, RAC1, RAB6B, RAB8A, UBQLN2, RAB4A, RAB4B, SEC24A, IST1, SYTL4, COPZ1, SCAMP2, RAB32, MYO1E, TM9SF1, DAB2, RAB31, RAB14, RAB9A, GARS, ARHGEF2, RAB5A, SQSTM1, SPG21, RAB7A, SNTB2, ARF6	1.18708e-07	3.02272e-06	242	1284	18224
GOTERM_CC_ALL	GO:0097708~intracellular vesicle	42	CFD, SCARB1, CLIC4, C2CD5, CALCOCO2, WIPF1, PIK3R4, GNAI3, THBS1, CDC42, AP1G1, SV2A, RAB23, PALM, FCHO2, BSG, RAC1, RAB6B, RAB8A, UBQLN2, RAB4A, RAB4B, SEC24A, IST1, SYTL4, COPZ1, SCAMP2, RAB32, MYO1E, TM9SF1, DAB2, RAB31, RAB14, RAB9A, GARS, ARHGEF2, RAB5A, SQSTM1, SPG21, RAB7A, SNTB2, ARF6	1.23797e-07	3.02272e-06	242	1286	18224
GOTERM_CC_ALL	GO:0005912~adherens junction	29	ARHGAP18, BZW1, LPP, PPP1R9B, CORO1C, CDC42, LASP1, BSG, RAC1, EIF2A, YES1, JUP, IST1, MSN, SORBS3, RHOA, APBB1IP, MYO1E, DAB2, PPFIBP1, TRIP6, CHMP2B, ZYX, ADAM9, EIF3E, ARHGEF2, NF2, SNTB2, ARF6	1.60166e-07	3.60971e-06	242	694	18224
GOTERM_CC_ALL	GO:0043229~intracellular organelle	197	EIF4A1, AHCYL1, WIPF1, UXS1, IFI35, BSG, CPNE2, EIF2A, DAPK3, ACSL4, SYTL4, SCAMP2, EML4, NIF3L1, DYNC1LI2, KARS, PRR11, CFD, PIK3R4, MGST2, MRPL14, VPS26B, HTATSF1, HACD2, CHTF8, CHST11, NUP85, PRKAR2B, PDCD10, ATP5E, NUS1, YES1, JUP, FIBP, TOLLIP, TRIP6, STRN, CHCHD2P9, NDUFAF1, C2CD5, CLIC4, FASTKD1, COX7C, TRAM2, TRMT112, PPP3CA, XPO5, ENSA, SDF4, RAC1, RAB8A, TMED5, RRP15, PCYT1A, ANXA4, MRP…	1.63558e-07	3.60971e-06	242	12099	18224
GOTERM_CC_ALL	GO:0044422~organelle part	152	VKORC1L1, SCARB1, AHCYL1, WIPF1, UXS1, FHOD1, FRY, ACTG2, RUVBL2, KHSRP, BSG, PALM, PAPOLA, KPNA2, EIF2A, IST1, DAPK3, ACSL4, LARP4B, SYTL4, SCAMP2, EML4, RAB32, DYNC1LI2, RAB31, MAP7D3, KARS, HGS, NCL, SQSTM1, CFD, TSG101, PSEN2, PIK3R4, ARL2, MGST2, MRPL14, HTATSF1, HACD2, CHTF8, CHST11, NUP85, PRKAR2B, PDCD10, ATP5E, TPR, ABL1, RAB6B, SPECC1, NUS1, TRAPPC3, YES1, JUP, TJAP1, DAB2, LSM7, TOLLIP…	1.66318e-07	3.60971e-06	242	8415	18224
GOTERM_CC_ALL	GO:0043227~membrane-bounded organelle	198	EIF4A1, AHCYL1, WIPF1, UXS1, IFI35, BSG, CPNE2, DAPK3, ACSL4, SYTL4, SCAMP2, NIF3L1, TWSG1, KARS, PRR11, CFD, PIK3R4, MGST2, MRPL14, VPS26B, HTATSF1, HACD2, CHTF8, CHST11, NUP85, PRKAR2B, PDCD10, ATP5E, NUS1, YES1, JUP, PTRHD1, FIBP, TOLLIP, TRIP6, CHCHD2P9, NDUFAF1, C2CD5, CLIC4, FASTKD1, COX7C, TRAM2, TRMT112, PPP3CA, XPO5, ENSA, SDF4, RAC1, RAB8A, TMED5, RRP15, PCYT1A, ANXA4, MRPS21, SIRT5, RH…	1.98146e-07	4.14692e-06	242	12209	18224
GOTERM_CC_ALL	GO:0070161~anchoring junction	29	ARHGAP18, BZW1, LPP, PPP1R9B, CORO1C, CDC42, LASP1, BSG, RAC1, EIF2A, YES1, JUP, IST1, MSN, SORBS3, RHOA, APBB1IP, MYO1E, DAB2, PPFIBP1, TRIP6, CHMP2B, ZYX, ADAM9, EIF3E, ARHGEF2, NF2, SNTB2, ARF6	2.62591e-07	5.30615e-06	242	711	18224
GOTERM_CC_ALL	GO:0016020~membrane	164	VKORC1L1, SCARB1, EIF4A1, AHCYL1, TMEM41A, UXS1, FHOD1, IL1RAP, BZW1, RUVBL2, KHSRP, BSG, PALM, TOM1, PAPOLA, CPNE2, SLC12A6, KPNA2, RALBP1, USP6, DAPK3, ACSL4, LARP4B, SYTL4, SCAMP2, EML4, RAB32, DYNC1LI2, RAB31, MAP7D3, KARS, HGS, NCL, ADAM9, ELMO2, PRR11, TMEM87A, TSG101, PSEN2, PIK3R4, ARL2, MGST2, MRPL14, VPS26B, HACD2, LPP, CORO1C, CHST11, NUP85, PRKAR2B, PDCD10, ATP5E, TPR, ABL1, RAB6B, SL…	4.60251e-07	8.99024e-06	242	9462	18224
GOTERM_CC_ALL	GO:0098805~whole membrane	42	SCARB1, TSG101, CALCOCO2, PIK3R4, GNAI3, MIEF1, HK2, TMEM165, CORO1C, PRKAR2B, AP1G1, SV2A, RAB23, FCHO2, BSG, RAC1, BID, RAB8A, SEC24A, DAPK3, ACSL4, TRAF2, SYTL4, COPZ1, SCAMP2, TPCN1, RAB32, TM9SF1, DAB2, RAB31, RAB14, HGS, GNAQ, CHMP2B, RAB9A, OSBPL1A, RAB5A, SPG21, SPG20, RAB7A, SNTB2, ARF6	5.77391e-07	1.09146e-05	242	1363	18224
GOTERM_CC_ALL	GO:0016023~cytoplasmic, membrane-bounded vesicle	38	CFD, SCARB1, CLIC4, C2CD5, WIPF1, PIK3R4, GNAI3, THBS1, CDC42, AP1G1, SV2A, RAB23, PALM, FCHO2, BSG, RAC1, RAB6B, RAB8A, RAB4A, RAB4B, SEC24A, IST1, SYTL4, COPZ1, SCAMP2, RAB32, MYO1E, DAB2, RAB31, RAB14, RAB9A, GARS, ARHGEF2, RAB5A, SPG21, RAB7A, SNTB2, ARF6	8.89386e-07	1.62869e-05	242	1183	18224
GOTERM_CC_ALL	GO:0005576~extracellular region	96	SCARB1, EIF4A1, CLIC4, AHCYL1, UXS1, PLEK, IL1RAP, PKD2, ACTG2, HEBP1, PROSC, TRMT112, ADAMTS2, LASP1, SPR, RUVBL2, BSG, TOM1, SDF4, CPNE2, RAC1, RAB8A, EIF2A, GPX1, GPX4, IST1, ANXA4, CAD, CLEC11A, ACSL4, RHOC, DYNLL1, RHOA, SRP9, SCAMP2, DDB1, TWSG1, KARS, HGS, NCL, ADAM9, GARS, HAGH, MAN1B1, GAPDH, SQSTM1, RAB7A, ALDH9A1, ARF6, CFD, TSG101, LUZP1, MVP, DDX23, GNAI3, ARL2, UQCR10, THBS1, CDC42,…	9.9026e-07	1.74435e-05	242	4623	18224
GOTERM_CC_ALL	GO:0071541~eukaryotic translation initiation factor 3 complex, eIF3m	5	EIF3M, EIF3I, EIF3F, EIF3A, EIF3B	1.01208e-06	1.74435e-05	242	7	18224
GOTERM_CC_ALL	GO:0005925~focal adhesion	20	YES1, JUP, MSN, LPP, SORBS3, RHOA, CORO1C, CDC42, APBB1IP, DAB2, PPFIBP1, LASP1, TRIP6, BSG, ZYX, ADAM9, RAC1, ARHGEF2, SNTB2, ARF6	1.20171e-06	2.01201e-05	242	391	18224
GOTERM_CC_ALL	GO:0005924~cell-substrate adherens junction	20	YES1, JUP, MSN, LPP, SORBS3, RHOA, CORO1C, CDC42, APBB1IP, DAB2, PPFIBP1, LASP1, TRIP6, BSG, ZYX, ADAM9, RAC1, ARHGEF2, SNTB2, ARF6	1.34164e-06	2.1839e-05	242	394	18224
GOTERM_CC_ALL	GO:0012505~endomembrane system	84	VKORC1L1, AHCYL1, UXS1, PKD2, TRAM2, AP1G1, BSG, TOM1, SDF4, RAC1, KPNA2, TMED5, RAB8A, PCYT1A, USP6, IST1, ANXA4, ACSL4, TRAF2, SYTL4, RHOA, COPZ1, SRP9, SCAMP2, RAB32, RNF167, RAB31, HGS, GARS, ARHGEF2, MAN1B1, GAPDH, SQSTM1, RAB7A, ARF6, CFD, TSG101, MVP, RAB1C, PIK3R4, PSEN2, GNAI3, MGST2, VPS26B, THBS1, HACD2, TMEM165, CDC42, CHST11, NUP85, SV2A, PDCD10, RAB23, TPR, FCHO2, ABL1, AGA, P4HTM, …	1.4387e-06	2.27859e-05	242	3878	18224
GOTERM_CC_ALL	GO:0032991~macromolecular complex	99	EIF4A2, EIF4A1, ACTG2, RUVBL2, KHSRP, EIF2A, UBE4A, LARP4B, DYNC1LI2, KARS, HGS, NCL, SQSTM1, TSG101, PSEN2, PIK3R4, MRPL14, VPS26B, HTATSF1, CORO1C, CHTF8, NUP85, PRKAR2B, ATP5E, TPR, SPECC1, TRAPPC3, JUP, DAB2, LSM7, TOLLIP, TRIP6, CHMP2B, STRN, NDUFAF1, CLIC4, GSK3A, PKD2, COX7C, PPP1R9B, TRMT112, PPP3CA, PPP2R5E, AP1G1, XPO5, EIF3CL, RAC1, RRP15, CAD, MRPS21, TRAF2, DYNLL1, COPZ1, MRPL43, SRP…	1.56326e-06	2.41071e-05	242	4868	18224
GOTERM_CC_ALL	GO:0030055~cell-substrate junction	20	YES1, JUP, MSN, LPP, SORBS3, RHOA, CORO1C, CDC42, APBB1IP, DAB2, PPFIBP1, LASP1, TRIP6, BSG, ZYX, ADAM9, RAC1, ARHGEF2, SNTB2, ARF6	1.61772e-06	2.43072e-05	242	399	18224
GOTERM_CC_ALL	GO:0098588~bounding membrane of organelle	48	SCARB1, TSG101, CALCOCO2, UXS1, RAB1C, PIK3R4, GNAI3, PSEN2, MIEF1, PKD2, HK2, TMEM165, CDC42, CHST11, PDCD10, AP1G1, SV2A, RAB23, BSG, RAC1, BID, RAB6B, TMED5, RAB8A, TRAPPC3, SEC24A, ACSL4, SYTL4, SRP9, COPZ1, SCAMP2, TPCN1, RAB32, TM9SF1, DAB2, RAB31, RAB14, HGS, GNAQ, CHMP2B, RAB9A, OSBPL1A, RAB5A, SPG21, SPG20, RAB7A, SNTB2, ARF6	1.68191e-06	2.464e-05	242	1742	18224
GOTERM_CC_ALL	GO:0043226~organelle	205	EIF4A1, AHCYL1, WIPF1, UXS1, IFI35, BSG, CPNE2, EIF2A, DAPK3, ACSL4, SYTL4, SCAMP2, EML4, NIF3L1, TWSG1, DYNC1LI2, KARS, PRR11, CFD, PIK3R4, MGST2, MRPL14, VPS26B, HTATSF1, HACD2, CHTF8, CHST11, NUP85, PRKAR2B, PDCD10, ATP5E, NUS1, YES1, JUP, PTRHD1, FIBP, TOLLIP, TRIP6, STRN, CHCHD2P9, NDUFAF1, C2CD5, CLIC4, FASTKD1, COX7C, TRAM2, TRMT112, PPP3CA, XPO5, ENSA, SDF4, RAC1, RAB8A, TMED5, RRP15, PCY…	3.14505e-06	4.49511e-05	242	13154	18224
GOTERM_CC_ALL	GO:0012506~vesicle membrane	22	SCARB1, CLIC4, C2CD5, SEC24A, ANXA4, PIK3R4, TRAF2, SYTL4, COPZ1, RAB32, DAB2, RAB31, RAB14, AP1G1, SV2A, RAB23, BSG, RAB9A, RAB5A, RAB8A, RAB7A, SNTB2	4.12293e-06	5.75247e-05	242	507	18224
GOTERM_CC_ALL	GO:0005739~mitochondrion	46	CLIC4, DTYMK, GSK3A, MTFMT, FASTKD1, UXS1, ARL2, MRPL14, TMEM160, MIEF1, UQCR10, COX7C, HK2, MRPL54, PROSC, PPP3CA, PDF, PRKAR2B, ATP5E, BSG, ABL1, BID, RRP15, ADSL, GPX1, GPX4, SIRT5, MRPS21, ACSL4, DYNLL1, MRPL43, RPUSD4, QDPR, RAB32, FIBP, NIF3L1, PNKD, KARS, BDH1, XPNPEP3, CHMP2B, GARS, HAGH, NDUFAF1, CHCHD2P9, SPG20	4.84839e-06	6.60735e-05	242	1700	18224
GOTERM_CC_ALL	GO:0030670~phagocytic vesicle membrane	8	RAB32, RAB31, RAB23, PIK3R4, RAB9A, RAB5A, RAB8A, RAB7A	1.37885e-05	0.000183638	242	60	18224
GOTERM_CC_ALL	GO:0015629~actin cytoskeleton	20	SPECC1, CLIC4, YES1, JUP, WIPF1, FHOD1, DAPK3, PKD2, ACTG2, PPP1R9B, CORO1C, MYO1E, LASP1, MAP7D3, CROCC, ZYX, ABL1, NF2, RAC1, RAB5A	1.5476e-05	0.000201532	242	467	18224
GOTERM_CC_ALL	GO:0031252~cell leading edge	17	C2CD5, WIPF1, PLEK, PKD2, RHOA, ACTG2, PPP1R9B, CORO1C, CDC42, APBB1IP, PALM, ABL1, NF2, RAC1, ARHGEF2, RAB5A, ARF6	2.15331e-05	0.000274313	242	355	18224
GOTERM_CC_ALL	GO:0045335~phagocytic vesicle	9	RAB32, RAB31, RAB14, RAB23, PIK3R4, RAB9A, RAB5A, RAB8A, RAB7A	2.339e-05	0.000291629	242	89	18224
GOTERM_CC_ALL	GO:0005856~cytoskeleton	50	CLIC4, C2CD5, CALCOCO2, WIPF1, FHOD1, FRY, PKD2, ACTG2, PPP1R9B, LASP1, RAC1, RAB8A, IST1, DAPK3, CKAP2, DYNLL1, SYTL4, RHOA, EML4, APBB1IP, DYNC1LI2, KARS, MAP7D3, ARHGEF2, GAPDH, MVP, PIK3R4, PSEN2, GNAI3, ARL2, CORO1C, CDC42, NUP85, PRKAR2B, TPR, ABL1, SPECC1, YES1, JUP, MSN, SORBS3, MYO1E, CROCC, TRIP6, ZYX, STUB1, NF2, RAB5A, EIF3A, SNTB2	2.85726e-05	0.000348823	242	2054	18224
GOTERM_CC_ALL	GO:0043234~protein complex	83	EIF4A2, EIF4A1, CLIC4, GSK3A, PKD2, COX7C, ACTG2, PPP1R9B, PPP3CA, TRMT112, PPP2R5E, AP1G1, RUVBL2, KHSRP, XPO5, EIF3CL, EIF2A, CAD, UBE4A, TRAF2, DYNLL1, COPZ1, SRP9, DDB1, APBB1IP, MED22, DYNC1LI2, KARS, HGS, AKT1S1, POLR1E, ARHGEF2, EIF4E2, GAPDH, RAB7A, TSG101, HDAC1, GPS1, PIK3R4, PSEN2, GNAI3, VPS26B, UQCR10, THBS1, CORO1C, PURA, CHTF8, RBBP4, NUP85, POLR2B, PRKAR2B, ATP5E, TPR, TCEB3, LRRC…	3.02629e-05	0.000360922	242	4118	18224
GOTERM_CC_ALL	GO:0030659~cytoplasmic vesicle membrane	20	SCARB1, CLIC4, C2CD5, SEC24A, PIK3R4, SYTL4, COPZ1, RAB32, DAB2, RAB31, RAB14, AP1G1, SV2A, RAB23, BSG, RAB9A, RAB5A, RAB8A, RAB7A, SNTB2	3.07954e-05	0.000360922	242	491	18224
GOTERM_CC_ALL	GO:0005774~vacuolar membrane	22	SCARB1, TSG101, CALCOCO2, GNAI3, TMEM165, SCAMP2, TPCN1, TM9SF1, DAB2, RAB14, AP1G1, HGS, RAB23, GNAQ, CHMP2B, RAC1, OSBPL1A, RAB5A, RAB8A, SPG21, RAB7A, ARF6	6.46507e-05	0.00074285	242	610	18224
GOTERM_CC_ALL	GO:0044433~cytoplasmic vesicle part	22	CFD, SCARB1, CLIC4, C2CD5, SEC24A, PIK3R4, SYTL4, THBS1, COPZ1, RAB32, DAB2, RAB31, RAB14, AP1G1, SV2A, RAB23, BSG, RAB9A, RAB5A, RAB8A, RAB7A, SNTB2	7.21809e-05	0.000813423	242	615	18224
GOTERM_CC_ALL	GO:0043232~intracellular non-membrane-bounded organelle	80	CLIC4, C2CD5, CALCOCO2, WIPF1, FHOD1, FRY, PKD2, ACTG2, PPP1R9B, PPP3CA, LASP1, RUVBL2, KHSRP, PALM, RAC1, RRP15, RAB8A, EIF2A, IST1, DAPK3, CKAP2, MRPS21, ACSL4, LARP4B, DYNLL1, SYTL4, RHOA, MRPL43, EML4, DDB1, APBB1IP, DYNC1LI2, KARS, MAP7D3, NCL, POLR1E, ARHGEF2, GAPDH, SQSTM1, RAB7A, TSG101, HDAC1, MVP, DDX23, PIK3R4, PSEN2, GNAI3, ARL2, MRPL14, MRPL54, CORO1C, CDC42, PURA, CHTF8, RBBP4, NUP8…	7.78814e-05	0.000845157	242	4026	18224
GOTERM_CC_ALL	GO:0043228~non-membrane-bounded organelle	80	CLIC4, C2CD5, CALCOCO2, WIPF1, FHOD1, FRY, PKD2, ACTG2, PPP1R9B, PPP3CA, LASP1, RUVBL2, KHSRP, PALM, RAC1, RRP15, RAB8A, EIF2A, IST1, DAPK3, CKAP2, MRPS21, ACSL4, LARP4B, DYNLL1, SYTL4, RHOA, MRPL43, EML4, DDB1, APBB1IP, DYNC1LI2, KARS, MAP7D3, NCL, POLR1E, ARHGEF2, GAPDH, SQSTM1, RAB7A, TSG101, HDAC1, MVP, DDX23, PIK3R4, PSEN2, GNAI3, ARL2, MRPL14, MRPL54, CORO1C, CDC42, PURA, CHTF8, RBBP4, NUP8…	7.78814e-05	0.000845157	242	4026	18224
GOTERM_CC_ALL	GO:0031967~organelle envelope	32	DTYMK, MVP, PIK3R4, PSEN2, ARL2, MGST2, MRPL14, MIEF1, UQCR10, COX7C, HK2, MRPL54, PRKAR2B, NUP85, ATP5E, TPR, ABL1, BID, KPNA2, PCYT1A, IST1, ANXA4, SIRT5, MRPS21, ACSL4, MRPL43, RAB32, BDH1, GNAQ, NDUFAF1, GAPDH, SPG20	0.000124916	0.00133092	242	1149	18224
GOTERM_CC_ALL	GO:0031975~envelope	32	DTYMK, MVP, PIK3R4, PSEN2, ARL2, MGST2, MRPL14, MIEF1, UQCR10, COX7C, HK2, MRPL54, PRKAR2B, NUP85, ATP5E, TPR, ABL1, BID, KPNA2, PCYT1A, IST1, ANXA4, SIRT5, MRPS21, ACSL4, MRPL43, RAB32, BDH1, GNAQ, NDUFAF1, GAPDH, SPG20	0.000135036	0.00141305	242	1154	18224
GOTERM_CC_ALL	GO:0030139~endocytic vesicle	13	SCARB1, PIK3R4, RAB32, MYO1E, RAB31, RAB14, AP1G1, RAB23, RAB9A, RAB5A, RAB8A, RAB7A, ARF6	0.000180384	0.00183262	242	259	18224
GOTERM_CC_ALL	GO:0005770~late endosome	12	TSG101, RAB14, HGS, CHMP2B, PIK3R4, RAB9A, SDF4, VPS26B, OSBPL1A, SQSTM1, TMEM165, RAB7A	0.000181386	0.00183262	242	221	18224
GOTERM_CC_ALL	GO:0030666~endocytic vesicle membrane	10	RAB32, SCARB1, RAB31, AP1G1, RAB23, PIK3R4, RAB9A, RAB5A, RAB8A, RAB7A	0.000224499	0.00222977	242	155	18224
GOTERM_CC_ALL	GO:0044437~vacuolar part	23	SCARB1, TSG101, CALCOCO2, GNAI3, TMEM165, SCAMP2, TPCN1, RAB32, TM9SF1, DAB2, RAB14, AP1G1, HGS, RAB23, GNAQ, CHMP2B, RAC1, OSBPL1A, RAB5A, RAB8A, SPG21, RAB7A, ARF6	0.000229572	0.00224215	242	718	18224
GOTERM_CC_ALL	GO:0001726~ruffle	10	C2CD5, WIPF1, PLEK, ABL1, NF2, RAC1, ARHGEF2, RAB5A, PPP1R9B, ARF6	0.000271516	0.00260833	242	159	18224
GOTERM_CC_ALL	GO:0030054~cell junction	35	CLIC4, FHOD1, ARHGAP18, PKD2, BZW1, LPP, PPP1R9B, CORO1C, CDC42, LASP1, SV2A, BSG, RAC1, EIF2A, YES1, JUP, IST1, MSN, SORBS3, RHOA, TJAP1, APBB1IP, MYO1E, DAB2, PPFIBP1, TRIP6, CHMP2B, ZYX, ADAM9, STRN, EIF3E, ARHGEF2, NF2, SNTB2, ARF6	0.000316757	0.00299387	242	1379	18224
GOTERM_CC_ALL	GO:0005911~cell-cell junction	21	CLIC4, JUP, IST1, FHOD1, ARHGAP18, PKD2, BZW1, RHOA, TJAP1, CDC42, MYO1E, PPFIBP1, LASP1, SV2A, BSG, CHMP2B, ZYX, STRN, EIF3E, ARHGEF2, EIF2A	0.000374525	0.00348368	242	644	18224
GOTERM_CC_ALL	GO:0005938~cell cortex	12	C2CD5, LASP1, WIPF1, NCL, PSEN2, TRAF2, NF2, FRY, PKD2, RHOA, PPP1R9B, ARF6	0.00046652	0.00427158	242	247	18224
GOTERM_CC_ALL	GO:0044430~cytoskeletal part	37	CLIC4, C2CD5, WIPF1, FHOD1, PIK3R4, GNAI3, PSEN2, ARL2, FRY, PKD2, ACTG2, PPP1R9B, CDC42, LASP1, PRKAR2B, NUP85, TPR, RAC1, RAB8A, SPECC1, YES1, JUP, IST1, DAPK3, CKAP2, DYNLL1, SYTL4, EML4, MYO1E, DYNC1LI2, MAP7D3, CROCC, ZYX, ARHGEF2, NF2, EIF3A, SNTB2	0.000616867	0.00556129	242	1547	18224
GOTERM_CC_ALL	GO:0044297~cell body	17	CAD, PSEN2, ACSL4, ACTG2, PPP1R9B, CDC42, PURA, PRKAR2B, GNAQ, ABL1, STRN, NF2, ARHGEF2, SLC38A2, RAB5A, EIF4B, RAB8A	0.000682061	0.00605587	242	480	18224
GOTERM_CC_ALL	GO:0019898~extrinsic component of membrane	12	YES1, JUP, TPR, PIK3R4, GNAI3, ABL1, MSN, NF2, RAC1, SYTL4, RHOA, RAB7A	0.000810774	0.00709124	242	264	18224
GOTERM_CC_ALL	GO:0005769~early endosome	13	TSG101, KIAA0196, VPS26B, TMEM165, RAB32, RAB31, RAB14, HGS, TOM1, NF2, RAC1, RAB5A, ARF6	0.00095468	0.0082271	242	312	18224
GOTERM_CC_ALL	GO:0005815~microtubule organizing center	20	SPECC1, CLIC4, C2CD5, YES1, IST1, PSEN2, GNAI3, CKAP2, ARL2, DYNLL1, FRY, PKD2, SYTL4, CDC42, DYNC1LI2, MAP7D3, PRKAR2B, CROCC, RAC1, RAB8A	0.00100611	0.00854463	242	647	18224
GOTERM_CC_ALL	GO:0005776~autophagosome	7	TM9SF1, CALCOCO2, RAB23, PIK3R4, SQSTM1, RAB7A, UBQLN2	0.00103911	0.00869887	242	87	18224
GOTERM_CC_ALL	GO:0042995~cell projection	41	SCARB1, CLIC4, C2CD5, WIPF1, HDAC1, FHOD1, PLEK, PIK3R4, ARL2, PKD2, ACTG2, PPP1R9B, CORO1C, CDC42, PURA, PRKAR2B, SV2A, PALM, ABL1, SDF4, RAC1, SLC38A2, EIF4B, RAB8A, CAD, MSN, DYNLL1, RHOA, QDPR, APBB1IP, RAB14, GNAQ, CROCC, STRN, GARS, ARHGEF2, NF2, RAB5A, SQSTM1, RAB7A, ARF6	0.00120553	0.00994991	242	1846	18224
GOTERM_CC_ALL	GO:0015630~microtubule cytoskeleton	28	CLIC4, C2CD5, GNAI3, PSEN2, ARL2, FRY, PKD2, CDC42, PRKAR2B, NUP85, TPR, RAC1, RAB8A, SPECC1, YES1, IST1, CKAP2, DYNLL1, SYTL4, EML4, DYNC1LI2, KARS, MAP7D3, CROCC, ARHGEF2, GAPDH, EIF3A, SNTB2	0.00145137	0.0117922	242	1100	18224
GOTERM_CC_ALL	GO:0030175~filopodium	7	CDC42, PALM, MSN, NF2, ACTG2, PPP1R9B, ARF6	0.00146899	0.0117922	242	93	18224
GOTERM_CC_ALL	GO:0099568~cytoplasmic region	12	C2CD5, LASP1, WIPF1, NCL, PSEN2, TRAF2, NF2, FRY, PKD2, RHOA, PPP1R9B, ARF6	0.00218903	0.0173348	242	299	18224
GOTERM_CC_ALL	GO:0044464~cell part	231	EIF4A2, EIF4A1, AHCYL1, WIPF1, UXS1, IFI35, SRGAP2C, BSG, CPNE2, SLC12A6, EIF2A, DAPK3, CLEC11A, ACSL4, SYTL4, SCAMP2, EML4, NIF3L1, DYNC1LI2, KARS, ACOT1, PRR11, CFD, PIK3R4, MGST2, MRPL14, VPS26B, HTATSF1, HACD2, CHTF8, CHST11, NUP85, PRKAR2B, PDCD10, ATP5E, CCR1, NUS1, YES1, JUP, FIBP, PPFIBP1, TOLLIP, TRIP6, STRN, CHCHD2P9, NDUFAF1, C2CD5, CLIC4, FASTKD1, COX7C, TRAM2, TRMT112, PPP3CA, XPO5, …	0.00223237	0.0174422	242	16449	18224
GOTERM_CC_ALL	GO:0044440~endosomal part	15	TSG101, TMEM165, SCAMP2, TPCN1, RAB32, RAB14, HGS, RAB23, CHMP2B, RAC1, RAB5A, RAB8A, SPG21, RAB7A, ARF6	0.00229682	0.0177097	242	441	18224
GOTERM_CC_ALL	GO:0031256~leading edge membrane	8	CDC42, C2CD5, PALM, PLEK, NF2, RAC1, ARHGEF2, PPP1R9B	0.00232774	0.017715	242	137	18224
GOTERM_CC_ALL	GO:0098562~cytoplasmic side of membrane	9	YES1, JUP, GNAI3, ABL1, TRAF2, PKD2, RAB5A, RHOA, PPP1R9B	0.00250046	0.0187345	242	177	18224
GOTERM_CC_ALL	GO:0055037~recycling endosome	8	RAB4A, USP6, RAB4B, RAB14, AP1G1, RAB8A, SCAMP2, ARF6	0.00252564	0.0187345	242	139	18224
GOTERM_CC_ALL	GO:0098858~actin-based cell projection	9	CDC42, SCARB1, CLIC4, PALM, MSN, NF2, ACTG2, PPP1R9B, ARF6	0.00268066	0.0196359	242	179	18224
GOTERM_CC_ALL	GO:0005623~cell	231	EIF4A2, EIF4A1, AHCYL1, WIPF1, UXS1, IFI35, SRGAP2C, BSG, CPNE2, SLC12A6, EIF2A, DAPK3, CLEC11A, ACSL4, SYTL4, SCAMP2, EML4, NIF3L1, DYNC1LI2, KARS, ACOT1, PRR11, CFD, PIK3R4, MGST2, MRPL14, VPS26B, HTATSF1, HACD2, CHTF8, CHST11, NUP85, PRKAR2B, PDCD10, ATP5E, CCR1, NUS1, YES1, JUP, FIBP, PPFIBP1, TOLLIP, TRIP6, STRN, CHCHD2P9, NDUFAF1, C2CD5, CLIC4, FASTKD1, COX7C, TRAM2, TRMT112, PPP3CA, XPO5, …	0.00283248	0.0204918	242	16478	18224
GOTERM_CC_ALL	GO:0010008~endosome membrane	14	TSG101, TMEM165, SCAMP2, TPCN1, RAB14, HGS, RAB23, CHMP2B, RAC1, RAB5A, RAB8A, SPG21, RAB7A, ARF6	0.00310468	0.0221871	242	407	18224
GOTERM_CC_ALL	GO:0043025~neuronal cell body	14	CAD, PSEN2, ACSL4, PPP1R9B, CDC42, PURA, PRKAR2B, ABL1, STRN, ARHGEF2, SLC38A2, RAB5A, EIF4B, RAB8A	0.0039667	0.0280059	242	419	18224
GOTERM_CC_ALL	GO:0032587~ruffle membrane	6	C2CD5, PLEK, NF2, RAC1, ARHGEF2, PPP1R9B	0.00463343	0.0323237	242	82	18224
GOTERM_CC_ALL	GO:0044431~Golgi apparatus part	23	TRAPPC3, SEC24A, UXS1, RAB1C, PSEN2, COPZ1, TJAP1, TMEM165, SCAMP2, RAB32, CDC42, RAB31, RAB14, CHST11, PDCD10, AP1G1, BSG, SDF4, RAB9A, RAC1, RAB6B, RAB8A, SPG21	0.00475634	0.0327908	242	910	18224
GOTERM_CC_ALL	GO:0048471~perinuclear region of cytoplasm	18	EIF4A2, RAB4A, CLIC4, SEC24A, RAB4B, CALCOCO2, HDAC1, MVP, ANXA4, PSEN2, MSN, RAB14, PRKAR2B, TOLLIP, ABL1, EIF3G, NF2, GAPDH	0.0051444	0.034961	242	639	18224
GOTERM_CC_ALL	GO:0005802~trans-Golgi network	9	RAB32, RAB31, RAB14, AP1G1, RAB9A, RAC1, TJAP1, TMEM165, SCAMP2	0.00523724	0.034961	242	200	18224
GOTERM_CC_ALL	GO:0098852~lytic vacuole membrane	11	TM9SF1, SCARB1, DAB2, RAB14, AP1G1, GNAQ, GNAI3, OSBPL1A, TMEM165, RAB7A, TPCN1	0.00530978	0.034961	242	290	18224
GOTERM_CC_ALL	GO:0005765~lysosomal membrane	11	TM9SF1, SCARB1, DAB2, RAB14, AP1G1, GNAQ, GNAI3, OSBPL1A, TMEM165, RAB7A, TPCN1	0.00530978	0.034961	242	290	18224
GOTERM_CC_ALL	GO:0000139~Golgi membrane	19	TRAPPC3, SEC24A, UXS1, RAB1C, PSEN2, COPZ1, TMEM165, SCAMP2, CDC42, RAB31, RAB14, CHST11, PDCD10, AP1G1, BSG, RAB9A, RAC1, RAB6B, RAB8A	0.0055399	0.0360709	242	699	18224
GOTERM_CC_ALL	GO:0016281~eukaryotic translation initiation factor 4F complex	3	EIF4A2, EIF4A1, EIF4B	0.00589731	0.0377146	242	9	18224
GOTERM_CC_ALL	GO:0031253~cell projection membrane	11	SCARB1, C2CD5, PALM, PLEK, MSN, NF2, RAC1, ARHGEF2, PKD2, PPP1R9B, ARF6	0.00592106	0.0377146	242	294	18224
GOTERM_CC_ALL	GO:0005764~lysosome	16	SCARB1, USP6, GNAI3, TMEM165, TPCN1, TM9SF1, DAB2, RAB14, AP1G1, GNAQ, CHMP2B, RAB9A, AGA, OSBPL1A, SQSTM1, RAB7A	0.0061238	0.038176	242	544	18224
GOTERM_CC_ALL	GO:0000323~lytic vacuole	16	SCARB1, USP6, GNAI3, TMEM165, TPCN1, TM9SF1, DAB2, RAB14, AP1G1, GNAQ, CHMP2B, RAB9A, AGA, OSBPL1A, SQSTM1, RAB7A	0.0061238	0.038176	242	544	18224
GOTERM_CC_ALL	GO:0005783~endoplasmic reticulum	35	VKORC1L1, AHCYL1, RAB1C, PSEN2, MGST2, PKD2, THBS1, HACD2, TRAM2, CDC42, SV2A, ABL1, AGA, RAC1, P4HTM, SEC11A, TMED5, TRAPPC3, NUS1, PCYT1A, SEC24A, KIAA0196, ACSL4, TRAF2, UBE2G2, RHOA, SRP9, COPZ1, RAB32, RAB14, RAB9A, STUB1, MAN1B1, SQSTM1, CNIH4	0.00688761	0.0424857	242	1660	18224
GOTERM_CC_ALL	GO:0005884~actin filament	6	SPECC1, YES1, WIPF1, DAPK3, RAC1, PKD2	0.0078552	0.0479494	242	93	18224
GOTERM_CC_ALL	GO:0044463~cell projection part	23	SCARB1, C2CD5, CAD, PLEK, PIK3R4, MSN, DYNLL1, PKD2, PPP1R9B, PRKAR2B, SV2A, CROCC, PALM, ABL1, STRN, NF2, RAC1, ARHGEF2, RAB5A, SQSTM1, RAB8A, RAB7A, ARF6	0.00795243	0.0480425	242	952	18224

## Sheet: GOMF
Category	Term	Count	Genes	PValue	Benjamini	List Total	Pop Hits	Pop Total
GOTERM_MF_ALL	GO:0003743~translation initiation factor activity	16	EIF4A2, EIF4A1, EIF3M, EIF3K, EIF3L, EIF3I, EIF3J, EIF3G, EIF3CL, EIF3E, EIF3F, EIF4E2, EIF3A, EIF4B, EIF2A, EIF3B	2.83263e-15	2.02816e-12	232	61	16881
GOTERM_MF_ALL	GO:0008135~translation factor activity, RNA binding	17	EIF4A2, EIF4A1, EIF3M, EIF3K, EIF3L, EIF3I, EIF3J, TCEB3, EIF3G, EIF3CL, EIF3E, EIF3F, EIF4E2, EIF3A, EIF4B, EIF2A, EIF3B	3.5325e-12	1.26464e-09	232	114	16881
GOTERM_MF_ALL	GO:0019003~GDP binding	10	RAB4A, RAB31, RAB14, GNAI3, ARL2, RAB9A, MIEF1, RAB5A, RAB8A, RAB7A	4.48349e-08	1.07006e-05	232	54	16881
GOTERM_MF_ALL	GO:0005515~protein binding	185	EIF4A2, SCARB1, EIF4A1, AHCYL1, TMEM41A, WIPF1, UXS1, FHOD1, IFI35, IL1RAP, BZW1, SRGAP2C, RUVBL2, KHSRP, BSG, PALM, TOM1, PAPOLA, CPNE2, SLC12A6, KPNA2, EIF2A, RALBP1, USP6, IST1, DAPK3, CLEC11A, UBE4A, LARP4B, SYTL4, SCAMP2, EML4, RAB32, NIF3L1, TWSG1, MAP7D3, KARS, HGS, NCL, ADAM9, ELMO2, SQSTM1, TSG101, PSEN2, PIK3R4, ARL2, ARHGAP18, HACD2, LPP, CORO1C, NUP85, PRKAR2B, PDCD10, TPR, ABL1, IGFB…	1.45918e-07	2.00021e-05	232	10806	16881
GOTERM_MF_ALL	GO:0003924~GTPase activity	17	RAB4A, GNAI3, ARL2, RHOA, RAB32, CDC42, RAB31, RAB14, RAB23, GNAQ, RAB9A, RAC1, RAB6B, RAB5A, RAB8A, RAB7A, ARF6	1.46787e-07	2.00021e-05	232	234	16881
GOTERM_MF_ALL	GO:0032561~guanyl ribonucleotide binding	22	RAB4A, RAB4B, RAB1C, GNAI3, ARL2, MIEF1, RHOC, RHOA, RAB32, CDC42, RAB31, RAB14, RAB23, GNAQ, RAB9A, RAC1, RAB6B, RAB5A, RAB8A, RAB7A, MB21D1, ARF6	1.87827e-07	2.00021e-05	232	405	16881
GOTERM_MF_ALL	GO:0019001~guanyl nucleotide binding	22	RAB4A, RAB4B, RAB1C, GNAI3, ARL2, MIEF1, RHOC, RHOA, RAB32, CDC42, RAB31, RAB14, RAB23, GNAQ, RAB9A, RAC1, RAB6B, RAB5A, RAB8A, RAB7A, MB21D1, ARF6	1.95551e-07	2.00021e-05	232	406	16881
GOTERM_MF_ALL	GO:0005525~GTP binding	21	RAB4A, RAB4B, RAB1C, GNAI3, ARL2, RHOC, RHOA, RAB32, CDC42, RAB31, RAB14, RAB23, GNAQ, RAB9A, RAC1, RAB6B, RAB5A, RAB8A, RAB7A, MB21D1, ARF6	3.46386e-07	3.10015e-05	232	384	16881
GOTERM_MF_ALL	GO:0019899~enzyme binding	50	GSK3A, PLEK, IL1RAP, PKD2, PPP1R9B, SRGAP2C, PPP3CA, AP1G1, XPO5, ENSA, RAC1, SLC12A6, KPNA2, RAB8A, RALBP1, CAD, DAPK3, TRAF2, SYTL4, ELMO2, ADAM9, ARHGEF2, EIF4E2, SQSTM1, RAB7A, ARF6, TSG101, HDAC1, MVP, HACD2, CORO1C, CDC42, RBBP4, SV2A, PRKAR2B, PDCD10, TPR, ABL1, BID, RAB4A, YES1, JUP, MSN, UBE2G2, TOLLIP, TRIP6, STRN, STUB1, EIF3A, SPG20	1.53673e-06	0.000113664	232	1789	16881
GOTERM_MF_ALL	GO:0036094~small molecule binding	64	EIF4A2, EIF4A1, GSK3A, AHCYL1, UXS1, HK2, ACTG2, SPR, PPIP5K2, RUVBL2, BSG, PAPOLA, RAC1, RAB8A, MB21D1, CAD, DAPK3, SIRT5, ACSL4, LARP4B, RHOC, RHOA, RAB32, DYNC1LI2, RAB31, KARS, HNRNPH1, NCL, GARS, GAPDH, RAB7A, ARF6, DTYMK, RAB1C, DDX23, PIK3R4, GNAI3, ARL2, MIEF1, HTATSF1, CDC42, POLR2B, PRKAR2B, RAB23, ABL1, P4HTM, RAB6B, EIF4B, RAB4A, RAB4B, YES1, UBE2G2, ADAP1, QDPR, MYO1E, RAB14, GNAQ, E…	1.58748e-06	0.000113664	232	2571	16881
GOTERM_MF_ALL	GO:0003723~RNA binding	47	EIF4A2, TRUB2, EIF4A1, AHCYL1, FASTKD1, DDX23, MRPL14, HTATSF1, BZW1, MRPL54, PURA, POLR2B, KHSRP, TPR, XPO5, TCEB3, PAPOLA, EIF3CL, KPNA2, SMNDC1, EIF4B, EIF2A, MRPS21, MSN, LARP4B, MRPL43, SRP9, RPUSD4, LSM7, EIF3M, EIF3K, KARS, HNRNPH1, EIF3L, NCL, EIF3I, EIF3J, TRIP6, EIF3G, ZYX, EIF3E, EIF3F, TARDBP, EIF4E2, EIF3A, EIF3B, SNTB2	2.3749e-06	0.000154584	232	1656	16881
GOTERM_MF_ALL	GO:0000166~nucleotide binding	59	EIF4A2, EIF4A1, GSK3A, AHCYL1, UXS1, HK2, ACTG2, SPR, PPIP5K2, RUVBL2, PAPOLA, RAC1, RAB8A, MB21D1, CAD, DAPK3, SIRT5, ACSL4, LARP4B, RHOC, RHOA, RAB32, DYNC1LI2, RAB31, KARS, HNRNPH1, NCL, GARS, GAPDH, RAB7A, ARF6, DTYMK, RAB1C, DDX23, PIK3R4, GNAI3, ARL2, MIEF1, HTATSF1, CDC42, PRKAR2B, RAB23, ABL1, RAB6B, EIF4B, RAB4A, RAB4B, YES1, UBE2G2, QDPR, MYO1E, RAB14, GNAQ, EIF3G, RAB9A, GPD1L, TARDBP,…	6.42556e-06	0.000358524	232	2389	16881
GOTERM_MF_ALL	GO:1901265~nucleoside phosphate binding	59	EIF4A2, EIF4A1, GSK3A, AHCYL1, UXS1, HK2, ACTG2, SPR, PPIP5K2, RUVBL2, PAPOLA, RAC1, RAB8A, MB21D1, CAD, DAPK3, SIRT5, ACSL4, LARP4B, RHOC, RHOA, RAB32, DYNC1LI2, RAB31, KARS, HNRNPH1, NCL, GARS, GAPDH, RAB7A, ARF6, DTYMK, RAB1C, DDX23, PIK3R4, GNAI3, ARL2, MIEF1, HTATSF1, CDC42, PRKAR2B, RAB23, ABL1, RAB6B, EIF4B, RAB4A, RAB4B, YES1, UBE2G2, QDPR, MYO1E, RAB14, GNAQ, EIF3G, RAB9A, GPD1L, TARDBP,…	6.50952e-06	0.000358524	232	2390	16881
GOTERM_MF_ALL	GO:0016462~pyrophosphatase activity	29	EIF4A2, EIF4A1, DDX23, GNAI3, ARL2, CDC42, RBBP4, ATP5E, RAB23, RUVBL2, RAC1, RAB6B, EIF4B, RAB8A, RAB4A, RALBP1, DYNLL1, RHOA, RAB32, MYO1E, DYNC1LI2, RAB31, RAB14, GNAQ, RAB9A, GARS, RAB5A, RAB7A, ARF6	8.60692e-06	0.000396509	232	824	16881
GOTERM_MF_ALL	GO:0017111~nucleoside-triphosphatase activity	28	EIF4A2, EIF4A1, DDX23, GNAI3, ARL2, CDC42, RBBP4, ATP5E, RAB23, RUVBL2, RAC1, RAB6B, EIF4B, RAB8A, RAB4A, RALBP1, DYNLL1, RHOA, RAB32, MYO1E, DYNC1LI2, RAB31, RAB14, GNAQ, RAB9A, RAB5A, RAB7A, ARF6	8.8572e-06	0.000396509	232	779	16881
GOTERM_MF_ALL	GO:0016818~hydrolase activity, acting on acid anhydrides, in phosphorus-containing anhydrides	29	EIF4A2, EIF4A1, DDX23, GNAI3, ARL2, CDC42, RBBP4, ATP5E, RAB23, RUVBL2, RAC1, RAB6B, EIF4B, RAB8A, RAB4A, RALBP1, DYNLL1, RHOA, RAB32, MYO1E, DYNC1LI2, RAB31, RAB14, GNAQ, RAB9A, GARS, RAB5A, RAB7A, ARF6	9.00235e-06	0.000396509	232	826	16881
GOTERM_MF_ALL	GO:0016817~hydrolase activity, acting on acid anhydrides	29	EIF4A2, EIF4A1, DDX23, GNAI3, ARL2, CDC42, RBBP4, ATP5E, RAB23, RUVBL2, RAC1, RAB6B, EIF4B, RAB8A, RAB4A, RALBP1, DYNLL1, RHOA, RAB32, MYO1E, DYNC1LI2, RAB31, RAB14, GNAQ, RAB9A, GARS, RAB5A, RAB7A, ARF6	9.41433e-06	0.000396509	232	828	16881
GOTERM_MF_ALL	GO:0019900~kinase binding	23	GSK3A, JUP, MVP, PLEK, MSN, TRAF2, IL1RAP, CDC42, PDCD10, PRKAR2B, SV2A, TOLLIP, TRIP6, TPR, ABL1, ELMO2, ADAM9, STUB1, RAC1, SLC12A6, SQSTM1, EIF3A, RAB8A	2.39536e-05	0.000952822	232	595	16881
GOTERM_MF_ALL	GO:0019901~protein kinase binding	20	GSK3A, JUP, MVP, PLEK, MSN, TRAF2, IL1RAP, CDC42, PDCD10, PRKAR2B, SV2A, TPR, ABL1, ELMO2, ADAM9, RAC1, SLC12A6, SQSTM1, EIF3A, RAB8A	0.000134775	0.00507888	232	531	16881
GOTERM_MF_ALL	GO:0044822~poly(A) RNA binding	33	EIF4A2, TRUB2, EIF4A1, FASTKD1, DDX23, MRPL14, HTATSF1, BZW1, MRPL54, PURA, POLR2B, KHSRP, TPR, XPO5, KPNA2, SMNDC1, EIF4B, EIF2A, MRPS21, LARP4B, MRPL43, RPUSD4, HNRNPH1, EIF3L, NCL, TRIP6, EIF3G, ZYX, EIF3E, TARDBP, EIF4E2, EIF3A, SNTB2	0.000202912	0.00726427	232	1196	16881
GOTERM_MF_ALL	GO:0016787~hydrolase activity	57	EIF4A2, EIF4A1, AHCYL1, CTDSPL2, PPP3CA, ADAMTS2, PPIP5K2, RUVBL2, RAC1, RAB8A, RALBP1, USP6, CAD, UBE4A, SIRT5, DYNLL1, RHOA, RAB32, DYNC1LI2, RAB31, ADAM9, ACOT1, GARS, HAGH, MAN1B1, RAB7A, ARF6, CFD, HDAC1, DDX23, PSEN2, GNAI3, ARL2, HACD2, CDC42, PDF, DNPEP, RBBP4, ATP5E, RAB23, TPR, AGA, SEC11A, RAB6B, EIF4B, CCR1, RAB4A, PTRHD1, MYO1E, PNKD, RAB14, ABHD17A, XPNPEP3, GNAQ, RAB9A, EIF3F, RAB5A	0.00028537	0.00972975	232	2603	16881
GOTERM_MF_ALL	GO:0032549~ribonucleoside binding	44	EIF4A2, EIF4A1, DTYMK, GSK3A, DDX23, RAB1C, PIK3R4, GNAI3, ARL2, MIEF1, ACTG2, HK2, CDC42, PPIP5K2, POLR2B, RAB23, RUVBL2, ABL1, PAPOLA, RAC1, RAB6B, RAB8A, MB21D1, RAB4A, RAB4B, YES1, DAPK3, CAD, ACSL4, UBE2G2, RHOC, RHOA, RAB32, MYO1E, DYNC1LI2, RAB31, KARS, RAB14, GNAQ, RAB9A, GARS, RAB5A, RAB7A, ARF6	0.000362464	0.0117965	232	1853	16881
GOTERM_MF_ALL	GO:0001882~nucleoside binding	44	EIF4A2, EIF4A1, DTYMK, GSK3A, DDX23, RAB1C, PIK3R4, GNAI3, ARL2, MIEF1, ACTG2, HK2, CDC42, PPIP5K2, POLR2B, RAB23, RUVBL2, ABL1, PAPOLA, RAC1, RAB6B, RAB8A, MB21D1, RAB4A, RAB4B, YES1, DAPK3, CAD, ACSL4, UBE2G2, RHOC, RHOA, RAB32, MYO1E, DYNC1LI2, RAB31, KARS, RAB14, GNAQ, RAB9A, GARS, RAB5A, RAB7A, ARF6	0.0003927	0.0122249	232	1860	16881
GOTERM_MF_ALL	GO:0032555~purine ribonucleotide binding	44	EIF4A2, EIF4A1, DTYMK, GSK3A, DDX23, RAB1C, PIK3R4, GNAI3, ARL2, MIEF1, ACTG2, HK2, CDC42, PRKAR2B, PPIP5K2, RAB23, RUVBL2, ABL1, PAPOLA, RAC1, RAB6B, RAB8A, MB21D1, RAB4A, RAB4B, YES1, DAPK3, CAD, ACSL4, UBE2G2, RHOC, RHOA, RAB32, MYO1E, DYNC1LI2, RAB31, KARS, RAB14, GNAQ, RAB9A, GARS, RAB5A, RAB7A, ARF6	0.000514339	0.0153445	232	1884	16881
GOTERM_MF_ALL	GO:0017076~purine nucleotide binding	44	EIF4A2, EIF4A1, DTYMK, GSK3A, DDX23, RAB1C, PIK3R4, GNAI3, ARL2, MIEF1, ACTG2, HK2, CDC42, PRKAR2B, PPIP5K2, RAB23, RUVBL2, ABL1, PAPOLA, RAC1, RAB6B, RAB8A, MB21D1, RAB4A, RAB4B, YES1, DAPK3, CAD, ACSL4, UBE2G2, RHOC, RHOA, RAB32, MYO1E, DYNC1LI2, RAB31, KARS, RAB14, GNAQ, RAB9A, GARS, RAB5A, RAB7A, ARF6	0.000593445	0.016886	232	1897	16881
GOTERM_MF_ALL	GO:0032553~ribonucleotide binding	44	EIF4A2, EIF4A1, DTYMK, GSK3A, DDX23, RAB1C, PIK3R4, GNAI3, ARL2, MIEF1, ACTG2, HK2, CDC42, PRKAR2B, PPIP5K2, RAB23, RUVBL2, ABL1, PAPOLA, RAC1, RAB6B, RAB8A, MB21D1, RAB4A, RAB4B, YES1, DAPK3, CAD, ACSL4, UBE2G2, RHOC, RHOA, RAB32, MYO1E, DYNC1LI2, RAB31, KARS, RAB14, GNAQ, RAB9A, GARS, RAB5A, RAB7A, ARF6	0.000613178	0.016886	232	1900	16881
GOTERM_MF_ALL	GO:0032550~purine ribonucleoside binding	43	EIF4A2, EIF4A1, DTYMK, GSK3A, DDX23, RAB1C, PIK3R4, GNAI3, ARL2, MIEF1, ACTG2, HK2, CDC42, PPIP5K2, RAB23, RUVBL2, ABL1, PAPOLA, RAC1, RAB6B, RAB8A, MB21D1, RAB4A, RAB4B, YES1, DAPK3, CAD, ACSL4, UBE2G2, RHOC, RHOA, RAB32, MYO1E, DYNC1LI2, RAB31, KARS, RAB14, GNAQ, RAB9A, GARS, RAB5A, RAB7A, ARF6	0.000672979	0.0177824	232	1850	16881
GOTERM_MF_ALL	GO:0001883~purine nucleoside binding	43	EIF4A2, EIF4A1, DTYMK, GSK3A, DDX23, RAB1C, PIK3R4, GNAI3, ARL2, MIEF1, ACTG2, HK2, CDC42, PPIP5K2, RAB23, RUVBL2, ABL1, PAPOLA, RAC1, RAB6B, RAB8A, MB21D1, RAB4A, RAB4B, YES1, DAPK3, CAD, ACSL4, UBE2G2, RHOC, RHOA, RAB32, MYO1E, DYNC1LI2, RAB31, KARS, RAB14, GNAQ, RAB9A, GARS, RAB5A, RAB7A, ARF6	0.000695399	0.0177824	232	1853	16881
GOTERM_MF_ALL	GO:0051287~NAD binding	6	QDPR, AHCYL1, UXS1, SIRT5, GPD1L, GAPDH	0.000772435	0.0190712	232	53	16881
GOTERM_MF_ALL	GO:0031996~thioesterase binding	4	CDC42, TRAF2, RAC1, ARF6	0.000823509	0.0195136	232	14	16881
GOTERM_MF_ALL	GO:0005488~binding	214	EIF4A2, EIF4A1, AHCYL1, TMEM41A, WIPF1, UXS1, IFI35, SRGAP2C, BSG, CPNE2, SLC12A6, EIF2A, DAPK3, CLEC11A, ACSL4, SYTL4, SCAMP2, EML4, NIF3L1, TWSG1, DYNC1LI2, KARS, PIK3R4, MRPL14, HTATSF1, HACD2, CHTF8, NUP85, PRKAR2B, PDCD10, CCR1, NUS1, YES1, JUP, FIBP, PPFIBP1, TOLLIP, TRIP6, STRN, CHCHD2P9, NDUFAF1, PHF3, C2CD5, CLIC4, FASTKD1, TMEM51, TRAM2, TRMT112, PPP3CA, XPO5, ENSA, SDF4, RAC1, RAB8A, T…	0.000844864	0.0195136	232	14381	16881
GOTERM_MF_ALL	GO:0042802~identical protein binding	34	SCARB1, AHCYL1, TSG101, CALCOCO2, UXS1, MVP, FHOD1, PLEK, MIEF1, PKD2, THBS1, CDC42, SRGAP2C, DNPEP, PDCD10, RUVBL2, TPR, SDF4, PCYT1A, JUP, ANXA4, DAPK3, CAD, TRAF2, UBE2G2, TPCN1, QDPR, NIF3L1, NCL, STUB1, GPD1L, TARDBP, GAPDH, SQSTM1	0.000885379	0.0198104	232	1358	16881
GOTERM_MF_ALL	GO:0035639~purine ribonucleoside triphosphate binding	42	EIF4A2, EIF4A1, DTYMK, GSK3A, DDX23, RAB1C, PIK3R4, GNAI3, ARL2, ACTG2, HK2, CDC42, PPIP5K2, RAB23, RUVBL2, ABL1, PAPOLA, RAC1, RAB6B, RAB8A, MB21D1, RAB4A, RAB4B, YES1, DAPK3, CAD, ACSL4, UBE2G2, RHOC, RHOA, RAB32, MYO1E, DYNC1LI2, RAB31, KARS, RAB14, GNAQ, RAB9A, GARS, RAB5A, RAB7A, ARF6	0.00114586	0.0248616	232	1841	16881
GOTERM_MF_ALL	GO:0048365~Rac GTPase binding	5	SRGAP2C, RALBP1, ARHGEF2, CORO1C, RAB7A	0.00212163	0.044679	232	40	16881
