# Supplementary material for: Spatiotemporal proteomic profiling of the pro-inflammatory response to lipopolysaccharide in the THP-1 human leukaemia cell line
Source: Nat Commun. 2021 Oct 1;12:5773. doi: 10.1038/s41467-021-26000-9 (PMC8486773; doi:10.1038/s41467-021-26000-9)
Supplement: Supplementary file 16 — Source data [file 41467_2021_26000_MOESM16_ESM.xlsx]

## Sheet: fig2_a - Volcano - 2 hour
Figure 2a - Volcano plot at 2 hours LPS
	logFC	P.Value	adj.P.Val	Significance
IL1B	1.64702	4.48697e-06	0.0192581	Not significant
JUNB	2.00779	3.17368e-05	0.0681071	Not significant
MCL1	1.03058	7.1017e-05	0.101602	Not significant
BRI3BP	-0.806371	0.000452184	0.464315	Not significant
GCA	0.711255	0.000540907	0.464315	Not significant
PLIN2	0.6886	0.000737071	0.466396	Not significant
PNPLA6	0.690543	0.000760664	0.466396	Not significant
ICAM1	0.654266	0.00113636	0.580551	Not significant
GLTSCR2	0.727626	0.00129998	0.580551	Not significant
NFKBIE	-0.679597	0.00136684	0.580551	Not significant
KPNA1	0.624739	0.0014879	0.580551	Not significant
TIMP3	-0.567112	0.00169866	0.607555	Not significant
C18orf25	-0.774354	0.00223958	0.612983	Not significant
MT2A	1.08396	0.0022905	0.612983	Not significant
NACC1	0.540639	0.0025655	0.612983	Not significant
JUND	0.600527	0.00307711	0.612983	Not significant
CALCOCO2	-0.530278	0.0032794	0.612983	Not significant
FAM60A	0.583577	0.00335621	0.612983	Not significant
RPS19BP1	-0.63475	0.00351464	0.612983	Not significant
UVRAG	0.789117	0.00366381	0.612983	Not significant
GGPS1	-0.524925	0.00373418	0.612983	Not significant
CCDC25	0.553883	0.00374635	0.612983	Not significant
CD99L2	-0.604397	0.00440553	0.612983	Not significant
RAB32	-0.476512	0.00468275	0.612983	Not significant
FKBP1A	-0.480509	0.00477153	0.612983	Not significant
ATF6	0.500899	0.0048309	0.612983	Not significant
RAB44	0.498646	0.00516195	0.612983	Not significant
ETNK1	-0.470413	0.00525181	0.612983	Not significant
PYCARD	-0.641081	0.00534952	0.612983	Not significant
REPIN1	0.563695	0.00632022	0.612983	Not significant
SMYD5	-0.642205	0.00656828	0.612983	Not significant
NARF	0.515163	0.00668007	0.612983	Not significant
NAB2	0.530217	0.00671465	0.612983	Not significant
KDM4A	-0.446303	0.00677334	0.612983	Not significant
VPS25	-0.471871	0.00711171	0.612983	Not significant
CYB5R1	-0.709803	0.00715418	0.612983	Not significant
LDLR	0.747088	0.00764132	0.612983	Not significant
SMG9	0.45841	0.00783855	0.612983	Not significant
PRSS12	-0.610992	0.00789253	0.612983	Not significant
LMO7	0.517549	0.00798413	0.612983	Not significant
PRDX4	-0.508595	0.00854184	0.612983	Not significant
P4HA1	-0.505499	0.00908757	0.612983	Not significant
BID	0.721269	0.00920085	0.612983	Not significant
NUP37	-0.431848	0.00945388	0.612983	Not significant
NME2	-0.462182	0.0094834	0.612983	Not significant
TSPO	-0.513187	0.00959932	0.612983	Not significant
MACF1	0.450947	0.0100198	0.612983	Not significant
PKIB	-0.449062	0.0100679	0.612983	Not significant
PRDX6	-0.463669	0.0101625	0.612983	Not significant
TMSB4X	-0.656103	0.0102909	0.612983	Not significant
SDE2	0.423459	0.0103115	0.612983	Not significant
PHF14	0.640352	0.0104595	0.612983	Not significant
CALM1	-0.658664	0.0106713	0.612983	Not significant
TSC2	0.444941	0.0107635	0.612983	Not significant
LCLAT1	0.413415	0.0109132	0.612983	Not significant
RPS8	0.598732	0.0110042	0.612983	Not significant
AVEN	-0.568437	0.0110444	0.612983	Not significant
PPP2R1B	0.402316	0.0112953	0.612983	Not significant
C1QBP	-0.60732	0.0113578	0.612983	Not significant
SF3B5	-0.412472	0.0113737	0.612983	Not significant
DENR	-0.44046	0.0115454	0.612983	Not significant
KEAP1	0.417462	0.0115644	0.612983	Not significant
RPL35	-0.493521	0.0116119	0.612983	Not significant
CD81	-0.487364	0.0116497	0.612983	Not significant
UBE2N	-0.48435	0.0117455	0.612983	Not significant
TTK	0.408743	0.0120209	0.612983	Not significant
SDF4	-0.484267	0.0120882	0.612983	Not significant
GTF2H4	-0.455291	0.0121812	0.612983	Not significant
TRRAP	0.563977	0.0122744	0.612983	Not significant
AK6	-0.630985	0.0125026	0.612983	Not significant
LTF	1.191	0.0125873	0.612983	Not significant
RNPEP	-0.39164	0.012609	0.612983	Not significant
SLC25A1	-0.46952	0.0126221	0.612983	Not significant
APP	-0.441322	0.0127547	0.612983	Not significant
RAB11A	-0.485814	0.0128844	0.612983	Not significant
ANLN	0.425421	0.0130645	0.612983	Not significant
MRPS7	-0.413669	0.0130764	0.612983	Not significant
IFIT2	0.589064	0.0130839	0.612983	Not significant
LRCH3	0.458664	0.013085	0.612983	Not significant
RAI14	0.660079	0.0131127	0.612983	Not significant
CLEC11A	-0.430289	0.0133068	0.612983	Not significant
CHTF8	-0.410316	0.0134131	0.612983	Not significant
SEPHS2	0.402444	0.0135162	0.612983	Not significant
PAIP1	-0.471024	0.0137953	0.612983	Not significant
ZNF511	0.393389	0.0138592	0.612983	Not significant
C14orf142	0.893953	0.0140583	0.612983	Not significant
GTF2H2	-0.465068	0.0142763	0.612983	Not significant
ZDHHC3	-0.490418	0.0143198	0.612983	Not significant
NF1	0.391529	0.0144014	0.612983	Not significant
SPCS3	-0.498724	0.014544	0.612983	Not significant
COG1	0.45566	0.014873	0.612983	Not significant
ARL14EP	0.721899	0.0149884	0.612983	Not significant
IDE	-0.444141	0.0151404	0.612983	Not significant
M6PR	-0.384446	0.0151741	0.612983	Not significant
MTHFD2	-0.501433	0.0152362	0.612983	Not significant
MCCC1	0.389049	0.0153873	0.612983	Not significant
IQGAP3	0.47944	0.0155457	0.612983	Not significant
PARP4	0.375393	0.0157436	0.612983	Not significant
BCL2L13	-0.608422	0.0158257	0.612983	Not significant
NUP153	0.401941	0.0158417	0.612983	Not significant
GC	0.768116	0.0158885	0.612983	Not significant
PLEC	-0.403284	0.0161659	0.612983	Not significant
MASTL	0.397664	0.0164349	0.612983	Not significant
ITIH2	0.627743	0.0167218	0.612983	Not significant
PIK3CD	0.404975	0.0168446	0.612983	Not significant
GHITM	-0.411432	0.017027	0.612983	Not significant
PBXIP1	0.452874	0.0171158	0.612983	Not significant
FTL	-0.377362	0.0171284	0.612983	Not significant
LTN1	0.376193	0.0172717	0.612983	Not significant
PPP6R2	0.422673	0.0173238	0.612983	Not significant
GTF3C5	0.424846	0.0173624	0.612983	Not significant
TDP2	0.388756	0.0174081	0.612983	Not significant
WDR12	-0.461612	0.017538	0.612983	Not significant
ARHGAP30	0.443856	0.0176592	0.612983	Not significant
TARBP1	0.405583	0.0183114	0.612983	Not significant
KHNYN	0.458446	0.0183401	0.612983	Not significant
NSMCE2	0.399226	0.0183659	0.612983	Not significant
TTC1	-0.368317	0.018506	0.612983	Not significant
AP3S1	0.373318	0.0187548	0.612983	Not significant
SLC25A3	-0.422341	0.0187645	0.612983	Not significant
PPP2R2D	0.364638	0.0188625	0.612983	Not significant
CDS2	0.445259	0.0190364	0.612983	Not significant
OAS1	0.481603	0.0191753	0.612983	Not significant
PPP6R1	0.368234	0.0193428	0.612983	Not significant
ZEB2	0.414802	0.0193708	0.612983	Not significant
AAMP	0.358352	0.0196299	0.612983	Not significant
CAMK2G	0.356283	0.0200927	0.612983	Not significant
FAM213A	-0.421189	0.0201769	0.612983	Not significant
WDR6	-0.534109	0.020199	0.612983	Not significant
SUPT4H1	0.365021	0.0202077	0.612983	Not significant
OSBPL1A	0.402644	0.0203083	0.612983	Not significant
HECTD3	0.366756	0.0203673	0.612983	Not significant
ARAP1	0.356557	0.0204422	0.612983	Not significant
LYRM7	0.494729	0.0205611	0.612983	Not significant
SRF	-0.471985	0.020573	0.612983	Not significant
CD4	-0.352869	0.0206253	0.612983	Not significant
CAMK2D	0.373348	0.0206272	0.612983	Not significant
KPNA3	-0.451387	0.0207136	0.612983	Not significant
SEC63	-0.523748	0.0207843	0.612983	Not significant
NUDT16	-0.560607	0.0208743	0.612983	Not significant
PRMT1	-0.426961	0.0211313	0.612983	Not significant
PPM1A	0.456649	0.0211588	0.612983	Not significant
SMPD4	0.403267	0.0212882	0.612983	Not significant
THUMPD3	0.366232	0.0214155	0.612983	Not significant
POFUT2	-0.359353	0.0214295	0.612983	Not significant
TP53BP2	0.61511	0.0214431	0.612983	Not significant
VPS11	0.375845	0.0219374	0.612983	Not significant
KIF22	0.404853	0.0220768	0.612983	Not significant
SAP18	0.417567	0.0221036	0.612983	Not significant
SLC25A5	-0.473551	0.0222775	0.612983	Not significant
HTT	0.358316	0.0226951	0.612983	Not significant
PGRMC1	-0.432981	0.0227515	0.612983	Not significant
NAGA	-0.371752	0.0227637	0.612983	Not significant
SYNGR2	-0.358011	0.022804	0.612983	Not significant
ZNF644	0.364197	0.0228422	0.612983	Not significant
TAF7	0.409114	0.0228426	0.612983	Not significant
NCF4	-0.470176	0.0229582	0.612983	Not significant
PDE3B	0.363678	0.022969	0.612983	Not significant
PPM1F	0.55269	0.0230038	0.612983	Not significant
CAT	-0.346748	0.023151	0.612983	Not significant
PPP1R7	-0.366419	0.0232086	0.612983	Not significant
STK39	-0.40697	0.0234725	0.612983	Not significant
PPA2	-0.406059	0.0235804	0.612983	Not significant
GLRX5	-0.37434	0.0237851	0.612983	Not significant
VHL	-0.427193	0.0238136	0.612983	Not significant
KIAA0430	0.404669	0.023833	0.612983	Not significant
HMOX1	0.409837	0.0240077	0.612983	Not significant
ACSL5	0.342399	0.0241049	0.612983	Not significant
CREBBP	0.358607	0.0242078	0.612983	Not significant
ZMIZ2	0.414447	0.0242794	0.612983	Not significant
USF1	0.42875	0.0249664	0.62329	Not significant
NEURL4	0.406284	0.0249781	0.62329	Not significant
PSMB1	-0.395477	0.0254733	0.631089	Not significant
IRF7	0.405385	0.0255902	0.631089	Not significant
COX17	-0.446314	0.0259954	0.631089	Not significant
MRPL47	-0.38145	0.0260069	0.631089	Not significant
ELANE	-0.385169	0.026083	0.631089	Not significant
NEDD8	-0.499782	0.0263442	0.631089	Not significant
TCEB2	-0.344754	0.0263866	0.631089	Not significant
DECR1	-0.333688	0.0264669	0.631089	Not significant
DPYSL2	-0.377623	0.0268294	0.633358	Not significant
COMMD10	-0.349492	0.0268572	0.633358	Not significant
PELP1	0.45021	0.0272953	0.637482	Not significant
TM9SF4	0.386536	0.0273292	0.637482	Not significant
PNP	-0.343153	0.027656	0.638578	Not significant
LRSAM1	0.717006	0.0276737	0.638578	Not significant
DENND4B	0.67271	0.0287416	0.655256	Not significant
SNX9	-0.369769	0.0291279	0.655256	Not significant
PAICS	-0.371116	0.0292072	0.655256	Not significant
OGFOD1	-0.392255	0.0294126	0.655256	Not significant
YARS2	-0.404798	0.0294452	0.655256	Not significant
BAZ2A	0.350349	0.0294529	0.655256	Not significant
GLUL	0.357667	0.0294651	0.655256	Not significant
RPL7	-0.361006	0.0296296	0.655516	Not significant
ILF2	-0.341339	0.0300062	0.658598	Not significant
PHKG2	-0.334767	0.0304433	0.658598	Not significant
CD74	-0.407462	0.0306498	0.658598	Not significant
NEDD1	-0.339871	0.0307982	0.658598	Not significant
PUDP	-0.44745	0.0308055	0.658598	Not significant
FAM120B	0.469747	0.0308265	0.658598	Not significant
DNAJA1	0.341099	0.0311721	0.658598	Not significant
ARAF	0.44697	0.0311889	0.658598	Not significant
FAM105A	-0.435701	0.0311901	0.658598	Not significant
ZNF574	0.347302	0.0313034	0.658598	Not significant
FES	0.332437	0.0320563	0.670487	Not significant
HADH	-0.384355	0.0321809	0.670487	Not significant
SCRN3	-0.316752	0.0324777	0.673402	Not significant
GOSR1	-0.375754	0.0336724	0.678267	Not significant
RCN1	-0.347359	0.0337798	0.678267	Not significant
ATXN2	0.346307	0.033884	0.678267	Not significant
LUZP1	0.354474	0.0343289	0.678267	Not significant
CHD1	0.354368	0.0344646	0.678267	Not significant
TARS2	0.330794	0.0346802	0.678267	Not significant
PIGS	-0.312511	0.0347332	0.678267	Not significant
GSTM1	-0.478757	0.0348195	0.678267	Not significant
GPCPD1	0.376921	0.0351649	0.678267	Not significant
PARVG	-0.488725	0.0352	0.678267	Not significant
STRAP	-0.321862	0.035339	0.678267	Not significant
LTA4H	-0.338781	0.0353973	0.678267	Not significant
YBX1	-0.338395	0.0355155	0.678267	Not significant
ACSL1	0.498965	0.0358268	0.678267	Not significant
C5orf24	0.42734	0.0359526	0.678267	Not significant
FHL1	0.367052	0.0359665	0.678267	Not significant
WDR11	0.32124	0.0360043	0.678267	Not significant
SNRPD2	-0.342596	0.0360458	0.678267	Not significant
METTL16	0.312822	0.0363546	0.678267	Not significant
EIF4A2	-0.53486	0.0363822	0.678267	Not significant
DRG2	-0.433652	0.0365899	0.678267	Not significant
TADA3	0.354105	0.0366538	0.678267	Not significant
SMC5	0.345892	0.0369715	0.678267	Not significant
APOO	-0.974388	0.0371891	0.678267	Not significant
VLDLR	0.347197	0.0372809	0.678267	Not significant
RPS10	-0.312636	0.0374145	0.678267	Not significant
VPS18	0.30686	0.0374664	0.678267	Not significant
FLOT1	0.322285	0.0374929	0.678267	Not significant
TMEM87B	-0.665126	0.0374986	0.678267	Not significant
PHF10	-0.325589	0.0375997	0.678267	Not significant
C16orf62	0.327376	0.0379872	0.678267	Not significant
CLYBL	-0.419486	0.0382676	0.678267	Not significant
TBC1D15	0.345305	0.0383378	0.678267	Not significant
USP19	0.373213	0.0383674	0.678267	Not significant
CRKL	-0.338395	0.0384815	0.678267	Not significant
CENPV	0.382792	0.0385334	0.678267	Not significant
CYBB	0.339148	0.039081	0.678267	Not significant
HSPBP1	0.481924	0.0391499	0.678267	Not significant
MMS19	0.436362	0.0392296	0.678267	Not significant
LAPTM5	0.687737	0.0393859	0.678267	Not significant
PPP4R2	-0.318439	0.0396124	0.678267	Not significant
HAGH	-0.355647	0.0400796	0.678267	Not significant
APRT	-0.331257	0.0402619	0.678267	Not significant
GIMAP1	0.306229	0.0404361	0.678267	Not significant
TMOD2	0.345091	0.0407105	0.678267	Not significant
H2AFY	-0.439564	0.0407152	0.678267	Not significant
CCL5	0.314172	0.0407535	0.678267	Not significant
EPB41	-0.363291	0.0408969	0.678267	Not significant
PLBD2	-0.329993	0.0409597	0.678267	Not significant
OTUB1	-0.401474	0.041058	0.678267	Not significant
DCAF7	-0.310744	0.0411706	0.678267	Not significant
EYA3	0.47653	0.0413166	0.678267	Not significant
TMED3	-0.305556	0.041551	0.678267	Not significant
CRLF3	0.345417	0.0415556	0.678267	Not significant
RHEB	-0.305307	0.0417842	0.678267	Not significant
KIAA0196	0.311538	0.041872	0.678267	Not significant
C16orf58	0.368893	0.0419507	0.678267	Not significant
RCN2	-0.387627	0.0423732	0.678267	Not significant
COG7	0.518628	0.0423978	0.678267	Not significant
CPSF3L	0.295115	0.0427716	0.678267	Not significant
SEC11A	-0.516514	0.0428842	0.678267	Not significant
OAT	-0.301679	0.0429094	0.678267	Not significant
ITGA4	-0.444612	0.0429701	0.678267	Not significant
BLMH	-0.469329	0.0430809	0.678267	Not significant
ZNFX1	0.348287	0.0431297	0.678267	Not significant
IGF1R	0.314034	0.043455	0.678267	Not significant
PSMA6	-0.294188	0.0434563	0.678267	Not significant
ETF1	-0.418166	0.0434584	0.678267	Not significant
TXNIP	-0.319318	0.0440414	0.681402	Not significant
EMC10	-0.296546	0.0440655	0.681402	Not significant
GGCT	-0.291697	0.0441356	0.681402	Not significant
PRC1	0.299646	0.0443158	0.681733	Not significant
ACADSB	0.348187	0.0449836	0.689535	Not significant
BMS1	-0.380985	0.045168	0.689898	Not significant
KAT8	0.372687	0.0457982	0.69507	Not significant
WDR81	-0.398913	0.0458306	0.69507	Not significant
QTRT2	0.328531	0.0463373	0.696071	Not significant
GSTM3	-0.348923	0.0463408	0.696071	Not significant
TBC1D13	-0.307733	0.0463831	0.696071	Not significant
ARIH1	0.474165	0.0468827	0.700487	Not significant
EIF4A3	-0.325431	0.0470038	0.700487	Not significant
SAR1B	-0.427177	0.0473955	0.70388	Not significant
SUGP2	0.339041	0.0482158	0.711314	Not significant
IRAK3	-0.385923	0.0482323	0.711314	Not significant
LNPEP	-0.39887	0.0483932	0.711314	Not significant
STX3	-0.363834	0.0492884	0.714881	Not significant
TSN	-0.316586	0.0492987	0.714881	Not significant
BAG5	0.398242	0.0493127	0.714881	Not significant
XRCC1	0.342366	0.0493303	0.714881	Not significant
MBLAC2	-0.317297	0.0496498	0.714881	Not significant
FUBP3	0.30178	0.0497993	0.714881	Not significant
RAB27A	-0.320375	0.0498018	0.714881	Not significant
NGDN	-0.315815	0.0501225	0.71578	Not significant
XRCC6	-0.34091	0.0502469	0.71578	Not significant
EIF3M	-0.314779	0.0503647	0.71578	Not significant
CHRAC1	-0.336444	0.0509351	0.721496	Not significant
CDC16	-0.333265	0.0521256	0.730588	Not significant
MFN2	0.346684	0.0521602	0.730588	Not significant
IKBKG	0.294548	0.0526622	0.730588	Not significant
COL23A1	0.387187	0.05292	0.730588	Not significant
UBAC2	0.287641	0.0529728	0.730588	Not significant
PAFAH1B2	0.32212	0.0532389	0.730588	Not significant
IFT74	0.367651	0.0535732	0.730588	Not significant
PRDX3	-0.300687	0.0538001	0.730588	Not significant
RPL35A	-0.281226	0.0538437	0.730588	Not significant
UTP18	0.285173	0.0541176	0.730588	Not significant
GDI1	-0.301708	0.0541658	0.730588	Not significant
NCSTN	-0.294091	0.0543898	0.730588	Not significant
TIPRL	-0.358062	0.0544399	0.730588	Not significant
MOB1B	-0.319761	0.0544899	0.730588	Not significant
GSPT1	0.322553	0.0549377	0.730588	Not significant
VIM	0.27764	0.0550891	0.730588	Not significant
DTNA	0.312986	0.0550932	0.730588	Not significant
SLC25A44	-0.371085	0.0553159	0.730588	Not significant
UBE2K	-0.28083	0.0557039	0.730588	Not significant
ACSF3	0.471951	0.0560339	0.730588	Not significant
PSMB3	-0.306573	0.0563827	0.730588	Not significant
TARS	-0.312484	0.0564149	0.730588	Not significant
WARS	-0.443263	0.0565677	0.730588	Not significant
SEC13	-0.403827	0.0565845	0.730588	Not significant
CALU	-0.326767	0.0566057	0.730588	Not significant
SRGN	-0.292303	0.0566175	0.730588	Not significant
ARF3	-0.301558	0.0567623	0.730588	Not significant
FHOD1	0.292102	0.0574238	0.730588	Not significant
EIF4ENIF1	0.27334	0.0578768	0.730588	Not significant
DLGAP5	0.436157	0.0579903	0.730588	Not significant
SSH3	0.287556	0.0579999	0.730588	Not significant
ACTR1A	-0.294876	0.0581087	0.730588	Not significant
DENND4A	0.334558	0.0581153	0.730588	Not significant
GPSM3	-0.363301	0.0582725	0.730588	Not significant
HERC5	0.270422	0.058275	0.730588	Not significant
PSME1	-0.365677	0.0583571	0.730588	Not significant
PRDX1	-0.297367	0.0583983	0.730588	Not significant
IDH3A	0.308943	0.0591134	0.730588	Not significant
VAV3	-0.295877	0.0591903	0.730588	Not significant
FAH	-0.423219	0.0592736	0.730588	Not significant
ATP6AP2	-0.288293	0.0593741	0.730588	Not significant
MRPL21	-0.456924	0.059379	0.730588	Not significant
SARS	-0.278776	0.0594021	0.730588	Not significant
RRM1	-0.268667	0.0597259	0.730588	Not significant
SLC30A1	0.289958	0.0597761	0.730588	Not significant
PAXBP1	0.491621	0.0597943	0.730588	Not significant
TAOK3	-0.280798	0.0599024	0.730588	Not significant
SOD2	0.342098	0.0600219	0.730588	Not significant
ANKZF1	0.29945	0.0600266	0.730588	Not significant
CLASRP	-0.279861	0.060088	0.730588	Not significant
TDRD7	0.276923	0.0603809	0.732075	Not significant
ERAP1	-0.290005	0.0607363	0.73431	Not significant
REXO2	-0.286087	0.0612061	0.735054	Not significant
SURF2	0.30891	0.0612142	0.735054	Not significant
MGAT2	0.288782	0.0613535	0.735054	Not significant
FADS1	0.316661	0.0615328	0.735054	Not significant
FUS	-0.309986	0.0618319	0.735054	Not significant
MGST3	0.342384	0.0621302	0.735054	Not significant
ST14	-0.270364	0.0622504	0.735054	Not significant
COQ8A	0.270197	0.0623451	0.735054	Not significant
ZC3HAV1L	0.327077	0.0623554	0.735054	Not significant
GDAP2	0.428512	0.0626077	0.735054	Not significant
KIAA1468	0.434358	0.0629532	0.735054	Not significant
MCAT	0.401189	0.0631397	0.735054	Not significant
TOMM40	-0.31976	0.0633209	0.735054	Not significant
ITGB7	0.27948	0.0633552	0.735054	Not significant
BUD31	0.298752	0.0633667	0.735054	Not significant
MAD2L1BP	0.292103	0.0635393	0.735069	Not significant
GSS	-0.310495	0.0639476	0.736514	Not significant
COX5B	-0.341942	0.0640074	0.736514	Not significant
TEX10	0.3669	0.0642088	0.736856	Not significant
BAX	-0.303234	0.0644742	0.73751	Not significant
GPAA1	-0.268679	0.0648459	0.73751	Not significant
RIPK1	0.372833	0.0651016	0.73751	Not significant
GLB1	-0.2732	0.0651457	0.73751	Not significant
NCOR1	0.276492	0.0652298	0.73751	Not significant
DENND3	0.269776	0.0656136	0.73751	Not significant
RAB7B	0.267085	0.0660336	0.73751	Not significant
FRY	0.320463	0.0660518	0.73751	Not significant
POLD2	0.273876	0.0662441	0.73751	Not significant
SYVN1	-0.308247	0.0665497	0.73751	Not significant
HSP90AB1	0.385537	0.0667762	0.73751	Not significant
RNF146	-0.27284	0.0670814	0.73751	Not significant
PA2G4	-0.312094	0.0671182	0.73751	Not significant
TRAPPC8	0.260356	0.0672074	0.73751	Not significant
GMEB2	0.327291	0.0672418	0.73751	Not significant
DUS3L	0.264018	0.0673243	0.73751	Not significant
DEGS1	-0.420365	0.0673533	0.73751	Not significant
APOE	0.27267	0.0674833	0.73751	Not significant
UXS1	0.297537	0.0676656	0.73751	Not significant
ARPP19	-0.421333	0.0677025	0.73751	Not significant
SETD3	-0.288661	0.0683484	0.738595	Not significant
ZKSCAN1	0.292467	0.0683907	0.738595	Not significant
GNA13	0.335609	0.0685073	0.738595	Not significant
DIS3L	-0.282015	0.0685689	0.738595	Not significant
SLC27A1	0.385145	0.0687974	0.738595	Not significant
DBI	-0.372915	0.0693764	0.738595	Not significant
NBAS	0.261079	0.0699463	0.738595	Not significant
ZFPL1	0.284489	0.0701613	0.738595	Not significant
TIMM10	0.304483	0.0701797	0.738595	Not significant
PDCD6	-0.25538	0.0701963	0.738595	Not significant
SULT1A1	-0.258018	0.070488	0.738595	Not significant
NOC4L	-0.263631	0.0705639	0.738595	Not significant
NAAA	0.777201	0.0708614	0.738595	Not significant
MRM3	0.291699	0.071122	0.738595	Not significant
EWSR1	-0.258325	0.0713382	0.738595	Not significant
PURA	0.26512	0.0718028	0.738595	Not significant
MTHFR	0.263	0.0719478	0.738595	Not significant
TXNRD1	-0.264017	0.0719745	0.738595	Not significant
TRIM56	0.296968	0.0721033	0.738595	Not significant
SURF4	-0.376152	0.0726431	0.738595	Not significant
SEMA4A	-0.339025	0.072685	0.738595	Not significant
ANAPC1	0.278961	0.0734294	0.738595	Not significant
NIN	0.50299	0.0737469	0.738595	Not significant
WAS	0.278724	0.0737588	0.738595	Not significant
CYB5B	-0.420942	0.0738271	0.738595	Not significant
NOB1	0.353884	0.0738587	0.738595	Not significant
INTS7	0.361496	0.0739666	0.738595	Not significant
NFXL1	0.26526	0.0739902	0.738595	Not significant
POLDIP2	-0.293488	0.0740177	0.738595	Not significant
SAFB	-0.28331	0.0743627	0.738595	Not significant
KPNA4	-0.305409	0.0745782	0.738595	Not significant
CPOX	0.282497	0.0749635	0.738595	Not significant
SPECC1	-0.287273	0.0751017	0.738595	Not significant
DCK	-0.258446	0.0751491	0.738595	Not significant
RASA2	0.300192	0.0752126	0.738595	Not significant
ENSA	-0.256979	0.0753421	0.738595	Not significant
NUDT2	-0.266161	0.075482	0.738595	Not significant
RTN3	-0.446466	0.0756046	0.738595	Not significant
DENND1A	0.252144	0.076154	0.738595	Not significant
RAB14	-0.428192	0.0762705	0.738595	Not significant
STT3B	-0.310209	0.0765596	0.738595	Not significant
CENPC	0.25135	0.0766737	0.738595	Not significant
FAM103A1	0.342875	0.0768677	0.738595	Not significant
PRIM2	-0.301148	0.0770789	0.738595	Not significant
NARS	-0.275921	0.0771612	0.738595	Not significant
RTN1	-0.298878	0.07726	0.738595	Not significant
RAB35	-0.281836	0.0772687	0.738595	Not significant
RPL27A	0.393134	0.0773593	0.738595	Not significant
THUMPD1	-0.283412	0.0777818	0.738595	Not significant
CA2	-0.248851	0.0778043	0.738595	Not significant
4	0.28041	0.077839	0.738595	Not significant
ARPC2	-0.315653	0.0779392	0.738595	Not significant
PPP1CB	-0.248442	0.0779921	0.738595	Not significant
MAP3K4	0.324634	0.0782016	0.738595	Not significant
SRSF9	-0.266014	0.0783421	0.738595	Not significant
NIF3L1	-0.488009	0.0784262	0.738595	Not significant
CANX	-0.267464	0.0784361	0.738595	Not significant
SRP9	-0.248412	0.078596	0.738595	Not significant
LMNA	0.327538	0.0787815	0.738595	Not significant
SEC23A	0.250909	0.0791527	0.738595	Not significant
EXOSC4	-0.25503	0.0793759	0.738595	Not significant
APEH	-0.317154	0.0794383	0.738595	Not significant
BCS1L	-0.323206	0.0795654	0.738595	Not significant
GAR1	-0.255982	0.0795662	0.738595	Not significant
DLD	0.259655	0.0797107	0.738595	Not significant
RPL36	0.383949	0.0799267	0.738595	Not significant
HTATSF1	-0.432488	0.079955	0.738595	Not significant
TRMT5	0.245082	0.0799634	0.738595	Not significant
SAP130	0.300002	0.080084	0.738595	Not significant
IMPDH2	-0.26758	0.0801558	0.738595	Not significant
GTF2F1	0.246394	0.0801879	0.738595	Not significant
OPLAH	-0.278541	0.0802982	0.738595	Not significant
CLIC4	0.290283	0.0803644	0.738595	Not significant
ABHD14B	-0.253902	0.0807294	0.738857	Not significant
FNBP4	0.245171	0.0807372	0.738857	Not significant
CMTR1	0.249501	0.0814518	0.740266	Not significant
PDIA5	-0.320331	0.0815388	0.740266	Not significant
SPATS2L	-0.251205	0.0815608	0.740266	Not significant
LSP1	0.2983	0.0816532	0.740266	Not significant
TGFBI	0.274914	0.0817535	0.740266	Not significant
SREK1	-0.250627	0.0820453	0.740431	Not significant
SEC24C	0.285202	0.0821168	0.740431	Not significant
NCK1	-0.265448	0.0826898	0.741584	Not significant
CLASP1	0.245996	0.0827159	0.741584	Not significant
GNG10	0.265901	0.0828313	0.741584	Not significant
GBA	-0.265959	0.083485	0.741584	Not significant
MAPRE2	0.324262	0.0838635	0.741584	Not significant
GOLM1	-0.322921	0.0840139	0.741584	Not significant
PRKAA1	0.265594	0.0841846	0.741584	Not significant
LRCH1	0.306206	0.0841936	0.741584	Not significant
ADO	-0.313816	0.0843491	0.741584	Not significant
DPP7	-0.254212	0.0844661	0.741584	Not significant
PSMA4	-0.319128	0.0849179	0.741584	Not significant
NADK2	-0.306171	0.0853341	0.741584	Not significant
CASP4	-0.292864	0.0856863	0.741584	Not significant
RICTOR	0.475966	0.0859565	0.741584	Not significant
ETFB	-0.241606	0.0859625	0.741584	Not significant
ZC3H4	0.244644	0.0859734	0.741584	Not significant
PEPD	0.297111	0.0860424	0.741584	Not significant
TUBB	0.258207	0.0860872	0.741584	Not significant
DDHD2	-0.247941	0.086304	0.741584	Not significant
WDR91	0.309082	0.086361	0.741584	Not significant
UBE2C	0.281771	0.086419	0.741584	Not significant
RBM8A	-0.408866	0.0865315	0.741584	Not significant
AKAP8	0.260976	0.0865346	0.741584	Not significant
POR	-0.23994	0.0866678	0.741584	Not significant
DNAJC2	-0.276546	0.0868639	0.741584	Not significant
PREP	-0.239772	0.0870188	0.741584	Not significant
IFI35	-0.256412	0.0870937	0.741584	Not significant
RPRD1A	0.254939	0.0872043	0.741584	Not significant
NFX1	0.251717	0.0872936	0.741584	Not significant
NUDCD3	-0.249146	0.0878182	0.741584	Not significant
BCOR	0.327124	0.0880104	0.741584	Not significant
MKNK1	0.266085	0.0881584	0.741584	Not significant
GPKOW	0.248861	0.0882768	0.741584	Not significant
CHAMP1	0.262427	0.0883666	0.741584	Not significant
UBE2E2	-0.441464	0.0884562	0.741584	Not significant
ACAA2	0.265184	0.0885575	0.741584	Not significant
CRK	-0.238661	0.0886376	0.741584	Not significant
DYRK1A	0.276811	0.0892963	0.743016	Not significant
ESF1	-0.244331	0.0893234	0.743016	Not significant
NUMB	0.331994	0.0893376	0.743016	Not significant
ZNF207	-0.370264	0.0897262	0.743016	Not significant
IDH3B	0.246119	0.0900095	0.743016	Not significant
LMF2	0.823328	0.0900324	0.743016	Not significant
ANKRD27	0.310361	0.0900531	0.743016	Not significant
DCTN3	-0.243042	0.0903146	0.743016	Not significant
EXOSC10	0.254426	0.0903668	0.743016	Not significant
ZNF687	0.266786	0.0907471	0.744717	Not significant
ZC3H7A	0.288547	0.0911851	0.745148	Not significant
GATC	-0.390593	0.0916707	0.745148	Not significant
Uncharacterized protein FLJ45252 OS=Homo sapiens	0.458708	0.0918933	0.745148	Not significant
RPL22	-0.389276	0.0919637	0.745148	Not significant
CCDC47	-0.280542	0.0919782	0.745148	Not significant
EIF4G2	0.255809	0.0923469	0.745148	Not significant
MIEN1	-0.280283	0.0924083	0.745148	Not significant
PPP1R3G	0.243046	0.0927528	0.745148	Not significant
ATAD3B	0.325011	0.0929833	0.745148	Not significant
SEC16A	0.23673	0.0930923	0.745148	Not significant
CTU2	0.263248	0.0932247	0.745148	Not significant
LAMTOR2	-0.327552	0.0937637	0.745148	Not significant
PCYOX1	-0.233981	0.0939313	0.745148	Not significant
RNASE2	0.25974	0.0939585	0.745148	Not significant
CD99	0.303761	0.0942842	0.745148	Not significant
ZNF451	-0.24045	0.0947387	0.745148	Not significant
DAGLB	0.343953	0.0948582	0.745148	Not significant
AGTPBP1	-0.284263	0.0950184	0.745148	Not significant
HNRNPDL	0.297201	0.0953755	0.745148	Not significant
HDAC4	0.333778	0.0957708	0.745148	Not significant
DNAJA4	-0.328965	0.0959998	0.745148	Not significant
NDUFA9	-0.269019	0.096091	0.745148	Not significant
ARID2	0.271181	0.0961813	0.745148	Not significant
CHURC1	-0.251222	0.0961983	0.745148	Not significant
UIMC1	0.267045	0.0964743	0.745148	Not significant
SLC7A1	-0.39603	0.0965331	0.745148	Not significant
CMAS	-0.326953	0.0973605	0.745148	Not significant
NAXD	-0.31085	0.0974685	0.745148	Not significant
PGRMC2	-0.234262	0.0976421	0.745148	Not significant
ATP5C1	-0.340756	0.0976564	0.745148	Not significant
MYDGF	-0.274442	0.0976853	0.745148	Not significant
NUP50	0.264196	0.098053	0.745148	Not significant
PRKAR1A	0.24321	0.0981396	0.745148	Not significant
HOMER3	-0.254394	0.0982765	0.745148	Not significant
PRKCB	0.228971	0.0982947	0.745148	Not significant
QTRT1	0.27158	0.0983229	0.745148	Not significant
PTGES2	-0.235288	0.0985698	0.745148	Not significant
LYPLAL1	-0.252359	0.0986637	0.745148	Not significant
TYROBP	0.246527	0.0988738	0.745148	Not significant
CTCF	0.26082	0.0994686	0.745148	Not significant
ERI3	-0.374116	0.0997116	0.745148	Not significant
FKBP2	0.236701	0.0998044	0.745148	Not significant
UBL4A	0.477746	0.0999045	0.745148	Not significant
KIAA0101	0.294587	0.100048	0.745148	Not significant
IL16	0.229353	0.10012	0.745148	Not significant
AHSG	0.717824	0.100121	0.745148	Not significant
HSD17B12	-0.378251	0.100177	0.745148	Not significant
BIRC6	0.232676	0.100464	0.745148	Not significant
RABL6	-0.289417	0.100471	0.745148	Not significant
RABGGTB	-0.232832	0.100559	0.745148	Not significant
TAF4	0.244507	0.100617	0.745148	Not significant
UFL1	0.245022	0.101025	0.745148	Not significant
ANKFY1	0.228393	0.101086	0.745148	Not significant
PNKP	0.238511	0.101186	0.745148	Not significant
HSPD1	0.360326	0.101731	0.745148	Not significant
GALNT1	0.298594	0.101914	0.745148	Not significant
GPATCH11	0.256386	0.102044	0.745148	Not significant
SMNDC1	-0.250536	0.102169	0.745148	Not significant
HGH1	0.273648	0.102488	0.745148	Not significant
NUP85	-0.231884	0.102658	0.745148	Not significant
ARPC5L	-0.24973	0.102725	0.745148	Not significant
XYLB	0.264625	0.103012	0.745148	Not significant
SCML2	0.335395	0.103171	0.745148	Not significant
DR1	0.245083	0.10321	0.745148	Not significant
C17orf62	-0.585502	0.10322	0.745148	Not significant
CISD3	0.297893	0.103492	0.745148	Not significant
ADNP	0.260295	0.103738	0.745148	Not significant
PDK1	0.259723	0.10387	0.745148	Not significant
MAK16	0.272166	0.103915	0.745148	Not significant
COMMD6	0.260181	0.104341	0.745148	Not significant
NENF	-0.264895	0.104551	0.745148	Not significant
TBL2	0.232601	0.104653	0.745148	Not significant
NDUFS3	-0.234638	0.104767	0.745148	Not significant
PABPC3	0.248766	0.105064	0.745148	Not significant
PARN	0.225616	0.105065	0.745148	Not significant
PANK4	0.372084	0.105107	0.745148	Not significant
MPP6	0.287121	0.105107	0.745148	Not significant
ATG5	-0.269106	0.105326	0.745148	Not significant
BAK1	0.316289	0.105365	0.745148	Not significant
NME3	-0.236524	0.105431	0.745148	Not significant
NBEAL2	0.285864	0.105497	0.745148	Not significant
NUP62	-0.335682	0.105768	0.745148	Not significant
JAGN1	-0.891992	0.105772	0.745148	Not significant
CAPG	0.288083	0.106021	0.745148	Not significant
DCPS	-0.223054	0.106043	0.745148	Not significant
TONSL	0.247516	0.106306	0.745148	Not significant
PMPCB	-0.225652	0.106539	0.745148	Not significant
GMPPB	0.318005	0.106542	0.745148	Not significant
ACY1	-0.232649	0.10658	0.745148	Not significant
TRPV2	0.22956	0.106729	0.745148	Not significant
PITPNA	-0.325031	0.106908	0.745148	Not significant
CNN2	0.23947	0.106916	0.745148	Not significant
NAA50	-0.248969	0.10696	0.745148	Not significant
STK10	0.23253	0.107249	0.745148	Not significant
TAF10	0.230935	0.107437	0.745148	Not significant
FBXO6	-0.23018	0.107755	0.745148	Not significant
MESDC2	-0.281889	0.107853	0.745148	Not significant
CAMSAP1	0.260042	0.107884	0.745148	Not significant
PSMC5	-0.234438	0.108349	0.745148	Not significant
RWDD4	0.323643	0.108392	0.745148	Not significant
ELMOD2	0.248328	0.108546	0.745148	Not significant
PARP12	0.254364	0.108626	0.745148	Not significant
CNOT10	-0.323465	0.108844	0.745148	Not significant
NT5C3A	-0.233236	0.108856	0.745148	Not significant
SLC4A2	-0.328462	0.109156	0.746017	Not significant
COMMD5	0.232089	0.109544	0.747392	Not significant
DCTD	-0.260715	0.109706	0.747392	Not significant
MNDA	-0.231917	0.110358	0.750642	Not significant
CLK3	0.4081	0.110534	0.750655	Not significant
PRPS2	-0.326931	0.110971	0.75161	Not significant
BLOC1S2	0.220718	0.111025	0.75161	Not significant
HECTD1	0.240454	0.111331	0.752397	Not significant
VAMP7	0.239377	0.111766	0.752397	Not significant
MYCBP2	0.26266	0.112151	0.752397	Not significant
PARP10	0.270128	0.112233	0.752397	Not significant
HEATR1	0.238183	0.112298	0.752397	Not significant
PHAX	-0.318045	0.112489	0.752397	Not significant
PNO1	-0.223481	0.112787	0.752397	Not significant
RBPJ	0.245209	0.112966	0.752397	Not significant
SCARB2	-0.374022	0.113204	0.752397	Not significant
TMA16	0.25362	0.113469	0.752397	Not significant
CLPTM1	-0.271161	0.113507	0.752397	Not significant
TNKS1BP1	0.233072	0.113747	0.752397	Not significant
EED	-0.245982	0.113847	0.752397	Not significant
MIER1	0.284505	0.114052	0.752397	Not significant
PIGT	-0.302625	0.114056	0.752397	Not significant
EMB	-0.268131	0.114179	0.752397	Not significant
GBP2	-0.308495	0.114272	0.752397	Not significant
ARFGEF1	0.230044	0.114508	0.752397	Not significant
YME1L1	-0.263346	0.114565	0.752397	Not significant
RASAL2	0.216783	0.114648	0.752397	Not significant
PRKAG1	-0.358988	0.115595	0.757454	Not significant
RPL17	0.373963	0.116008	0.757744	Not significant
DUSP3	-0.225537	0.116055	0.757744	Not significant
CASC4	-0.316354	0.116169	0.757744	Not significant
DPM1	-0.250313	0.116599	0.759397	Not significant
PSAT1	-0.217522	0.117124	0.761659	Not significant
GEMIN4	0.271095	0.117454	0.762098	Not significant
TSR1	-0.286008	0.117625	0.762098	Not significant
COX6B1	0.254717	0.117724	0.762098	Not significant
2	-0.22472	0.118161	0.763777	Not significant
ARPC5	-0.219137	0.118858	0.76472	Not significant
CMPK2	0.281843	0.119181	0.76472	Not significant
PEF1	-0.288274	0.119841	0.76472	Not significant
CHID1	-0.281783	0.120083	0.76472	Not significant
IRGQ	0.313171	0.120172	0.76472	Not significant
CYB5R3	-0.21634	0.120216	0.76472	Not significant
UHRF1BP1	0.26304	0.120241	0.76472	Not significant
OTUD6B	-0.278044	0.120261	0.76472	Not significant
SAMM50	-0.219645	0.12034	0.76472	Not significant
ILK	0.215521	0.120417	0.76472	Not significant
IBA57	0.239656	0.120521	0.76472	Not significant
XPO6	0.23711	0.120613	0.76472	Not significant
TBC1D2B	0.234673	0.121014	0.76472	Not significant
ACYP1	-0.219182	0.121088	0.76472	Not significant
LRBA	0.302817	0.121196	0.76472	Not significant
TFEB	-0.216496	0.121589	0.76472	Not significant
ABCF1	0.247713	0.121992	0.76472	Not significant
FAM98A	-0.214625	0.122039	0.76472	Not significant
CBX1	-0.262285	0.122107	0.76472	Not significant
THRAP3	-0.217933	0.12223	0.76472	Not significant
UTP15	0.220262	0.12237	0.76472	Not significant
PDP1	0.21659	0.122743	0.76472	Not significant
MAEA	0.213441	0.122769	0.76472	Not significant
RPS17	-0.325752	0.122856	0.76472	Not significant
PHB2	-0.214427	0.123252	0.76472	Not significant
ERO1A	-0.356221	0.12326	0.76472	Not significant
TUBGCP6	0.216969	0.12338	0.76472	Not significant
SKP1	-0.223412	0.123469	0.76472	Not significant
RPLP0	-0.240083	0.123474	0.76472	Not significant
RAB5B	-0.234214	0.123946	0.765457	Not significant
FAM91A1	0.238883	0.12395	0.765457	Not significant
NCAPG2	0.39361	0.124291	0.76605	Not significant
SNRNP200	-0.223039	0.124646	0.76605	Not significant
SDHAF4	-0.355333	0.124671	0.76605	Not significant
ATP2A3	0.439901	0.124899	0.76605	Not significant
DYNLL2	-0.342109	0.124938	0.76605	Not significant
PLEKHO2	-0.247744	0.125484	0.766079	Not significant
TGFB1	-0.217343	0.125562	0.766079	Not significant
TRAPPC3	-0.301802	0.125811	0.766079	Not significant
FAM49A	0.217252	0.125828	0.766079	Not significant
NDUFS4	-0.267574	0.125835	0.766079	Not significant
USP8	-0.231771	0.126042	0.766248	Not significant
SNRPD1	-0.209437	0.126438	0.76757	Not significant
SGK223	0.221535	0.126957	0.767773	Not significant
PHC2	0.212801	0.126969	0.767773	Not significant
MIF	0.208979	0.127235	0.767773	Not significant
LYST	0.248239	0.127418	0.767773	Not significant
RAPGEF1	0.216847	0.127498	0.767773	Not significant
UTP3	0.214231	0.127923	0.767773	Not significant
SYPL1	-0.261189	0.128299	0.767773	Not significant
DEK	0.246124	0.128527	0.767773	Not significant
APOOL	0.230202	0.128597	0.767773	Not significant
ZC3H13	0.245623	0.1287	0.767773	Not significant
DIDO1	0.224174	0.128852	0.767773	Not significant
RBMX	0.515814	0.129254	0.767773	Not significant
HNRNPU	0.241218	0.129323	0.767773	Not significant
PSMB7	-0.271548	0.129345	0.767773	Not significant
LYZ	-0.230782	0.129868	0.767773	Not significant
MCRIP1	-0.223511	0.129883	0.767773	Not significant
SEC61A1	-0.250286	0.129967	0.767773	Not significant
SNU13	0.208844	0.130103	0.767773	Not significant
STAT3	0.237003	0.130214	0.767773	Not significant
USMG5	-0.304507	0.130315	0.767773	Not significant
ERLEC1	-0.225916	0.130426	0.767773	Not significant
FAM76B	0.327069	0.130431	0.767773	Not significant
8	-0.227397	0.130586	0.767773	Not significant
ZCCHC8	0.237368	0.130779	0.767858	Not significant
PPIAL4C	-0.239676	0.131487	0.770038	Not significant
MIOS	0.231851	0.131509	0.770038	Not significant
TM9SF1	-0.228251	0.13199	0.771503	Not significant
LAIR1	-0.259225	0.132119	0.771503	Not significant
MYL12B	-0.279458	0.132332	0.771697	Not significant
TRIT1	0.221447	0.133022	0.772778	Not significant
CKAP2	0.214699	0.133322	0.772778	Not significant
ESD	-0.218943	0.133543	0.772778	Not significant
EEF2K	-0.207526	0.133573	0.772778	Not significant
SERPINB1	-0.204036	0.133649	0.772778	Not significant
TBC1D5	0.237027	0.133848	0.772778	Not significant
GFI1	0.211189	0.133968	0.772778	Not significant
FLYWCH2	-0.227846	0.134135	0.772778	Not significant
KIF15	0.253446	0.134138	0.772778	Not significant
UBXN8	0.243697	0.134322	0.772801	Not significant
CTDSPL2	-0.24478	0.1351	0.773935	Not significant
DAPP1	0.511404	0.13524	0.773935	Not significant
PRMT7	0.279648	0.13583	0.773935	Not significant
PSMD9	-0.203049	0.136038	0.773935	Not significant
HLA-C	-0.449954	0.136297	0.773935	Not significant
TOR1A	-0.225773	0.136335	0.773935	Not significant
UBXN4	0.208089	0.136407	0.773935	Not significant
ARL6IP1	0.257288	0.136676	0.773935	Not significant
WDR70	-0.215357	0.136805	0.773935	Not significant
SF3B4	-0.239332	0.137164	0.773935	Not significant
BAG4	-0.220534	0.137804	0.773935	Not significant
NUCKS1	-0.208773	0.137843	0.773935	Not significant
HSPA5	-0.202412	0.138049	0.773935	Not significant
NRAS	0.207323	0.13807	0.773935	Not significant
TM9SF2	-0.264138	0.138496	0.773935	Not significant
CLIP1	-0.257465	0.138568	0.773935	Not significant
ERAL1	0.218875	0.138651	0.773935	Not significant
ARMC1	-0.258939	0.138801	0.773935	Not significant
FDFT1	0.202799	0.138871	0.773935	Not significant
PYROXD1	-0.332892	0.139167	0.773935	Not significant
NSUN5	0.217382	0.139774	0.773935	Not significant
CYB5R2	-0.215557	0.140013	0.773935	Not significant
SMARCAD1	-0.255957	0.140324	0.773935	Not significant
PDDC1	-0.329645	0.140366	0.773935	Not significant
CDC37	-0.229004	0.14051	0.773935	Not significant
GNL3L	0.254549	0.140579	0.773935	Not significant
FSCN1	-0.227804	0.140891	0.773935	Not significant
CCT3	0.232151	0.140911	0.773935	Not significant
ATG16L1	0.274453	0.14102	0.773935	Not significant
LNP	-0.224072	0.141149	0.773935	Not significant
PSMD14	-0.201212	0.141725	0.773935	Not significant
NDUFC2	-0.228588	0.141816	0.773935	Not significant
RPL9	0.34707	0.141855	0.773935	Not significant
DNAJC7	0.200641	0.141864	0.773935	Not significant
HS1BP3	0.279188	0.141937	0.773935	Not significant
PTPN23	0.202503	0.142165	0.773935	Not significant
SFMBT1	0.205026	0.14218	0.773935	Not significant
SP140L	0.317013	0.142228	0.773935	Not significant
DRAP1	0.26493	0.14231	0.773935	Not significant
ACO2	-0.202376	0.142724	0.773935	Not significant
INTS4	0.216833	0.14312	0.773935	Not significant
CCNYL1	-0.359973	0.143316	0.773935	Not significant
HRSP12	-0.202973	0.143417	0.773935	Not significant
LIG1	0.202859	0.143747	0.773935	Not significant
TAP2	-0.205821	0.143831	0.773935	Not significant
SRSF5	-0.216187	0.144261	0.773935	Not significant
NPTN	-0.200289	0.144373	0.773935	Not significant
PEBP1	-0.230983	0.144375	0.773935	Not significant
PPP6R3	-0.200573	0.144434	0.773935	Not significant
CAP1_Q01518-2	0.253193	0.144453	0.773935	Not significant
DDB2	0.267206	0.144482	0.773935	Not significant
PHGDH	0.207633	0.1447	0.773935	Not significant
PPP3CA	-0.215039	0.144844	0.773935	Not significant
NUTF2	-0.262281	0.144903	0.773935	Not significant
TMX3	-0.214947	0.145079	0.773935	Not significant
MADD	0.307492	0.145334	0.773935	Not significant
MYO18A	0.224437	0.145364	0.773935	Not significant
RBM3	0.270583	0.145408	0.773935	Not significant
CPNE3	-0.206298	0.145462	0.773935	Not significant
ILKAP	0.19919	0.145568	0.773935	Not significant
PPP2R4	-0.217113	0.145681	0.773935	Not significant
MYO6	-0.209895	0.145699	0.773935	Not significant
EMC4	0.217174	0.146066	0.773999	Not significant
DNAJC10	0.218731	0.146071	0.773999	Not significant
RECQL	0.199119	0.146428	0.774543	Not significant
TMPO	-0.20044	0.146535	0.774543	Not significant
TCIRG1	-0.220823	0.146953	0.775067	Not significant
FBXO22	0.201054	0.147359	0.775067	Not significant
RPL24	0.208528	0.147633	0.775067	Not significant
HINT1	-0.330029	0.147967	0.775067	Not significant
POLR1D	0.216752	0.148292	0.775067	Not significant
CAMK1	-0.255171	0.148295	0.775067	Not significant
REEP5	-0.20758	0.148411	0.775067	Not significant
LGALS9	-0.26114	0.148589	0.775067	Not significant
MED18	-0.228057	0.148594	0.775067	Not significant
FLI1	0.22754	0.148674	0.775067	Not significant
UBE2L3	-0.215104	0.148922	0.775067	Not significant
PRMT3	0.203219	0.149246	0.775067	Not significant
ARHGEF18	0.249093	0.149322	0.775067	Not significant
NQO1	-0.209338	0.149366	0.775067	Not significant
ENOSF1	0.213865	0.149849	0.775067	Not significant
YKT6	-0.233105	0.150184	0.775067	Not significant
DDT	-0.234889	0.150323	0.775067	Not significant
POLR2B	0.19676	0.150594	0.775067	Not significant
PRKD2	0.20533	0.151009	0.775067	Not significant
ELAC2	-0.21095	0.151097	0.775067	Not significant
DHODH	0.252473	0.151131	0.775067	Not significant
RNF31	0.238402	0.151265	0.775067	Not significant
RNF126	-0.209321	0.151383	0.775067	Not significant
ATP5J	0.668069	0.151563	0.775067	Not significant
PARK7	-0.206965	0.151603	0.775067	Not significant
SIPA1	-0.315398	0.151694	0.775067	Not significant
NOTCH1	0.243342	0.15172	0.775067	Not significant
AP1B1	0.193467	0.151851	0.775067	Not significant
HIST1H1E	0.197136	0.151884	0.775067	Not significant
TXLNG	0.194436	0.152267	0.775067	Not significant
HMGN1	-0.375694	0.152381	0.775067	Not significant
NAXE	-0.20885	0.152609	0.775067	Not significant
FEN1	0.224322	0.152771	0.775067	Not significant
SSBP1	0.238318	0.152843	0.775067	Not significant
PSMB5	-0.213629	0.153109	0.775067	Not significant
PLD4	-0.200691	0.153144	0.775067	Not significant
HNRNPU_Q00839-2	-0.529912	0.153388	0.775067	Not significant
BRK1	-0.212946	0.153652	0.775067	Not significant
PPP1R2	0.196327	0.154053	0.775067	Not significant
CPNE1	0.254474	0.154227	0.775067	Not significant
NPC2	-0.199208	0.154266	0.775067	Not significant
KCTD12	0.197601	0.154313	0.775067	Not significant
HIBADH	0.201289	0.154399	0.775067	Not significant
RACK1	-0.228899	0.154819	0.775655	Not significant
GMPPA	0.209262	0.154878	0.775655	Not significant
COQ5	0.194442	0.15519	0.776204	Not significant
DHX8	0.247242	0.155349	0.776204	Not significant
MBD3	0.248231	0.155532	0.776212	Not significant
DBNL	0.226298	0.156137	0.77801	Not significant
SPAG5	0.252701	0.156475	0.77801	Not significant
WDR37	0.194622	0.156852	0.77801	Not significant
HMGCL	-0.202831	0.157168	0.77801	Not significant
SRSF11	-0.219428	0.157216	0.77801	Not significant
DDX54	-0.275298	0.157296	0.77801	Not significant
PTPN1	-0.206043	0.157347	0.77801	Not significant
FCF1	0.205335	0.157356	0.77801	Not significant
SMAP	-0.234146	0.157568	0.77801	Not significant
TAGLN2	0.195467	0.157977	0.77801	Not significant
SEPHS1	-0.212213	0.158193	0.77801	Not significant
CAMK1D	-0.279939	0.158271	0.77801	Not significant
TOR1AIP2	0.281646	0.158542	0.77801	Not significant
RMND1	-0.299546	0.158577	0.77801	Not significant
PSMC4	-0.204871	0.158611	0.77801	Not significant
SAP30	0.194035	0.159613	0.778335	Not significant
FBXO4	-0.191818	0.159635	0.778335	Not significant
TCEB3	0.190343	0.159917	0.778335	Not significant
MPST	0.197141	0.159932	0.778335	Not significant
SLC16A3	-0.274604	0.160208	0.778335	Not significant
DOK1	0.202928	0.160335	0.778335	Not significant
UBE2E1	0.22955	0.160369	0.778335	Not significant
ATL3	-0.270476	0.160522	0.778335	Not significant
ATP5J2	-0.239827	0.161068	0.778335	Not significant
TXNDC9	-0.210015	0.16122	0.778335	Not significant
HEATR5B	0.203758	0.161427	0.778335	Not significant
STT3A	-0.245879	0.161627	0.778335	Not significant
PXK	-0.224093	0.161668	0.778335	Not significant
SFXN3	0.201028	0.161761	0.778335	Not significant
TACC3	0.196737	0.161769	0.778335	Not significant
COPS7B	-0.194746	0.161927	0.778335	Not significant
VPS45	-0.264249	0.162054	0.778335	Not significant
DCTN2	0.228914	0.162522	0.778335	Not significant
EIF3B	-0.213607	0.16255	0.778335	Not significant
WBP11	-0.220187	0.162823	0.778335	Not significant
DENND4C	0.21206	0.162862	0.778335	Not significant
ATG3	-0.190167	0.162946	0.778335	Not significant
FAF2	0.206754	0.163033	0.778335	Not significant
HIST1H4A	-0.20166	0.163524	0.778335	Not significant
PGP	0.188025	0.163735	0.778335	Not significant
ADGRL3	0.213625	0.163871	0.778335	Not significant
HPCAL1	-0.192863	0.163973	0.778335	Not significant
DNAJA2	-0.278372	0.164302	0.778335	Not significant
MYO9B	0.309342	0.164326	0.778335	Not significant
NDUFAF2	-0.199918	0.164479	0.778335	Not significant
PDCD5	0.198013	0.164521	0.778335	Not significant
TPM3_P06753-2	0.519603	0.165034	0.778335	Not significant
PCF11	0.191662	0.165363	0.778335	Not significant
GLO1	0.196797	0.165554	0.778335	Not significant
ACAD9	-0.189119	0.165698	0.778335	Not significant
GRSF1	0.206786	0.165899	0.778335	Not significant
UBR5	0.229941	0.165933	0.778335	Not significant
UGGT1	-0.187973	0.166101	0.778335	Not significant
CXorf38	0.19853	0.166108	0.778335	Not significant
GTF3C4	0.196516	0.16624	0.778335	Not significant
ENPP4	0.206059	0.166776	0.778335	Not significant
PSMD6	0.197199	0.16685	0.778335	Not significant
NME7	0.289451	0.166906	0.778335	Not significant
NOL8	-0.475645	0.166947	0.778335	Not significant
MRPL13	0.211629	0.167033	0.778335	Not significant
FADS2	-0.299596	0.167199	0.778335	Not significant
EBNA1BP2	-0.200457	0.167421	0.778335	Not significant
POLR2E	-0.348039	0.167574	0.778335	Not significant
HIST1H1D	0.406441	0.167869	0.778335	Not significant
MYL9	-0.350898	0.168041	0.778335	Not significant
SETDB1	0.19538	0.168199	0.778335	Not significant
RASSF2	-0.231647	0.168218	0.778335	Not significant
MRPL30	-0.272578	0.168596	0.778335	Not significant
EEF1G	-0.270803	0.168599	0.778335	Not significant
TIMM9	0.264983	0.168651	0.778335	Not significant
TWISTNB	-0.21287	0.169239	0.780206	Not significant
CDK5RAP3	-0.193534	0.169623	0.780362	Not significant
RXRA	-0.191316	0.169642	0.780362	Not significant
GSK3A	0.208053	0.170098	0.780362	Not significant
GSN	-0.205073	0.170267	0.780362	Not significant
NMD3	0.267979	0.170756	0.780362	Not significant
USP9Y	0.211799	0.170915	0.780362	Not significant
IKZF1	-0.268792	0.170964	0.780362	Not significant
ANKLE2	0.194014	0.170999	0.780362	Not significant
WIPF1	-0.300079	0.171415	0.780362	Not significant
SDAD1	0.202279	0.171454	0.780362	Not significant
FIBP	-0.218003	0.17167	0.780362	Not significant
PI4KA	0.226399	0.171704	0.780362	Not significant
PPA1	-0.203854	0.172061	0.780362	Not significant
ANAPC10	0.21184	0.172139	0.780362	Not significant
STRN4	-0.218245	0.172163	0.780362	Not significant
HAUS4	-0.248145	0.172182	0.780362	Not significant
GALNT7	-0.187085	0.17265	0.781309	Not significant
WDR36	-0.204339	0.172754	0.781309	Not significant
SUN2	0.196254	0.173042	0.781637	Not significant
PFDN5	0.186599	0.173664	0.781637	Not significant
KHSRP	0.18506	0.174129	0.781637	Not significant
PLXNB2	0.201868	0.174154	0.781637	Not significant
RP2	-0.197497	0.17462	0.781637	Not significant
C19orf52	0.234395	0.174685	0.781637	Not significant
SMAD4	0.207097	0.174734	0.781637	Not significant
BRIX1	-0.224145	0.174771	0.781637	Not significant
ATP2C1	0.383912	0.174809	0.781637	Not significant
CPNE2	0.199207	0.174854	0.781637	Not significant
SEC22B	0.263261	0.175376	0.781637	Not significant
BAZ1B	0.18996	0.176093	0.781637	Not significant
GOLPH3L	-0.240963	0.176185	0.781637	Not significant
TRNT1	-0.205327	0.176585	0.781637	Not significant
POP1	0.22068	0.176588	0.781637	Not significant
GSTP1	-0.192628	0.17662	0.781637	Not significant
PINX1	-0.216963	0.176861	0.781637	Not significant
KHDRBS1	0.205651	0.177067	0.781637	Not significant
FAM136A	0.330275	0.177093	0.781637	Not significant
C9orf114	0.206491	0.177185	0.781637	Not significant
ACSS2	0.181335	0.177381	0.781637	Not significant
WDR82	-0.182402	0.177733	0.781637	Not significant
CHAF1A	0.187623	0.177984	0.781637	Not significant
TAF8	0.241009	0.17811	0.781637	Not significant
COTL1	-0.273229	0.178163	0.781637	Not significant
SEC23IP	-0.186818	0.178712	0.781637	Not significant
ZGPAT	0.190531	0.178872	0.781637	Not significant
SLC25A11	-0.202088	0.17892	0.781637	Not significant
PRPF31	0.186054	0.179168	0.781637	Not significant
TBC1D9B	0.206456	0.179281	0.781637	Not significant
HAUS6	0.237809	0.179337	0.781637	Not significant
LPXN	0.251211	0.179358	0.781637	Not significant
PAFAH1B1	-0.182669	0.179472	0.781637	Not significant
PBK	0.181116	0.179494	0.781637	Not significant
TIMELESS	0.18148	0.179751	0.781637	Not significant
KDM3A	0.190038	0.180165	0.781637	Not significant
AKAP9	0.196518	0.180343	0.781637	Not significant
PEX14	-0.203222	0.180407	0.781637	Not significant
ME2	-0.182819	0.180701	0.781637	Not significant
VPS36	0.251095	0.180755	0.781637	Not significant
PSD4	0.187676	0.180798	0.781637	Not significant
PSMD8	-0.194921	0.180855	0.781637	Not significant
QSOX2	0.18722	0.180912	0.781637	Not significant
C11orf68	-0.217862	0.180968	0.781637	Not significant
TRIM14	0.279836	0.181133	0.781637	Not significant
MRPL2	0.181206	0.181204	0.781637	Not significant
NOTCH2	0.195789	0.181406	0.78172	Not significant
HNRNPL	0.249133	0.181589	0.781723	Not significant
EFR3A	0.185651	0.181978	0.781941	Not significant
RABEP2	-0.183275	0.182004	0.781941	Not significant
ARHGAP26	-0.196586	0.182619	0.783455	Not significant
RAB1A	0.25048	0.183415	0.783455	Not significant
METTL17	0.198894	0.183426	0.783455	Not significant
SNRPE	-0.20913	0.183456	0.783455	Not significant
VIMP	0.204317	0.183605	0.783455	Not significant
CTPS2	0.18747	0.183697	0.783455	Not significant
RRAGC	-0.319523	0.183708	0.783455	Not significant
CNOT6L	0.230206	0.183821	0.783455	Not significant
UQCRC1	-0.182626	0.184334	0.783455	Not significant
TLN1	0.191285	0.184339	0.783455	Not significant
TBCA	-0.200214	0.184375	0.783455	Not significant
MRPL22	-0.193451	0.184759	0.783455	Not significant
UBE3A	0.18814	0.184997	0.783455	Not significant
DHRS7B	0.18035	0.185089	0.783455	Not significant
FARSA	-0.190716	0.185158	0.783455	Not significant
TRMT1L	-0.190848	0.185337	0.783455	Not significant
FAM114A2	-0.254094	0.185459	0.783455	Not significant
METTL13	0.230137	0.185972	0.784075	Not significant
HIST1H1B	0.209838	0.186234	0.784075	Not significant
ANPEP	-0.196539	0.186356	0.784075	Not significant
NOP58	-0.217503	0.186399	0.784075	Not significant
LILRB4	-0.192309	0.186519	0.784075	Not significant
PRPSAP1	-0.281986	0.186743	0.784145	Not significant
PPP1R10	0.179653	0.186901	0.784145	Not significant
GMPS	0.206654	0.187117	0.784284	Not significant
GGA1	-0.20266	0.187619	0.785123	Not significant
NDUFA4	-0.177888	0.187685	0.785123	Not significant
BRD8	0.190141	0.187981	0.785123	Not significant
CSTF2T	0.18081	0.188377	0.785123	Not significant
SNRPB2	-0.219902	0.188387	0.785123	Not significant
POLR2C	0.220668	0.188529	0.785123	Not significant
SRSF2	0.301256	0.188656	0.785123	Not significant
S100A9	-0.188619	0.188781	0.785123	Not significant
PSMD1	-0.191806	0.189698	0.787848	Not significant
EIF5B	-0.182164	0.189803	0.787848	Not significant
ERLIN2	0.18389	0.19021	0.788409	Not significant
LTV1	0.191266	0.191269	0.788409	Not significant
RPA1	-0.180108	0.191307	0.788409	Not significant
CST3	-0.195769	0.1914	0.788409	Not significant
NADK	0.28119	0.191583	0.788409	Not significant
LYSMD2	0.178213	0.191593	0.788409	Not significant
ACSL3	0.199451	0.191645	0.788409	Not significant
SRFBP1	-0.183531	0.191786	0.788409	Not significant
MAD1L1	0.195459	0.19193	0.788409	Not significant
UBE2W	0.239819	0.191955	0.788409	Not significant
NUP155	0.231635	0.19201	0.788409	Not significant
MED12	0.187675	0.192185	0.788409	Not significant
ANXA4	-0.18228	0.19234	0.788409	Not significant
AIM1	0.30199	0.192648	0.788409	Not significant
ELL	-0.203239	0.192711	0.788409	Not significant
VPS16	-0.254316	0.192937	0.788409	Not significant
CNOT2	0.223708	0.193061	0.788409	Not significant
UFC1	-0.192508	0.193564	0.789528	Not significant
UPF2	0.177638	0.193703	0.789528	Not significant
RAB5A	0.176415	0.194058	0.790225	Not significant
ALG5	0.174373	0.194457	0.79033	Not significant
ECH1	-0.256103	0.194769	0.79033	Not significant
IFIT3	0.185032	0.194792	0.79033	Not significant
STARD9	0.20431	0.195118	0.79033	Not significant
ZC3H15	-0.176172	0.195139	0.79033	Not significant
HOXA10	0.196347	0.195189	0.79033	Not significant
PCCA	0.196543	0.195661	0.790683	Not significant
ARL8B	-0.184878	0.195889	0.790683	Not significant
CYFIP1	-0.175087	0.196117	0.790683	Not significant
PYCR2	0.181551	0.19636	0.790683	Not significant
HCCS	0.197222	0.196694	0.790683	Not significant
GATAD2B	0.175934	0.197007	0.790683	Not significant
JMJD1C	0.200078	0.197106	0.790683	Not significant
CECR5	0.196927	0.197377	0.790683	Not significant
MRPS34	0.18503	0.197433	0.790683	Not significant
HELZ2	0.179289	0.197655	0.790683	Not significant
RNF20	0.180221	0.19779	0.790683	Not significant
FAM192A	-0.18758	0.197794	0.790683	Not significant
XRCC4	-0.177103	0.198022	0.790683	Not significant
SAP30BP	-0.17788	0.198056	0.790683	Not significant
PRRC2A	0.183318	0.198278	0.790683	Not significant
ERCC5	0.196938	0.198417	0.790683	Not significant
GTPBP4	-0.17479	0.198442	0.790683	Not significant
APPL1	-0.205998	0.198592	0.790683	Not significant
SCAF8	0.174837	0.199063	0.791634	Not significant
CPQ	0.341676	0.1992	0.791634	Not significant
NCEH1	-0.210409	0.199595	0.791945	Not significant
MRPL50	0.187402	0.199647	0.791945	Not significant
AAGAB	-0.196367	0.199872	0.792105	Not significant
TMEM106B	-0.186394	0.200333	0.792244	Not significant
GTF3C3	0.176799	0.200647	0.792244	Not significant
ADSL	0.183788	0.200859	0.792244	Not significant
EP400	0.203899	0.201137	0.792244	Not significant
SP3	0.196896	0.20124	0.792244	Not significant
LGALS8	-0.192243	0.201246	0.792244	Not significant
POM121C	0.174822	0.20128	0.792244	Not significant
MARCKSL1	0.213259	0.201383	0.792244	Not significant
VASP	0.313995	0.201986	0.793756	Not significant
TERF2	0.179375	0.202302	0.793756	Not significant
MAX	0.22482	0.202368	0.793756	Not significant
RPL18A	-0.192043	0.202508	0.793756	Not significant
TRAF6	0.202904	0.202742	0.793948	Not significant
EXOC7	0.174006	0.203443	0.795968	Not significant
CCNB1	0.176742	0.203907	0.797057	Not significant
RING1	0.205888	0.20425	0.797673	Not significant
PSMB2	-0.168902	0.204602	0.797768	Not significant
OXSR1	-0.276536	0.204829	0.797768	Not significant
ELP4	-0.288617	0.204893	0.797768	Not significant
COMMD8	-0.182469	0.205097	0.797768	Not significant
TMEM205	0.168971	0.205204	0.797768	Not significant
HSPA2	0.183075	0.20582	0.798072	Not significant
DHX29	0.169011	0.205966	0.798072	Not significant
DAZAP1	-0.17067	0.206117	0.798072	Not significant
CDK5	-0.235891	0.206727	0.798072	Not significant
TALDO1	-0.177897	0.206811	0.798072	Not significant
DOK2	0.178499	0.207023	0.798072	Not significant
CDC40	-0.235735	0.20705	0.798072	Not significant
ABCB7	0.169396	0.207113	0.798072	Not significant
NDRG1	0.1872	0.207121	0.798072	Not significant
GAK	0.185623	0.207207	0.798072	Not significant
APLP2	-0.21229	0.207328	0.798072	Not significant
HACD3	-0.251644	0.20777	0.798714	Not significant
NPEPPS	-0.167682	0.207867	0.798714	Not significant
MAP7D3	0.180446	0.208378	0.799731	Not significant
SLC25A13	0.197356	0.208504	0.799731	Not significant
IRF3	0.167013	0.208732	0.799891	Not significant
LONP1	-0.177703	0.209361	0.800423	Not significant
ERP44	-0.16689	0.209388	0.800423	Not significant
CDC20	0.170359	0.209442	0.800423	Not significant
SNRPC	0.192386	0.209753	0.800423	Not significant
ACAT2	0.169684	0.209803	0.800423	Not significant
RBM22	0.190098	0.210164	0.800988	Not significant
COLGALT1	-0.20862	0.210327	0.800988	Not significant
RPL4	-0.181621	0.210511	0.800988	Not significant
DDX20	0.178887	0.210975	0.801429	Not significant
RPA3	0.189858	0.211001	0.801429	Not significant
SRSF4	-0.218255	0.211341	0.802014	Not significant
LRRFIP2	-0.176236	0.212309	0.803425	Not significant
TMEM258	-0.179637	0.21294	0.803425	Not significant
NAA16	0.206472	0.212964	0.803425	Not significant
SMC6	0.180797	0.213011	0.803425	Not significant
ZC3H18	0.200239	0.213308	0.803425	Not significant
ASNS	-0.229706	0.213583	0.803425	Not significant
RTN4	-0.187456	0.213613	0.803425	Not significant
RPS27	0.169939	0.213685	0.803425	Not significant
WASH2P	0.195802	0.213724	0.803425	Not significant
RTFDC1	0.179793	0.213971	0.803425	Not significant
PIH1D1	-0.22904	0.213972	0.803425	Not significant
CAPNS1	0.280939	0.214225	0.803425	Not significant
UQCRB	0.23703	0.214355	0.803425	Not significant
CIT	0.18573	0.21468	0.803425	Not significant
ELOVL1	0.358418	0.214771	0.803425	Not significant
CCDC93	-0.180838	0.214918	0.803425	Not significant
CDK6	0.210736	0.215171	0.803425	Not significant
CD63	-0.183401	0.215422	0.803425	Not significant
PTRH2	0.187395	0.215545	0.803425	Not significant
PPP2R5A	-0.17908	0.215621	0.803425	Not significant
LARP4B	0.176435	0.215656	0.803425	Not significant
RECQL4	-0.176909	0.215832	0.803425	Not significant
EEF1B2	-0.176164	0.216959	0.804824	Not significant
FLAD1	0.168181	0.217099	0.804824	Not significant
BIN1	-0.177334	0.217178	0.804824	Not significant
EEFSEC	0.193496	0.217428	0.804824	Not significant
RABGAP1	0.196817	0.217498	0.804824	Not significant
SBDS	-0.170201	0.217516	0.804824	Not significant
ZWINT	-0.172047	0.21752	0.804824	Not significant
GRAMD4	-0.269086	0.218016	0.805908	Not significant
RPRD1B	0.20343	0.218205	0.805908	Not significant
BICD2	-0.182499	0.218464	0.805908	Not significant
CNOT11	0.165396	0.218564	0.805908	Not significant
DOCK10	0.167781	0.218944	0.80603	Not significant
BANK1	0.20343	0.219059	0.80603	Not significant
AARS2	0.17361	0.219235	0.80603	Not significant
FIS1	-0.173738	0.219348	0.80603	Not significant
HEXA	-0.165388	0.219815	0.806198	Not significant
CHMP2A	-0.193392	0.219828	0.806198	Not significant
SUPV3L1	0.178915	0.219958	0.806198	Not significant
NMT1	-0.187135	0.220901	0.807449	Not significant
CORO1A	0.193943	0.221011	0.807449	Not significant
C9orf78	0.170303	0.221102	0.807449	Not significant
SH3GLB2	0.208143	0.221105	0.807449	Not significant
TMED2	-0.271728	0.22124	0.807449	Not significant
OPTN	0.177484	0.22277	0.811451	Not significant
AGPAT2	-0.212271	0.222893	0.811451	Not significant
SSSCA1	0.164439	0.222903	0.811451	Not significant
PPP1R18	0.213449	0.223278	0.811474	Not significant
PPIH	-0.168382	0.223421	0.811474	Not significant
NOP10	-0.189934	0.223477	0.811474	Not significant
KTI12	-0.279157	0.223904	0.81193	Not significant
KDM2A	0.161222	0.224217	0.81193	Not significant
TCF25	0.189309	0.224508	0.81193	Not significant
KPNA6	0.253371	0.224876	0.81193	Not significant
CPSF4	0.174544	0.224923	0.81193	Not significant
MRC2	-0.168075	0.225157	0.81193	Not significant
RELA	-0.179587	0.22562	0.81193	Not significant
HMBS	-0.190199	0.225757	0.81193	Not significant
COPS2	-0.174725	0.225772	0.81193	Not significant
MCU	0.160834	0.225809	0.81193	Not significant
CETN3	-0.251192	0.225995	0.81193	Not significant
NOL11	-0.173454	0.226012	0.81193	Not significant
ALYREF	-0.213391	0.226061	0.81193	Not significant
CCDC91	0.258787	0.226359	0.812319	Not significant
MTPN	-0.217223	0.226775	0.813133	Not significant
HAUS5	0.214653	0.227147	0.813787	Not significant
SSNA1	-0.27936	0.227725	0.814243	Not significant
MRPL23	0.196319	0.227911	0.814243	Not significant
COIL	0.168736	0.228147	0.814243	Not significant
NTPCR	0.193909	0.228264	0.814243	Not significant
CLNS1A	-0.220388	0.228367	0.814243	Not significant
NUP210	-0.162318	0.22849	0.814243	Not significant
NUCB2	-0.200851	0.228782	0.814243	Not significant
NMI	-0.193084	0.228838	0.814243	Not significant
FXR2	0.202065	0.229093	0.814243	Not significant
EEF1D	0.226712	0.22941	0.814243	Not significant
TELO2	0.173482	0.229518	0.814243	Not significant
DRG1	-0.161585	0.229551	0.814243	Not significant
ZNF638	0.16647	0.229879	0.814293	Not significant
PPAN	-0.200549	0.229945	0.814293	Not significant
PDCD10	-0.158837	0.230393	0.814975	Not significant
FAM129A	-0.297321	0.230553	0.814975	Not significant
SEC11C	-0.183727	0.231125	0.814975	Not significant
TSNAX	-0.176073	0.23115	0.814975	Not significant
NVL	0.160034	0.231367	0.814975	Not significant
POLE3	-0.176118	0.231581	0.814975	Not significant
MSRA	0.184249	0.231618	0.814975	Not significant
3	-0.180026	0.231656	0.814975	Not significant
AIMP2	0.166231	0.232039	0.815368	Not significant
MAP2K1	0.17069	0.232177	0.815368	Not significant
TAF15	0.199145	0.232858	0.815368	Not significant
EIPR1	-0.157562	0.233044	0.815368	Not significant
TMEM126A	0.209789	0.233186	0.815368	Not significant
NT5DC3	-0.188935	0.233264	0.815368	Not significant
EEF1A2	-0.168924	0.233382	0.815368	Not significant
TM9SF3	-0.190671	0.233789	0.815368	Not significant
UNC45A	0.163831	0.234066	0.815368	Not significant
ZNF800	0.157638	0.234796	0.815368	Not significant
EIF3A	0.166029	0.235046	0.815368	Not significant
TMED5	-0.173074	0.235076	0.815368	Not significant
RAP1GDS1	-0.158786	0.235116	0.815368	Not significant
CASP2	-0.16376	0.235119	0.815368	Not significant
PPIE	-0.16277	0.23529	0.815368	Not significant
ZDHHC5	0.289921	0.235441	0.815368	Not significant
NCAM2	-0.163449	0.235476	0.815368	Not significant
HPF1	-0.242777	0.236301	0.815368	Not significant
SPEN	0.172453	0.236331	0.815368	Not significant
PPAT	0.205791	0.236388	0.815368	Not significant
YWHAQ	0.245675	0.236432	0.815368	Not significant
MAN1B1	-0.19394	0.236654	0.815368	Not significant
SNX12	0.173829	0.236843	0.815368	Not significant
MIB1	0.171228	0.236875	0.815368	Not significant
TMED1	-0.209424	0.237006	0.815368	Not significant
GANAB	-0.23969	0.237079	0.815368	Not significant
MAGT1	-0.189669	0.237097	0.815368	Not significant
LRRC59	0.158965	0.237185	0.815368	Not significant
CFAP20	-0.164585	0.237278	0.815368	Not significant
UHRF1BP1L	0.165782	0.237585	0.815774	Not significant
TOP2A	-0.157352	0.237913	0.816245	Not significant
CHD2	0.198046	0.238559	0.817146	Not significant
NRBP1	0.158661	0.238653	0.817146	Not significant
HMGB1	-0.166223	0.238747	0.817146	Not significant
APEX1	-0.1717	0.23899	0.817153	Not significant
ATAD2B	0.162658	0.239199	0.817153	Not significant
B2M	-0.161505	0.23932	0.817153	Not significant
MOB4	-0.222001	0.239766	0.818027	Not significant
BAG2	0.167914	0.240262	0.818162	Not significant
MTA3	0.192211	0.240367	0.818162	Not significant
DPM3	-0.162119	0.2406	0.818162	Not significant
EDC4	0.155419	0.241052	0.818162	Not significant
DAD1	-0.19971	0.241433	0.818162	Not significant
GRWD1	0.276404	0.241539	0.818162	Not significant
WDR43	-0.165863	0.241682	0.818162	Not significant
CCT8	-0.178022	0.241711	0.818162	Not significant
PMM2	-0.212003	0.241798	0.818162	Not significant
HSD17B11	-0.21036	0.241829	0.818162	Not significant
CBX5	0.166198	0.241951	0.818162	Not significant
FOXK1	0.202131	0.242094	0.818162	Not significant
MRPL39	-0.16056	0.243044	0.820729	Not significant
DDX10	0.172143	0.243716	0.822275	Not significant
RMDN1	-0.195902	0.244041	0.822275	Not significant
COPB2	-0.169767	0.244704	0.822275	Not significant
ZFAND5	0.188262	0.244844	0.822275	Not significant
ZNF280C	0.176549	0.244855	0.822275	Not significant
BAG1	0.189095	0.244867	0.822275	Not significant
DNAJC16	-0.201268	0.244947	0.822275	Not significant
ANP32B	-0.218537	0.245035	0.822275	Not significant
TRABD	-0.216081	0.245521	0.822577	Not significant
HSPA9	-0.153573	0.245776	0.822577	Not significant
GM2A	-0.193452	0.245811	0.822577	Not significant
TRIP11	0.181199	0.24597	0.822577	Not significant
NAP1L4	0.220336	0.246083	0.822577	Not significant
KIN	0.170432	0.24633	0.82276	Not significant
IARS2	-0.15325	0.246845	0.823514	Not significant
SLU7	0.155717	0.246939	0.823514	Not significant
PTGR2	-0.185035	0.247867	0.823924	Not significant
ATP5SL	0.152381	0.247939	0.823924	Not significant
SIN3A	-0.174044	0.248208	0.823924	Not significant
SON	0.156782	0.248579	0.823924	Not significant
SUPT16H	-0.162122	0.248862	0.823924	Not significant
SIRT6	0.169249	0.248872	0.823924	Not significant
PML	0.177565	0.248967	0.823924	Not significant
AHCY	-0.180264	0.249026	0.823924	Not significant
CAB39	-0.238815	0.249523	0.823924	Not significant
HBA1	0.205601	0.249535	0.823924	Not significant
MYO1E	0.187602	0.249861	0.823924	Not significant
VPS26A	-0.1609	0.249977	0.823924	Not significant
QPRT	-0.163054	0.250034	0.823924	Not significant
PPIL1	0.191008	0.250212	0.823924	Not significant
RIPK3	0.166335	0.250787	0.823924	Not significant
RPS23	0.207168	0.250956	0.823924	Not significant
MTMR14	-0.158366	0.251169	0.823924	Not significant
RPE	0.200413	0.251189	0.823924	Not significant
CTBP2	0.170404	0.25124	0.823924	Not significant
CNIH4	-0.157635	0.251303	0.823924	Not significant
CDK1	0.152292	0.251307	0.823924	Not significant
PTPRF	-0.15169	0.25146	0.823924	Not significant
RPL15	-0.153543	0.25165	0.823924	Not significant
NIFK	-0.153185	0.251669	0.823924	Not significant
RAE1	0.15461	0.25198	0.824311	Not significant
PGM2	-0.158879	0.253945	0.829548	Not significant
PITRM1	-0.15937	0.254233	0.829548	Not significant
PTRHD1	-0.154203	0.25436	0.829548	Not significant
THOC7	0.195772	0.254608	0.829548	Not significant
BDH1	0.158226	0.25464	0.829548	Not significant
CLPTM1L	0.161583	0.254773	0.829548	Not significant
IDI1	-0.230144	0.254933	0.829548	Not significant
NCBP2	0.185391	0.255676	0.83043	Not significant
PSMF1	0.21096	0.25571	0.83043	Not significant
NXF1	0.156373	0.255896	0.83043	Not significant
ATL2	0.153273	0.25603	0.83043	Not significant
PDXDC1	0.154579	0.256782	0.83043	Not significant
SAMD1	0.169176	0.256846	0.83043	Not significant
RFC5	0.150572	0.257028	0.83043	Not significant
SEC23B	0.160104	0.257331	0.83043	Not significant
BROX	0.156654	0.257574	0.83043	Not significant
MCTS1	-0.195948	0.257854	0.83043	Not significant
ABI1	-0.162299	0.258022	0.83043	Not significant
CTDP1	-0.187446	0.258185	0.83043	Not significant
MRI1	-0.212323	0.258255	0.83043	Not significant
GSDMD	0.155427	0.258267	0.83043	Not significant
VDAC3	-0.171698	0.258272	0.83043	Not significant
NAIP	0.156316	0.2583	0.83043	Not significant
ADPGK	-0.214797	0.258537	0.830569	Not significant
UAP1L1	-0.216383	0.258803	0.830802	Not significant
USP11	-0.260819	0.259294	0.831272	Not significant
EIF3K	0.16332	0.259337	0.831272	Not significant
GOPC	0.151984	0.259561	0.831368	Not significant
CSTF2	0.183737	0.260146	0.832048	Not significant
RBM12	-0.170014	0.260271	0.832048	Not significant
STAG1	-0.15984	0.260354	0.832048	Not significant
GGH	-0.194473	0.260903	0.832375	Not significant
NSMAF	0.158061	0.26103	0.832375	Not significant
CCDC51	-0.171169	0.261095	0.832375	Not significant
RPL38	-0.182476	0.261606	0.832375	Not significant
TPM4	0.180237	0.261848	0.832375	Not significant
ISG15	-0.150147	0.262468	0.832375	Not significant
ZFP36L2	0.153768	0.262532	0.832375	Not significant
PLCG2	0.157198	0.262544	0.832375	Not significant
GLRX3	-0.190784	0.263033	0.832375	Not significant
ANKRD17	0.164857	0.263155	0.832375	Not significant
PAF1	-0.152239	0.263634	0.832375	Not significant
ARPIN	0.148335	0.263727	0.832375	Not significant
SHC1	0.170191	0.263801	0.832375	Not significant
ITSN2	0.147243	0.263915	0.832375	Not significant
TMA7	0.162147	0.264199	0.832375	Not significant
SIRT5	-0.205966	0.264316	0.832375	Not significant
PLOD1	-0.177848	0.264394	0.832375	Not significant
CARD9	0.149967	0.264602	0.832375	Not significant
CTSC	-0.148174	0.265137	0.832375	Not significant
BMP2K	0.16242	0.265702	0.832375	Not significant
KIAA1033	-0.345858	0.26579	0.832375	Not significant
ARHGAP1	-0.179349	0.26587	0.832375	Not significant
MRRF	-0.163273	0.265937	0.832375	Not significant
MAGEB2	0.150792	0.265954	0.832375	Not significant
AGK	-0.156236	0.265994	0.832375	Not significant
EIF5A	-0.181243	0.266249	0.832375	Not significant
MRPL41	-0.197028	0.266504	0.832375	Not significant
ARF4	-0.2827	0.266702	0.832375	Not significant
CYTH4	0.148395	0.267002	0.832375	Not significant
ACADS	-0.150836	0.267072	0.832375	Not significant
SART3	-0.182801	0.267566	0.832375	Not significant
PTMS	0.254915	0.267693	0.832375	Not significant
PACSIN1	0.193371	0.26808	0.832375	Not significant
SRPK1	-0.173591	0.268259	0.832375	Not significant
ARID1A	-0.171122	0.268339	0.832375	Not significant
AP1S2	0.182629	0.268339	0.832375	Not significant
RPL13A	-0.15893	0.268412	0.832375	Not significant
CC2D1A	0.147117	0.268546	0.832375	Not significant
CNN3	0.189001	0.26878	0.832375	Not significant
EDEM1	-0.168688	0.268826	0.832375	Not significant
NUDCD2	0.241243	0.268927	0.832375	Not significant
RAC2	0.165402	0.268959	0.832375	Not significant
APIP	0.161608	0.269246	0.832375	Not significant
PPIC	-0.15955	0.269604	0.832375	Not significant
PHLDB1	0.186651	0.269721	0.832375	Not significant
RAB3GAP2	0.167764	0.269847	0.832375	Not significant
NUF2	-0.1537	0.270047	0.832375	Not significant
HNRNPA0	0.156477	0.270197	0.832375	Not significant
DCTN5	-0.217722	0.270258	0.832375	Not significant
MRPS36	0.162573	0.270275	0.832375	Not significant
LGALS1	0.202869	0.270715	0.832375	Not significant
AASDHPPT	-0.145521	0.270792	0.832375	Not significant
ALG1	-0.414429	0.271394	0.832375	Not significant
MYO1F	0.152423	0.271481	0.832375	Not significant
NRDC	-0.159371	0.271532	0.832375	Not significant
UBASH3B	0.163121	0.271644	0.832375	Not significant
NFIC	0.195881	0.271945	0.832375	Not significant
PPIP5K2	-0.178074	0.272582	0.832375	Not significant
KIF23	0.165171	0.272619	0.832375	Not significant
ACTL6A	-0.182864	0.272623	0.832375	Not significant
VPS13C	-0.146076	0.272672	0.832375	Not significant
GPI	-0.144064	0.272679	0.832375	Not significant
CCDC50	0.180194	0.272756	0.832375	Not significant
TNIP1	0.235821	0.273035	0.832375	Not significant
GMPR2	-0.232379	0.273513	0.832375	Not significant
PMVK	-0.182415	0.273578	0.832375	Not significant
NKTR	-0.271454	0.273776	0.832375	Not significant
HYOU1	-0.150819	0.273944	0.832375	Not significant
MAPRE1	-0.14412	0.274135	0.832375	Not significant
NPM1	0.169193	0.274217	0.832375	Not significant
GSR	-0.178901	0.274582	0.832375	Not significant
VPS53	0.218103	0.274601	0.832375	Not significant
ABCF2	-0.176247	0.275047	0.832375	Not significant
OCIAD1	-0.143251	0.275057	0.832375	Not significant
SARS2	-0.143249	0.275128	0.832375	Not significant
OSGEP	-0.154257	0.275196	0.832375	Not significant
CHCHD3	0.179467	0.275451	0.832559	Not significant
MRPS22	0.145575	0.276197	0.834226	Not significant
UTP4	-0.149072	0.276693	0.835137	Not significant
NOM1	0.150815	0.277488	0.83695	Not significant
MRPL4	-0.147527	0.277803	0.837311	Not significant
RAP1B	-0.160567	0.278513	0.838389	Not significant
RANBP9	0.143917	0.278788	0.838389	Not significant
LANCL2	-0.146229	0.279068	0.838389	Not significant
MLKL	-0.236384	0.279535	0.838389	Not significant
TNFAIP8	0.229707	0.279601	0.838389	Not significant
RBBP4	0.149311	0.279684	0.838389	Not significant
IFT27	-0.157318	0.279838	0.838389	Not significant
ARGLU1	0.175173	0.28019	0.838389	Not significant
NDUFA12	0.147107	0.280399	0.838389	Not significant
RPS16	0.180249	0.28087	0.838389	Not significant
SMARCE1	-0.173529	0.281386	0.838389	Not significant
SYNJ1	0.188091	0.28139	0.838389	Not significant
EIF2S1	-0.148373	0.281396	0.838389	Not significant
SNX1	-0.145534	0.281691	0.838389	Not significant
PHF21A	-0.26355	0.282184	0.838389	Not significant
SMC2	0.141567	0.282322	0.838389	Not significant
SRCAP	0.146453	0.282841	0.838389	Not significant
SNX17	-0.223885	0.283072	0.838389	Not significant
NOSIP	0.178362	0.283566	0.838389	Not significant
SAR1A	-0.149679	0.283796	0.838389	Not significant
HOOK3	-0.166092	0.283863	0.838389	Not significant
SLC12A9	0.212143	0.283989	0.838389	Not significant
MGST1	-0.160497	0.284229	0.838389	Not significant
MPHOSPH6	0.189809	0.28426	0.838389	Not significant
G6PD	-0.165896	0.284323	0.838389	Not significant
PPP4C	-0.189834	0.284895	0.838389	Not significant
DDX18	-0.165594	0.284979	0.838389	Not significant
TP53BP1	0.162077	0.28504	0.838389	Not significant
TNPO3	0.164566	0.285088	0.838389	Not significant
RDH13	0.142846	0.285262	0.838389	Not significant
SLC3A2	-0.144213	0.285499	0.838389	Not significant
CLUH	-0.164205	0.28584	0.838389	Not significant
LZTFL1	0.146447	0.285862	0.838389	Not significant
CDK2	-0.151285	0.286136	0.838389	Not significant
MTPAP	0.170481	0.286164	0.838389	Not significant
YLPM1	0.142155	0.286247	0.838389	Not significant
SCAF4	0.194135	0.286432	0.838389	Not significant
CBX8	0.149769	0.286565	0.838389	Not significant
PDS5B	-0.287192	0.28659	0.838389	Not significant
SH3GL1	0.160782	0.286705	0.838389	Not significant
MTCH1	0.179187	0.286763	0.838389	Not significant
PDCD4	-0.162453	0.286833	0.838389	Not significant
CDK12	0.145469	0.286912	0.838389	Not significant
BCL10	-0.204119	0.287016	0.838389	Not significant
PCNT	0.139346	0.287041	0.838389	Not significant
PGM1	-0.16478	0.287308	0.838389	Not significant
WRNIP1	0.158554	0.287342	0.838389	Not significant
SH3BGRL	-0.174321	0.287991	0.839021	Not significant
UBA6	-0.14169	0.288007	0.839021	Not significant
INTS3	0.139007	0.288145	0.839021	Not significant
CCT6A	0.227933	0.288459	0.839366	Not significant
KYAT3	0.150071	0.288694	0.83948	Not significant
SNRPG	-0.161569	0.2891	0.839785	Not significant
TXNL1	-0.193404	0.28919	0.839785	Not significant
ATP6V1B2	0.181521	0.290265	0.841293	Not significant
WDR46	-0.153293	0.290266	0.841293	Not significant
UBXN7	-0.162492	0.290297	0.841293	Not significant
FKBP8	0.160258	0.290909	0.842131	Not significant
SLC16A1	-0.182127	0.290978	0.842131	Not significant
ZNF622	0.146094	0.292274	0.842394	Not significant
ILVBL	-0.162464	0.292448	0.842394	Not significant
ZAK	0.152921	0.292993	0.842394	Not significant
DAXX	-0.1633	0.293094	0.842394	Not significant
LRRC8D	0.138034	0.293257	0.842394	Not significant
OGFR	-0.142788	0.29336	0.842394	Not significant
MRPS26	-0.137538	0.293459	0.842394	Not significant
DCTN1	0.139512	0.293467	0.842394	Not significant
CRIP1	-0.148276	0.29363	0.842394	Not significant
ARMC8	-0.164698	0.293662	0.842394	Not significant
SETD2	-0.149259	0.293738	0.842394	Not significant
DNAJC13	0.14207	0.293788	0.842394	Not significant
NIPSNAP3A	0.139033	0.293794	0.842394	Not significant
GTF2H1	-0.271384	0.293817	0.842394	Not significant
AKAP1	0.201711	0.294134	0.842738	Not significant
CEP131	0.144793	0.294389	0.842908	Not significant
GMDS	-0.159289	0.294791	0.843497	Not significant
LYAR	0.218773	0.295312	0.844107	Not significant
RAD50	-0.152705	0.295571	0.844107	Not significant
NDUFB9	-0.225917	0.295769	0.844107	Not significant
HSPH1	-0.137132	0.295893	0.844107	Not significant
XAB2	0.153589	0.295988	0.844107	Not significant
DIABLO	-0.136515	0.296356	0.84455	Not significant
RPL37A	0.152668	0.296537	0.84455	Not significant
PDCL	0.16067	0.297108	0.845615	Not significant
PRDX5	0.167748	0.298019	0.84736	Not significant
CNPY3	-0.138966	0.29822	0.84736	Not significant
EFHD2	-0.190522	0.298362	0.84736	Not significant
SMC3	-0.137608	0.298548	0.84736	Not significant
SF1	0.170934	0.298805	0.84736	Not significant
MRPS35	-0.138209	0.298921	0.84736	Not significant
NKX2-4	-0.190209	0.299103	0.84736	Not significant
UBE2G2	-0.167817	0.29984	0.848166	Not significant
CABIN1	0.189636	0.299918	0.848166	Not significant
AGPAT1	0.151837	0.300234	0.848166	Not significant
ZNF512	0.181498	0.300545	0.848166	Not significant
ZNF280D	0.216904	0.300565	0.848166	Not significant
EIF3L	-0.16317	0.300592	0.848166	Not significant
HBS1L	-0.165535	0.300771	0.848166	Not significant
C2CD2L	0.171556	0.301004	0.848177	Not significant
PLA2G4A	0.231538	0.30117	0.848177	Not significant
EIF2B5	0.144712	0.301491	0.848524	Not significant
BCKDK	-0.135456	0.301865	0.848674	Not significant
FAM107B	0.185119	0.302031	0.848674	Not significant
CFL1	-0.154933	0.302727	0.848674	Not significant
RCC2	-0.148972	0.303491	0.848674	Not significant
NO66	-0.137431	0.303569	0.848674	Not significant
RRP36	-0.159186	0.303658	0.848674	Not significant
RBM15	0.153508	0.303686	0.848674	Not significant
POLR2G	0.206325	0.303757	0.848674	Not significant
GSE1	0.147282	0.303821	0.848674	Not significant
SASH1	0.177574	0.304145	0.848674	Not significant
PCIF1	0.135737	0.304219	0.848674	Not significant
MSL1	-0.150238	0.30446	0.848674	Not significant
TCF20	-0.134421	0.304482	0.848674	Not significant
THEM6	0.152505	0.30501	0.848674	Not significant
SART1	0.138738	0.305292	0.848674	Not significant
PPIB	0.134177	0.305601	0.848674	Not significant
LRRC47	0.140528	0.305618	0.848674	Not significant
CD38	-0.238038	0.305771	0.848674	Not significant
NUDCD1	-0.183655	0.306048	0.848674	Not significant
RALBP1	-0.140049	0.306107	0.848674	Not significant
RABL3	-0.135106	0.306249	0.848674	Not significant
PTGR1	-0.167999	0.306259	0.848674	Not significant
IAH1	-0.149782	0.306286	0.848674	Not significant
RBM6	0.15145	0.30629	0.848674	Not significant
FRYL	0.138589	0.306783	0.84908	Not significant
APOBR	0.140733	0.306966	0.84908	Not significant
RSAD2	-0.318988	0.30703	0.84908	Not significant
RB1	-0.208544	0.307461	0.84921	Not significant
PDCL3	-0.172441	0.307758	0.84921	Not significant
YWHAE	-0.134536	0.308045	0.84921	Not significant
BAIAP2	0.145924	0.308181	0.84921	Not significant
RSRC2	-0.196892	0.308353	0.84921	Not significant
PABPN1	-0.199607	0.308859	0.84921	Not significant
TERF2IP	0.140767	0.309194	0.84921	Not significant
EFL1	-0.176469	0.309358	0.84921	Not significant
CRABP1	-0.13592	0.309488	0.84921	Not significant
HINT2	-0.140633	0.309553	0.84921	Not significant
ZC3HAV1	-0.175753	0.309613	0.84921	Not significant
ITPA	-0.139968	0.309811	0.84921	Not significant
KIF5B	-0.136506	0.309856	0.84921	Not significant
STRBP	-0.134696	0.310259	0.84921	Not significant
CDK11B	-0.132705	0.310646	0.84921	Not significant
NONO	0.137446	0.311017	0.84921	Not significant
GIGYF2	0.135157	0.31102	0.84921	Not significant
PPP1R21	0.142559	0.311022	0.84921	Not significant
TPP1	-0.142715	0.311121	0.84921	Not significant
ARHGEF7	0.143876	0.311374	0.84921	Not significant
PSMC2	-0.134728	0.311428	0.84921	Not significant
DLST	-0.146334	0.31143	0.84921	Not significant
CD109	-0.139171	0.311762	0.849462	Not significant
TIAL1	0.221467	0.312154	0.849462	Not significant
XPOT	0.134388	0.312531	0.849462	Not significant
MRPL58	-0.133634	0.313069	0.849462	Not significant
FAR1	0.131274	0.313773	0.849462	Not significant
VPS72	0.15645	0.313917	0.849462	Not significant
EI24	-0.154913	0.313946	0.849462	Not significant
RBM10	0.161553	0.314109	0.849462	Not significant
PSMB4	-0.161968	0.314301	0.849462	Not significant
SRSF1	-0.170519	0.314364	0.849462	Not significant
HAUS7	0.138013	0.314704	0.849462	Not significant
ILF3	0.131347	0.314862	0.849462	Not significant
RQCD1	0.140943	0.3149	0.849462	Not significant
PRPF4B	-0.134904	0.314961	0.849462	Not significant
SPR	0.161666	0.314966	0.849462	Not significant
ARHGAP9	-0.142392	0.314973	0.849462	Not significant
STAM2	0.131871	0.315307	0.849462	Not significant
RDH14	0.133491	0.315591	0.849462	Not significant
DIAPH2	0.197916	0.315922	0.849462	Not significant
GTF3C1	0.132439	0.316283	0.849462	Not significant
FAM134C	0.140746	0.316346	0.849462	Not significant
PSMA7	-0.141171	0.316421	0.849462	Not significant
SSR4	-0.130887	0.317222	0.849462	Not significant
TFDP1	0.160739	0.317618	0.849462	Not significant
MUT	-0.130969	0.317832	0.849462	Not significant
NAA30	0.153549	0.318253	0.849462	Not significant
SIKE1	0.185133	0.318311	0.849462	Not significant
BUD13	-0.164174	0.318406	0.849462	Not significant
DDX28	0.14542	0.318407	0.849462	Not significant
ITGAL	-0.133858	0.318501	0.849462	Not significant
DNAJC3	0.132226	0.318568	0.849462	Not significant
WDR75	-0.133926	0.318717	0.849462	Not significant
SSRP1	-0.140657	0.318899	0.849462	Not significant
FKBP3	0.183066	0.319079	0.849462	Not significant
CTBP1	-0.142641	0.319331	0.849462	Not significant
RAD21	0.159523	0.319492	0.849462	Not significant
BRCC3	-0.17804	0.319595	0.849462	Not significant
ACTR1B	-0.157988	0.319772	0.849462	Not significant
HIBCH	-0.129858	0.319855	0.849462	Not significant
PSMD3	-0.144831	0.319979	0.849462	Not significant
SFXN4	0.153975	0.320039	0.849462	Not significant
ZMPSTE24	-0.151107	0.320193	0.849462	Not significant
PRKCD	0.1302	0.320466	0.849462	Not significant
CD36	-0.160923	0.32056	0.849462	Not significant
GNPDA2	-0.189983	0.32117	0.849462	Not significant
DNM1L_O00429-4	0.14653	0.321208	0.849462	Not significant
SLC29A1	-0.152797	0.321271	0.849462	Not significant
ABCD3	-0.137733	0.321317	0.849462	Not significant
RPS27A	0.294079	0.321369	0.849462	Not significant
ACLY	0.137203	0.321418	0.849462	Not significant
RPL12	0.228081	0.322169	0.850633	Not significant
EIF4A1	0.148836	0.322257	0.850633	Not significant
DDX17	-0.139537	0.322688	0.851246	Not significant
RBM26	-0.143275	0.323138	0.851249	Not significant
PHF6	0.148706	0.323317	0.851249	Not significant
STX12	-0.135046	0.32348	0.851249	Not significant
CD14	0.161586	0.323482	0.851249	Not significant
MRPL49	-0.198096	0.324063	0.851362	Not significant
TMPO_P42167	-0.133701	0.324161	0.851362	Not significant
CCDC12	0.185827	0.324259	0.851362	Not significant
MTCH2	-0.140893	0.324319	0.851362	Not significant
NXN	-0.1584	0.325121	0.851595	Not significant
ATP5L	-0.139337	0.325157	0.851595	Not significant
TAF6	-0.133899	0.325201	0.851595	Not significant
ATP6V1G1	0.151603	0.325367	0.851595	Not significant
GALE	0.144856	0.32561	0.851595	Not significant
CLPP	0.1705	0.325807	0.851595	Not significant
MRPS25	0.147716	0.325814	0.851595	Not significant
SDHB	-0.138842	0.326894	0.851595	Not significant
HAT1	-0.138999	0.327063	0.851595	Not significant
DYNC1LI1	-0.143196	0.327095	0.851595	Not significant
SURF6	0.139194	0.327511	0.851595	Not significant
CXCL10	-0.47781	0.327571	0.851595	Not significant
HAUS1	0.167195	0.327586	0.851595	Not significant
PEA15	-0.140821	0.327639	0.851595	Not significant
EXOSC1	-0.169502	0.327645	0.851595	Not significant
RCC1	-0.130986	0.32766	0.851595	Not significant
TKFC	0.134471	0.327785	0.851595	Not significant
PYCRL	0.141703	0.327979	0.851595	Not significant
EIF1AY	-0.133234	0.328553	0.852568	Not significant
SLC43A3	-0.134682	0.329003	0.852865	Not significant
RANBP10	0.133048	0.329232	0.852865	Not significant
THOC6	-0.14019	0.329337	0.852865	Not significant
COX5A	-0.128222	0.329462	0.852865	Not significant
EPRS	0.1285	0.3299	0.853485	Not significant
HEXIM1	-0.200931	0.33031	0.853862	Not significant
TRIM24	-0.12897	0.330444	0.853862	Not significant
PLP2	-0.172988	0.330698	0.853967	Not significant
CEP55	0.127382	0.330916	0.853967	Not significant
RAB8B	-0.15551	0.331248	0.853967	Not significant
CXorf56	-0.153233	0.33128	0.853967	Not significant
ELP3	-0.136617	0.331608	0.854085	Not significant
DYNLT3	-0.127223	0.331724	0.854085	Not significant
ITPR1	0.132674	0.332623	0.855591	Not significant
B3GAT3	-0.138069	0.332708	0.855591	Not significant
ZC3H11A	0.132502	0.333151	0.856218	Not significant
PIN1	0.136647	0.333613	0.856892	Not significant
USP10	-0.144441	0.334065	0.857179	Not significant
ZMYM2	0.16235	0.334244	0.857179	Not significant
MOB3A	-0.17548	0.334516	0.857179	Not significant
NDUFS1	-0.133913	0.334524	0.857179	Not significant
NDUFV2	-0.13984	0.334936	0.857723	Not significant
SAAL1	0.168323	0.335835	0.859514	Not significant
POLA1	0.139173	0.336142	0.859595	Not significant
FMNL1	-0.124956	0.336727	0.859595	Not significant
HNRNPH1	-0.129686	0.337125	0.859595	Not significant
AK1	-0.126158	0.33724	0.859595	Not significant
BASP1	-0.163934	0.337274	0.859595	Not significant
RAD23B	-0.177292	0.337434	0.859595	Not significant
RNASEH2C	-0.125833	0.337536	0.859595	Not significant
SMS	-0.142069	0.337556	0.859595	Not significant
TPT1	-0.135848	0.33767	0.859595	Not significant
SLC12A7	-0.126919	0.338606	0.860034	Not significant
CDK5RAP2	0.173554	0.338756	0.860034	Not significant
RAB1C	-0.13407	0.338787	0.860034	Not significant
PDAP1	-0.160456	0.338881	0.860034	Not significant
GNG5	0.156657	0.339063	0.860034	Not significant
BCL7C	-0.126653	0.339087	0.860034	Not significant
CTSA	-0.144276	0.339245	0.860034	Not significant
NUP160	0.126574	0.339823	0.860614	Not significant
SRR	0.146155	0.340256	0.860614	Not significant
EIF2B2	0.128264	0.340266	0.860614	Not significant
PIK3AP1	-0.128606	0.340501	0.860614	Not significant
CD37	-0.178156	0.340673	0.860614	Not significant
ACAD8	0.124539	0.340722	0.860614	Not significant
VPS33B	0.174094	0.341041	0.860614	Not significant
GNPDA1	-0.136162	0.341101	0.860614	Not significant
NCOR2	0.129794	0.341278	0.860614	Not significant
PIN4	0.125107	0.341656	0.86102	Not significant
YES1	0.129845	0.341901	0.86102	Not significant
ELMO2	-0.139137	0.34206	0.86102	Not significant
LRRC8C	-0.130248	0.342241	0.86102	Not significant
CCDC88B	0.13129	0.342696	0.861433	Not significant
SCYL1	-0.128237	0.343173	0.861433	Not significant
GNG7	-0.214063	0.343496	0.861433	Not significant
TANK	0.132628	0.343559	0.861433	Not significant
TFAM	-0.153812	0.3437	0.861433	Not significant
ENOPH1	-0.172975	0.344128	0.861433	Not significant
TXNRD2	0.148269	0.344317	0.861433	Not significant
CCM2	-0.214383	0.344336	0.861433	Not significant
ALDOC	0.125478	0.344607	0.861433	Not significant
WDR5	-0.155961	0.344712	0.861433	Not significant
UQCRC2	-0.133443	0.344813	0.861433	Not significant
GOLPH3	0.126391	0.344866	0.861433	Not significant
DDRGK1	-0.1278	0.345297	0.861433	Not significant
SUMO2	-0.123512	0.345453	0.861433	Not significant
NSFL1C	-0.12287	0.345615	0.861433	Not significant
DTYMK	-0.130999	0.345617	0.861433	Not significant
RSU1	-0.138327	0.346131	0.861645	Not significant
MATR3	-0.139001	0.34654	0.861645	Not significant
UBA3	0.168032	0.346547	0.861645	Not significant
FDXR	0.131479	0.346612	0.861645	Not significant
HINT3	-0.143422	0.346706	0.861645	Not significant
PLAA	-0.147506	0.347614	0.863402	Not significant
EML3	0.123251	0.347963	0.863588	Not significant
THOC3	-0.125369	0.348091	0.863588	Not significant
TAB2	0.148928	0.348769	0.864359	Not significant
GTF2F2	-0.135231	0.348805	0.864359	Not significant
SMN1	0.135058	0.349794	0.866115	Not significant
RAB9A	0.137862	0.349917	0.866115	Not significant
CCDC94	0.13978	0.350407	0.866828	Not significant
RASSF5	-0.164451	0.351397	0.868776	Not significant
NLRX1	0.139202	0.351704	0.868834	Not significant
RASAL3	0.156654	0.352094	0.868834	Not significant
OTUD4	0.133187	0.352107	0.868834	Not significant
EDF1	-0.149201	0.352472	0.868834	Not significant
TUBGCP2	0.132444	0.352676	0.868834	Not significant
PCMT1	0.131152	0.352795	0.868834	Not significant
MRPL40	0.136296	0.353029	0.868834	Not significant
RAB10	-0.148402	0.353676	0.868834	Not significant
GLYR1	-0.157113	0.353698	0.868834	Not significant
XPO5	0.144926	0.353724	0.868834	Not significant
6	-0.121606	0.35377	0.868834	Not significant
B4GALT1	0.128947	0.353849	0.868834	Not significant
PDHA1	0.156087	0.354364	0.869599	Not significant
POLR3C	0.122168	0.354949	0.870538	Not significant
ANO6	-0.141422	0.355186	0.870621	Not significant
DNTTIP2	0.123502	0.355484	0.870856	Not significant
CSE1L	-0.169269	0.356461	0.872751	Not significant
PIP4K2B	0.126121	0.357164	0.873015	Not significant
GORASP2	-0.128262	0.357364	0.873015	Not significant
STAM	-0.14076	0.357575	0.873015	Not significant
DAB2	0.120735	0.357637	0.873015	Not significant
VAMP8	0.299259	0.35799	0.873015	Not significant
ATP2A2	0.11961	0.358092	0.873015	Not significant
NCDN	0.137679	0.35828	0.873015	Not significant
SORD	-0.125966	0.35858	0.873015	Not significant
CAP1	0.143321	0.358695	0.873015	Not significant
TRAF2	0.132285	0.359122	0.873015	Not significant
GALK2	0.119581	0.359276	0.873015	Not significant
UBL5	0.13482	0.359901	0.873015	Not significant
NAA25	0.124861	0.359926	0.873015	Not significant
BPTF	0.129311	0.359994	0.873015	Not significant
RPSA	-0.134305	0.360193	0.873015	Not significant
NDUFA5	-0.143639	0.360385	0.873015	Not significant
CHMP5	-0.199722	0.360538	0.873015	Not significant
AMPD2	0.118387	0.360713	0.873015	Not significant
GNS	-0.149531	0.360787	0.873015	Not significant
LAS1L	0.132533	0.361145	0.873015	Not significant
GCDH	-0.148016	0.361382	0.873015	Not significant
MT1X	0.134499	0.361821	0.873015	Not significant
TKT	-0.119435	0.361889	0.873015	Not significant
TRPM2	0.146261	0.362141	0.873015	Not significant
HK1	-0.118559	0.362267	0.873015	Not significant
NHP2	-0.120141	0.362514	0.873015	Not significant
HNRNPH2	-0.172817	0.36275	0.873015	Not significant
PNISR	-0.119125	0.362785	0.873015	Not significant
LEMD3	0.119402	0.362834	0.873015	Not significant
SDF2L1	0.141916	0.363016	0.873015	Not significant
UQCC2	-0.142946	0.363195	0.873015	Not significant
NCKAP1L	-0.14699	0.363486	0.873015	Not significant
HK3	0.152715	0.363561	0.873015	Not significant
MRPS31	0.11852	0.363661	0.873015	Not significant
SEC24A	-0.140256	0.363837	0.873015	Not significant
VRK3	0.139391	0.363974	0.873015	Not significant
LCP2	-0.150204	0.36417	0.873015	Not significant
PRKDC	0.163782	0.364299	0.873015	Not significant
RHOA	-0.145749	0.364897	0.873962	Not significant
C1orf52	0.177897	0.365296	0.874124	Not significant
APOBEC3C	-0.274272	0.365372	0.874124	Not significant
ANKRD44	0.14927	0.36584	0.874329	Not significant
SHTN1	0.160833	0.36605	0.874329	Not significant
RSBN1	0.147345	0.366298	0.874329	Not significant
CDC123	-0.165771	0.366719	0.874329	Not significant
LIMS1	-0.123721	0.36698	0.874329	Not significant
SEC24B	-0.123904	0.367165	0.874329	Not significant
VARS	-0.117916	0.367537	0.874329	Not significant
NDUFB4	-0.117723	0.367611	0.874329	Not significant
ECHDC1	-0.119231	0.367642	0.874329	Not significant
FAM96B	0.132746	0.367929	0.874329	Not significant
NMNAT1	-0.124111	0.368319	0.874329	Not significant
PCYOX1L	-0.128768	0.368493	0.874329	Not significant
ARID1B	0.1246	0.368655	0.874329	Not significant
BECN1	-0.207537	0.368828	0.874329	Not significant
RBM17	0.116529	0.36889	0.874329	Not significant
UBE2O	-0.127552	0.368917	0.874329	Not significant
RHOC	0.11845	0.368921	0.874329	Not significant
MAP1S	0.126947	0.369491	0.874722	Not significant
RAB18	-0.139889	0.369495	0.874722	Not significant
NASP	-0.128006	0.369966	0.875047	Not significant
EPHX1	-0.164057	0.370065	0.875047	Not significant
IPO11	-0.17159	0.370645	0.875047	Not significant
COPG1	0.123318	0.370662	0.875047	Not significant
ARHGAP11A	0.118462	0.370821	0.875047	Not significant
ST13P4	-0.134619	0.370855	0.875047	Not significant
HM13	-0.159467	0.371296	0.875311	Not significant
ZNF598	0.117584	0.371665	0.875311	Not significant
TOR1B	-0.128043	0.372188	0.875311	Not significant
LAMTOR1	0.117497	0.37227	0.875311	Not significant
PSMA5	-0.138807	0.372484	0.875311	Not significant
UCHL3	-0.124337	0.372496	0.875311	Not significant
PSPH	-0.126951	0.372788	0.875311	Not significant
ECM1	-0.118946	0.372838	0.875311	Not significant
SH3KBP1	-0.142731	0.372977	0.875311	Not significant
C1orf50	0.121102	0.373167	0.875311	Not significant
MB21D1	0.117639	0.373364	0.875311	Not significant
CCDC59	0.117737	0.373561	0.875311	Not significant
UBE2F	0.127473	0.373756	0.875311	Not significant
PPP1R8	0.145755	0.374044	0.875311	Not significant
MSTO1	0.125249	0.37411	0.875311	Not significant
AP1G2	0.129236	0.374607	0.875311	Not significant
RBM34	-0.115317	0.374714	0.875311	Not significant
CUTA	-0.121655	0.374891	0.875311	Not significant
S100A10	-0.173055	0.374901	0.875311	Not significant
CTSG	-0.116364	0.375541	0.875311	Not significant
MDH2	0.121493	0.375671	0.875311	Not significant
EIF3G	-0.14945	0.375711	0.875311	Not significant
ARPC4	-0.142344	0.375746	0.875311	Not significant
INTS10	-0.217646	0.376068	0.875311	Not significant
PPP4R1	0.160776	0.37615	0.875311	Not significant
USP15	-0.130873	0.376269	0.875311	Not significant
1	-0.114435	0.376542	0.875469	Not significant
DDX6	-0.151607	0.377346	0.876459	Not significant
AMPD3	0.124774	0.377376	0.876459	Not significant
SP110	-0.118149	0.377658	0.87647	Not significant
NDUFB10	0.194652	0.377789	0.87647	Not significant
NDUFAF3	-0.128041	0.378046	0.876593	Not significant
EML2	-0.114581	0.378438	0.8767	Not significant
PGGT1B	-0.145265	0.378565	0.8767	Not significant
FAM21A	0.125448	0.37926	0.8767	Not significant
RFTN1	0.188471	0.379665	0.8767	Not significant
PSMA3	-0.140987	0.379861	0.8767	Not significant
TMEM43	0.152356	0.380068	0.8767	Not significant
USP25	0.178325	0.380327	0.8767	Not significant
TRAPPC10	0.228834	0.380405	0.8767	Not significant
RNASET2	-0.123909	0.380428	0.8767	Not significant
PHLPP1	-0.115159	0.380495	0.8767	Not significant
SLC2A3	0.140382	0.380709	0.8767	Not significant
GINS3	-0.161969	0.380793	0.8767	Not significant
SSU72	-0.126124	0.380816	0.8767	Not significant
DNAJC1	0.129807	0.380952	0.8767	Not significant
MSH3	0.127958	0.381231	0.876872	Not significant
AARS	-0.11992	0.381595	0.87724	Not significant
HEBP2	-0.121553	0.382186	0.877949	Not significant
RIF1	-0.14437	0.382313	0.877949	Not significant
SPAG7	0.127322	0.382636	0.878222	Not significant
BLVRA	0.1564	0.383157	0.878921	Not significant
DHCR7	-0.160797	0.38335	0.878921	Not significant
OSBPL9	0.129928	0.383582	0.878982	Not significant
VTA1	-0.139047	0.384153	0.879272	Not significant
HMGN5	-0.128587	0.384264	0.879272	Not significant
UFD1L	-0.115052	0.384468	0.879272	Not significant
CPPED1	-0.118252	0.384881	0.879272	Not significant
HMGN3	-0.17351	0.385027	0.879272	Not significant
GRB2	-0.152313	0.385188	0.879272	Not significant
COPS8	-0.117323	0.385582	0.879272	Not significant
GLOD4	-0.161721	0.386063	0.879272	Not significant
EMG1	-0.132073	0.386316	0.879272	Not significant
TANC1	0.205109	0.386601	0.879272	Not significant
THYN1	-0.111826	0.386797	0.879272	Not significant
GSK3B	0.122363	0.38696	0.879272	Not significant
PSME3	-0.133304	0.386963	0.879272	Not significant
FASTKD5	0.144643	0.387207	0.879272	Not significant
CDC27	-0.124361	0.388103	0.879272	Not significant
APMAP	-0.131417	0.388304	0.879272	Not significant
PAPSS2	-0.123132	0.388347	0.879272	Not significant
GATAD2A	0.115388	0.388391	0.879272	Not significant
U2AF2	-0.117672	0.388821	0.879272	Not significant
MRPL43	0.130248	0.389178	0.879272	Not significant
PDPR	-0.113266	0.389307	0.879272	Not significant
ARPC3	-0.123003	0.389469	0.879272	Not significant
PYGL	-0.115635	0.390219	0.879272	Not significant
PRPF38B	0.117572	0.390561	0.879272	Not significant
PPID	-0.122735	0.390987	0.879272	Not significant
FUNDC2	-0.199339	0.391047	0.879272	Not significant
RPS4Y1	-0.137734	0.391093	0.879272	Not significant
GHDC	0.112826	0.391137	0.879272	Not significant
EIF2B3	0.125986	0.391161	0.879272	Not significant
LEMD2	-0.141244	0.391186	0.879272	Not significant
PIK3R4	0.131819	0.391234	0.879272	Not significant
MTX1	-0.12034	0.391701	0.879272	Not significant
SGTA	-0.113351	0.391783	0.879272	Not significant
PPM1B	-0.115396	0.391904	0.879272	Not significant
WDR3	0.119616	0.391954	0.879272	Not significant
EIF2D	0.120083	0.392047	0.879272	Not significant
SNRPA1	0.11465	0.392103	0.879272	Not significant
DOCK11	0.138879	0.392469	0.879272	Not significant
RSF1	0.116413	0.392492	0.879272	Not significant
MTMR6	-0.166575	0.392527	0.879272	Not significant
TCP1	-0.11677	0.392528	0.879272	Not significant
CES1	-0.111095	0.392602	0.879272	Not significant
MSH2	-0.132791	0.392707	0.879272	Not significant
NAT1	-0.137949	0.392833	0.879272	Not significant
RFC4	0.124146	0.393053	0.879272	Not significant
EXOSC7	0.131093	0.393144	0.879272	Not significant
PRKAR2A	0.117625	0.393337	0.879272	Not significant
POLR2A	0.112838	0.394212	0.880535	Not significant
1	0.137976	0.394615	0.880535	Not significant
RDX	-0.110454	0.394647	0.880535	Not significant
EIF4B	-0.118506	0.394723	0.880535	Not significant
KLC4	0.11793	0.395032	0.880766	Not significant
TOR1AIP1_Q5JTV8-3	-0.123982	0.395371	0.880889	Not significant
ANAPC7	0.224099	0.395497	0.880889	Not significant
SEL1L	0.137177	0.39618	0.881147	Not significant
IRF9	0.131604	0.39677	0.881147	Not significant
TRIP6	0.110524	0.3969	0.881147	Not significant
ASNA1	-0.115157	0.396944	0.881147	Not significant
PTBP3	-0.137375	0.39699	0.881147	Not significant
TYMP	-0.140201	0.397411	0.881147	Not significant
POLR2H	-0.131111	0.39759	0.881147	Not significant
TSC22D4	-0.14319	0.397897	0.881147	Not significant
RPS29	0.13268	0.398431	0.881147	Not significant
ATP6V1A	-0.12448	0.398448	0.881147	Not significant
MPI	-0.121463	0.398474	0.881147	Not significant
APOBEC3G	0.113785	0.399103	0.881147	Not significant
MANF	0.147725	0.399827	0.881147	Not significant
KIF20B	0.134491	0.399904	0.881147	Not significant
NAPRT	-0.121518	0.400189	0.881147	Not significant
FYCO1	-0.118598	0.4007	0.881147	Not significant
TTLL12	-0.129323	0.400762	0.881147	Not significant
ABCF3	0.111123	0.400774	0.881147	Not significant
MED8	0.119249	0.400806	0.881147	Not significant
PLEK	0.192516	0.400838	0.881147	Not significant
AHSA1	-0.127667	0.401128	0.881147	Not significant
GDAP1	-0.150358	0.401149	0.881147	Not significant
EXOC5	0.124283	0.401394	0.881147	Not significant
SYNE3	-0.122431	0.401453	0.881147	Not significant
CARS2	-0.111892	0.401503	0.881147	Not significant
ZNF330	0.120157	0.402114	0.881147	Not significant
DDB1	-0.110109	0.402217	0.881147	Not significant
RPS9	-0.117113	0.402542	0.881147	Not significant
RNGTT	-0.136393	0.402924	0.881147	Not significant
MRPS2	0.117383	0.402999	0.881147	Not significant
CPT2	-0.122722	0.403375	0.881147	Not significant
APOL2	-0.140347	0.403425	0.881147	Not significant
GPX7	-0.113935	0.404039	0.881147	Not significant
UTP14C	0.10827	0.404128	0.881147	Not significant
ASMTL	0.114203	0.404509	0.881147	Not significant
PTPN9	0.121441	0.404601	0.881147	Not significant
IPCEF1	0.123298	0.404761	0.881147	Not significant
CD40	0.133178	0.404838	0.881147	Not significant
PRPF39	-0.141601	0.404938	0.881147	Not significant
RFC3	0.120522	0.405052	0.881147	Not significant
PACS1	-0.124469	0.405316	0.881147	Not significant
FNTA	-0.150197	0.405431	0.881147	Not significant
XPO1	-0.126013	0.405989	0.881147	Not significant
DIAPH1	0.137882	0.405998	0.881147	Not significant
MIA3	0.11337	0.406085	0.881147	Not significant
RELL1	0.1129	0.406337	0.881147	Not significant
IWS1	0.115021	0.406456	0.881147	Not significant
COX7A2	0.241475	0.406485	0.881147	Not significant
RPS15A	-0.158382	0.406557	0.881147	Not significant
DFFA	0.139745	0.40683	0.881147	Not significant
EXOSC6	0.128964	0.406863	0.881147	Not significant
RAB7A	0.109943	0.406933	0.881147	Not significant
SKIV2L2	-0.107068	0.407043	0.881147	Not significant
GPA33	0.132464	0.407064	0.881147	Not significant
ARMT1	0.168787	0.407424	0.881147	Not significant
BST2	-0.115984	0.40787	0.881147	Not significant
CD59	0.118948	0.407881	0.881147	Not significant
UBQLN1	-0.151538	0.407925	0.881147	Not significant
TLK2	0.11892	0.408162	0.881147	Not significant
CPT1A	-0.108097	0.408237	0.881147	Not significant
NPLOC4	-0.170052	0.408398	0.881147	Not significant
LASP1	0.126486	0.408471	0.881147	Not significant
TNS3	0.131621	0.408547	0.881147	Not significant
EEF1A1	-0.122361	0.409107	0.881373	Not significant
TUBB4B	0.36509	0.409646	0.881373	Not significant
SUB1	-0.109518	0.409736	0.881373	Not significant
ASL	-0.109092	0.409847	0.881373	Not significant
ADAP1	-0.108686	0.410097	0.881373	Not significant
UNC119B	-0.126136	0.410133	0.881373	Not significant
C12orf43	-0.134677	0.410264	0.881373	Not significant
INPP5B	0.12354	0.410294	0.881373	Not significant
[truncated: 2,294 more rows]

## Sheet: fig2_b - Volcano - 4 hour
Figure 2b - Volcano plot at 4 hours LPS
	logFC	P.Value	adj.P.Val	Significance
IL1B	2.79339	1.75521e-07	0.000753338	Upregulated (FDR < 0.01, log2FC > 0.6)
IFIT2	2.0362	1.97205e-06	0.00354269	Upregulated (FDR < 0.01, log2FC > 0.6)
IFIT3	1.7309	2.47625e-06	0.00354269	Upregulated (FDR < 0.01, log2FC > 0.6)
CXCL10	1.34458	4.90293e-06	0.00526084	Upregulated (FDR < 0.01, log2FC > 0.6)
JUNB	1.88359	7.2118e-06	0.00619061	Upregulated (FDR < 0.01, log2FC > 0.6)
MT2A	1.36929	1.33839e-05	0.00957396	Upregulated (FDR < 0.01, log2FC > 0.6)
ICAM1	1.28197	2.07451e-05	0.0127197	Not significant
HMOX1	1.96403	3.71472e-05	0.0199295	Not significant
PLIN2	0.975947	0.000114768	0.0527169	Not significant
MCL1	0.860799	0.000122826	0.0527169	Not significant
NAB2	0.705493	0.000868995	0.324678	Not significant
SQSTM1	0.79031	0.000967175	0.324678	Not significant
CLEC11A	-0.598037	0.000983415	0.324678	Not significant
TIMP3	-0.633152	0.00112045	0.343497	Not significant
IL4I1	0.948323	0.00128989	0.369081	Not significant
GLTSCR2	0.557858	0.00139357	0.373825	Not significant
KDM5C	-0.572991	0.00168228	0.410169	Not significant
MX1	0.709379	0.00172018	0.410169	Not significant
NFKB1	0.520429	0.00231446	0.522824	Not significant
VIM	0.538264	0.00268475	0.576148	Not significant
DAPP1	0.658075	0.00287637	0.587876	Not significant
ACSL1	0.71339	0.0034582	0.657665	Not significant
JUND	0.555955	0.0035243	0.657665	Not significant
TBC1D2B	0.459891	0.0039153	0.697289	Not significant
ARIH1	0.607039	0.0041831	0.697289	Not significant
PAXBP1	0.613095	0.00436586	0.697289	Not significant
UXS1	0.486426	0.00445928	0.697289	Not significant
DTX3L	0.487173	0.00472975	0.697289	Not significant
LTN1	0.487473	0.0049489	0.697289	Not significant
GPSM3	-0.4459	0.0050035	0.697289	Not significant
RET	-0.44337	0.00515179	0.697289	Not significant
KDM4A	-0.478339	0.0051988	0.697289	Not significant
ZNFX1	0.78691	0.00586921	0.763353	Not significant
TAX1BP1	-0.434885	0.00609667	0.769615	Not significant
SMG9	0.463276	0.00648866	0.787802	Not significant
CCL5	0.520725	0.00670579	0.787802	Not significant
APP	-0.48805	0.0067914	0.787802	Not significant
PARVG	-0.481934	0.00700723	0.791448	Not significant
CETN3	-0.415349	0.00750884	0.826357	Not significant
RPRD1A	0.411035	0.00770881	0.827155	Not significant
TP53BP2	0.509353	0.00832261	0.834441	Not significant
RIPK1	0.487828	0.00843638	0.834441	Not significant
FOSL2	-0.436943	0.00844735	0.834441	Not significant
SOD2	0.722787	0.00855438	0.834441	Not significant
NCSTN	-0.470315	0.00902164	0.853248	Not significant
KPNA1	0.465804	0.00914478	0.853248	Not significant
TMEM106B	-0.392025	0.00978942	0.888064	Not significant
ANAPC7	-0.436833	0.00996537	0.888064	Not significant
GTF3C5	0.42173	0.0101387	0.888064	Not significant
GGPS1	-0.38718	0.0113159	0.890794	Not significant
GFI1	-0.383518	0.0115851	0.890794	Not significant
ARFIP2	-0.581586	0.0116276	0.890794	Not significant
C11orf68	-0.45117	0.0119165	0.890794	Not significant
LRCH1	0.374065	0.0123953	0.890794	Not significant
PYCARD	-0.466209	0.0126836	0.890794	Not significant
SLC30A1	0.578082	0.0128334	0.890794	Not significant
TYMS	-0.414691	0.0129473	0.890794	Not significant
SDE2	0.432666	0.0130441	0.890794	Not significant
PDCD4	-0.421919	0.0131932	0.890794	Not significant
NUDT16	-0.369743	0.0138184	0.890794	Not significant
ITGA4	-0.389792	0.0138677	0.890794	Not significant
PBXIP1	0.48839	0.0140567	0.890794	Not significant
MED15	-0.817459	0.0141076	0.890794	Not significant
NFKBIE	-0.387826	0.0147547	0.890794	Not significant
IFT27	-0.382117	0.0151473	0.890794	Not significant
GLRX5	-0.365257	0.0151743	0.890794	Not significant
NLE1	-0.350701	0.0154875	0.890794	Not significant
TRRAP	0.562879	0.0155066	0.890794	Not significant
SEMA4A	-0.408572	0.0156256	0.890794	Not significant
GCA	0.478088	0.0156295	0.890794	Not significant
C16orf58	0.431348	0.0157377	0.890794	Not significant
SP110	0.361496	0.015959	0.890794	Not significant
SNX9	-0.455268	0.0163047	0.890794	Not significant
P4HA1	-0.378183	0.0163258	0.890794	Not significant
VMA21	-0.454798	0.0172208	0.890794	Not significant
PLSCR1	0.519416	0.0172911	0.890794	Not significant
OAS1	0.880358	0.0175317	0.890794	Not significant
SSBP1	0.368468	0.0179188	0.890794	Not significant
LAPTM5	0.90931	0.0179831	0.890794	Not significant
RCN2	-0.358124	0.0183914	0.890794	Not significant
PROS1	-0.391611	0.0183944	0.890794	Not significant
SEC11A	-0.500613	0.018764	0.890794	Not significant
CCDC94	0.390696	0.0189008	0.890794	Not significant
IAH1	-0.405504	0.0191042	0.890794	Not significant
STAG1	-0.348239	0.019276	0.890794	Not significant
BID	0.468833	0.0197824	0.890794	Not significant
MRPS11	-0.373378	0.0202685	0.890794	Not significant
POLR1A	-0.363215	0.0204674	0.890794	Not significant
ECM1	-0.331027	0.0206551	0.890794	Not significant
TNIP1	0.541387	0.0208026	0.890794	Not significant
PHLDB1	0.368802	0.0208253	0.890794	Not significant
UNC13D	0.364417	0.0211673	0.890794	Not significant
ARPC3	-0.363971	0.0212652	0.890794	Not significant
RBM8A	-0.408613	0.0214315	0.890794	Not significant
PNPLA6	0.344205	0.0216115	0.890794	Not significant
UPF3B	-0.342217	0.0216582	0.890794	Not significant
NOTCH1	0.327278	0.021666	0.890794	Not significant
KPNA6	0.414386	0.0223597	0.890794	Not significant
FXR2	0.368591	0.0224821	0.890794	Not significant
CD99L2	-0.348452	0.0235363	0.890794	Not significant
FAM60A	0.3295	0.0237386	0.890794	Not significant
ZC3H7A	0.421374	0.0237696	0.890794	Not significant
TTC1	-0.324821	0.0238309	0.890794	Not significant
RAB27A	-0.415441	0.0239389	0.890794	Not significant
CLIC4	0.425087	0.0242814	0.890794	Not significant
LRCH3	0.338802	0.0246763	0.890794	Not significant
EDEM1	-0.324938	0.0248447	0.890794	Not significant
KHNYN	0.379207	0.0248542	0.890794	Not significant
COIL	0.316861	0.0248961	0.890794	Not significant
VPS45	-0.385875	0.0249186	0.890794	Not significant
NKX2-4	-0.424649	0.0252464	0.890794	Not significant
DDHD2	-0.397461	0.0255432	0.890794	Not significant
ARPC5L	-0.322598	0.0260026	0.890794	Not significant
EPSTI1	0.587325	0.0260069	0.890794	Not significant
SEC24C	0.425071	0.0261797	0.890794	Not significant
LYZ	-0.359045	0.0263732	0.890794	Not significant
UBE2K	-0.314475	0.0264241	0.890794	Not significant
PSMC4	-0.322473	0.0266564	0.890794	Not significant
CD81	-0.384	0.0268737	0.890794	Not significant
MRPL21	-0.35192	0.0269703	0.890794	Not significant
ENOPH1	-0.37335	0.0269972	0.890794	Not significant
PNO1	-0.374569	0.0273353	0.890794	Not significant
ANLN	0.340448	0.0275147	0.890794	Not significant
GGCT	-0.319044	0.0290441	0.890794	Not significant
GMPS	0.307306	0.0297473	0.890794	Not significant
RBM33	0.330525	0.0298215	0.890794	Not significant
SURF4	-0.314303	0.0298222	0.890794	Not significant
CCDC59	-0.302202	0.0303556	0.890794	Not significant
IFIT5	0.424875	0.0304471	0.890794	Not significant
TSN	-0.303247	0.0306766	0.890794	Not significant
C14orf142	0.972107	0.0313215	0.890794	Not significant
EEF2K	-0.312348	0.0314131	0.890794	Not significant
TMSB4X	-0.344828	0.031475	0.890794	Not significant
RNASEH2C	-0.3011	0.0316289	0.890794	Not significant
ACSL5	0.33192	0.0319298	0.890794	Not significant
WDR11	0.310348	0.0321186	0.890794	Not significant
BCL2L13	-0.388164	0.0323479	0.890794	Not significant
MRPS31	0.334464	0.0327895	0.890794	Not significant
ATP6V1E1	-0.295097	0.0329626	0.890794	Not significant
SNX3	-0.318338	0.0329682	0.890794	Not significant
COX7A2	-0.331663	0.0337343	0.890794	Not significant
MRPS26	-0.32086	0.0337409	0.890794	Not significant
FUCA2	-0.298188	0.0337564	0.890794	Not significant
EXOSC4	-0.309724	0.0338088	0.890794	Not significant
GC	0.35214	0.0339379	0.890794	Not significant
PRDX6	-0.312827	0.0340687	0.890794	Not significant
IQGAP3	0.363587	0.034105	0.890794	Not significant
RICTOR	0.505083	0.0341809	0.890794	Not significant
DIS3L	-0.403779	0.0343925	0.890794	Not significant
CCDC47	-0.295057	0.0345094	0.890794	Not significant
BLMH	-0.488647	0.0346091	0.890794	Not significant
CYBB	0.333226	0.0347087	0.890794	Not significant
HMGCL	-0.298851	0.0348096	0.890794	Not significant
ECH1	-0.300758	0.0348381	0.890794	Not significant
EMB	-0.406407	0.0349463	0.890794	Not significant
SLC43A3	-0.381976	0.0356163	0.890794	Not significant
CALCOCO2	-0.371535	0.0358875	0.890794	Not significant
PPA2	-0.318559	0.0363145	0.890794	Not significant
MAP3K4	0.287969	0.0366184	0.890794	Not significant
DSTN	0.330436	0.0368439	0.890794	Not significant
CHRAC1	-0.399699	0.0368643	0.890794	Not significant
MRPL49	-0.401802	0.0374923	0.890794	Not significant
LRSAM1	0.461888	0.037594	0.890794	Not significant
PAICS	-0.370962	0.0378674	0.890794	Not significant
FKBP1A	-0.289469	0.0381858	0.890794	Not significant
DDX58	0.454126	0.0383466	0.890794	Not significant
CST3	-0.32586	0.0383496	0.890794	Not significant
IFIT1	0.51044	0.0383579	0.890794	Not significant
POLR3A	-0.39383	0.038755	0.890794	Not significant
PML	0.342681	0.0387781	0.890794	Not significant
DNAJA1	0.33055	0.0393907	0.890794	Not significant
NACC1	0.31578	0.0401981	0.890794	Not significant
ELMO2	-0.284479	0.0407358	0.890794	Not significant
LMO7	0.443211	0.0409145	0.890794	Not significant
EED	-0.298218	0.0409838	0.890794	Not significant
SPG20	-0.332628	0.0410148	0.890794	Not significant
CDS2	0.382336	0.0416744	0.890794	Not significant
CEP55	-0.310771	0.0419925	0.890794	Not significant
NIF3L1	-0.407846	0.0422313	0.890794	Not significant
RPL22	-0.335072	0.0429815	0.890794	Not significant
BCKDK	-0.285888	0.0430806	0.890794	Not significant
FAM213A	-0.29519	0.0436797	0.890794	Not significant
PRKAR1A	0.325598	0.043979	0.890794	Not significant
ATF6	0.299332	0.0445576	0.890794	Not significant
FUBP3	0.278371	0.0445833	0.890794	Not significant
IRF9	0.301379	0.0446691	0.890794	Not significant
ADO	-0.299887	0.0449188	0.890794	Not significant
GSPT1	0.356348	0.0453356	0.890794	Not significant
UBE2N	-0.31233	0.0453363	0.890794	Not significant
IGFBP4	-0.520977	0.0455897	0.890794	Not significant
CCNYL1	-0.360614	0.0457556	0.890794	Not significant
IRF8	-0.289136	0.0463536	0.890794	Not significant
UBE2E2	-0.291497	0.0466014	0.890794	Not significant
RPS17	-0.337747	0.0467542	0.890794	Not significant
PGM3	-0.331184	0.046989	0.890794	Not significant
LNPEP	-0.293521	0.0470115	0.890794	Not significant
IFI16	0.279415	0.047057	0.890794	Not significant
UQCRC1	-0.271383	0.0476577	0.890794	Not significant
ELL	-0.574324	0.0478011	0.890794	Not significant
APEH	-0.289604	0.0486563	0.890794	Not significant
PRIM2	-0.399306	0.0489434	0.890794	Not significant
DRG2	-0.399276	0.0491003	0.890794	Not significant
ARHGAP30	0.293109	0.0497101	0.890794	Not significant
XYLB	0.371245	0.0498871	0.890794	Not significant
IBA57	0.280647	0.0500271	0.890794	Not significant
PLCG1	-0.290984	0.0504044	0.890794	Not significant
RAB5A	0.306448	0.0507714	0.890794	Not significant
ELAC2	-0.290354	0.0511501	0.890794	Not significant
MTMR3	0.340721	0.0511684	0.890794	Not significant
MRPL47	-0.264917	0.0512587	0.890794	Not significant
GNG10	0.263134	0.0513271	0.890794	Not significant
RDH11	0.262523	0.0513936	0.890794	Not significant
PAIP1	-0.418406	0.051614	0.890794	Not significant
NDUFA2	-0.306491	0.051626	0.890794	Not significant
RPP25	-0.261694	0.0516684	0.890794	Not significant
RFTN1	0.278907	0.0518344	0.890794	Not significant
HDAC4	0.371674	0.0519726	0.890794	Not significant
PPP6R2	0.326209	0.0520956	0.890794	Not significant
PHB2	-0.264593	0.052175	0.890794	Not significant
CD47	-0.298817	0.0524356	0.890794	Not significant
PPIF	0.345163	0.0529054	0.890794	Not significant
CDK11B	-0.298321	0.0530317	0.890794	Not significant
TRNT1	-0.301929	0.0530543	0.890794	Not significant
PRKRA	0.313325	0.0530643	0.890794	Not significant
CENPV	0.29703	0.0532522	0.890794	Not significant
ETNK1	-0.26756	0.0533086	0.890794	Not significant
RAB32	-0.30396	0.0533488	0.890794	Not significant
CCNB1	0.260752	0.0536617	0.890794	Not significant
PHF14	0.333386	0.0543921	0.890794	Not significant
RPS19BP1	-0.36626	0.0545598	0.890794	Not significant
DCAF7	-0.276674	0.0547315	0.890794	Not significant
SAFB	-0.260469	0.0549412	0.890794	Not significant
PLEC	-0.28156	0.0556033	0.890794	Not significant
HMG20A	-0.298767	0.0557053	0.890794	Not significant
C1orf123	-0.351312	0.0559246	0.890794	Not significant
UBE2C	-0.267618	0.0559627	0.890794	Not significant
TOR2A	-0.497043	0.0561544	0.890794	Not significant
ACAT1	-0.255656	0.0562323	0.890794	Not significant
GALK2	0.258963	0.0566072	0.890794	Not significant
LGALS8	-0.260791	0.056814	0.890794	Not significant
SLC25A5	-0.315603	0.0572392	0.890794	Not significant
UTP15	0.276775	0.0573971	0.890794	Not significant
RBM3	0.333116	0.0574838	0.890794	Not significant
ARNT	-0.268027	0.0579915	0.890794	Not significant
DOPEY2	-0.331568	0.0581976	0.890794	Not significant
GLB1	-0.297279	0.0582506	0.890794	Not significant
USF1	0.275161	0.0584649	0.890794	Not significant
GSTM3	-0.253585	0.0584844	0.890794	Not significant
OTUD6B	-0.267947	0.058495	0.890794	Not significant
NDUFV1	-0.257318	0.0585781	0.890794	Not significant
TSC22D4	-0.294076	0.0586334	0.890794	Not significant
CAMK1	-0.288299	0.0587171	0.890794	Not significant
CYB5R2	-0.327221	0.0593743	0.890794	Not significant
PSAT1	-0.259456	0.0594342	0.890794	Not significant
RPS15A	-0.272927	0.0594722	0.890794	Not significant
PSMB7	-0.275461	0.0594991	0.890794	Not significant
KBTBD11	0.294309	0.0601964	0.890794	Not significant
GTF3C4	0.299239	0.060362	0.890794	Not significant
POR	-0.254532	0.0604387	0.890794	Not significant
RPL35	-0.254452	0.0605788	0.890794	Not significant
TWISTNB	-0.249814	0.0605921	0.890794	Not significant
CLASRP	-0.299268	0.0606876	0.890794	Not significant
TFEB	-0.270094	0.0609608	0.890794	Not significant
TAP2	-0.258455	0.0611679	0.890794	Not significant
ARF3	-0.284323	0.0612439	0.890794	Not significant
HERC5	-0.712299	0.0613624	0.890794	Not significant
SRF	-0.297526	0.0616024	0.890794	Not significant
TNFAIP2	0.26869	0.0618983	0.890794	Not significant
AFF1	-0.248528	0.0621207	0.890794	Not significant
MED4	-0.356415	0.0622076	0.890794	Not significant
NUP50	0.287358	0.062219	0.890794	Not significant
APOE	0.273375	0.0628043	0.890794	Not significant
PPAN	-0.250797	0.0628633	0.890794	Not significant
PTPRF	-0.266578	0.0629952	0.890794	Not significant
PPIC	-0.247409	0.0633767	0.890794	Not significant
SPAG7	0.280419	0.0635043	0.890794	Not significant
CIZ1	-0.302948	0.0640027	0.890794	Not significant
VPS16	-0.308013	0.0642709	0.890794	Not significant
PSMB5	-0.247413	0.064297	0.890794	Not significant
PDCD6	-0.281738	0.0644106	0.890794	Not significant
DTNA	0.270968	0.0644364	0.890794	Not significant
BLOC1S2	0.447207	0.0645932	0.890794	Not significant
PCF11	0.256272	0.0647375	0.890794	Not significant
ZFAND6	-0.248333	0.0649223	0.890794	Not significant
USMG5	-0.280159	0.0649482	0.890794	Not significant
PPM1A	0.374419	0.0650317	0.890794	Not significant
PARP9	0.247896	0.0652175	0.890794	Not significant
HARS2	-0.31231	0.0654984	0.890794	Not significant
MLST8	-0.280501	0.0655168	0.890794	Not significant
EIPR1	-0.256188	0.0657595	0.890794	Not significant
TOMM40	-0.248675	0.0659294	0.890794	Not significant
CASC3	0.255648	0.0659806	0.890794	Not significant
ZNF280C	0.261067	0.0659846	0.890794	Not significant
HBA1	0.260286	0.0663285	0.890794	Not significant
REEP5	-0.25248	0.066469	0.890794	Not significant
GOLM1	-0.367338	0.0666161	0.890794	Not significant
ERI3	-0.276218	0.0666226	0.890794	Not significant
KIAA0430	0.449148	0.0667867	0.890794	Not significant
LDLR	0.283124	0.0668194	0.890794	Not significant
BAK1	0.408575	0.066847	0.890794	Not significant
TJP2	0.297124	0.0670618	0.890794	Not significant
FAM49A	0.281792	0.0670718	0.890794	Not significant
CPSF7	0.242809	0.0672625	0.890794	Not significant
LIG1	0.250039	0.0673617	0.890794	Not significant
HADH	-0.270538	0.0674274	0.890794	Not significant
TAX1BP3	-0.249233	0.0678205	0.890794	Not significant
REL	0.260641	0.0680708	0.890794	Not significant
PON2	0.333306	0.0692689	0.890794	Not significant
NEDD8	-0.350915	0.0693018	0.890794	Not significant
NARF	0.255809	0.0693568	0.890794	Not significant
SHTN1	0.288337	0.0698394	0.890794	Not significant
MAP2K4	-0.242778	0.0700397	0.890794	Not significant
SEPT2	-0.290026	0.071316	0.890794	Not significant
MYO6	-0.250339	0.0714305	0.890794	Not significant
TM9SF4	0.295899	0.0714329	0.890794	Not significant
WDR81	-0.472458	0.0714678	0.890794	Not significant
ZWINT	-0.247443	0.0716198	0.890794	Not significant
DEGS1	-0.289564	0.0716255	0.890794	Not significant
UBE2V1	-0.307229	0.0718522	0.890794	Not significant
DYRK1A	0.353314	0.0720634	0.890794	Not significant
RPIA	-0.259103	0.0720845	0.890794	Not significant
RNASE2	0.241079	0.0721817	0.890794	Not significant
ZNF318	-0.39882	0.0722656	0.890794	Not significant
CUL3	-0.319496	0.0727481	0.890794	Not significant
ACBD3	-0.260424	0.0730379	0.890794	Not significant
THUMPD3	0.236455	0.0731702	0.890794	Not significant
CIB1	-0.239808	0.0732805	0.890794	Not significant
ZNF330	0.298252	0.0733712	0.890794	Not significant
G6PD	-0.276316	0.0734124	0.890794	Not significant
ZEB2	0.277351	0.0734822	0.890794	Not significant
ZNF622	0.247899	0.0738256	0.890794	Not significant
RNF146	-0.299329	0.0739331	0.890794	Not significant
CDC37	-0.245085	0.0739871	0.890794	Not significant
LMF2	0.863107	0.0739894	0.890794	Not significant
PGRMC1	-0.467696	0.0740099	0.890794	Not significant
CD4	-0.302827	0.0740453	0.890794	Not significant
TFAM	0.244369	0.0740665	0.890794	Not significant
METTL3	-0.25303	0.0742431	0.890794	Not significant
DDX54	-0.280697	0.074262	0.890794	Not significant
PPP1R7	-0.237747	0.0743821	0.890794	Not significant
DNAJA4	-0.240311	0.0745613	0.890794	Not significant
GSK3A	0.24209	0.0747193	0.890794	Not significant
COA3	-0.261151	0.0747655	0.890794	Not significant
BMS1	-0.426402	0.0747881	0.890794	Not significant
FLYWCH2	-0.234184	0.0748244	0.890794	Not significant
TBCA	-0.260549	0.0748557	0.890794	Not significant
FNBP4	0.241645	0.0748562	0.890794	Not significant
PGGT1B	-0.253913	0.0749012	0.890794	Not significant
PLD4	-0.24153	0.0750444	0.890794	Not significant
ARF4	-0.331903	0.0752555	0.890794	Not significant
CLNS1A	-0.251304	0.0754132	0.890794	Not significant
PPP2R2D	0.285024	0.0759091	0.890794	Not significant
EXOSC2	-0.243763	0.0763977	0.890794	Not significant
MKNK1	0.273361	0.0764242	0.890794	Not significant
CAT	-0.235599	0.0764356	0.890794	Not significant
NCAM1	0.253986	0.0764872	0.890794	Not significant
PXK	-0.449591	0.0768007	0.890794	Not significant
UBXN4	0.252203	0.0768408	0.890794	Not significant
HGSNAT	-0.43003	0.0771868	0.890794	Not significant
CTSG	-0.240405	0.0772179	0.890794	Not significant
GPN1	-0.239598	0.0772801	0.890794	Not significant
ARPP19	-0.232912	0.0778724	0.890794	Not significant
ERLEC1	-0.286968	0.0780848	0.890794	Not significant
GTPBP2	0.246447	0.0781365	0.890794	Not significant
ARID2	0.241675	0.0782952	0.890794	Not significant
AASDHPPT	-0.245907	0.0787328	0.890794	Not significant
TLR2	0.259632	0.0788806	0.890794	Not significant
PARP14	0.346118	0.0791236	0.890794	Not significant
DERA	-0.236289	0.0792647	0.890794	Not significant
CD40	0.436557	0.0798426	0.890794	Not significant
CHTF8	-0.32348	0.0799803	0.890794	Not significant
MRPL4	-0.319956	0.0799862	0.890794	Not significant
ISG20	0.297747	0.0804174	0.890794	Not significant
NUDT2	-0.330762	0.0806774	0.890794	Not significant
UBXN7	-0.24721	0.0810327	0.890794	Not significant
WDR26	0.290803	0.0812506	0.890794	Not significant
HAGH	-0.257977	0.0815359	0.890794	Not significant
UCHL3	-0.259564	0.0819721	0.890794	Not significant
RPL17	0.423837	0.0820051	0.890794	Not significant
CDK5RAP3	-0.229008	0.0820373	0.890794	Not significant
DCTN3	-0.237342	0.0821011	0.890794	Not significant
PRPS2	-0.254319	0.0822324	0.890794	Not significant
DAD1	-0.253738	0.0827173	0.890794	Not significant
CCT8	-0.23312	0.0827961	0.890794	Not significant
ABCA1	0.253003	0.0832867	0.890794	Not significant
RAPGEF1	-0.275471	0.0833546	0.890794	Not significant
ARHGDIB	-0.233455	0.0833648	0.890794	Not significant
RASAL2	0.275982	0.0834097	0.890794	Not significant
PEPD	0.239361	0.0835036	0.890794	Not significant
GGA1	-0.231075	0.0836007	0.890794	Not significant
CBX1	-0.267839	0.0836432	0.890794	Not significant
HPF1	-0.243287	0.0838268	0.890794	Not significant
CIRBP	0.290985	0.0838531	0.890794	Not significant
ENG	0.256821	0.0843189	0.890794	Not significant
MYO9B	0.296217	0.0853997	0.890794	Not significant
NOC4L	-0.230469	0.0856559	0.890794	Not significant
SCARB2	-0.331766	0.0857564	0.890794	Not significant
LZTFL1	0.231354	0.0860201	0.890794	Not significant
CHMP6	0.289	0.0860614	0.890794	Not significant
PUDP	-0.378628	0.0861912	0.890794	Not significant
OPTN	0.24971	0.0865125	0.890794	Not significant
MACF1	0.337728	0.0865905	0.890794	Not significant
ZC3H13	0.261762	0.0867712	0.890794	Not significant
TUBA8	0.27329	0.086915	0.890794	Not significant
MYO1E	0.254219	0.0869182	0.890794	Not significant
PPP1R10	0.307431	0.0871836	0.890794	Not significant
ARMC1	-0.226637	0.0874634	0.890794	Not significant
TMEM165	0.250959	0.0877275	0.890794	Not significant
LILRB4	0.231055	0.0877668	0.890794	Not significant
VPS53	0.248323	0.0882568	0.890794	Not significant
MED17	0.279301	0.0884494	0.890794	Not significant
SYNGR2	-0.222901	0.0888762	0.890794	Not significant
FAM105A	-0.388222	0.0890083	0.890794	Not significant
NOL8	-0.298666	0.0890396	0.890794	Not significant
TAF6	-0.299918	0.0895611	0.890794	Not significant
TM9SF1	-0.247929	0.0898504	0.890794	Not significant
SCRN3	-0.224609	0.0898546	0.890794	Not significant
PSPH	-0.228544	0.0900609	0.890794	Not significant
VAV3	-0.275478	0.0900944	0.890794	Not significant
OTUB1	-0.269285	0.0901225	0.890794	Not significant
SLC25A19	-0.221795	0.0903046	0.890794	Not significant
ANKLE2	0.220273	0.0903177	0.890794	Not significant
GEMIN5	-0.266769	0.0903242	0.890794	Not significant
AGTPBP1	-0.345389	0.0908751	0.890794	Not significant
SRC	0.228746	0.0910955	0.890794	Not significant
GNB1	0.295974	0.0913697	0.890794	Not significant
PARP4	0.22635	0.0915101	0.890794	Not significant
PARP12	0.414904	0.0916369	0.890794	Not significant
TUBGCP2	0.229758	0.0916784	0.890794	Not significant
CALM1	-0.329772	0.0917381	0.890794	Not significant
NELFA	-0.251089	0.0917616	0.890794	Not significant
SDAD1	0.254735	0.0920361	0.890794	Not significant
SRSF9	-0.221833	0.0921193	0.890794	Not significant
PPP2R4	-0.288892	0.0921617	0.890794	Not significant
KTI12	-0.282413	0.0922396	0.890794	Not significant
MTHFR	0.22533	0.0924403	0.890794	Not significant
BST2	-0.245556	0.0924933	0.890794	Not significant
PRC1	0.230992	0.092894	0.890794	Not significant
ANKFY1	0.266975	0.0930708	0.890794	Not significant
MYD88	0.22048	0.0931626	0.890794	Not significant
NAPA	0.222553	0.0934775	0.890794	Not significant
RING1	0.231646	0.0935463	0.890794	Not significant
UFD1L	-0.226604	0.0935498	0.890794	Not significant
AARS	-0.221012	0.0935896	0.890794	Not significant
CERS2	0.231713	0.0938171	0.890794	Not significant
LYPLA1	-0.244053	0.0939789	0.890794	Not significant
RPL27A	0.345447	0.0945323	0.890794	Not significant
FAM76B	0.332613	0.094696	0.890794	Not significant
STRAP	-0.217023	0.0947464	0.890794	Not significant
EHD1	0.296751	0.0948882	0.890794	Not significant
SEC24B	-0.244773	0.094916	0.890794	Not significant
GPCPD1	0.340874	0.0950033	0.890794	Not significant
DECR1	-0.217047	0.0950296	0.890794	Not significant
MCM3AP	0.230615	0.0951081	0.890794	Not significant
DUSP23	-0.249687	0.0951566	0.890794	Not significant
ZC3H4	0.263437	0.0954846	0.890794	Not significant
SLC2A9	-0.39161	0.0955636	0.890794	Not significant
LAMC1	-0.281615	0.0961236	0.890794	Not significant
UGGT1	-0.230375	0.0964709	0.890794	Not significant
FAM20B	-0.227193	0.0966092	0.890794	Not significant
AKT2	0.293583	0.0967007	0.890794	Not significant
ARL6IP1	0.235946	0.0970527	0.890794	Not significant
BAX	-0.234411	0.0971381	0.890794	Not significant
VPS25	-0.214844	0.0971808	0.890794	Not significant
C19orf52	0.282867	0.0974405	0.890794	Not significant
SCML2	0.280359	0.0976171	0.890794	Not significant
SLC25A3	-0.245432	0.0978799	0.890794	Not significant
LGALS9	-0.25903	0.0980401	0.890794	Not significant
PMPCB	-0.242589	0.0980859	0.890794	Not significant
PTGES2	-0.21632	0.0985331	0.890794	Not significant
DIS3	-0.261244	0.098984	0.890794	Not significant
NMD3	0.320679	0.0997549	0.890794	Not significant
RRM2	-0.216152	0.100235	0.890794	Not significant
CLPB	0.28977	0.100444	0.890794	Not significant
RAB14	-0.225862	0.100677	0.890794	Not significant
NAXD	-0.292551	0.100812	0.890794	Not significant
CYC1	-0.229884	0.100948	0.890794	Not significant
PITRM1	-0.221245	0.100964	0.890794	Not significant
TRIP10	0.238527	0.101034	0.890794	Not significant
CHD1	0.256898	0.101267	0.890794	Not significant
GATAD2A	0.212481	0.101504	0.890794	Not significant
UBE2F	-0.428593	0.101508	0.890794	Not significant
IDI1	-0.298211	0.101919	0.890794	Not significant
PHKG2	-0.287926	0.101984	0.890794	Not significant
ZMIZ2	0.238044	0.102452	0.890794	Not significant
PHLPP1	-0.22222	0.102753	0.890794	Not significant
HLA-B	0.320677	0.102803	0.890794	Not significant
CDCA8	0.316989	0.102846	0.890794	Not significant
EAF1	0.217003	0.103161	0.890794	Not significant
TRAPPC11	0.228005	0.103361	0.890794	Not significant
EXOSC5	-0.244735	0.10358	0.890794	Not significant
ALDH4A1	-0.269969	0.103724	0.890794	Not significant
MRRF	-0.229666	0.103758	0.890794	Not significant
CCNT1	0.214725	0.10391	0.890794	Not significant
TXNDC5	-0.213582	0.103973	0.890794	Not significant
TOR1A	-0.264378	0.104322	0.890794	Not significant
XRCC6	-0.223982	0.104526	0.890794	Not significant
SLC27A1	0.448499	0.104562	0.890794	Not significant
TAF7	0.215982	0.104806	0.890794	Not significant
RAB18	-0.238476	0.105574	0.890794	Not significant
USP25	0.2865	0.105852	0.890794	Not significant
EIF4A1	0.212906	0.105974	0.890794	Not significant
TEX10	0.255198	0.106197	0.890794	Not significant
2	-0.227936	0.106622	0.890794	Not significant
FADS1	0.26157	0.10664	0.890794	Not significant
PRPSAP1	-0.263653	0.106908	0.890794	Not significant
GINS3	-0.249584	0.107402	0.890794	Not significant
CLIC1	-0.257588	0.107496	0.890794	Not significant
PRDX3	-0.2113	0.107647	0.890794	Not significant
HS1BP3	0.279774	0.107982	0.890794	Not significant
CMPK2	0.259646	0.108311	0.890794	Not significant
RPL36	0.22544	0.108676	0.890794	Not significant
ZW10	0.298343	0.108974	0.890794	Not significant
CANX	-0.216791	0.109058	0.890794	Not significant
OSBPL8	-0.249509	0.109439	0.890794	Not significant
EMC4	0.207351	0.109532	0.890794	Not significant
CIT	0.208172	0.109893	0.890794	Not significant
PEX19	-0.22296	0.109931	0.890794	Not significant
GSTM1	-0.216321	0.11013	0.890794	Not significant
GRIPAP1	-0.266642	0.110273	0.890794	Not significant
WIPI2	-0.414157	0.110411	0.890794	Not significant
TRAPPC5	-0.264402	0.110771	0.890794	Not significant
WDR6	-0.319454	0.111513	0.890794	Not significant
PAFAH1B2	0.282647	0.111676	0.890794	Not significant
IRF7	0.370693	0.111723	0.890794	Not significant
CCDC51	-0.211228	0.111894	0.890794	Not significant
ATOX1	0.335827	0.112137	0.890794	Not significant
YKT6	-0.230642	0.112368	0.890794	Not significant
SLC25A1	-0.240062	0.11253	0.890794	Not significant
NUDT3	-0.227967	0.112597	0.890794	Not significant
LACTB	0.209784	0.112602	0.890794	Not significant
HDAC6	0.214343	0.112822	0.890794	Not significant
TCF25	0.257098	0.113073	0.890794	Not significant
HSPBP1	0.245108	0.113109	0.890794	Not significant
SLC3A2	-0.209305	0.113176	0.890794	Not significant
TARS	-0.211284	0.114268	0.890794	Not significant
TMX3	-0.210878	0.114375	0.890794	Not significant
PSMA6	-0.221103	0.114483	0.890794	Not significant
PRPF4B	-0.217074	0.114957	0.890794	Not significant
WDR44	-0.203187	0.114985	0.890794	Not significant
APAF1	0.219477	0.115126	0.890794	Not significant
GMPPA	0.212324	0.115179	0.890794	Not significant
EMILIN2	-0.245446	0.115251	0.890794	Not significant
EEF1G	-0.260984	0.115504	0.890794	Not significant
PSTPIP1	-0.244884	0.115585	0.890794	Not significant
RBMX	-0.270419	0.115653	0.890794	Not significant
QRICH1	-0.222763	0.115708	0.890794	Not significant
MGST3	0.274222	0.115752	0.890794	Not significant
TSC2	0.213878	0.116138	0.890794	Not significant
GGACT	-0.224421	0.116555	0.890794	Not significant
SARS2	-0.212995	0.116618	0.890794	Not significant
SRFBP1	-0.203748	0.116701	0.890794	Not significant
TMED2	-0.28009	0.116717	0.890794	Not significant
CPSF3	-0.204859	0.116954	0.890794	Not significant
COPS3	-0.25552	0.117429	0.890794	Not significant
RBMXL1	-0.215843	0.117766	0.890794	Not significant
CPPED1	-0.204761	0.117847	0.890794	Not significant
CDC20	0.200539	0.118057	0.890794	Not significant
COPG1	0.223349	0.118098	0.890794	Not significant
IKZF1	-0.229681	0.118461	0.890794	Not significant
PA2G4	-0.234829	0.118633	0.890794	Not significant
MRPL58	-0.218945	0.118979	0.890794	Not significant
LTA4H	-0.246223	0.119023	0.890794	Not significant
GTF2H2	-0.200762	0.119087	0.890794	Not significant
AKAP8L	0.262506	0.119116	0.890794	Not significant
HDAC5	-0.233292	0.119165	0.890794	Not significant
MIS12	-0.227832	0.119253	0.890794	Not significant
HMBS	-0.223241	0.119382	0.890794	Not significant
HAUS4	-0.230805	0.119532	0.890794	Not significant
SEC31A	-0.202571	0.119915	0.890794	Not significant
HMG20B	-0.207336	0.120067	0.890794	Not significant
VTI1B	-0.200022	0.120525	0.890794	Not significant
SUPT4H1	0.280077	0.120544	0.890794	Not significant
UBXN6	-0.244109	0.120895	0.890794	Not significant
DENND4B	0.459907	0.121022	0.890794	Not significant
RASAL3	0.213874	0.121023	0.890794	Not significant
COPG2	0.202839	0.121068	0.890794	Not significant
IGF1R	0.232639	0.121161	0.890794	Not significant
CELF1	0.249377	0.121235	0.890794	Not significant
POLR2E	-0.375448	0.121499	0.890794	Not significant
IFIH1	0.401661	0.121552	0.890794	Not significant
SP3	0.206545	0.121807	0.890794	Not significant
FAM83H	-0.241596	0.122071	0.890794	Not significant
C9orf114	-0.199848	0.122334	0.890794	Not significant
SCYL2	-0.204749	0.122365	0.890794	Not significant
CAPNS1	-0.289836	0.122374	0.890794	Not significant
EBAG9	-0.25348	0.122513	0.890794	Not significant
PYGB	-0.198135	0.122598	0.890794	Not significant
OXR1	-0.216661	0.122668	0.890794	Not significant
SEC61A1	-0.205106	0.122923	0.890794	Not significant
EIF4A2	-0.365404	0.122985	0.890794	Not significant
PSMD1	-0.202423	0.123013	0.890794	Not significant
PLEK	0.278425	0.123159	0.890794	Not significant
RNPEP	-0.196969	0.123283	0.890794	Not significant
MFN2	0.22457	0.124805	0.900243	Not significant
POLD4	0.272272	0.12501	0.900243	Not significant
DENR	-0.241821	0.125649	0.9016	Not significant
PSMC2	-0.196827	0.12603	0.9016	Not significant
STK10	0.198716	0.126222	0.9016	Not significant
STXBP3	0.248441	0.126413	0.9016	Not significant
NCK1	-0.216867	0.126518	0.9016	Not significant
WDR37	0.195258	0.126549	0.9016	Not significant
YTHDF3	0.257249	0.126814	0.9016	Not significant
COX5B	-0.204217	0.127213	0.9016	Not significant
DYNLL2	-0.320188	0.127287	0.9016	Not significant
PPM1B	0.209618	0.127307	0.9016	Not significant
USP10	-0.196483	0.127962	0.9016	Not significant
CDKN2AIPNL	-0.281861	0.128048	0.9016	Not significant
CARM1	-0.226975	0.128076	0.9016	Not significant
CASP2	-0.215365	0.12814	0.9016	Not significant
EXOC8	-0.322273	0.128966	0.905266	Not significant
EXOSC10	0.233333	0.129701	0.905266	Not significant
DNAJC2	-0.207748	0.130291	0.905266	Not significant
NOP58	-0.200718	0.130304	0.905266	Not significant
FBXO28	0.281096	0.130481	0.905266	Not significant
FIBP	-0.220848	0.130542	0.905266	Not significant
RAB11A	-0.215134	0.130646	0.905266	Not significant
ISG20L2	0.196975	0.131406	0.905266	Not significant
TONSL	-0.259281	0.131513	0.905266	Not significant
DAGLB	0.303549	0.131594	0.905266	Not significant
NDUFB8	-0.257182	0.131711	0.905266	Not significant
SETDB1	0.191873	0.131724	0.905266	Not significant
BIRC6	0.215564	0.131814	0.905266	Not significant
UBE2G2	-0.206817	0.132488	0.905266	Not significant
HK1	-0.193317	0.132522	0.905266	Not significant
TFDP1	0.247223	0.132549	0.905266	Not significant
SYNJ1	0.223106	0.132772	0.905266	Not significant
OSBPL5	-0.284292	0.133274	0.905266	Not significant
UBQLN4	-0.195464	0.133349	0.905266	Not significant
POLA2	-0.214358	0.133473	0.905266	Not significant
NAXE	-0.19772	0.133509	0.905266	Not significant
RAB9A	0.199986	0.133555	0.905266	Not significant
MAGED2	0.217752	0.13375	0.905266	Not significant
CCDC86	-0.24951	0.133975	0.905266	Not significant
UBE2L3	-0.221924	0.134729	0.905266	Not significant
SLC35B2	-0.312748	0.134803	0.905266	Not significant
REPIN1	0.243506	0.135015	0.905266	Not significant
MRPL13	0.197567	0.135568	0.905266	Not significant
RAB7B	0.230887	0.135766	0.905266	Not significant
SMPD4	0.195384	0.136679	0.905266	Not significant
TIMM9	0.265985	0.137443	0.905266	Not significant
CWC22	0.190252	0.137499	0.905266	Not significant
TANC1	-0.436762	0.13763	0.905266	Not significant
DYNLT3	-0.20989	0.138058	0.905266	Not significant
DBN1	0.196874	0.138135	0.905266	Not significant
CTSV	0.237639	0.13885	0.905266	Not significant
SNRPD2	-0.195708	0.139005	0.905266	Not significant
PREP	-0.188031	0.139053	0.905266	Not significant
SLC4A1AP	-0.2069	0.139065	0.905266	Not significant
NOP16	0.194105	0.139371	0.905266	Not significant
MYCBP2	0.260544	0.140071	0.905266	Not significant
C20orf27	-0.210271	0.140159	0.905266	Not significant
NBN	0.204014	0.140345	0.905266	Not significant
VPS72	0.189568	0.140418	0.905266	Not significant
PSMD6	0.209664	0.141428	0.905266	Not significant
ZMYM4	-0.231946	0.141471	0.905266	Not significant
ANKRD13A	0.222379	0.141476	0.905266	Not significant
LAMTOR2	-0.205864	0.141704	0.905266	Not significant
RRAGC	-0.427229	0.142181	0.905266	Not significant
AP1M1	-0.193999	0.143076	0.905266	Not significant
SEPHS1	-0.268126	0.143644	0.905266	Not significant
DUS3L	0.194998	0.143886	0.905266	Not significant
FCHSD1	-0.26399	0.144142	0.905266	Not significant
CDC123	0.188025	0.144145	0.905266	Not significant
NAGA	-0.196338	0.144155	0.905266	Not significant
RCL1	-0.220096	0.144529	0.905266	Not significant
MASTL	0.286489	0.145015	0.905266	Not significant
SIPA1	-0.28486	0.145622	0.905266	Not significant
B3GAT3	0.202783	0.145879	0.905266	Not significant
PTMA	0.277144	0.146043	0.905266	Not significant
CSNK2A1	-0.194125	0.146051	0.905266	Not significant
SIRT5	-0.221457	0.146089	0.905266	Not significant
GNA13	0.200024	0.146395	0.905266	Not significant
DTYMK	-0.187468	0.146628	0.905266	Not significant
ELANE	-0.189422	0.146657	0.905266	Not significant
TMPPE	-0.201807	0.146762	0.905266	Not significant
SAR1B	-0.236956	0.146783	0.905266	Not significant
DNAJC1	0.235231	0.146943	0.905266	Not significant
IFI35	-0.229609	0.146976	0.905266	Not significant
TTC13	-0.269345	0.147092	0.905266	Not significant
FAM3C	0.208749	0.147178	0.905266	Not significant
ORC2	0.201318	0.147183	0.905266	Not significant
SMYD5	-0.332852	0.147331	0.905266	Not significant
WBP2	-0.196188	0.147361	0.905266	Not significant
RABL6	-0.245828	0.14741	0.905266	Not significant
ALDH16A1	-0.228868	0.147682	0.905266	Not significant
GNAQ	-0.197271	0.147796	0.905266	Not significant
SCRIB	-0.223559	0.148042	0.905266	Not significant
EHHADH	-0.264575	0.148291	0.905266	Not significant
DHX8	0.230015	0.148369	0.905266	Not significant
DRG1	-0.208597	0.148523	0.905266	Not significant
TYROBP	0.21333	0.148576	0.905266	Not significant
MRPL38	0.24127	0.148787	0.905266	Not significant
SNRPB2	-0.192116	0.148875	0.905266	Not significant
SAMD9	0.276583	0.148953	0.905266	Not significant
PRKAG1	-0.444568	0.14897	0.905266	Not significant
FAF2	0.191457	0.149215	0.905266	Not significant
HNRNPU	0.229704	0.149263	0.905266	Not significant
SCAF1	0.189513	0.149717	0.905266	Not significant
PAFAH1B3	-0.301282	0.149796	0.905266	Not significant
MCM7	0.189121	0.150348	0.905266	Not significant
CETN2	0.198174	0.150553	0.905266	Not significant
FAM91A1	0.199871	0.151214	0.905266	Not significant
GLOD4	-0.240613	0.151301	0.905266	Not significant
ETFB	-0.198989	0.151604	0.905266	Not significant
PDDC1	-0.274762	0.151664	0.905266	Not significant
UBE4A	0.245622	0.151776	0.905266	Not significant
NCDN	0.21522	0.151849	0.905266	Not significant
MYO1C	0.195188	0.151999	0.905266	Not significant
TYMP	-0.201924	0.152365	0.905266	Not significant
ADPGK	-0.206695	0.152502	0.905266	Not significant
ABCF1	0.236328	0.152573	0.905266	Not significant
S100A9	-0.182326	0.152656	0.905266	Not significant
LMAN1	0.190712	0.153352	0.905266	Not significant
REXO2	-0.211249	0.153461	0.905266	Not significant
ISG15	0.218147	0.153654	0.905266	Not significant
DPP7	-0.205222	0.153656	0.905266	Not significant
PPP6R3	-0.21817	0.153964	0.905266	Not significant
PTPN23	0.18602	0.154218	0.905266	Not significant
TNFAIP8L2	-0.229501	0.154554	0.905266	Not significant
AK6	-0.241895	0.154666	0.905266	Not significant
IRF5	-0.20827	0.154744	0.905266	Not significant
CNN2	0.184608	0.154795	0.905266	Not significant
COX17	-0.216671	0.154872	0.905266	Not significant
C1orf52	0.223005	0.155388	0.905266	Not significant
SUMO1	0.308723	0.15541	0.905266	Not significant
UCK2	-0.185077	0.155632	0.905266	Not significant
BAG3	0.208872	0.155935	0.905266	Not significant
MICALL1	0.334914	0.156032	0.905266	Not significant
EIF2B5	-0.213563	0.156037	0.905266	Not significant
BAIAP2	0.184728	0.15637	0.905266	Not significant
NSMCE2	0.181217	0.157129	0.905266	Not significant
PTRH2	0.184182	0.157245	0.905266	Not significant
COG7	0.332472	0.157455	0.905266	Not significant
DNAJA3	-0.240908	0.157948	0.905266	Not significant
VPS13C	-0.184016	0.158775	0.905266	Not significant
FKBP8	0.192675	0.158889	0.905266	Not significant
HNRNPD	0.20105	0.159064	0.905266	Not significant
COASY	-0.179143	0.159215	0.905266	Not significant
GEMIN4	0.235745	0.15931	0.905266	Not significant
TAP1	0.186644	0.159345	0.905266	Not significant
PRDX1	-0.182369	0.159347	0.905266	Not significant
HSPA5	-0.183738	0.15939	0.905266	Not significant
ACO1	-0.179765	0.159634	0.905266	Not significant
CHURC1	-0.178471	0.159648	0.905266	Not significant
NDUFS4	-0.231977	0.159741	0.905266	Not significant
HPRT1	-0.212977	0.160041	0.905266	Not significant
GPX4	0.2137	0.160135	0.905266	Not significant
TALDO1	-0.177773	0.160399	0.905266	Not significant
GPKOW	0.232948	0.160736	0.905266	Not significant
SRP9	-0.17834	0.160825	0.905266	Not significant
MRC2	-0.177972	0.160866	0.905266	Not significant
XRCC4	0.179651	0.16099	0.905266	Not significant
EARS2	-0.196612	0.161326	0.905266	Not significant
PINX1	-0.192077	0.161513	0.905266	Not significant
CRK	-0.189132	0.161589	0.905266	Not significant
LYPLAL1	-0.194127	0.161632	0.905266	Not significant
BUD31	0.177653	0.161684	0.905266	Not significant
7	-0.193873	0.161825	0.905266	Not significant
IFT74	0.180372	0.16224	0.905266	Not significant
C16orf62	0.199115	0.162261	0.905266	Not significant
PECAM1	-0.207406	0.162274	0.905266	Not significant
VLDLR	-0.294	0.162426	0.905266	Not significant
GSE1	0.206774	0.162456	0.905266	Not significant
GBP2	0.205967	0.162481	0.905266	Not significant
2	-0.185107	0.162569	0.905266	Not significant
ILF2	-0.188998	0.162655	0.905266	Not significant
SURF6	0.17627	0.162675	0.905266	Not significant
FBXO22	-0.225968	0.162784	0.905266	Not significant
DIAPH2	0.251177	0.162992	0.905266	Not significant
PDE3B	0.313316	0.163041	0.905266	Not significant
YTHDC1	-0.222564	0.163091	0.905266	Not significant
DNAJA2	-0.319477	0.163101	0.905266	Not significant
PHF10	-0.238581	0.163252	0.905266	Not significant
TRIM56	0.228937	0.163609	0.906078	Not significant
MX2	0.269924	0.163878	0.906399	Not significant
CRYL1	-0.334579	0.164684	0.907998	Not significant
PCYOX1	-0.181374	0.16483	0.907998	Not significant
CDK1	0.186705	0.164844	0.907998	Not significant
KIAA1468	0.454221	0.165032	0.907998	Not significant
SNAP91	0.178967	0.165225	0.907998	Not significant
SNRNP200	-0.180669	0.165727	0.909592	Not significant
DHRS9	-0.198337	0.16616	0.909783	Not significant
CASC4	-0.203218	0.166247	0.909783	Not significant
RAI14	0.184252	0.166398	0.909783	Not significant
TACC1	0.20808	0.166757	0.910587	Not significant
LCP2	-0.32295	0.167085	0.911217	Not significant
CTNNBL1	-0.183979	0.167615	0.91295	Not significant
GSDMD	-0.176048	0.168366	0.915535	Not significant
PREB	-0.197278	0.168516	0.915535	Not significant
CUX1	0.195096	0.168776	0.915788	Not significant
RBM42	-0.177302	0.169305	0.91613	Not significant
EIF2S2	0.184804	0.169638	0.91613	Not significant
GBA	-0.202592	0.170135	0.91613	Not significant
C9orf78	0.205116	0.170562	0.91613	Not significant
TBC1D5	0.179729	0.170696	0.91613	Not significant
AKT1	-0.230165	0.170713	0.91613	Not significant
ARHGEF7	0.186852	0.171211	0.91613	Not significant
DDT	-0.176722	0.17133	0.91613	Not significant
EIF4E	-0.172646	0.171549	0.91613	Not significant
THOC7	0.218964	0.17168	0.91613	Not significant
UNC45A	0.271834	0.171729	0.91613	Not significant
PPM1G	0.21347	0.171745	0.91613	Not significant
SRSF6	0.215883	0.171831	0.91613	Not significant
FLAD1	-0.270568	0.171893	0.91613	Not significant
LASP1	0.196401	0.172041	0.91613	Not significant
LGALS3	-0.20881	0.172542	0.917642	Not significant
RSF1	0.189127	0.17285	0.917642	Not significant
YY1	-0.173043	0.173141	0.917642	Not significant
PNP	-0.173372	0.173457	0.917642	Not significant
TPM3_P06753-2	0.436422	0.173538	0.917642	Not significant
RBPJ	0.215669	0.173608	0.917642	Not significant
LCLAT1	0.192458	0.174242	0.919441	Not significant
CDC40	-0.233636	0.174377	0.919441	Not significant
VASP	0.262601	0.174731	0.92017	Not significant
PIK3CD	0.197129	0.174944	0.92017	Not significant
TAF5	0.219331	0.17534	0.921126	Not significant
TLE3	0.268271	0.175774	0.922131	Not significant
TMEM30A	0.172761	0.176669	0.922131	Not significant
UHRF1	-0.17466	0.17693	0.922131	Not significant
UBL4A	-0.179175	0.177192	0.922131	Not significant
SART1	0.188321	0.177585	0.922131	Not significant
SARS	-0.181526	0.177678	0.922131	Not significant
EDC3	-0.209824	0.177679	0.922131	Not significant
APLP2	-0.217073	0.17779	0.922131	Not significant
RBMS2	0.211909	0.178269	0.922131	Not significant
ZNF787	0.203279	0.178348	0.922131	Not significant
RPL36A	0.181065	0.178606	0.922131	Not significant
COX5A	-0.172262	0.179219	0.922131	Not significant
BASP1	-0.178417	0.179265	0.922131	Not significant
SCAF8	0.175071	0.179503	0.922131	Not significant
OSBP	-0.169304	0.179692	0.922131	Not significant
NUP210	-0.180878	0.179705	0.922131	Not significant
PLS3	0.179566	0.179714	0.922131	Not significant
ATG4B	0.306761	0.18004	0.922131	Not significant
MAN2A1	-0.175304	0.18088	0.922131	Not significant
IDE	-0.176792	0.181403	0.922131	Not significant
RHOT2	0.177668	0.181537	0.922131	Not significant
ACOX3	-0.167505	0.182621	0.922131	Not significant
ALDH2	-0.177159	0.182874	0.922131	Not significant
C2orf49	-0.240571	0.183042	0.922131	Not significant
DDX39A	0.169088	0.183282	0.922131	Not significant
ADAP1	-0.213155	0.183389	0.922131	Not significant
EP400	0.175235	0.183778	0.922131	Not significant
SLC25A44	-0.17236	0.183791	0.922131	Not significant
SSNA1	-0.214364	0.183978	0.922131	Not significant
POLR2G	0.236279	0.184038	0.922131	Not significant
CAB39	-0.203688	0.184215	0.922131	Not significant
TMEM126A	0.263556	0.184702	0.922131	Not significant
PDCL3	-0.211339	0.184719	0.922131	Not significant
ELMOD2	0.17459	0.184898	0.922131	Not significant
YOD1	0.18418	0.185139	0.922131	Not significant
HNRNPLL	-0.174411	0.18522	0.922131	Not significant
SEC16A	0.167694	0.185246	0.922131	Not significant
BAZ1B	0.184683	0.185489	0.922131	Not significant
FGFR1OP	0.19429	0.185506	0.922131	Not significant
SP140L	0.223868	0.185769	0.922131	Not significant
MAP1S	0.16845	0.186004	0.922131	Not significant
CLASP1	0.181125	0.186065	0.922131	Not significant
ARHGAP1	-0.181902	0.186292	0.922131	Not significant
AVEN	-0.224012	0.186463	0.922131	Not significant
RANBP9	-0.174595	0.186644	0.922131	Not significant
TKT	-0.170053	0.186683	0.922131	Not significant
UFC1	-0.175147	0.18678	0.922131	Not significant
YWHAG	-0.174191	0.187109	0.922131	Not significant
NOP2	0.166855	0.187188	0.922131	Not significant
STAT3	0.174876	0.187203	0.922131	Not significant
S100A6	-0.168458	0.187281	0.922131	Not significant
ARL14EP	0.317392	0.18803	0.922131	Not significant
SLC25A11	-0.173228	0.188097	0.922131	Not significant
NUP35	0.186039	0.188494	0.922131	Not significant
TIMM8B	-0.195896	0.188526	0.922131	Not significant
OTUD4	0.175277	0.188866	0.922131	Not significant
ARPC5	-0.169639	0.189034	0.922131	Not significant
USP48	-0.24952	0.189076	0.922131	Not significant
GORASP2	-0.214647	0.189116	0.922131	Not significant
CUTA	-0.172685	0.189157	0.922131	Not significant
TUBA1C	-0.190798	0.189472	0.922131	Not significant
UNK	0.203696	0.189497	0.922131	Not significant
PDXDC1	-0.168683	0.1901	0.922131	Not significant
DHRS7B	0.179849	0.190378	0.922131	Not significant
CTSB	0.243021	0.190411	0.922131	Not significant
MOB1B	-0.240613	0.191185	0.922131	Not significant
ESYT2	0.165764	0.191255	0.922131	Not significant
SNX12	0.166897	0.191486	0.922131	Not significant
CRAT	-0.163638	0.191575	0.922131	Not significant
SPECC1	0.200714	0.191672	0.922131	Not significant
GPX7	0.174685	0.191803	0.922131	Not significant
STX3	-0.221701	0.191907	0.922131	Not significant
PPP2R1A	0.192192	0.192816	0.922131	Not significant
ACYP1	-0.17868	0.19306	0.922131	Not significant
FNTA	-0.178814	0.193431	0.922131	Not significant
CCDC25	0.164256	0.193561	0.922131	Not significant
MMP14	0.186403	0.193716	0.922131	Not significant
TPT1	-0.170503	0.194044	0.922131	Not significant
KIAA0101	0.193368	0.194087	0.922131	Not significant
CRKL	-0.196792	0.194189	0.922131	Not significant
CD99	0.199794	0.194387	0.922131	Not significant
TBC1D13	-0.164692	0.194534	0.922131	Not significant
RRP8	0.17508	0.194598	0.922131	Not significant
STIM1	-0.162731	0.194625	0.922131	Not significant
SDHB	-0.200855	0.194631	0.922131	Not significant
PSME1	-0.198834	0.194839	0.922131	Not significant
SYNRG	0.210979	0.194934	0.922131	Not significant
FAH	-0.264073	0.195243	0.922131	Not significant
CMSS1	-0.195342	0.195256	0.922131	Not significant
MBNL1	0.164073	0.195319	0.922131	Not significant
GTSE1	0.168615	0.195716	0.922131	Not significant
OASL	0.287238	0.196544	0.922131	Not significant
IMPDH2	-0.177234	0.196782	0.922131	Not significant
GPATCH11	-0.289424	0.197078	0.922131	Not significant
ABHD14B	-0.170167	0.1977	0.922131	Not significant
HMGXB4	0.224424	0.197746	0.922131	Not significant
POLR2H	-0.249374	0.19812	0.922131	Not significant
FIS1	-0.170212	0.198209	0.922131	Not significant
HACD3	-0.185615	0.198301	0.922131	Not significant
RBM6	0.163675	0.198735	0.922131	Not significant
PSIP1	0.16136	0.199018	0.922131	Not significant
SDF4	-0.244351	0.199072	0.922131	Not significant
NMT1	-0.187783	0.199185	0.922131	Not significant
ARFGAP2	-0.163212	0.199673	0.922131	Not significant
FTO	-0.169179	0.199713	0.922131	Not significant
GMDS	-0.178368	0.199823	0.922131	Not significant
HEATR5B	0.161228	0.199964	0.922131	Not significant
ZC3HAV1L	0.225755	0.200116	0.922131	Not significant
PYGL	-0.167294	0.200237	0.922131	Not significant
PPP4R2	-0.182506	0.200544	0.922131	Not significant
SEC23B	0.175543	0.200681	0.922131	Not significant
NUP54	-0.172712	0.200868	0.922131	Not significant
SPCS3	-0.180184	0.201102	0.922131	Not significant
CD70	0.165489	0.201277	0.922131	Not significant
PPIL2	-0.185371	0.201315	0.922131	Not significant
CCDC50	0.187555	0.201358	0.922131	Not significant
AHCTF1	-0.162062	0.201917	0.922131	Not significant
DDX60	0.204738	0.2022	0.922131	Not significant
NFU1	-0.158732	0.202574	0.922131	Not significant
PSMD5	0.22621	0.20258	0.922131	Not significant
VPS26A	-0.191666	0.20261	0.922131	Not significant
RAB29	-0.198855	0.20272	0.922131	Not significant
SAP30BP	-0.171619	0.202721	0.922131	Not significant
ABCD1	0.166048	0.202738	0.922131	Not significant
GAK	0.160387	0.202774	0.922131	Not significant
ARHGAP18	-0.213146	0.202799	0.922131	Not significant
GNS	-0.176568	0.202817	0.922131	Not significant
DPF2	-0.159072	0.203445	0.924007	Not significant
DCUN1D1	0.163425	0.204103	0.924918	Not significant
BLOC1S3	-0.204808	0.204104	0.924918	Not significant
ATF7IP	0.160518	0.204304	0.924918	Not significant
MAP7D1	0.161123	0.204508	0.924918	Not significant
H2AFV	-0.200268	0.204911	0.925765	Not significant
FLOT2	-0.158125	0.205588	0.92614	Not significant
HMGB3	0.23245	0.206231	0.92614	Not significant
SNRPA	0.164667	0.206375	0.92614	Not significant
CTSH	-0.163995	0.206435	0.92614	Not significant
H1FX	-0.164482	0.206738	0.92614	Not significant
PDCL	0.174722	0.207119	0.92614	Not significant
KIF23	0.178701	0.207172	0.92614	Not significant
NSDHL	-0.211019	0.207296	0.92614	Not significant
GALT	-0.183254	0.207428	0.92614	Not significant
ZNF217	-0.193982	0.207568	0.92614	Not significant
NDUFA8	-0.18911	0.207619	0.92614	Not significant
SIRT6	0.161878	0.207659	0.92614	Not significant
YWHAB	-0.207369	0.208284	0.92614	Not significant
NUCB1	0.178825	0.209366	0.92614	Not significant
TRAPPC4	0.176829	0.20946	0.92614	Not significant
P2RX4	0.201768	0.209518	0.92614	Not significant
WARS	-0.193634	0.209797	0.92614	Not significant
CARD9	-0.184313	0.210426	0.92614	Not significant
ETF1	-0.190893	0.210545	0.92614	Not significant
DCPS	-0.169042	0.210556	0.92614	Not significant
ITGB1	-0.213303	0.210836	0.92614	Not significant
ATP7B	-0.210902	0.210928	0.92614	Not significant
IKBKG	0.1573	0.211138	0.92614	Not significant
EXOC2	-0.221581	0.211294	0.92614	Not significant
RIC8A	-0.181086	0.211649	0.92614	Not significant
RPS29	0.1682	0.211764	0.92614	Not significant
NADSYN1	-0.21393	0.211927	0.92614	Not significant
GSS	-0.178541	0.21194	0.92614	Not significant
ACSF3	0.276132	0.212094	0.92614	Not significant
BECN1	-0.222396	0.212506	0.92614	Not significant
SYPL1	-0.180663	0.212951	0.92614	Not significant
COPS7B	-0.165471	0.213286	0.92614	Not significant
EPS15	-0.155024	0.213382	0.92614	Not significant
CDK5RAP2	-0.163169	0.213487	0.92614	Not significant
GDAP1	-0.238971	0.21369	0.92614	Not significant
NAPRT	-0.172193	0.214153	0.92614	Not significant
SMAP2	-0.164696	0.214407	0.92614	Not significant
HNRNPA3	0.20208	0.214835	0.92614	Not significant
PPP6R1	0.177322	0.214911	0.92614	Not significant
RALBP1	-0.160763	0.215116	0.92614	Not significant
TERF2	0.1847	0.215236	0.92614	Not significant
ATL3	-0.183125	0.215344	0.92614	Not significant
PRKD2	0.178817	0.215435	0.92614	Not significant
DKC1	0.178102	0.215437	0.92614	Not significant
FAM192A	-0.15886	0.21563	0.92614	Not significant
DLST	-0.177671	0.2157	0.92614	Not significant
NDUFA9	-0.160148	0.215758	0.92614	Not significant
ZCCHC3	0.166977	0.215771	0.92614	Not significant
GMPPB	0.201748	0.215805	0.92614	Not significant
QPRT	-0.172321	0.215982	0.92614	Not significant
GDI1	-0.202872	0.216181	0.92614	Not significant
TXNDC17	-0.206422	0.216214	0.92614	Not significant
TCEB3	0.165642	0.216695	0.926323	Not significant
UBE2J1	0.155558	0.217382	0.926323	Not significant
DDX19A	0.154913	0.21758	0.926323	Not significant
CNOT10	-0.196033	0.217804	0.926323	Not significant
POLE4	-0.17141	0.217842	0.926323	Not significant
RTN1	-0.211199	0.217956	0.926323	Not significant
TAGLN2	0.172305	0.218092	0.926323	Not significant
PPA1	-0.174692	0.218185	0.926323	Not significant
EFR3A	-0.28518	0.218655	0.926323	Not significant
TBC1D9B	0.168953	0.218754	0.926323	Not significant
RIN1	0.199151	0.218804	0.926323	Not significant
NSUN5	0.16418	0.218935	0.926323	Not significant
FAU	0.159562	0.219666	0.926323	Not significant
AP3S1	0.164347	0.219781	0.926323	Not significant
BPNT1	-0.16613	0.219801	0.926323	Not significant
MTHFD2	-0.228237	0.220171	0.926323	Not significant
SMARCAD1	0.196544	0.220798	0.926323	Not significant
RAB24	-0.15419	0.22104	0.926323	Not significant
MRPS36	0.167378	0.22116	0.926323	Not significant
DIDO1	0.174528	0.221346	0.926323	Not significant
UBFD1	-0.164573	0.221457	0.926323	Not significant
MRPS7	-0.15665	0.22149	0.926323	Not significant
ECHS1	-0.159815	0.22175	0.926323	Not significant
PSMB6	-0.185248	0.221783	0.926323	Not significant
HMGCS1	0.156228	0.221881	0.926323	Not significant
VDAC3	-0.16947	0.222333	0.926323	Not significant
GNL2	-0.155456	0.222344	0.926323	Not significant
TXLNG	0.151962	0.222463	0.926323	Not significant
ZKSCAN1	0.161839	0.222939	0.926323	Not significant
DLGAP5	0.161857	0.223097	0.926323	Not significant
TMED5	-0.16335	0.223244	0.926323	Not significant
VIMP	0.2065	0.223578	0.926323	Not significant
NUP98	-0.153488	0.224268	0.926323	Not significant
TLK2	0.152994	0.224484	0.926323	Not significant
NSUN4	-0.186106	0.22464	0.926323	Not significant
ZMPSTE24	-0.157871	0.224702	0.926323	Not significant
EDC4	0.152972	0.224747	0.926323	Not significant
HINT2	-0.152131	0.224749	0.926323	Not significant
MYL12B	-0.167702	0.224933	0.926323	Not significant
RPS6KA2	-0.158166	0.225002	0.926323	Not significant
ARHGAP26	0.164249	0.225676	0.926323	Not significant
KIF4A	-0.151604	0.226019	0.926323	Not significant
PIK3AP1	0.173617	0.226059	0.926323	Not significant
RPL7	-0.155983	0.226337	0.926323	Not significant
FEN1	0.188948	0.226461	0.926323	Not significant
ARHGAP17	0.183867	0.226539	0.926323	Not significant
ATP5D	-0.171227	0.226579	0.926323	Not significant
Uncharacterized protein FLJ45252 OS=Homo sapiens	0.165231	0.226617	0.926323	Not significant
MRPL18	-0.189689	0.227154	0.927634	Not significant
HIST2H3A	0.18962	0.228047	0.928978	Not significant
SLC1A5	-0.162036	0.228732	0.928978	Not significant
GOT2	-0.153951	0.22885	0.928978	Not significant
GABPB1	0.168759	0.228955	0.928978	Not significant
ZBTB7A	0.245994	0.228989	0.928978	Not significant
NUP153	0.178453	0.229065	0.928978	Not significant
GSTK1	-0.156706	0.229285	0.928978	Not significant
ADPRHL2	0.169437	0.229542	0.928978	Not significant
SNX8	0.251569	0.229617	0.928978	Not significant
UBXN8	-0.193335	0.229899	0.928978	Not significant
VPS37A	-0.150205	0.230074	0.928978	Not significant
C12orf43	-0.155534	0.23008	0.928978	Not significant
RAB33A	-0.149932	0.231097	0.930877	Not significant
ISOC1	-0.159934	0.231271	0.930877	Not significant
HCK	0.205361	0.231392	0.930877	Not significant
ACAT2	0.150323	0.231418	0.930877	Not significant
CIAO1	0.165268	0.232083	0.932145	Not significant
SUN2	0.170463	0.232294	0.932145	Not significant
SNX17	-0.237955	0.232579	0.932145	Not significant
PPP2R5A	-0.149206	0.232602	0.932145	Not significant
ARAF	0.162354	0.233185	0.933339	Not significant
ZNF512	0.155169	0.233376	0.933339	Not significant
RAB10	-0.226083	0.233552	0.933339	Not significant
DCK	-0.15758	0.23378	0.933381	Not significant
MTMR6	-0.149487	0.23432	0.934668	Not significant
CSE1L	-0.213146	0.23519	0.937268	Not significant
CTSS	-0.17562	0.235544	0.937365	Not significant
NT5C2	0.149527	0.235654	0.937365	Not significant
COLGALT1	-0.153966	0.236257	0.937365	Not significant
ST14	-0.150494	0.23638	0.937365	Not significant
GBP4	0.192635	0.236477	0.937365	Not significant
NXN	-0.157414	0.238089	0.937365	Not significant
SORD	-0.145684	0.238167	0.937365	Not significant
GRSF1	0.151618	0.238229	0.937365	Not significant
RSRC2	-0.208419	0.23832	0.937365	Not significant
RPL38	-0.166128	0.238358	0.937365	Not significant
OGFOD1	-0.158808	0.238439	0.937365	Not significant
IRS2	-0.166891	0.238999	0.937365	Not significant
NFS1	0.181299	0.239053	0.937365	Not significant
LIMD1	-0.152253	0.239111	0.937365	Not significant
ADA	-0.158408	0.239412	0.937365	Not significant
FADS2	-0.188706	0.239425	0.937365	Not significant
IRAK3	-0.261074	0.239453	0.937365	Not significant
ADAM10	-0.164249	0.239564	0.937365	Not significant
CERS6	-0.171306	0.239733	0.937365	Not significant
CC2D1A	0.15126	0.239922	0.937365	Not significant
CKAP2	0.14887	0.240166	0.937365	Not significant
KIN	0.146406	0.240216	0.937365	Not significant
CYCS	0.148012	0.240561	0.937365	Not significant
ME2	-0.181643	0.24079	0.937365	Not significant
F5	-0.225281	0.241168	0.937365	Not significant
CD74	-0.188654	0.241424	0.937365	Not significant
CMAS	-0.19733	0.242106	0.937365	Not significant
NUP62	-0.214929	0.24214	0.937365	Not significant
RHOG	-0.151113	0.242563	0.937365	Not significant
ABHD12	-0.165132	0.242915	0.937365	Not significant
LRRC47	-0.148824	0.243038	0.937365	Not significant
ARSB	-0.182159	0.243251	0.937365	Not significant
SEC24A	-0.147162	0.243389	0.937365	Not significant
SLC2A5	-0.145453	0.243389	0.937365	Not significant
CTU2	0.157864	0.243402	0.937365	Not significant
COL9A2	0.15325	0.244042	0.937365	Not significant
NELFCD	0.196473	0.244203	0.937365	Not significant
SPG21	0.177668	0.244288	0.937365	Not significant
NDUFA5	-0.185411	0.24489	0.937365	Not significant
WDR75	-0.204802	0.24493	0.937365	Not significant
NDUFV2	-0.166746	0.24495	0.937365	Not significant
TMED8	-0.194412	0.245116	0.937365	Not significant
AGPS	-0.143703	0.245172	0.937365	Not significant
LLPH	0.143571	0.245288	0.937365	Not significant
SERPINB1	-0.166415	0.245513	0.937365	Not significant
EIF4A3	-0.153944	0.245634	0.937365	Not significant
NELFE	0.165634	0.24565	0.937365	Not significant
GPHN	-0.1434	0.246027	0.937365	Not significant
NMRAL1	-0.15497	0.246074	0.937365	Not significant
OAT	-0.150408	0.24635	0.937365	Not significant
AARSD1	-0.168126	0.246353	0.937365	Not significant
HK3	0.155898	0.24686	0.938461	Not significant
RAB7A	-0.14422	0.247618	0.939321	Not significant
RMND1	-0.195072	0.247866	0.939321	Not significant
DCP1A	0.146926	0.248431	0.939321	Not significant
NOLC1	-0.165335	0.248538	0.939321	Not significant
ATL2	0.149116	0.248781	0.939321	Not significant
C1QBP	-0.202737	0.248952	0.939321	Not significant
GTF2F2	-0.151511	0.248968	0.939321	Not significant
IMPA2	-0.147083	0.24918	0.939321	Not significant
STX5	0.154336	0.249468	0.939321	Not significant
FAM120B	0.305836	0.249626	0.939321	Not significant
PDLIM7	0.174691	0.249843	0.939321	Not significant
MRPS27	-0.16084	0.249876	0.939321	Not significant
EIF3K	0.149082	0.249931	0.939321	Not significant
SCAF4	0.158368	0.250622	0.94004	Not significant
GM2A	-0.152009	0.251428	0.94004	Not significant
SLC30A9	0.179501	0.251766	0.94004	Not significant
CEP128	-0.264227	0.251774	0.94004	Not significant
AKR7A2	-0.166122	0.251919	0.94004	Not significant
AKAP17A	-0.145612	0.252114	0.94004	Not significant
MAPK3	0.143119	0.252126	0.94004	Not significant
MRPS34	0.179375	0.252292	0.94004	Not significant
LMNA	0.191303	0.252458	0.94004	Not significant
AP1G2	0.171006	0.252524	0.94004	Not significant
SMAP1	0.188281	0.252532	0.94004	Not significant
TIAL1	0.224482	0.253096	0.94049	Not significant
HELLS	0.153015	0.253154	0.94049	Not significant
ABCF2	-0.147562	0.253371	0.94049	Not significant
IMMT	0.206688	0.25365	0.94049	Not significant
ILK	0.142914	0.253748	0.94049	Not significant
DUSP3	-0.162886	0.254868	0.942471	Not significant
PPP2R1B	0.153008	0.254971	0.942471	Not significant
RPS15	-0.318507	0.254994	0.942471	Not significant
ATP5J2	-0.152161	0.257169	0.942471	Not significant
HSPA14	-0.150254	0.257347	0.942471	Not significant
EBNA1BP2	-0.144035	0.257517	0.942471	Not significant
RPS11	0.181913	0.25754	0.942471	Not significant
UTP14C	0.1465	0.257627	0.942471	Not significant
ATAD3B	0.160396	0.257672	0.942471	Not significant
RPA1	-0.145714	0.258152	0.942471	Not significant
RXRB	-0.141971	0.258161	0.942471	Not significant
NMI	-0.153934	0.25819	0.942471	Not significant
SMS	-0.175229	0.258385	0.942471	Not significant
FAM175B	-0.148948	0.258672	0.942471	Not significant
CYB5R3	-0.139518	0.258689	0.942471	Not significant
TADA3	0.169413	0.259063	0.942471	Not significant
LRRC14	-0.186769	0.259147	0.942471	Not significant
MYBBP1A	0.159996	0.259914	0.942471	Not significant
CPQ	0.188905	0.26006	0.942471	Not significant
DIP2B	-0.230843	0.260214	0.942471	Not significant
WDR48	-0.195736	0.260333	0.942471	Not significant
HSPH1	-0.156202	0.260477	0.942471	Not significant
CTSC	-0.147832	0.261583	0.942471	Not significant
NAA30	0.140888	0.261787	0.942471	Not significant
TACC3	0.14927	0.262292	0.942471	Not significant
ACSS2	0.143772	0.262305	0.942471	Not significant
HECTD1	0.208476	0.26236	0.942471	Not significant
PGRMC2	-0.140109	0.262615	0.942471	Not significant
UQCRFS1P1	-0.150726	0.26262	0.942471	Not significant
SEC13	-0.167778	0.26264	0.942471	Not significant
SLC25A13	0.161064	0.263041	0.942471	Not significant
CPNE3	-0.142368	0.263203	0.942471	Not significant
NUP37	-0.144349	0.26321	0.942471	Not significant
USP19	0.148209	0.263282	0.942471	Not significant
NCF4	-0.210378	0.263658	0.942471	Not significant
LTF	-0.196233	0.263855	0.942471	Not significant
C17orf62	-0.287394	0.263909	0.942471	Not significant
FAM136A	0.170769	0.263983	0.942471	Not significant
RPL37A	0.14824	0.264437	0.942471	Not significant
NMNAT1	-0.143139	0.264501	0.942471	Not significant
SPEN	0.145769	0.265121	0.942471	Not significant
TRAPPC3	-0.195922	0.265361	0.942471	Not significant
EIF4G2	0.150486	0.265476	0.942471	Not significant
PIGS	-0.142113	0.265639	0.942471	Not significant
THOP1	-0.142925	0.265794	0.942471	Not significant
UBAC1	-0.152112	0.265829	0.942471	Not significant
LTV1	0.142771	0.265838	0.942471	Not significant
PAM16	-0.195165	0.265983	0.942471	Not significant
PRPF19	0.138766	0.26611	0.942471	Not significant
CYB5B	-0.172428	0.266466	0.942471	Not significant
TMED3	-0.176879	0.266898	0.942471	Not significant
MTCH1	0.177477	0.266972	0.942471	Not significant
CRLF3	0.194676	0.267004	0.942471	Not significant
PXN	0.149162	0.267621	0.942471	Not significant
CCT6A	0.188702	0.267726	0.942471	Not significant
OGFOD3	-0.151491	0.267844	0.942471	Not significant
LYRM7	-0.144438	0.267948	0.942471	Not significant
ZDHHC3	-0.143289	0.268041	0.942471	Not significant
POLR1E	-0.146796	0.268239	0.942471	Not significant
NECTIN2	-0.186435	0.268276	0.942471	Not significant
RECQL	0.166371	0.268404	0.942471	Not significant
SMNDC1	-0.143106	0.268979	0.942471	Not significant
NVL	0.146908	0.26905	0.942471	Not significant
TOR4A	-0.162628	0.269268	0.942471	Not significant
RPS10	-0.142006	0.269314	0.942471	Not significant
HSPD1	0.211257	0.26952	0.942471	Not significant
NXF1	0.168323	0.269693	0.942471	Not significant
GDAP2	0.257139	0.269879	0.942471	Not significant
MCEMP1	0.14686	0.269956	0.942471	Not significant
KPNB1	-0.146378	0.270134	0.942471	Not significant
DHPS	-0.150891	0.270214	0.942471	Not significant
MOGS	-0.136093	0.270291	0.942471	Not significant
ATP5C1	-0.164907	0.270313	0.942471	Not significant
DNAJB3	0.252881	0.270758	0.943257	Not significant
MRPL14	0.163903	0.271157	0.943882	Not significant
AAAS	0.176543	0.271629	0.944193	Not significant
ETHE1	-0.154556	0.271687	0.944193	Not significant
TP53BP1	0.15064	0.272592	0.944274	Not significant
ADNP	0.178427	0.272593	0.944274	Not significant
OSBPL9	0.180163	0.272975	0.944274	Not significant
CAMK1D	-0.278228	0.273017	0.944274	Not significant
TRAF2	0.145242	0.273044	0.944274	Not significant
NOB1	0.144365	0.273357	0.944274	Not significant
ADGRL3	0.135343	0.273496	0.944274	Not significant
UBLCP1	-0.163323	0.273672	0.944274	Not significant
ANXA2	0.135698	0.273825	0.944274	Not significant
KIF3B	-0.139292	0.27391	0.944274	Not significant
FPGS	-0.205279	0.274211	0.944554	Not significant
EIF5B	-0.135765	0.274626	0.945224	Not significant
PGAM5	-0.167746	0.274854	0.945251	Not significant
BPTF	0.136833	0.27574	0.94745	Not significant
TDRD7	0.164491	0.276082	0.94745	Not significant
ASL	-0.171768	0.276155	0.94745	Not significant
H2AFX	-0.136619	0.276516	0.947928	Not significant
ARPC2	-0.157136	0.276771	0.948045	Not significant
ADAM15	-0.193544	0.277116	0.948472	Not significant
GNPDA1	-0.136215	0.277574	0.948925	Not significant
CDK7	-0.13675	0.277691	0.948925	Not significant
RPL6	0.156236	0.277964	0.949101	Not significant
RABL3	-0.138264	0.278645	0.950672	Not significant
MLEC	-0.134641	0.27911	0.9515	Not significant
STAM	-0.196531	0.279528	0.952009	Not significant
BRI3BP	-0.208095	0.279703	0.952009	Not significant
RXRA	-0.153979	0.280524	0.952057	Not significant
NAA25	-0.181499	0.280583	0.952057	Not significant
DYNLL1	0.449663	0.280726	0.952057	Not significant
CUL5	-0.145433	0.281162	0.952057	Not significant
NME2	-0.133743	0.281434	0.952057	Not significant
IMP4	-0.142104	0.282132	0.952057	Not significant
TOR1AIP1	-0.308172	0.282396	0.952057	Not significant
COMMD8	-0.1337	0.282466	0.952057	Not significant
RPS27	0.154295	0.282495	0.952057	Not significant
GHITM	-0.186348	0.282674	0.952057	Not significant
ILVBL	-0.135701	0.282755	0.952057	Not significant
HYOU1	-0.133652	0.282786	0.952057	Not significant
NUP155	0.16264	0.282845	0.952057	Not significant
DIMT1	-0.136925	0.282945	0.952057	Not significant
PSMC1	-0.14814	0.283044	0.952057	Not significant
SLC22A18	-0.138687	0.283704	0.95276	Not significant
PSMB3	-0.131246	0.284456	0.95276	Not significant
TK1	-0.234998	0.284714	0.95276	Not significant
GID8	-0.19245	0.284783	0.95276	Not significant
RAN	0.131377	0.284811	0.95276	Not significant
AKAP9	0.172563	0.284854	0.95276	Not significant
HEBP1	-0.16878	0.284959	0.95276	Not significant
PFDN4	-0.142777	0.28509	0.95276	Not significant
PCYT1A	-0.147464	0.285611	0.95276	Not significant
DPM3	-0.147267	0.28597	0.95276	Not significant
SETD3	-0.145707	0.286721	0.95276	Not significant
UBR1	-0.134237	0.286821	0.95276	Not significant
SRRM2	0.150288	0.286926	0.95276	Not significant
PARK7	-0.139351	0.287352	0.95276	Not significant
METTL14	-0.183714	0.287492	0.95276	Not significant
MESDC2	-0.145312	0.2878	0.95276	Not significant
RBM22	0.131849	0.287911	0.95276	Not significant
UTP3	0.153223	0.287992	0.95276	Not significant
BICD2	-0.152433	0.288232	0.95276	Not significant
VAPA	0.13939	0.288346	0.95276	Not significant
SGK3	-0.130127	0.288584	0.95276	Not significant
KIFC1	0.133539	0.288776	0.95276	Not significant
ELP4	-0.22571	0.288906	0.95276	Not significant
SPR	0.183465	0.289056	0.95276	Not significant
QSOX2	0.178576	0.289156	0.95276	Not significant
SMN1	0.135214	0.289651	0.95276	Not significant
EIF1AY	-0.144908	0.289656	0.95276	Not significant
THOC5	-0.137673	0.289678	0.95276	Not significant
HELZ2	0.157229	0.289697	0.95276	Not significant
PSMA1	-0.138821	0.289999	0.95276	Not significant
TUBB	0.160611	0.29023	0.95276	Not significant
NCF2	-0.193832	0.29037	0.95276	Not significant
RPS12	-0.172406	0.290578	0.95276	Not significant
TSPYL5	0.161375	0.291539	0.954423	Not significant
RBM19	-0.134719	0.291539	0.954423	Not significant
RPL35A	-0.131869	0.291753	0.954423	Not significant
CNOT6L	0.134423	0.292194	0.954705	Not significant
IVD	-0.144288	0.292308	0.954705	Not significant
PITPNA	0.165614	0.292511	0.954705	Not significant
ALYREF	-0.134462	0.292887	0.954705	Not significant
RBM34	-0.13214	0.292951	0.954705	Not significant
TMF1	0.14066	0.293537	0.955386	Not significant
CPD	-0.144734	0.293904	0.955386	Not significant
BDH2	-0.138666	0.294203	0.955386	Not significant
ERO1A	-0.189436	0.294207	0.955386	Not significant
3	-0.226406	0.294402	0.955386	Not significant
UGDH	-0.133983	0.29469	0.955386	Not significant
PEX14	-0.139955	0.294718	0.955386	Not significant
DIS3L2	0.132873	0.295879	0.957083	Not significant
DEK	0.138285	0.295887	0.957083	Not significant
GANAB	-0.154065	0.296206	0.957083	Not significant
MTFP1	-0.147082	0.29623	0.957083	Not significant
CDK2	-0.132668	0.296712	0.957083	Not significant
ANXA1	0.127489	0.29723	0.957083	Not significant
PYROXD1	-0.158587	0.297372	0.957083	Not significant
TAB2	0.19667	0.297522	0.957083	Not significant
COG1	0.168566	0.297575	0.957083	Not significant
N6AMT1	-0.182161	0.297641	0.957083	Not significant
LUZP1	0.153911	0.297894	0.957083	Not significant
WDR36	-0.161855	0.298193	0.957083	Not significant
UBE2O	-0.138835	0.2984	0.957083	Not significant
PFDN2	0.163055	0.299169	0.957083	Not significant
RPL18A	-0.127694	0.299575	0.957083	Not significant
TPM1	-0.150278	0.29979	0.957083	Not significant
PPCS	-0.127297	0.30006	0.957083	Not significant
GRWD1	-0.133388	0.300065	0.957083	Not significant
BAP1	-0.165441	0.300142	0.957083	Not significant
ITGAM	0.18813	0.300357	0.957083	Not significant
GIT2	0.138159	0.300392	0.957083	Not significant
UBXN1	-0.184451	0.300893	0.957083	Not significant
COMMD5	0.149858	0.301238	0.957083	Not significant
MAPRE2	0.148902	0.301383	0.957083	Not significant
SLC25A12	-0.129427	0.301603	0.957083	Not significant
DPH6	0.231265	0.301762	0.957083	Not significant
UBR5	0.154498	0.302293	0.957083	Not significant
BORCS7	0.140587	0.302628	0.957083	Not significant
RDX	-0.143425	0.302996	0.957083	Not significant
TCEB2	-0.131969	0.303085	0.957083	Not significant
PABPC3	0.161565	0.303174	0.957083	Not significant
COPS8	-0.135787	0.303267	0.957083	Not significant
ACAD9	-0.168977	0.303851	0.957083	Not significant
POLR2A	-0.130115	0.304417	0.957083	Not significant
VPS36	0.184664	0.3048	0.957083	Not significant
MYO1F	0.150489	0.304844	0.957083	Not significant
CTR9	-0.143151	0.305074	0.957083	Not significant
CLK3	0.18814	0.305177	0.957083	Not significant
NUDCD1	-0.126897	0.305563	0.957083	Not significant
FUBP1	0.352623	0.305571	0.957083	Not significant
TIMM50	-0.129781	0.305668	0.957083	Not significant
QDPR	-0.158892	0.305702	0.957083	Not significant
ILF3	0.140777	0.305751	0.957083	Not significant
MYL6	0.132066	0.305947	0.957083	Not significant
TRMT112	-0.165858	0.306443	0.957083	Not significant
PSMA7	-0.128463	0.30649	0.957083	Not significant
TCIRG1	-0.151062	0.306709	0.957083	Not significant
GRK2	-0.128713	0.306803	0.957083	Not significant
DNAJC3	0.147185	0.306923	0.957083	Not significant
MRPL46	-0.280252	0.307169	0.957083	Not significant
MRPL39	-0.13497	0.307236	0.957083	Not significant
KHSRP	0.127404	0.307391	0.957083	Not significant
MBD3	0.154785	0.307408	0.957083	Not significant
SIKE1	-0.127981	0.307907	0.957083	Not significant
ZNF384	-0.140347	0.308071	0.957083	Not significant
NAAA	0.403133	0.308126	0.957083	Not significant
HECTD3	0.152378	0.308622	0.957083	Not significant
PLEKHF2	0.175628	0.308726	0.957083	Not significant
NME3	-0.135137	0.309076	0.957083	Not significant
HEXA	-0.135443	0.309417	0.957083	Not significant
C11orf98	-0.150695	0.309742	0.957083	Not significant
KIAA0196	0.132117	0.309931	0.957083	Not significant
RILPL2	0.129065	0.310101	0.957083	Not significant
PDAP1	-0.127768	0.310343	0.957083	Not significant
WDFY4	0.139436	0.310377	0.957083	Not significant
PPIL4	-0.130874	0.310407	0.957083	Not significant
STT3B	-0.13397	0.31054	0.957083	Not significant
SH3KBP1	-0.143905	0.310544	0.957083	Not significant
SKIV2L	0.167863	0.310646	0.957083	Not significant
STRN	-0.124831	0.310851	0.957083	Not significant
TOR1AIP1_Q5JTV8-3	-0.195376	0.311152	0.957146	Not significant
MRPS23	-0.133207	0.311318	0.957146	Not significant
STAU2	0.138457	0.311657	0.957257	Not significant
AIM1	0.188827	0.3118	0.957257	Not significant
SNRPE	-0.141884	0.312951	0.960104	Not significant
EP300	-0.148064	0.313387	0.960133	Not significant
PPP1CB	-0.129318	0.313408	0.960133	Not significant
SCAMP2	0.146383	0.313768	0.960198	Not significant
MTA1	0.127037	0.314415	0.960198	Not significant
DHX29	0.12259	0.315028	0.960198	Not significant
LBR	-0.153187	0.315331	0.960198	Not significant
HSPA8	-0.144758	0.315491	0.960198	Not significant
UROD	0.169856	0.315557	0.960198	Not significant
TOMM70	0.129105	0.315625	0.960198	Not significant
FKBP3	0.186943	0.315741	0.960198	Not significant
ATP6V1C1	-0.126351	0.315836	0.960198	Not significant
GNL3L	0.135705	0.316043	0.960198	Not significant
RMDN1	-0.141324	0.316211	0.960198	Not significant
TMOD1	-0.136174	0.316405	0.960198	Not significant
NUP58	0.132656	0.316438	0.960198	Not significant
MSRA	0.13974	0.316561	0.960198	Not significant
ITGAL	-0.125425	0.317475	0.960512	Not significant
WDHD1	-0.123354	0.317497	0.960512	Not significant
FAM32A	-0.170265	0.317759	0.960512	Not significant
SPTLC1	0.130604	0.317875	0.960512	Not significant
WDR55	-0.129674	0.318489	0.960512	Not significant
VAMP8	0.349654	0.318662	0.960512	Not significant
BANK1	0.161165	0.318673	0.960512	Not significant
ACLY	0.166743	0.318786	0.960512	Not significant
HSD17B11	-0.156882	0.318793	0.960512	Not significant
C21orf59	-0.130068	0.319179	0.960512	Not significant
RBBP6	0.121986	0.319303	0.960512	Not significant
SEPT7	-0.127321	0.319515	0.960512	Not significant
CAPZB	0.128125	0.319574	0.960512	Not significant
TDP2	0.140532	0.319836	0.960628	Not significant
CBFB	0.169083	0.32071	0.960966	Not significant
BCAP31	-0.127391	0.321016	0.960966	Not significant
ABCC1	0.183324	0.321242	0.960966	Not significant
KPNA3	-0.201027	0.321698	0.960966	Not significant
RELL1	0.133174	0.321961	0.960966	Not significant
CTCF	0.154991	0.322254	0.960966	Not significant
ACTR2	0.14902	0.322724	0.960966	Not significant
KIAA1524	-0.212528	0.323357	0.960966	Not significant
PGM1	-0.131404	0.323458	0.960966	Not significant
RABGGTB	-0.12605	0.323635	0.960966	Not significant
TXNDC12	-0.140127	0.32371	0.960966	Not significant
MTMR14	0.120929	0.323805	0.960966	Not significant
PTPN18	-0.132612	0.323844	0.960966	Not significant
PAG1	0.147498	0.324061	0.960966	Not significant
RSU1	-0.129293	0.324321	0.960966	Not significant
NR3C2	-0.130154	0.324354	0.960966	Not significant
MLYCD	0.133505	0.324573	0.960966	Not significant
HSPA13	-0.15532	0.324597	0.960966	Not significant
MRPL12	-0.191986	0.324662	0.960966	Not significant
UBE4B	0.171049	0.324724	0.960966	Not significant
DHRS4	0.162281	0.324875	0.960966	Not significant
NO66	-0.135658	0.32505	0.960966	Not significant
PSMC5	-0.120494	0.325278	0.960966	Not significant
SP100	0.174183	0.325786	0.960966	Not significant
MAX	0.146655	0.325795	0.960966	Not significant
EMC8	0.121218	0.325911	0.960966	Not significant
NDUFA7	-0.132177	0.326052	0.960966	Not significant
MIB1	0.12078	0.326525	0.960966	Not significant
PROSC	-0.121857	0.326539	0.960966	Not significant
ACTR1A	-0.133191	0.326666	0.960966	Not significant
TMEM109	0.181101	0.327221	0.961298	Not significant
UBE2B	0.137725	0.327226	0.961298	Not significant
SMIM20	0.134665	0.329373	0.965661	Not significant
TRIM22	-0.218849	0.329378	0.965661	Not significant
DOCK10	0.119418	0.329697	0.965661	Not significant
PLOD1	-0.148865	0.329875	0.965661	Not significant
TIPIN	0.13354	0.330069	0.965661	Not significant
SRSF1	-0.130568	0.33038	0.965661	Not significant
HNRNPA2B1	-0.127572	0.330893	0.965661	Not significant
PUS3	0.11986	0.330954	0.965661	Not significant
MAT2A	-0.140818	0.331126	0.965661	Not significant
AP2A2	-0.146188	0.331201	0.965661	Not significant
CYFIP1	-0.119571	0.331227	0.965661	Not significant
ABCB10	0.13199	0.331412	0.965661	Not significant
DNAJC10	-0.123333	0.332157	0.966222	Not significant
ANXA4	-0.127151	0.332378	0.966222	Not significant
UQCRB	0.194503	0.332408	0.966222	Not significant
TRA2B	-0.121147	0.332505	0.966222	Not significant
NAA35	-0.30659	0.333052	0.967159	Not significant
POLE3	-0.127303	0.333517	0.967853	Not significant
POLR1B	-0.127653	0.33391	0.96806	Not significant
DAB2	0.125944	0.334205	0.96806	Not significant
WARS2	0.222099	0.334488	0.96806	Not significant
FCER1G	0.142144	0.334694	0.96806	Not significant
STMN1	-0.135269	0.334903	0.96806	Not significant
MMP9	0.233174	0.33581	0.96806	Not significant
ALDH6A1	0.141361	0.336021	0.96806	Not significant
TARBP1	0.177394	0.336259	0.96806	Not significant
CSDE1	0.130478	0.336471	0.96806	Not significant
HTT	0.144488	0.336643	0.96806	Not significant
DBR1	-0.144659	0.33669	0.96806	Not significant
TCEA1	-0.124796	0.337571	0.96806	Not significant
SSH3	0.160336	0.33761	0.96806	Not significant
PLP2	-0.217566	0.33781	0.96806	Not significant
TWF2	-0.119858	0.337881	0.96806	Not significant
PDS5A	-0.165856	0.338054	0.96806	Not significant
ECHDC1	-0.138229	0.3387	0.96806	Not significant
CLYBL	-0.175774	0.33926	0.96806	Not significant
SOD1	0.145492	0.339377	0.96806	Not significant
CALU	0.122675	0.339996	0.96806	Not significant
RNF113A	-0.144623	0.340226	0.96806	Not significant
AKR1A1	-0.126447	0.340272	0.96806	Not significant
RSBN1L	-0.128156	0.340274	0.96806	Not significant
SCPEP1	-0.117454	0.340505	0.96806	Not significant
ERAP1	-0.125891	0.340596	0.96806	Not significant
SDCBP	0.148944	0.340706	0.96806	Not significant
RSBN1	-0.11952	0.340719	0.96806	Not significant
SSRP1	-0.115988	0.340947	0.96806	Not significant
MIF	0.12694	0.340979	0.96806	Not significant
GUK1	-0.124964	0.341312	0.96806	Not significant
EIF5A	-0.140764	0.341462	0.96806	Not significant
HIBCH	-0.13038	0.341538	0.96806	Not significant
MIOS	-0.125844	0.341568	0.96806	Not significant
CPT1A	-0.135415	0.341953	0.96806	Not significant
CD38	-0.127746	0.34199	0.96806	Not significant
BAG2	-0.118403	0.342468	0.96806	Not significant
ERP44	-0.122669	0.342628	0.96806	Not significant
ACTN4	-0.117235	0.342669	0.96806	Not significant
PSTPIP2	0.122816	0.342711	0.96806	Not significant
SRGN	-0.116428	0.342821	0.96806	Not significant
MRPL1	0.118031	0.343001	0.96806	Not significant
RPL15	-0.116173	0.343153	0.96806	Not significant
RNF14	-0.146516	0.343365	0.96806	Not significant
HOXA10	0.236245	0.343941	0.96806	Not significant
CTPS2	0.116352	0.344004	0.96806	Not significant
STAMBP	0.119336	0.344108	0.96806	Not significant
DFFA	0.117785	0.344189	0.96806	Not significant
FAM98A	-0.131401	0.344574	0.968508	Not significant
HNRNPH2	0.160808	0.345314	0.969951	Not significant
CORO1C	-0.118113	0.346498	0.970589	Not significant
POU2F1	-0.117666	0.346608	0.970589	Not significant
CRNKL1	-0.128082	0.346684	0.970589	Not significant
TDP1	-0.11895	0.347831	0.970589	Not significant
CHMP2A	-0.129167	0.347923	0.970589	Not significant
NSFL1C	-0.126632	0.348579	0.970589	Not significant
CPM	-0.126995	0.349126	0.970589	Not significant
SNIP1	0.122398	0.349297	0.970589	Not significant
PSME4	-0.141821	0.349526	0.970589	Not significant
CASP3	0.132905	0.349894	0.970589	Not significant
TMED4	0.138167	0.349994	0.970589	Not significant
CSK	-0.15218	0.350021	0.970589	Not significant
IRAK4	-0.11389	0.350219	0.970589	Not significant
GLTP	-0.130056	0.35048	0.970589	Not significant
ATXN2	0.124594	0.35083	0.970589	Not significant
CHD4	0.139256	0.350943	0.970589	Not significant
ARHGAP35	0.118635	0.351155	0.970589	Not significant
SS18	0.134585	0.351372	0.970589	Not significant
SLC25A10	0.132023	0.351426	0.970589	Not significant
HEATR1	0.120097	0.35161	0.970589	Not significant
PPIG	0.1461	0.351628	0.970589	Not significant
DAZAP1	-0.125757	0.351671	0.970589	Not significant
SMC5	0.115657	0.351801	0.970589	Not significant
PTPRE	0.117812	0.352069	0.970589	Not significant
FASTKD5	0.183345	0.352164	0.970589	Not significant
CTSZ	-0.114294	0.352389	0.970589	Not significant
CCDC91	0.132703	0.352702	0.970589	Not significant
GALK1	-0.130797	0.352749	0.970589	Not significant
USP5	0.119731	0.352858	0.970589	Not significant
TPM4	0.173156	0.353028	0.970589	Not significant
RGS19	0.11775	0.353302	0.970589	Not significant
TRMT1	-0.113471	0.35354	0.970589	Not significant
C1orf50	0.139402	0.353566	0.970589	Not significant
MEFV	0.116332	0.353621	0.970589	Not significant
IDUA	0.162465	0.354232	0.970589	Not significant
GGT1	-0.120054	0.354808	0.970589	Not significant
RWDD4	0.189199	0.354862	0.970589	Not significant
NCLN	-0.137984	0.355176	0.970589	Not significant
L3HYPDH	0.155109	0.35529	0.970589	Not significant
GLIPR2	-0.115489	0.355407	0.970589	Not significant
COL4A3BP	0.112069	0.35571	0.970589	Not significant
DHODH	0.124015	0.355755	0.970589	Not significant
CSTF1	-0.142399	0.355825	0.970589	Not significant
ABI1	-0.121311	0.35592	0.970589	Not significant
RANBP1	-0.112746	0.3561	0.970589	Not significant
MIEN1	-0.13067	0.356457	0.970589	Not significant
MGMT	0.140012	0.356496	0.970589	Not significant
LCP1	-0.113564	0.356549	0.970589	Not significant
LACC1	0.124966	0.357016	0.970589	Not significant
RBM15	0.127005	0.357018	0.970589	Not significant
IQGAP1	-0.139686	0.357652	0.970589	Not significant
NDUFS2	-0.137817	0.357844	0.970589	Not significant
PCCA	0.145634	0.358028	0.970589	Not significant
ENY2	0.138857	0.358641	0.970589	Not significant
SLC12A9	-0.13242	0.358644	0.970589	Not significant
ZFP36L2	-0.127276	0.358741	0.970589	Not significant
RPS24	-0.11311	0.358884	0.970589	Not significant
FARSA	-0.124866	0.359935	0.970589	Not significant
PTCD3	-0.111226	0.360482	0.970589	Not significant
PFDN6	-0.119297	0.36054	0.970589	Not significant
GNB4	0.124666	0.360829	0.970589	Not significant
NBEAL2	0.160988	0.360909	0.970589	Not significant
EML2	-0.115389	0.361142	0.970589	Not significant
VPS35	-0.143426	0.361205	0.970589	Not significant
ATP5SL	0.130896	0.361325	0.970589	Not significant
HTRA2	0.168753	0.361636	0.970589	Not significant
ALDOC	0.111331	0.361877	0.970589	Not significant
MACROD1	0.112138	0.362048	0.970589	Not significant
SRA1	0.121253	0.362311	0.970589	Not significant
GMIP	0.131382	0.362656	0.970589	Not significant
YME1L1	0.140546	0.362666	0.970589	Not significant
HSP90AB1	0.160623	0.362771	0.970589	Not significant
EPHX1	-0.174393	0.362806	0.970589	Not significant
IGF2R	0.115127	0.362902	0.970589	Not significant
XPO1	-0.16553	0.362917	0.970589	Not significant
PACS1	-0.110388	0.36295	0.970589	Not significant
PBK	0.12731	0.362953	0.970589	Not significant
NDUFS1	-0.121795	0.363497	0.970594	Not significant
SPC25	0.164415	0.363546	0.970594	Not significant
MAPK9	0.168995	0.363633	0.970594	Not significant
KIF20B	0.144144	0.364146	0.970597	Not significant
OCIAD2	0.114608	0.364214	0.970597	Not significant
BANF1	-0.121928	0.364313	0.970597	Not significant
PPIAL4C	-0.133851	0.365005	0.97161	Not significant
LANCL2	-0.123247	0.365261	0.97161	Not significant
NF1	0.115485	0.36561	0.97161	Not significant
ADH5	-0.11059	0.366206	0.97161	Not significant
SRSF11	-0.13995	0.366348	0.97161	Not significant
REPS1	-0.12756	0.366517	0.97161	Not significant
RPL27	0.138538	0.367019	0.97161	Not significant
NAA10	0.118109	0.367692	0.97161	Not significant
AAMDC	-0.123877	0.367736	0.97161	Not significant
LGALS3BP	-0.119019	0.367912	0.97161	Not significant
HSPA1B	-0.129941	0.368137	0.97161	Not significant
MTM1	-0.108774	0.369042	0.97161	Not significant
TROVE2	-0.12112	0.369265	0.97161	Not significant
CD97	0.141512	0.369299	0.97161	Not significant
PSME3	-0.119908	0.369338	0.97161	Not significant
CYB5R1	-0.130522	0.370229	0.97161	Not significant
ANKS1A	-0.126228	0.370735	0.97161	Not significant
PDE12	-0.11347	0.370779	0.97161	Not significant
DR1	0.12648	0.370994	0.97161	Not significant
LUC7L	-0.197628	0.371245	0.97161	Not significant
RRP9	-0.128903	0.371754	0.97161	Not significant
ATG5	-0.118457	0.372084	0.97161	Not significant
CAST	-0.112741	0.372295	0.97161	Not significant
KATNA1	0.108123	0.372398	0.97161	Not significant
CORO1B	-0.133132	0.372861	0.97161	Not significant
RPS7	0.126181	0.373295	0.97161	Not significant
STX4	0.110408	0.37331	0.97161	Not significant
DDX5	0.112888	0.374141	0.97161	Not significant
RASSF2	-0.127096	0.374316	0.97161	Not significant
AMPD3	0.108782	0.374356	0.97161	Not significant
NSF	0.111184	0.374374	0.97161	Not significant
HNRNPCL1	0.136742	0.37447	0.97161	Not significant
STK3	-0.120892	0.374558	0.97161	Not significant
SERPINB10	-0.117273	0.374576	0.97161	Not significant
TOP2A	-0.112851	0.374602	0.97161	Not significant
HBS1L	-0.10894	0.374621	0.97161	Not significant
CD37	-0.149115	0.374665	0.97161	Not significant
CA2	-0.127565	0.374708	0.97161	Not significant
GLRX3	-0.15422	0.374916	0.97161	Not significant
YBX1	-0.11599	0.375127	0.97161	Not significant
RALA	-0.123304	0.375238	0.97161	Not significant
GPA33	-0.176649	0.37569	0.97161	Not significant
CDK12	0.148989	0.375977	0.97161	Not significant
COPS7A	-0.122869	0.376214	0.97161	Not significant
SBNO1	-0.117731	0.376338	0.97161	Not significant
RAB8B	0.108883	0.376375	0.97161	Not significant
YWHAE	-0.107412	0.376569	0.97161	Not significant
ARFGAP3	0.110821	0.376927	0.97161	Not significant
DPP9	-0.111826	0.377037	0.97161	Not significant
MCU	0.116256	0.37706	0.97161	Not significant
NCAPG2	0.194266	0.377239	0.97161	Not significant
NOP14	-0.121992	0.377528	0.97161	Not significant
PSD4	0.110036	0.377902	0.97161	Not significant
CNOT1	-0.131707	0.378165	0.97161	Not significant
NUBP1	-0.143379	0.378437	0.97161	Not significant
DNM2	0.107574	0.378439	0.97161	Not significant
PRDX4	-0.118619	0.378454	0.97161	Not significant
RELA	-0.139819	0.378472	0.97161	Not significant
TSG101	-0.11671	0.378485	0.97161	Not significant
CD151	-0.154594	0.378688	0.97161	Not significant
GLRX	-0.166203	0.378725	0.97161	Not significant
PIP4K2B	0.115081	0.379411	0.97161	Not significant
GPD1L	-0.110497	0.37942	0.97161	Not significant
SLC16A1	-0.149945	0.379576	0.97161	Not significant
PNPT1	-0.139908	0.379941	0.97161	Not significant
NADK2	-0.139477	0.380067	0.97161	Not significant
GOPC	0.118625	0.380281	0.97161	Not significant
TNPO3	0.142203	0.380294	0.97161	Not significant
UQCRH	-0.13057	0.380313	0.97161	Not significant
HNRNPDL	-0.106675	0.380811	0.972102	Not significant
TOR1B	-0.110582	0.381138	0.972102	Not significant
SFSWAP	-0.107388	0.381477	0.972102	Not significant
LDHB	-0.118492	0.382314	0.972102	Not significant
GSK3B	0.12948	0.382485	0.972102	Not significant
POLD3	0.126311	0.382661	0.972102	Not significant
ZC3H11A	0.107129	0.382709	0.972102	Not significant
MYDGF	-0.13069	0.382738	0.972102	Not significant
EIF3CL	-0.123786	0.382739	0.972102	Not significant
PPP4R1	0.106359	0.382897	0.972102	Not significant
TBK1	-0.130292	0.382997	0.972102	Not significant
RC3H1	0.126591	0.38336	0.972448	Not significant
NDUFV3	0.129457	0.383793	0.972971	Not significant
KAT8	0.116552	0.384263	0.973578	Not significant
CTBP2	0.105334	0.384486	0.973578	Not significant
CISD2	0.122259	0.384913	0.973818	Not significant
ROCK1	-0.113567	0.385102	0.973818	Not significant
F8A1	0.107495	0.385262	0.973818	Not significant
PHB	-0.122352	0.385738	0.974447	Not significant
HMGN2	0.110656	0.386487	0.974594	Not significant
LRWD1	-0.105139	0.386654	0.974594	Not significant
MAGT1	0.124699	0.386754	0.974594	Not significant
SMCHD1	0.106771	0.386757	0.974594	Not significant
TSFM	0.109171	0.386931	0.974594	Not significant
UIMC1	0.129751	0.387618	0.974648	Not significant
SUMO3	-0.107922	0.38762	0.974648	Not significant
AGK	-0.116503	0.387634	0.974648	Not significant
TM9SF3	-0.104981	0.388083	0.97477	Not significant
RABGAP1	0.118559	0.388137	0.97477	Not significant
KIF11	0.131022	0.38871	0.975639	Not significant
SH3BP5L	0.114477	0.388999	0.975769	Not significant
DLD	0.118621	0.389386	0.975769	Not significant
POLDIP2	-0.138507	0.389444	0.975769	Not significant
APBB1IP	-0.121265	0.390312	0.976074	Not significant
GGA3	0.107603	0.390916	0.976074	Not significant
SDF2L1	-0.166552	0.391278	0.976074	Not significant
SERF2	0.107418	0.391329	0.976074	Not significant
METAP2	0.121294	0.391588	0.976074	Not significant
COX20	-0.197704	0.39199	0.976074	Not significant
WDR18	-0.121135	0.392009	0.976074	Not significant
USO1	0.112169	0.392437	0.976074	Not significant
DBI	-0.144616	0.393036	0.976074	Not significant
ITGB7	-0.208645	0.393043	0.976074	Not significant
NADK	0.156623	0.393057	0.976074	Not significant
ZNF574	0.111202	0.393076	0.976074	Not significant
GAR1	-0.110229	0.393443	0.976074	Not significant
DHRS7	-0.109566	0.39348	0.976074	Not significant
PSME2	-0.14195	0.393693	0.976074	Not significant
SFPQ	0.106624	0.393924	0.976074	Not significant
RPL4	-0.108448	0.394257	0.976074	Not significant
EXOSC9	0.10427	0.394342	0.976074	Not significant
SAAL1	0.13338	0.394356	0.976074	Not significant
CTSA	-0.104722	0.394461	0.976074	Not significant
RBM10	0.126238	0.394651	0.976074	Not significant
TRIP11	0.106	0.395018	0.976074	Not significant
NUP107	-0.130444	0.395143	0.976074	Not significant
GTF2E2	-0.114158	0.395236	0.976074	Not significant
C16orf13	0.10449	0.395273	0.976074	Not significant
JAGN1	-0.106667	0.395716	0.976074	Not significant
NDUFA12	0.112009	0.395807	0.976074	Not significant
CDK9	0.140061	0.39648	0.976074	Not significant
FAM134C	0.10265	0.39661	0.976074	Not significant
FAM21A	0.129021	0.396632	0.976074	Not significant
BLVRB	-0.104256	0.396654	0.976074	Not significant
CASKIN2	0.180917	0.396843	0.976074	Not significant
PARN	0.108836	0.397243	0.976499	Not significant
SUMF2	-0.10516	0.397833	0.97739	Not significant
CNBP	-0.186217	0.398149	0.977607	Not significant
TIMM10B	0.190982	0.39859	0.978129	Not significant
POP1	0.136537	0.398878	0.978277	Not significant
ARPC1B	0.109014	0.399643	0.978552	Not significant
TBL3	0.106844	0.399644	0.978552	Not significant
USP14	0.111195	0.399845	0.978552	Not significant
IARS	-0.118311	0.399979	0.978552	Not significant
ARL6IP5	-0.135863	0.400342	0.978552	Not significant
DPM1	-0.117988	0.401094	0.978552	Not significant
GCFC2	-0.10823	0.401556	0.978552	Not significant
TLN1	0.101885	0.401798	0.978552	Not significant
SEL1L	0.118414	0.401856	0.978552	Not significant
CYB5A	-0.138384	0.402217	0.978552	Not significant
ALCAM	0.103519	0.402451	0.978552	Not significant
PRMT3	0.123736	0.402616	0.978552	Not significant
FYCO1	-0.108977	0.402697	0.978552	Not significant
PHIP	0.122511	0.402945	0.978552	Not significant
MAP4	0.109243	0.402966	0.978552	Not significant
C12orf10	0.114684	0.402968	0.978552	Not significant
ZNF326	0.113466	0.403295	0.978552	Not significant
C1D	-0.116105	0.403458	0.978552	Not significant
G3BP1	-0.11091	0.403791	0.978552	Not significant
SRP19	0.123636	0.403959	0.978552	Not significant
SMAD4	0.117986	0.403967	0.978552	Not significant
LSP1	0.137701	0.404006	0.978552	Not significant
ERCC4	-0.206224	0.404744	0.978618	Not significant
UQCRC2	-0.102891	0.404846	0.978618	Not significant
RCC2	-0.142066	0.404888	0.978618	Not significant
PRPF40A	0.106769	0.405081	0.978618	Not significant
RANGAP1	0.109947	0.405553	0.978618	Not significant
FAM50A	-0.117472	0.405629	0.978618	Not significant
ITGB2	-0.108816	0.40563	0.978618	Not significant
CEBPD	-0.104344	0.406179	0.978652	Not significant
PCIF1	0.110252	0.406651	0.978652	Not significant
APOBEC3B	-0.105389	0.406654	0.978652	Not significant
NDUFB7	-0.130469	0.406782	0.978652	Not significant
CDC16	-0.114958	0.407072	0.978652	Not significant
RWDD1	0.120621	0.407237	0.978652	Not significant
RPS18	0.123882	0.40724	0.978652	Not significant
SEC63	-0.153906	0.40813	0.978928	Not significant
DCTPP1	-0.105855	0.40816	0.978928	Not significant
PRPF8	0.105908	0.408568	0.978928	Not significant
CAD	0.121701	0.408615	0.978928	Not significant
CCDC12	0.109638	0.409143	0.978928	Not significant
DDA1	-0.113073	0.409379	0.978928	Not significant
SUGP2	0.103934	0.409629	0.978928	Not significant
LYST	0.122572	0.409812	0.978928	Not significant
LEMD2	-0.114044	0.409851	0.978928	Not significant
MARCKSL1	0.12611	0.409881	0.978928	Not significant
DDX46	-0.104396	0.409918	0.978928	Not significant
EIF3D	0.102786	0.410378	0.978928	Not significant
AKR1B1	-0.124718	0.410491	0.978928	Not significant
PPP3R1	0.113318	0.410699	0.978928	Not significant
RTN4IP1	-0.112315	0.411557	0.978928	Not significant
EXOC3	-0.130477	0.411609	0.978928	Not significant
SLC7A1	-0.131739	0.411779	0.978928	Not significant
POLR1D	0.112875	0.41183	0.978928	Not significant
BCKDHA	0.115983	0.411889	0.978928	Not significant
EIF5	0.103493	0.411916	0.978928	Not significant
LRRC40	0.099166	0.412734	0.979586	Not significant
TTI1	-0.13312	0.412914	0.979586	Not significant
HNRNPU_Q00839-2	-0.127731	0.413171	0.979586	Not significant
MCM3	-0.112646	0.413201	0.979586	Not significant
EPB41L3	-0.16999	0.413334	0.979586	Not significant
OSBPL1A	0.129144	0.414617	0.982083	Not significant
ELMO1	-0.132607	0.415174	0.982441	Not significant
RFC1	0.112599	0.415275	0.982441	Not significant
CHD1L	0.103075	0.415497	0.982441	Not significant
MBD2	0.107827	0.415762	0.982441	Not significant
RANBP10	-0.106756	0.416441	0.982441	Not significant
ATP5J	0.382243	0.416475	0.982441	Not significant
RPS9	-0.103538	0.416613	0.982441	Not significant
ARID1B	0.118264	0.416798	0.982441	Not significant
THEMIS2	0.112102	0.416828	0.982441	Not significant
SCP2	-0.113244	0.417476	0.982936	Not significant
NPM1	-0.131286	0.417496	0.982936	Not significant
GLO1	0.109542	0.418114	0.983441	Not significant
PPAT	0.114044	0.418168	0.983441	Not significant
HDDC2	0.145341	0.418673	0.983726	Not significant
GTPBP1	-0.101786	0.418748	0.983726	Not significant
GNL1	0.131132	0.419003	0.983746	Not significant
MSTO1	0.109464	0.419215	0.983746	Not significant
LRRFIP2	0.131742	0.419701	0.983867	Not significant
GRB2	-0.153096	0.419725	0.983867	Not significant
C14orf159	-0.114746	0.420103	0.984051	Not significant
NDUFA6	0.124615	0.420481	0.984051	Not significant
NUP43	-0.168284	0.420828	0.984051	Not significant
OSGEP	-0.130169	0.421093	0.984051	Not significant
CFAP20	-0.11245	0.421514	0.984051	Not significant
H2AFY2	0.101056	0.421541	0.984051	Not significant
SLIRP	0.100013	0.421806	0.984051	Not significant
MAFG	0.103205	0.42198	0.984051	Not significant
IDH3B	-0.097889	0.422163	0.984051	Not significant
CLPTM1	-0.118488	0.42224	0.984051	Not significant
MOB3A	-0.133151	0.422326	0.984051	Not significant
CBX5	0.139163	0.423185	0.984398	Not significant
COG4	0.136454	0.42428	0.984398	Not significant
CNIH4	-0.138397	0.424422	0.984398	Not significant
WASH2P	0.110921	0.424565	0.984398	Not significant
DDX42	0.104088	0.42525	0.984398	Not significant
PSMD8	-0.126276	0.425332	0.984398	Not significant
STX18	0.105714	0.425459	0.984398	Not significant
DCTN1	0.105624	0.426075	0.984398	Not significant
OGFRL1	-0.179624	0.426444	0.984398	Not significant
COMT	-0.112575	0.426452	0.984398	Not significant
USP15	-0.0970073	0.426835	0.984398	Not significant
RPLP0	-0.0976876	0.426977	0.984398	Not significant
RYDEN	-0.153243	0.42783	0.984398	Not significant
UBR4	0.11709	0.428443	0.984398	Not significant
CBR4	-0.11813	0.428569	0.984398	Not significant
MBLAC2	-0.135298	0.428644	0.984398	Not significant
HNRNPK	-0.0959712	0.429157	0.984398	Not significant
RNF114	-0.106148	0.429559	0.984398	Not significant
BTK	0.105959	0.429845	0.984398	Not significant
RPL24	0.100691	0.430199	0.984398	Not significant
EPHX2	0.115716	0.430404	0.984398	Not significant
COPS2	-0.103374	0.430522	0.984398	Not significant
CHKB	-0.119625	0.43068	0.984398	Not significant
RIPK2	-0.113764	0.430802	0.984398	Not significant
COMMD3	0.100105	0.430883	0.984398	Not significant
HSPA2	0.119241	0.431047	0.984398	Not significant
PSPC1	0.126721	0.431232	0.984398	Not significant
RBM4	0.104261	0.431374	0.984398	Not significant
RTN4	0.100715	0.432395	0.984398	Not significant
ZNF687	0.100383	0.432592	0.984398	Not significant
GTPBP6	0.114814	0.432965	0.984398	Not significant
TFG	0.115623	0.433011	0.984398	Not significant
NUF2	-0.0974479	0.433214	0.984398	Not significant
SEP15	-0.11788	0.433258	0.984398	Not significant
CSTF2T	0.0964704	0.433567	0.984398	Not significant
CAPZA2	-0.097001	0.433581	0.984398	Not significant
CTBP1	-0.114531	0.43378	0.984398	Not significant
DAXX	0.0981925	0.434078	0.984398	Not significant
ALDH9A1	-0.0960478	0.434281	0.984398	Not significant
RALB	0.116864	0.434367	0.984398	Not significant
TRIM28	0.0951796	0.43445	0.984398	Not significant
TRAF3IP3	0.12036	0.435029	0.984398	Not significant
CCDC9	0.11834	0.435079	0.984398	Not significant
EHMT1	-0.112009	0.43512	0.984398	Not significant
ACACA	0.1197	0.435152	0.984398	Not significant
FAM129A	-0.152537	0.435231	0.984398	Not significant
HYI	-0.0950913	0.436627	0.984398	Not significant
TES	0.100877	0.43663	0.984398	Not significant
SF3B6	0.107722	0.43758	0.984398	Not significant
SARNP	-0.0968499	0.437691	0.984398	Not significant
PREX1	-0.142673	0.43805	0.984398	Not significant
TSR1	-0.115069	0.438116	0.984398	Not significant
PLA2G15	-0.0941324	0.438195	0.984398	Not significant
EGFL7	-0.093838	0.43867	0.984398	Not significant
PTPRJ	0.109033	0.438825	0.984398	Not significant
LSS	-0.0960048	0.439049	0.984398	Not significant
RBM28	-0.0969048	0.439868	0.984398	Not significant
SELK	0.139121	0.440693	0.984398	Not significant
PIK3R4	0.0947745	0.440712	0.984398	Not significant
IKBIP	-0.102142	0.440907	0.984398	Not significant
BMP2K	-0.10564	0.441149	0.984398	Not significant
HGS	0.105936	0.441226	0.984398	Not significant
ATP6AP2	-0.127038	0.441649	0.984398	Not significant
CNOT2	0.10504	0.441683	0.984398	Not significant
OAS2	0.105582	0.441857	0.984398	Not significant
ZNF207	0.119148	0.441866	0.984398	Not significant
MGST2	0.103387	0.441933	0.984398	Not significant
BCAM	-0.120978	0.44201	0.984398	Not significant
PTBP3	-0.100163	0.442081	0.984398	Not significant
MTPAP	0.116576	0.44254	0.984398	Not significant
FAM49B	-0.0942659	0.442757	0.984398	Not significant
CLIP1	0.106381	0.442804	0.984398	Not significant
CAND1	-0.154635	0.443346	0.984398	Not significant
SVBP	-0.151357	0.443589	0.984398	Not significant
OGT	-0.093271	0.443669	0.984398	Not significant
CDC73	-0.0921997	0.443809	0.984398	Not significant
COMMD6	0.0939641	0.443949	0.984398	Not significant
MPG	-0.0941189	0.444363	0.984398	Not significant
CD44	-0.13804	0.444641	0.984398	Not significant
ALOX5	0.0953673	0.444862	0.984398	Not significant
TCP1	-0.096118	0.445589	0.984398	Not significant
POGZ	-0.110186	0.445704	0.984398	Not significant
PFKFB3	-0.141616	0.445884	0.984398	Not significant
PDPR	-0.104839	0.445901	0.984398	Not significant
FKBP4	-0.107399	0.446236	0.984398	Not significant
FAM120A	0.103368	0.446262	0.984398	Not significant
IDH2	-0.100538	0.446391	0.984398	Not significant
REXO4	-0.0958866	0.446475	0.984398	Not significant
EHD4	-0.100457	0.446476	0.984398	Not significant
MRTO4	-0.0937765	0.446535	0.984398	Not significant
GBF1	-0.136797	0.446586	0.984398	Not significant
EHBP1L1	0.094585	0.446623	0.984398	Not significant
CD3EAP	0.10044	0.447189	0.984398	Not significant
CDC5L	0.114206	0.447593	0.984398	Not significant
EXOC6	-0.116746	0.448078	0.984398	Not significant
CNPY2	0.0962881	0.448364	0.984398	Not significant
C14orf166	-0.0967627	0.448803	0.984398	Not significant
MAN1B1	-0.0945683	0.449443	0.984398	Not significant
ATP2A2	0.0996123	0.449905	0.984398	Not significant
USP11	-0.144618	0.449987	0.984398	Not significant
AHNAK	0.0936717	0.449989	0.984398	Not significant
GPX1	0.121565	0.450441	0.984398	Not significant
ISY1	0.104555	0.450494	0.984398	Not significant
DDX21	0.0910213	0.450571	0.984398	Not significant
ACP1	-0.094995	0.450618	0.984398	Not significant
GTSF1	-0.133892	0.450886	0.984398	Not significant
RABEP2	-0.111085	0.451591	0.984398	Not significant
MPP6	0.116682	0.451808	0.984398	Not significant
SF3B4	-0.0933012	0.4519	0.984398	Not significant
NCBP3	0.104579	0.452429	0.984398	Not significant
NCKAP1L	-0.119384	0.45302	0.984398	Not significant
PDHX	-0.100845	0.453062	0.984398	Not significant
SUGP1	-0.103037	0.453125	0.984398	Not significant
CDK6	0.0919105	0.454277	0.984398	Not significant
TRAPPC8	0.0989533	0.454337	0.984398	Not significant
MANF	-0.0986352	0.454631	0.984398	Not significant
CLUH	-0.0986871	0.454666	0.984398	Not significant
RBCK1	-0.0925934	0.454786	0.984398	Not significant
DIAPH1	0.115316	0.45513	0.984398	Not significant
PAPSS1	-0.101123	0.455208	0.984398	Not significant
GOT1	-0.113096	0.455683	0.984398	Not significant
FKBP9	-0.105888	0.456194	0.984398	Not significant
NDUFAF2	-0.106214	0.45628	0.984398	Not significant
STK4	0.0904689	0.456341	0.984398	Not significant
APOBEC3G	0.0907693	0.457094	0.984398	Not significant
GBP3	-0.0913285	0.457296	0.984398	Not significant
VDAC1	0.126659	0.457403	0.984398	Not significant
FKBP2	0.105196	0.45761	0.984398	Not significant
CD93	-0.106153	0.458049	0.984398	Not significant
SMU1	-0.0902895	0.458091	0.984398	Not significant
NAGK	-0.125747	0.458281	0.984398	Not significant
SAP18	0.124476	0.458765	0.984398	Not significant
DDB1	-0.0937666	0.459265	0.984398	Not significant
SUB1	-0.106224	0.459456	0.984398	Not significant
ATP6V0A2	0.13988	0.459626	0.984398	Not significant
EIF3A	0.0920507	0.459815	0.984398	Not significant
ZNF644	0.0943313	0.459818	0.984398	Not significant
RAB44	-0.0955702	0.459997	0.984398	Not significant
RASA1	-0.193535	0.460019	0.984398	Not significant
LYPLA2	-0.101535	0.460341	0.984398	Not significant
CRELD2	-0.0982985	0.460382	0.984398	Not significant
THBD	0.126116	0.460451	0.984398	Not significant
ABCF3	-0.100948	0.460484	0.984398	Not significant
ZNF800	0.102754	0.460653	0.984398	Not significant
COTL1	-0.103572	0.460858	0.984398	Not significant
FDPS	0.10705	0.461206	0.984398	Not significant
PYCRL	0.109965	0.461211	0.984398	Not significant
DARS	0.100369	0.462277	0.984398	Not significant
NUP88	0.0890417	0.462425	0.984398	Not significant
CNN3	0.0977444	0.462566	0.984398	Not significant
TRABD	-0.0918628	0.462614	0.984398	Not significant
PRKCB	0.0936983	0.462677	0.984398	Not significant
MIER1	0.0938344	0.462919	0.984398	Not significant
SAMSN1	-0.129586	0.463282	0.984398	Not significant
ALDH1B1	0.0901619	0.463368	0.984398	Not significant
TSPO	-0.120887	0.463856	0.984398	Not significant
[truncated: 2,294 more rows]

## Sheet: fig2_c - Volcano - 6 hours
Figure 2c - Volcano plot at 6 hours LPS
	logFC	P.Value	adj.P.Val	Significance
IFIT3	2.70626	1.08385e-08	2.83776e-05	Upregulated (FDR < 0.01, log2FC > 0.6)
IFIT2	2.77785	1.32235e-08	2.83776e-05	Upregulated (FDR < 0.01, log2FC > 0.6)
CXCL10	2.49409	3.83066e-08	4.41847e-05	Upregulated (FDR < 0.01, log2FC > 0.6)
IL1B	2.09853	4.11787e-08	4.41847e-05	Upregulated (FDR < 0.01, log2FC > 0.6)
IFIH1	2.09882	6.20044e-08	5.32246e-05	Upregulated (FDR < 0.01, log2FC > 0.6)
EPSTI1	2.46535	2.85176e-07	0.000203996	Upregulated (FDR < 0.01, log2FC > 0.6)
MX2	1.56041	3.78748e-07	0.000232226	Upregulated (FDR < 0.01, log2FC > 0.6)
MT2A	3.29428	9.12964e-07	0.000436915	Upregulated (FDR < 0.01, log2FC > 0.6)
SOD2	1.80898	9.16178e-07	0.000436915	Upregulated (FDR < 0.01, log2FC > 0.6)
HMOX1	2.80904	1.35184e-06	0.000580208	Upregulated (FDR < 0.01, log2FC > 0.6)
SP110	1.65696	1.51429e-06	0.000590846	Upregulated (FDR < 0.01, log2FC > 0.6)
SQSTM1	1.47729	3.30304e-06	0.00118139	Upregulated (FDR < 0.01, log2FC > 0.6)
MX1	1.92331	3.60119e-06	0.00118185	Upregulated (FDR < 0.01, log2FC > 0.6)
RSAD2	2.55218	3.85507e-06	0.00118185	Upregulated (FDR < 0.01, log2FC > 0.6)
CMPK2	1.16588	5.17577e-06	0.00148096	Upregulated (FDR < 0.01, log2FC > 0.6)
GBP4	1.34234	7.52249e-06	0.00201791	Upregulated (FDR < 0.01, log2FC > 0.6)
PARP14	1.11363	8.72726e-06	0.00220338	Upregulated (FDR < 0.01, log2FC > 0.6)
DTX3L	1.09265	1.08715e-05	0.00259226	Upregulated (FDR < 0.01, log2FC > 0.6)
IFIT1	1.44253	1.20812e-05	0.00268682	Upregulated (FDR < 0.01, log2FC > 0.6)
PDCD4	-1.02546	1.25201e-05	0.00268682	Downregulated (FDR < 0.01, log2FC < -0.6)
JUNB	2.14187	2.29237e-05	0.00468516	Upregulated (FDR < 0.01, log2FC > 0.6)
ISG15	0.98984	2.62023e-05	0.00501488	Upregulated (FDR < 0.01, log2FC > 0.6)
MCL1	1.1292	2.68738e-05	0.00501488	Upregulated (FDR < 0.01, log2FC > 0.6)
IL4I1	1.8689	3.06393e-05	0.00543659	Upregulated (FDR < 0.01, log2FC > 0.6)
KDM4A	-0.930077	3.1667e-05	0.00543659	Downregulated (FDR < 0.01, log2FC < -0.6)
SP140L	1.52444	4.00944e-05	0.0063815	Upregulated (FDR < 0.01, log2FC > 0.6)
PLIN2	0.928942	4.01446e-05	0.0063815	Upregulated (FDR < 0.01, log2FC > 0.6)
IFI16	0.947902	4.67664e-05	0.00716862	Upregulated (FDR < 0.01, log2FC > 0.6)
CLEC11A	-0.866591	4.93811e-05	0.0073084	Downregulated (FDR < 0.01, log2FC < -0.6)
IRF7	1.55023	6.27115e-05	0.00884509	Upregulated (FDR < 0.01, log2FC > 0.6)
ZNFX1	1.06477	6.56029e-05	0.00884509	Upregulated (FDR < 0.01, log2FC > 0.6)
DDX60	0.863297	6.59466e-05	0.00884509	Upregulated (FDR < 0.01, log2FC > 0.6)
PARP9	0.935158	8.221e-05	0.0104694	Not significant
HELZ2	0.799853	8.29355e-05	0.0104694	Not significant
IFIT5	1.04161	0.000115587	0.0141743	Not significant
DAPP1	1.08335	0.000121126	0.0144409	Not significant
DDX58	1.52576	0.00012805	0.0148538	Not significant
ITIH2	0.781999	0.000142443	0.0160886	Not significant
IL1RN	0.90889	0.000150717	0.0162461	Not significant
PYCARD	-0.802703	0.000151408	0.0162461	Not significant
ICAM1	1.54398	0.000159202	0.0166658	Not significant
EEF2K	-0.827343	0.000163371	0.0166949	Not significant
ACSL1	1.40125	0.000184003	0.0183661	Not significant
IRF8	-0.800131	0.000214126	0.020887	Not significant
GC	0.995174	0.000220874	0.0210664	Not significant
HIST2H3A	0.693463	0.00026973	0.025167	Not significant
PARP12	1.00089	0.000343609	0.0313781	Not significant
UXS1	0.740505	0.000354168	0.0316685	Not significant
DDX60L	0.663427	0.000367682	0.0322059	Not significant
HBA1	1.01736	0.000425638	0.0362664	Not significant
GBP2	0.8407	0.000430939	0.0362664	Not significant
OASL	1.08922	0.000461727	0.0374351	Not significant
VIM	0.817683	0.000462269	0.0374351	Not significant
PML	0.947756	0.000480541	0.0381941	Not significant
TJP2	0.771965	0.000518873	0.0403828	Not significant
ZFAND6	-0.64024	0.000526895	0.0403828	Not significant
ST14	-0.625329	0.000543275	0.0409076	Not significant
TAP1	0.674879	0.000569024	0.0416751	Not significant
CD99L2	-0.626777	0.000572887	0.0416751	Not significant
SSBP1	0.725378	0.000644596	0.0459162	Not significant
IFI44L	1.27404	0.000652583	0.0459162	Not significant
PHF14	0.631023	0.000663722	0.0459467	Not significant
APOL2	1.27401	0.000678523	0.0462257	Not significant
GTSF1	-0.621866	0.000702012	0.0463308	Not significant
SAMD9L	0.613731	0.000706882	0.0463308	Not significant
MYD88	0.634972	0.00071245	0.0463308	Not significant
EIF4A2	-0.600225	0.000736169	0.0471588	Not significant
GLTSCR2	0.868926	0.000760692	0.0480131	Not significant
RET	-0.611531	0.000773606	0.0481205	Not significant
HIST2H2AC	0.725168	0.000818827	0.0492548	Not significant
LACTB	0.623459	0.000825028	0.0492548	Not significant
NFKB1	0.590365	0.000826268	0.0492548	Not significant
POLR2H	-0.846306	0.00102666	0.0603619	Not significant
DENR	-0.567546	0.00104959	0.0608764	Not significant
FKBP1A	-0.607027	0.00107297	0.0611992	Not significant
UBE2E2	-0.668421	0.00108368	0.0611992	Not significant
TMSB4X	-0.6352	0.00109801	0.0612034	Not significant
HERC5	1.09148	0.00111524	0.0613666	Not significant
NUP160	0.574367	0.00113332	0.0615723	Not significant
PLSCR1	0.841908	0.00119471	0.0633561	Not significant
DBI	-0.61654	0.00119568	0.0633561	Not significant
SAP130	0.633458	0.00132985	0.0696063	Not significant
ENSA	-0.644104	0.00142496	0.0736859	Not significant
PMM2	-0.571971	0.00151853	0.0775389	Not significant
SIPA1	-0.613701	0.0015356	0.0775389	Not significant
PAIP1	-0.645791	0.00171725	0.0847965	Not significant
RRP12	0.533569	0.00173967	0.0847965	Not significant
GGCT	-0.56207	0.0017402	0.0847965	Not significant
ZEB2	0.529736	0.00175836	0.0847965	Not significant
OAS3	0.516858	0.00193072	0.0920741	Not significant
NAB2	0.675989	0.0019652	0.0926881	Not significant
HOMER3	-0.509902	0.00209321	0.097653	Not significant
REPS1	-0.51029	0.00215806	0.0995956	Not significant
TYMS	-0.506439	0.00223732	0.101535	Not significant
TBCA	-0.511407	0.0022474	0.101535	Not significant
RXRA	-0.578378	0.00230333	0.102978	Not significant
BARX1	0.532641	0.00236495	0.104643	Not significant
PIK3AP1	0.491275	0.00249806	0.108481	Not significant
PKIB	-0.504653	0.00250668	0.108481	Not significant
PGM3	-0.574103	0.00252752	0.108481	Not significant
MAK16	0.513191	0.00268599	0.113431	Not significant
CD40	1.06488	0.0026957	0.113431	Not significant
PRC1	0.494641	0.00275343	0.114735	Not significant
PARP4	0.559886	0.00286705	0.118321	Not significant
USF1	0.539426	0.00294641	0.119806	Not significant
TMOD2	0.667919	0.00295885	0.119806	Not significant
SH3BGRL	-0.512271	0.00299107	0.119978	Not significant
ABCA1	0.773459	0.00303949	0.120792	Not significant
TNFAIP2	0.648981	0.00313895	0.1236	Not significant
NUP153	0.592969	0.00326002	0.125791	Not significant
ITGA4	-0.516191	0.00328282	0.125791	Not significant
PSMB7	-0.517394	0.00333616	0.125791	Not significant
LRRC20	-0.567909	0.00333909	0.125791	Not significant
CALM1	-0.632717	0.00334113	0.125791	Not significant
PAICS	-0.464411	0.0034404	0.12756	Not significant
SLC2A1	-0.489257	0.00347062	0.12756	Not significant
NUDT2	-0.473558	0.00347729	0.12756	Not significant
PSMA4	-0.504981	0.00351042	0.127684	Not significant
ARID2	0.562412	0.00359626	0.129226	Not significant
SAMD9	0.516691	0.00362294	0.129226	Not significant
PAXBP1	0.606203	0.00367836	0.129226	Not significant
CMTR1	0.691294	0.00368973	0.129226	Not significant
OAS1	1.65804	0.00370337	0.129226	Not significant
TMEM126A	0.478773	0.00373693	0.129346	Not significant
EFR3A	0.45736	0.00381356	0.130507	Not significant
PSAT1	-0.472812	0.00383128	0.130507	Not significant
GHITM	-0.537786	0.00409796	0.137882	Not significant
TM9SF4	0.58434	0.00411206	0.137882	Not significant
EIF2AK2	0.46401	0.00418015	0.138579	Not significant
NASP	-0.476208	0.00419741	0.138579	Not significant
TRIM14	0.57549	0.00436084	0.14266	Not significant
BASP1	-0.445028	0.00440218	0.14266	Not significant
ADAR	0.526114	0.00442072	0.14266	Not significant
MYDGF	-0.485511	0.00454181	0.144038	Not significant
SLBP	-0.468373	0.00457574	0.144038	Not significant
APP	-0.790671	0.00464694	0.144038	Not significant
WDR12	-0.445032	0.00466214	0.144038	Not significant
PLBD2	-0.443595	0.00467772	0.144038	Not significant
CCL5	0.476337	0.00468528	0.144038	Not significant
APOE	0.786146	0.00469836	0.144038	Not significant
ANLN	0.447198	0.00474453	0.144422	Not significant
BICD2	-0.44612	0.00487822	0.147446	Not significant
TAB2	0.471677	0.0050213	0.149726	Not significant
LAPTM5	0.908888	0.00502342	0.149726	Not significant
ATF6	0.458174	0.00513566	0.152016	Not significant
PDCL3	-0.454663	0.00517393	0.152099	Not significant
MTMR3	0.527786	0.00533862	0.155311	Not significant
INTS7	0.484786	0.00535556	0.155311	Not significant
TCEB2	-0.469873	0.00545604	0.157163	Not significant
GBP3	0.564918	0.00560961	0.16051	Not significant
PEX19	-0.433338	0.00566537	0.161032	Not significant
WDR6	-0.481639	0.00570294	0.161033	Not significant
EHD1	0.426318	0.00575198	0.161356	Not significant
POM121C	0.53703	0.0058232	0.161657	Not significant
REXO2	-0.502394	0.00590904	0.161657	Not significant
PNPT1	0.429984	0.00593702	0.161657	Not significant
LRCH3	0.421151	0.00597451	0.161657	Not significant
DCPS	-0.461201	0.00605837	0.161657	Not significant
MTA3	0.434047	0.0060756	0.161657	Not significant
NUDT16	-0.511329	0.00608981	0.161657	Not significant
C1orf123	-0.502582	0.00619377	0.161657	Not significant
FAM60A	0.518569	0.0062438	0.161657	Not significant
GRB2	-0.459979	0.0062534	0.161657	Not significant
PPIAL4C	-0.491908	0.00627307	0.161657	Not significant
FAM192A	-0.417873	0.00640496	0.161657	Not significant
AAMDC	-0.521331	0.0064251	0.161657	Not significant
MTPN	-0.429198	0.00643001	0.161657	Not significant
MFN2	0.572083	0.00645492	0.161657	Not significant
P4HA1	-0.490274	0.00650104	0.161657	Not significant
ATP5J	0.590588	0.00654414	0.161657	Not significant
AKAP8L	0.417044	0.00655145	0.161657	Not significant
NAXE	-0.415411	0.00656351	0.161657	Not significant
KDM5C	-0.449615	0.00656533	0.161657	Not significant
NME2	-0.49145	0.00657762	0.161657	Not significant
TK1	-0.425802	0.00659133	0.161657	Not significant
ACYP1	-0.499323	0.00665294	0.162241	Not significant
TRIM56	0.541296	0.00672757	0.163134	Not significant
ZNF644	0.467849	0.00683179	0.164731	Not significant
GIMAP1	0.482834	0.00691058	0.165699	Not significant
TRRAP	0.493944	0.0070011	0.166321	Not significant
CALCOCO2	-0.436978	0.00704639	0.166321	Not significant
RACGAP1	0.419945	0.00705277	0.166321	Not significant
PSMB6	-0.420317	0.00709987	0.166517	Not significant
PNPO	-0.438263	0.00717023	0.167151	Not significant
LMNA	0.468466	0.00720851	0.167151	Not significant
SASH1	0.462943	0.00727835	0.167151	Not significant
TNIP1	0.522941	0.00728267	0.167151	Not significant
PPP1R7	-0.421335	0.00734082	0.167167	Not significant
SERPINB10	-0.478283	0.00736126	0.167167	Not significant
RSF1	0.406365	0.00745748	0.167916	Not significant
GTF3C5	0.426498	0.00747548	0.167916	Not significant
SNX8	-0.502397	0.00756617	0.167916	Not significant
PSME1	-0.42141	0.00760907	0.167916	Not significant
VPS25	-0.505307	0.0076643	0.167916	Not significant
CAMK2G	0.428997	0.00767113	0.167916	Not significant
UTP14C	0.4487	0.00771838	0.167916	Not significant
TMOD3	-0.405284	0.00775873	0.167916	Not significant
MRPL13	0.43215	0.00776201	0.167916	Not significant
FYCO1	-0.404816	0.00778548	0.167916	Not significant
NPC2	-0.415207	0.0078819	0.16913	Not significant
VLDLR	-0.491962	0.00795026	0.16913	Not significant
MTCH1	0.40261	0.00799454	0.16913	Not significant
RPL7L1	0.403487	0.00801676	0.16913	Not significant
PROS1	-0.415101	0.00803878	0.16913	Not significant
RAB7B	0.434694	0.00814523	0.170533	Not significant
VIMP	0.501647	0.00820404	0.170931	Not significant
ZFPL1	0.403936	0.00832847	0.170991	Not significant
OAS2	0.405797	0.00833147	0.170991	Not significant
COTL1	-0.441221	0.00835362	0.170991	Not significant
DHODH	0.409877	0.00836627	0.170991	Not significant
TMOD1	-0.411792	0.00846121	0.171414	Not significant
GSN	-0.414191	0.00846687	0.171414	Not significant
SRGN	-0.417334	0.00886556	0.177937	Not significant
ANKLE2	0.391096	0.00898213	0.177937	Not significant
PPP4R2	-0.427514	0.00902813	0.177937	Not significant
CAPZA1	-0.488574	0.00905956	0.177937	Not significant
DCTN3	-0.413102	0.00906452	0.177937	Not significant
EXOSC10	0.419046	0.00909762	0.177937	Not significant
ATP2C1	0.47251	0.00910415	0.177937	Not significant
GTF2B	0.391339	0.00912309	0.177937	Not significant
PSMB2	-0.410178	0.00916217	0.177937	Not significant
PELP1	0.540259	0.0095082	0.182444	Not significant
UBE2K	-0.426117	0.00951765	0.182444	Not significant
ADNP	0.417685	0.00958656	0.182444	Not significant
DDHD2	-0.501753	0.0096116	0.182444	Not significant
TROVE2	-0.395238	0.00967255	0.182444	Not significant
HEATR1	0.431985	0.00969144	0.182444	Not significant
GGA1	-0.38514	0.00969183	0.182444	Not significant
FADS2	-0.491065	0.00976873	0.182693	Not significant
TXNDC17	-0.505724	0.00986213	0.182693	Not significant
LYZ	-0.414425	0.0099014	0.182693	Not significant
GLOD4	-0.441524	0.00993951	0.182693	Not significant
PARK7	-0.383538	0.00993968	0.182693	Not significant
BAZ1B	0.388882	0.0100482	0.182693	Not significant
OGFOD1	-0.405441	0.0100584	0.182693	Not significant
AARS	-0.422323	0.0100943	0.182693	Not significant
UBLCP1	-0.549327	0.0101527	0.182693	Not significant
PPP2R4	-0.387434	0.0101701	0.182693	Not significant
PRDX6	-0.472463	0.0101733	0.182693	Not significant
ADH5	-0.391809	0.0102192	0.182754	Not significant
DIS3L	-0.528244	0.0102923	0.183296	Not significant
FCHSD1	-0.413352	0.0104338	0.184415	Not significant
SYNGR2	-1.07543	0.010441	0.184415	Not significant
ZC3HAV1	0.417179	0.0106263	0.186868	Not significant
UBAP2L	-0.418526	0.0106873	0.186868	Not significant
PBRM1	0.401024	0.0108359	0.186868	Not significant
CDC123	-0.682751	0.0108829	0.186868	Not significant
HIST1H1E	0.38271	0.0109045	0.186868	Not significant
TRIM21	0.401494	0.0109299	0.186868	Not significant
CD37	-0.540161	0.0109437	0.186868	Not significant
NAPRT	-0.381315	0.0109453	0.186868	Not significant
MACF1	0.393359	0.0109851	0.186868	Not significant
THEMIS2	0.412918	0.011048	0.186868	Not significant
SLC9A3R1	-0.379006	0.0110889	0.186868	Not significant
GLS	0.490918	0.0111246	0.186868	Not significant
IMPA2	-0.410074	0.0111459	0.186868	Not significant
G6PD	-0.394557	0.0112153	0.1873	Not significant
TP53BP2	0.469215	0.0113314	0.187679	Not significant
F5	0.434419	0.0113675	0.187679	Not significant
SON	0.450325	0.0113692	0.187679	Not significant
TRAPPC3	-0.693599	0.0115888	0.190539	Not significant
IRF9	0.585539	0.0116502	0.190539	Not significant
LTA4H	-0.405231	0.0117055	0.190539	Not significant
TEX10	0.419894	0.01172	0.190539	Not significant
SLC30A1	0.589408	0.0118499	0.191381	Not significant
TOR1B	0.396195	0.0118992	0.191381	Not significant
ARHGEF7	0.397324	0.0119962	0.191381	Not significant
AHSG	0.480515	0.0120148	0.191381	Not significant
GMEB2	0.390924	0.0120281	0.191381	Not significant
PSPH	-0.585977	0.0120394	0.191381	Not significant
DRG1	-0.523607	0.0121172	0.191838	Not significant
PUDP	-0.514683	0.0121575	0.191838	Not significant
VPS26A	-0.463808	0.0122992	0.193364	Not significant
ACADVL	0.377562	0.0124934	0.194811	Not significant
HNRNPL	0.406548	0.0125469	0.194811	Not significant
UBE2V1	-0.392346	0.0126095	0.194811	Not significant
FBXO28	0.532597	0.0126183	0.194811	Not significant
DDX50	0.412963	0.0126974	0.194811	Not significant
UBE2L3	-0.456494	0.0127076	0.194811	Not significant
VPS72	0.393899	0.012709	0.194811	Not significant
ANKRD27	0.391224	0.0128881	0.196853	Not significant
ERI3	-0.386559	0.0129648	0.196955	Not significant
GFI1	-0.388398	0.0130316	0.196955	Not significant
PA2G4	-0.376931	0.0130649	0.196955	Not significant
NOC3L	0.36446	0.0130783	0.196955	Not significant
LACC1	0.568463	0.0132517	0.198868	Not significant
GGPS1	-0.437776	0.0133125	0.199084	Not significant
C17orf62	-0.509148	0.0134488	0.200425	Not significant
HPCAL1	-0.420733	0.0135333	0.200544	Not significant
LRRC8C	0.361819	0.0136065	0.200544	Not significant
ATXN7L3B	-0.453898	0.0136545	0.200544	Not significant
RABEP1	-0.399633	0.0136668	0.200544	Not significant
DDX52	0.369161	0.0137727	0.200544	Not significant
TALDO1	-0.369339	0.0138121	0.200544	Not significant
PRPS2	-0.418868	0.0138462	0.200544	Not significant
SORBS3	-0.450341	0.0138554	0.200544	Not significant
PTPRF	-0.377981	0.0138773	0.200544	Not significant
MTPAP	0.408255	0.0140573	0.201806	Not significant
HMGN3	-0.484593	0.014082	0.201806	Not significant
AK1	-0.376408	0.0141057	0.201806	Not significant
NVL	0.360618	0.0145123	0.206185	Not significant
COG3	0.391461	0.0145364	0.206185	Not significant
NIF3L1	-0.43266	0.0146003	0.206185	Not significant
RAD23B	-0.409312	0.014604	0.206185	Not significant
DDX21	0.383192	0.014725	0.207212	Not significant
MRPL47	-0.421747	0.0148566	0.208381	Not significant
NAXD	-0.35526	0.0149901	0.208988	Not significant
ATP2B1	0.375244	0.0149973	0.208988	Not significant
TARS	-0.388882	0.0151324	0.209773	Not significant
MYL12B	-0.473512	0.0151513	0.209773	Not significant
RBM3	0.458105	0.0153677	0.212085	Not significant
DERL1	0.352439	0.01544	0.2124	Not significant
PSME2	-0.350837	0.0155145	0.212741	Not significant
RNF14	-0.386956	0.0156724	0.213631	Not significant
PDXDC1	-0.376346	0.0156789	0.213631	Not significant
PRIM2	-0.367767	0.0157934	0.21451	Not significant
NSMCE2	0.407831	0.0159291	0.215087	Not significant
SUMO3	-0.37451	0.0159361	0.215087	Not significant
ATG16L1	-0.449687	0.0160848	0.216414	Not significant
TCEA1	-0.393432	0.0163128	0.217899	Not significant
LCP1	-0.374494	0.0163504	0.217899	Not significant
SPTLC2	0.407792	0.016361	0.217899	Not significant
S100A9	-0.369481	0.0164212	0.217899	Not significant
NLRX1	0.435285	0.0164491	0.217899	Not significant
ACSL5	0.484375	0.0165088	0.218018	Not significant
UBE2N	-0.354563	0.0166347	0.219007	Not significant
GRHPR	-0.348146	0.0167062	0.219275	Not significant
PDE3B	0.42342	0.0168652	0.219967	Not significant
SETD7	-0.392994	0.0168837	0.219967	Not significant
SUGP2	0.385102	0.0169127	0.219967	Not significant
ELP4	-0.66451	0.0170495	0.221077	Not significant
ACAA2	0.343437	0.0173039	0.2237	Not significant
GCA	0.390499	0.0173574	0.223717	Not significant
FOSL2	-0.472619	0.0176837	0.227241	Not significant
IQGAP3	0.406719	0.0177758	0.227443	Not significant
RBM15	0.360272	0.0178484	0.227443	Not significant
PRMT1	-0.366042	0.0178906	0.227443	Not significant
COX17	-0.366725	0.0179114	0.227443	Not significant
FUCA2	-0.475997	0.0179775	0.22761	Not significant
NCSTN	-0.359035	0.018218	0.229976	Not significant
ACP1	-0.350502	0.0183551	0.231027	Not significant
SEPHS1	-0.46857	0.0184687	0.231776	Not significant
TRAPPC5	-0.337745	0.0187164	0.233143	Not significant
YWHAE	-0.392868	0.0187663	0.233143	Not significant
MPI	-0.374633	0.0188449	0.233143	Not significant
PPIF	0.362163	0.0188693	0.233143	Not significant
ENOPH1	-0.45544	0.0188871	0.233143	Not significant
ZNF787	0.346693	0.0189215	0.233143	Not significant
ATP5A1	0.36599	0.0189944	0.233143	Not significant
SRF	-0.367619	0.0190153	0.233143	Not significant
RFC3	0.340377	0.0190664	0.233143	Not significant
PPP1CB	-0.336465	0.0191424	0.233407	Not significant
TPD52	-0.355166	0.0193004	0.234666	Not significant
SRP9	-0.339242	0.0193597	0.234722	Not significant
SLC2A9	-0.341918	0.0194728	0.234793	Not significant
TMEM165	0.347412	0.0194749	0.234793	Not significant
SAE1	-0.390476	0.0195838	0.235246	Not significant
MB21D1	0.411725	0.0196221	0.235246	Not significant
OPLAH	-0.346805	0.0197129	0.235676	Not significant
ARPC2	-0.332466	0.0199218	0.237459	Not significant
PRKDC	0.365451	0.0199727	0.237459	Not significant
SP3	0.414462	0.0201561	0.238341	Not significant
ERLIN2	0.346893	0.0201579	0.238341	Not significant
FAM50A	-0.351926	0.020248	0.238391	Not significant
SRCAP	0.3716	0.020323	0.238391	Not significant
TGFBI	0.33824	0.0204651	0.238391	Not significant
DNAJC11	0.337699	0.0205503	0.238391	Not significant
SFXN4	0.43959	0.0205693	0.238391	Not significant
GOLGA2	0.398503	0.0206524	0.238391	Not significant
TRAPPC10	0.462348	0.0206586	0.238391	Not significant
IAH1	-0.389508	0.0207283	0.238391	Not significant
TAF5	0.373861	0.0208131	0.238391	Not significant
RBM17	0.332854	0.020891	0.238391	Not significant
NCBP1	0.330005	0.0209327	0.238391	Not significant
ARPC1A	-0.448982	0.0209333	0.238391	Not significant
GSTM3	-0.412241	0.0209389	0.238391	Not significant
SLC29A1	-0.338146	0.0209966	0.238391	Not significant
FLI1	-0.366691	0.0210325	0.238391	Not significant
MCU	0.327806	0.0211356	0.238391	Not significant
GPI	-0.339989	0.0212225	0.238391	Not significant
GK3P	0.341211	0.0212361	0.238391	Not significant
USP48	-0.344786	0.0212499	0.238391	Not significant
CDCA2	0.348778	0.0212773	0.238391	Not significant
UTP15	0.335835	0.0213429	0.238391	Not significant
PXK	-0.500623	0.0213841	0.238391	Not significant
UBR7	-0.455235	0.0214457	0.238458	Not significant
S100A4	-0.377921	0.0215016	0.238462	Not significant
OTUB1	-0.335773	0.0216184	0.23914	Not significant
ZNF687	0.327325	0.021833	0.240623	Not significant
UBR1	-0.335543	0.0218986	0.240623	Not significant
ARFIP2	-0.576486	0.0219913	0.240623	Not significant
AKR1A1	-0.334341	0.0220282	0.240623	Not significant
RBMX	0.649464	0.0220882	0.240623	Not significant
FAF1	-0.368571	0.0220889	0.240623	Not significant
HRSP12	-0.343743	0.0221609	0.240797	Not significant
PHAX	-0.391715	0.0224809	0.241995	Not significant
UBXN6	-0.381498	0.0225032	0.241995	Not significant
STK39	-0.328264	0.0225154	0.241995	Not significant
USP11	-0.359148	0.0225875	0.241995	Not significant
DNAJA1	0.349453	0.0226206	0.241995	Not significant
MAT2B	-0.385725	0.0226282	0.241995	Not significant
NUDT1	-0.366532	0.0226659	0.241995	Not significant
GM2A	-0.359925	0.0230401	0.245379	Not significant
DENND4B	0.543497	0.0233618	0.247691	Not significant
ITGB7	0.322257	0.0234132	0.247691	Not significant
LRRC8D	0.320323	0.0234302	0.247691	Not significant
H1F0	0.41943	0.0235372	0.247884	Not significant
BLOC1S2	0.392116	0.023564	0.247884	Not significant
PSMA6	-0.351627	0.023793	0.249682	Not significant
PAPSS2	-0.362934	0.0238539	0.24971	Not significant
PITPNA	-0.342325	0.0239588	0.250198	Not significant
MASTL	0.479869	0.0240983	0.250667	Not significant
SARS	-0.321542	0.0241536	0.250667	Not significant
DNTTIP2	0.361545	0.0241789	0.250667	Not significant
RDH11	0.330842	0.02425	0.250797	Not significant
MOB1B	-0.321812	0.0243525	0.251252	Not significant
BAZ2A	0.375038	0.0244117	0.251259	Not significant
ACADSB	0.351466	0.024489	0.251452	Not significant
ARL6IP4	-0.441657	0.0249188	0.253269	Not significant
SEPT9	-0.356793	0.024929	0.253269	Not significant
PRKD2	0.317605	0.024961	0.253269	Not significant
ZKSCAN1	0.330761	0.0250656	0.253269	Not significant
ITPR1	0.351253	0.0250785	0.253269	Not significant
NOM1	0.355186	0.025157	0.253269	Not significant
ANAPC1	0.346542	0.0252067	0.253269	Not significant
THOP1	-0.317653	0.0252648	0.253269	Not significant
ABCD1	0.333013	0.0253079	0.253269	Not significant
PAFAH1B3	-0.36865	0.0254098	0.253269	Not significant
DYNLL2	-0.327049	0.0254698	0.253269	Not significant
NDE1	-0.314132	0.0254947	0.253269	Not significant
ELP3	-0.404113	0.0255712	0.253269	Not significant
YWHAB	-0.344641	0.0256064	0.253269	Not significant
BCAS2	0.333304	0.0256172	0.253269	Not significant
PHLDB1	0.3518	0.0256863	0.253269	Not significant
CHTF8	-0.331144	0.025693	0.253269	Not significant
MEF2D	-0.316257	0.0257282	0.253269	Not significant
GRK2	-0.410817	0.025969	0.255055	Not significant
HPRT1	-0.399198	0.0261046	0.255302	Not significant
PSME3	-0.340643	0.0261874	0.255302	Not significant
AARSD1	-0.870336	0.0262182	0.255302	Not significant
BRD9	0.453766	0.0262321	0.255302	Not significant
PNP	-0.4618	0.0264572	0.255991	Not significant
KMT2A	0.328681	0.0265449	0.255991	Not significant
CHD2	0.346698	0.0265569	0.255991	Not significant
POGZ	0.345739	0.0265753	0.255991	Not significant
CHID1	-0.356714	0.0266012	0.255991	Not significant
CHMP4A	-0.362299	0.026741	0.256363	Not significant
GNPDA1	-0.314179	0.0268031	0.256363	Not significant
RAB18	-0.411316	0.0268189	0.256363	Not significant
VPS53	0.334986	0.027109	0.257623	Not significant
SUCLA2	0.334859	0.027127	0.257623	Not significant
SMS	-0.391964	0.0272905	0.257623	Not significant
ARPC4	-0.318966	0.0273288	0.257623	Not significant
MAFG	0.397862	0.02736	0.257623	Not significant
METTL3	-0.382548	0.0273944	0.257623	Not significant
EML4	-0.355624	0.0274054	0.257623	Not significant
PPP6R3	-0.341303	0.0274313	0.257623	Not significant
COG7	0.33124	0.0274951	0.257623	Not significant
IDI1	-0.393722	0.0275613	0.257623	Not significant
TBCB	-0.392602	0.0276111	0.257623	Not significant
NHLRC2	-0.324813	0.0277193	0.25789	Not significant
DIDO1	0.356235	0.0278189	0.25789	Not significant
PGM1	-0.333087	0.0278199	0.25789	Not significant
MEFV	0.338641	0.0279845	0.258531	Not significant
USP14	-0.417211	0.0280135	0.258531	Not significant
AP1M1	-0.399487	0.0280697	0.258531	Not significant
MATR3	0.308593	0.0282455	0.258946	Not significant
SPTAN1	-0.319726	0.0282674	0.258946	Not significant
TPM1	-0.333484	0.0283372	0.258946	Not significant
ELANE	-0.345538	0.0283561	0.258946	Not significant
OSGEP	-0.349091	0.0285865	0.260495	Not significant
TANK	0.325163	0.0289813	0.262764	Not significant
BAZ1A	0.335259	0.0289959	0.262764	Not significant
MYL9	-0.499174	0.0290192	0.262764	Not significant
ETF1	-0.388083	0.0291835	0.263696	Not significant
SREK1	-0.326705	0.029285	0.264046	Not significant
GSTM1	-0.490213	0.0293985	0.264046	Not significant
DRG2	-0.468862	0.0294068	0.264046	Not significant
TLE1	-0.323858	0.0295813	0.265058	Not significant
PFDN4	-0.325344	0.0296536	0.265153	Not significant
FUS	-0.308535	0.02996	0.266687	Not significant
YWHAG	-0.303813	0.0300249	0.266687	Not significant
CTSG	-0.316626	0.0301646	0.266687	Not significant
PFDN6	-0.306348	0.0302675	0.266687	Not significant
ATG5	-0.310036	0.0302839	0.266687	Not significant
AKAP8	0.413602	0.0303174	0.266687	Not significant
DCK	-0.315797	0.0303792	0.266687	Not significant
GGH	-0.307875	0.030493	0.266687	Not significant
CTDP1	-0.706509	0.0305353	0.266687	Not significant
CD4	-0.396938	0.030555	0.266687	Not significant
STMN1	-0.325813	0.0306144	0.266687	Not significant
PPIE	-0.336038	0.0306299	0.266687	Not significant
RPS9	-0.357671	0.030633	0.266687	Not significant
HACD3	-0.358457	0.0307808	0.267432	Not significant
SULT1A1	-0.300074	0.0310304	0.269037	Not significant
PIK3CB	-0.467814	0.0311382	0.269037	Not significant
SLC7A1	-0.472511	0.0311537	0.269037	Not significant
NAA50	-0.323529	0.0314407	0.270852	Not significant
NOTCH2	0.352677	0.0315825	0.270852	Not significant
PSME4	-0.357214	0.0316349	0.270852	Not significant
OXR1	-0.304949	0.031637	0.270852	Not significant
ZBTB7A	0.393675	0.0318114	0.270852	Not significant
HSPA14	-0.304949	0.0318719	0.270852	Not significant
ASL	-0.308161	0.0318941	0.270852	Not significant
NONO	0.318992	0.0319152	0.270852	Not significant
TYROBP	0.300678	0.0320089	0.270852	Not significant
BAX	-0.383994	0.03209	0.270852	Not significant
GTPBP6	0.310958	0.0321006	0.270852	Not significant
CASP2	-0.415704	0.0321575	0.270852	Not significant
RNPEP	-0.346876	0.0321842	0.270852	Not significant
OPTN	0.40868	0.0323985	0.271512	Not significant
SAR1B	-0.297938	0.0325471	0.271512	Not significant
ISG20	0.46092	0.0325665	0.271512	Not significant
HSP90AA1	-0.330219	0.0325731	0.271512	Not significant
STRAP	-0.3702	0.0325802	0.271512	Not significant
GORASP2	-0.332335	0.0326422	0.271512	Not significant
FLYWCH2	-0.338664	0.0327308	0.271723	Not significant
CHAMP1	0.350207	0.0328425	0.272124	Not significant
C21orf59	-0.300477	0.0329162	0.272208	Not significant
TXNDC9	-0.391238	0.0331444	0.273568	Not significant
PBXIP1	0.296937	0.033375	0.274757	Not significant
C5orf22	-0.342095	0.0334164	0.274757	Not significant
EIPR1	-0.316528	0.0335095	0.274996	Not significant
STAT2	0.346881	0.0337154	0.276158	Not significant
IFT27	-0.294702	0.0338161	0.276232	Not significant
EIF3G	-0.301177	0.0339472	0.276232	Not significant
PLRG1	0.313044	0.033976	0.276232	Not significant
RNF126	-0.364942	0.0339819	0.276232	Not significant
AGPAT2	0.350567	0.0340592	0.276326	Not significant
SNX4	-0.414182	0.0341222	0.276326	Not significant
CCDC9	-0.299387	0.0344164	0.277858	Not significant
RPF2	0.299121	0.0344409	0.277858	Not significant
ANP32A	-0.350585	0.034675	0.279221	Not significant
CPSF2	0.336352	0.0349119	0.280341	Not significant
CCDC12	-0.426535	0.0349786	0.280341	Not significant
EIF5B	-0.299172	0.0350099	0.280341	Not significant
DCUN1D1	-0.323394	0.0351352	0.28082	Not significant
SASS6	-0.363723	0.035545	0.282858	Not significant
NUTF2	-0.42542	0.0355475	0.282858	Not significant
NEDD8	-0.341571	0.0356227	0.282858	Not significant
HIRIP3	-0.292015	0.0357095	0.282858	Not significant
CDC37	-0.30828	0.0357197	0.282858	Not significant
TAPBP	0.296336	0.0360118	0.283089	Not significant
PLCB2	-0.299434	0.0360263	0.283089	Not significant
FAM103A1	0.311839	0.036083	0.283089	Not significant
WBP2	-0.306738	0.0362413	0.283089	Not significant
CBSL	-0.317108	0.0362436	0.283089	Not significant
WDR81	-0.570766	0.0363202	0.283089	Not significant
CYB5R2	-0.346167	0.0363253	0.283089	Not significant
GGACT	-0.408126	0.0363892	0.283089	Not significant
DNAJB3	0.345253	0.0363987	0.283089	Not significant
PSMD14	-0.301817	0.0364084	0.283089	Not significant
SPEN	0.34839	0.0365248	0.28348	Not significant
COMMD8	-0.463425	0.0367817	0.284958	Not significant
LTN1	0.294929	0.036884	0.285236	Not significant
SEPT7	-0.288791	0.0369983	0.285606	Not significant
DHX9	0.324894	0.0371433	0.28621	Not significant
DPM3	-0.340045	0.0373044	0.286936	Not significant
HARS	-0.330844	0.0374381	0.287199	Not significant
TRIM22	0.526217	0.0376568	0.287199	Not significant
IPO11	-0.322204	0.037705	0.287199	Not significant
SPR	-0.346381	0.0377162	0.287199	Not significant
SMAP	-0.296761	0.0377245	0.287199	Not significant
GTF2F2	-0.297514	0.03774	0.287199	Not significant
EPB41	-0.313534	0.0379332	0.288158	Not significant
PDK1	0.414381	0.0381595	0.289365	Not significant
KIF3B	-0.325768	0.0384665	0.290448	Not significant
FTO	-0.28807	0.0385626	0.290448	Not significant
PRMT5	-0.330957	0.0386756	0.290448	Not significant
INTS1	0.302823	0.03872	0.290448	Not significant
HDGF	-0.321979	0.0387531	0.290448	Not significant
CCT8	-0.289722	0.0388475	0.290448	Not significant
SMARCA5	0.306918	0.0389691	0.290448	Not significant
ITGAM	0.33033	0.0389791	0.290448	Not significant
NCAM1	-0.286843	0.0390409	0.290448	Not significant
CUX1	0.332524	0.0390913	0.290448	Not significant
RBM5	0.38636	0.039262	0.290448	Not significant
TDP1	-0.298436	0.039318	0.290448	Not significant
YKT6	-0.297804	0.0393205	0.290448	Not significant
BLMH	-0.466103	0.0393603	0.290448	Not significant
SEPT2	-0.381376	0.0393772	0.290448	Not significant
RANBP2	0.323958	0.0393851	0.290448	Not significant
EML2	-0.292492	0.0397431	0.292586	Not significant
COG1	0.344744	0.0398435	0.292823	Not significant
METTL14	-0.29953	0.0399314	0.292967	Not significant
GMPR2	-0.361651	0.0400703	0.293485	Not significant
POLDIP3	0.307999	0.0402595	0.293826	Not significant
CD81	-0.301864	0.040279	0.293826	Not significant
WDR26	0.394128	0.0403224	0.293826	Not significant
PPP3CA	-0.313358	0.0406981	0.295382	Not significant
SNF8	-0.367734	0.0408324	0.295382	Not significant
SMPD4	0.31636	0.0408906	0.295382	Not significant
SEMA4A	-0.429115	0.0408959	0.295382	Not significant
TSC2	0.396352	0.0409006	0.295382	Not significant
SUN2	0.310948	0.0409488	0.295382	Not significant
DIP2B	-0.371069	0.0411837	0.296578	Not significant
SNAP29	-0.311954	0.0412563	0.296603	Not significant
CPSF4	0.297387	0.041386	0.297038	Not significant
CCDC91	-0.3434	0.0416053	0.297356	Not significant
RPA2	-0.310077	0.0417015	0.297356	Not significant
CLTA	-0.281119	0.0417383	0.297356	Not significant
VAV3	-0.33643	0.0417808	0.297356	Not significant
VBP1	-0.295132	0.0417844	0.297356	Not significant
KDM2A	0.296308	0.0419002	0.297356	Not significant
TTC1	-0.283686	0.0419152	0.297356	Not significant
PAFAH1B1	-0.288134	0.0420107	0.297541	Not significant
LDHA	-0.321624	0.042139	0.297958	Not significant
IDE	-0.32481	0.0423025	0.298622	Not significant
ARHGAP18	-0.350931	0.0423726	0.298626	Not significant
CD63	-0.406054	0.0428846	0.301491	Not significant
HIST1H1B	0.291268	0.0429196	0.301491	Not significant
TPM3	-0.280268	0.0430053	0.301599	Not significant
HAUS6	0.406363	0.0432008	0.302476	Not significant
THOC1	0.328978	0.0433195	0.302813	Not significant
BPNT1	-0.299929	0.0434129	0.302973	Not significant
SNX3	-0.348213	0.0434882	0.303005	Not significant
CPSF7	0.284149	0.0436319	0.303514	Not significant
DDX10	0.295075	0.0438289	0.304391	Not significant
ARHGAP30	0.298879	0.0440411	0.305023	Not significant
VCL	-0.300877	0.044062	0.305023	Not significant
WDR1	-0.297635	0.0442482	0.305469	Not significant
GTF2I	0.280552	0.0442688	0.305469	Not significant
CISD3	0.410628	0.0443448	0.305502	Not significant
CAPZA2	-0.300779	0.0444933	0.305835	Not significant
CNPY3	-0.274774	0.0446366	0.305835	Not significant
QPRT	-0.348945	0.0446731	0.305835	Not significant
NFKBIE	-0.396971	0.0446781	0.305835	Not significant
CPPED1	-0.30229	0.0448042	0.306209	Not significant
SETDB1	0.280567	0.0450082	0.306643	Not significant
HEBP2	-0.350036	0.0451	0.306643	Not significant
YME1L1	0.299349	0.0452475	0.306643	Not significant
NCDN	0.494435	0.0452515	0.306643	Not significant
NSA2	0.327895	0.0452726	0.306643	Not significant
SAAL1	0.296062	0.0453769	0.306643	Not significant
GTF2F1	-0.292504	0.045406	0.306643	Not significant
PSMB3	-0.289983	0.0454392	0.306643	Not significant
ARL14EP	0.34493	0.0455523	0.306924	Not significant
MTHFD1	-0.283006	0.045928	0.307991	Not significant
SNX17	-0.311939	0.0459941	0.307991	Not significant
RPS8	0.295881	0.0460236	0.307991	Not significant
CTSV	0.274268	0.0460839	0.307991	Not significant
PPIH	-0.272229	0.0461961	0.307991	Not significant
IMPDH1	-0.314025	0.0462649	0.307991	Not significant
NMT1	-0.287292	0.0463662	0.307991	Not significant
DDT	-0.496714	0.0463691	0.307991	Not significant
ZNF330	-0.326645	0.0465522	0.307991	Not significant
BUD31	0.290175	0.0465908	0.307991	Not significant
ANP32E	-0.293758	0.0466176	0.307991	Not significant
CTCF	0.305959	0.0466508	0.307991	Not significant
LAS1L	0.347669	0.0467026	0.307991	Not significant
RAB32	-0.386497	0.0467153	0.307991	Not significant
PGLS	-0.301772	0.046944	0.309024	Not significant
TFEB	-0.284968	0.0470466	0.309225	Not significant
HIST2H2BF	0.382662	0.047371	0.310441	Not significant
MSTO1	-0.27605	0.0473762	0.310441	Not significant
CWC15	0.273545	0.0474561	0.310444	Not significant
ACSL3	0.273153	0.0475213	0.310444	Not significant
CD300A	-0.36304	0.0478012	0.311798	Not significant
MRPL15	0.342218	0.0478873	0.311885	Not significant
FARSA	-0.329656	0.0483446	0.314242	Not significant
TMED3	-0.300942	0.0483956	0.314242	Not significant
RBM28	0.326959	0.0485871	0.315009	Not significant
LCLAT1	0.298971	0.0489834	0.316888	Not significant
TAOK1	-0.271484	0.0490389	0.316888	Not significant
TBC1D13	-0.275724	0.0490985	0.316888	Not significant
ABCF2	-0.269444	0.0491935	0.316901	Not significant
PTRH2	0.315221	0.0492481	0.316901	Not significant
UTP18	0.29265	0.0496173	0.318353	Not significant
RALBP1	-0.268897	0.0496221	0.318353	Not significant
KIAA0430	0.378466	0.0497456	0.318669	Not significant
MRPL14	0.296358	0.0500188	0.319612	Not significant
OPA1	0.266955	0.0500418	0.319612	Not significant
MBP	-0.29414	0.0502232	0.320294	Not significant
DNAJB12	0.335071	0.0503616	0.320701	Not significant
TSNAX	-0.302958	0.0504532	0.320808	Not significant
MRPL20	0.299354	0.0505399	0.320884	Not significant
PRDX4	-0.295392	0.0507744	0.321896	Not significant
MRPS36	0.309084	0.0509526	0.322218	Not significant
SNX12	-0.295027	0.0509753	0.322218	Not significant
MMS19	0.338185	0.0511051	0.322563	Not significant
NUP155	0.307021	0.0513498	0.323384	Not significant
RAB10	-0.2983	0.0513859	0.323384	Not significant
AK6	-0.267477	0.0515655	0.32404	Not significant
ARHGAP1	-0.269729	0.0518234	0.325184	Not significant
NRDC	-0.270244	0.0519093	0.325247	Not significant
UQCC2	0.294004	0.0521366	0.326052	Not significant
DPP3	-0.265096	0.0524568	0.326052	Not significant
CHMP6	0.284668	0.0524738	0.326052	Not significant
CIAPIN1	-0.295535	0.0525585	0.326052	Not significant
MRPL2	0.285534	0.0526075	0.326052	Not significant
DDAH2	-0.319688	0.052634	0.326052	Not significant
PSMA5	-0.30648	0.0526491	0.326052	Not significant
ARL6IP5	-0.267931	0.0527528	0.326052	Not significant
SRM	-0.28915	0.0527928	0.326052	Not significant
ABCC1	-0.280561	0.0527974	0.326052	Not significant
SURF6	0.284281	0.0530017	0.326086	Not significant
POLE4	-0.285774	0.0530089	0.326086	Not significant
SERPINB6	-0.268171	0.0530307	0.326086	Not significant
GTF3C1	0.291119	0.0533251	0.327093	Not significant
MRPL4	-0.269816	0.0533469	0.327093	Not significant
GMDS	-0.290591	0.0537522	0.329107	Not significant
SMG9	0.324778	0.054011	0.330204	Not significant
KPNA1	0.307166	0.0541717	0.330204	Not significant
IFT74	0.351244	0.0541835	0.330204	Not significant
LDHB	-0.33897	0.054242	0.330204	Not significant
MESDC2	-0.261622	0.0543159	0.330204	Not significant
AP3M1	-0.330829	0.0546122	0.331535	Not significant
ALOX5	0.403811	0.0549375	0.333039	Not significant
MRPL21	-0.375362	0.0551181	0.333663	Not significant
GINS3	-0.284784	0.0554817	0.334478	Not significant
DNAJB1	-0.273656	0.0554909	0.334478	Not significant
LGALS8	-0.275981	0.0555497	0.334478	Not significant
FKBP4	-0.263399	0.0555645	0.334478	Not significant
CNIH4	-0.281736	0.0559035	0.335117	Not significant
ANP32B	-0.32765	0.0559412	0.335117	Not significant
SOD1	-0.358954	0.0559531	0.335117	Not significant
EAF1	0.267611	0.0559954	0.335117	Not significant
ACTN4	-0.273981	0.056156	0.335117	Not significant
WDR33	0.27461	0.0561578	0.335117	Not significant
NUCB2	-0.296182	0.0562408	0.335117	Not significant
UTP3	0.31947	0.0562954	0.335117	Not significant
PSMB1	-0.327038	0.056402	0.335287	Not significant
TRIP13	-0.318409	0.0565869	0.335854	Not significant
TBK1	-0.310072	0.0567169	0.335854	Not significant
HEXIM1	-0.324287	0.0567842	0.335854	Not significant
NAE1	-0.284897	0.0568104	0.335854	Not significant
SNUPN	-0.307626	0.0572708	0.337179	Not significant
RCN2	-0.340269	0.0572721	0.337179	Not significant
ACSF3	0.374354	0.0574376	0.337179	Not significant
PDLIM2	-0.272044	0.0574401	0.337179	Not significant
FBXO4	-0.282575	0.0574697	0.337179	Not significant
PPP2R5A	-0.261743	0.0575059	0.337179	Not significant
SDAD1	0.322592	0.0576659	0.337289	Not significant
SQRDL	0.28412	0.0576818	0.337289	Not significant
MMGT1	0.336089	0.0579364	0.33769	Not significant
DNPH1	-0.358307	0.0579419	0.33769	Not significant
COL23A1	-0.36921	0.0580757	0.33769	Not significant
ARMT1	-0.280326	0.058287	0.33769	Not significant
RAVER1	0.320053	0.0584329	0.33769	Not significant
SRC	0.296548	0.0584773	0.33769	Not significant
PLOD1	-0.256163	0.0585726	0.33769	Not significant
TXNIP	0.256416	0.0585759	0.33769	Not significant
EIF2A	-0.259459	0.0585928	0.33769	Not significant
ZNF384	0.286166	0.058621	0.33769	Not significant
ARHGDIB	-0.322497	0.0587632	0.33769	Not significant
ACOT9	0.256282	0.0587922	0.33769	Not significant
SYNE3	0.261012	0.0588016	0.33769	Not significant
PDCD6	-0.26114	0.0589518	0.33769	Not significant
SMYD5	-0.350437	0.0589893	0.33769	Not significant
NAT10	0.298906	0.0591684	0.33769	Not significant
C5orf24	0.446716	0.0591934	0.33769	Not significant
NUP107	0.305622	0.0593346	0.33769	Not significant
CENPV	0.281945	0.0593402	0.33769	Not significant
WTAP	0.26312	0.0593595	0.33769	Not significant
NUP50	0.258946	0.0594027	0.33769	Not significant
MMP14	0.25552	0.059716	0.338601	Not significant
RRAGC	-0.320635	0.0598035	0.338601	Not significant
APEH	-0.406204	0.0598907	0.338601	Not significant
CAMK1	-0.297338	0.0599311	0.338601	Not significant
KIF22	0.300072	0.0599573	0.338601	Not significant
PHKG2	-0.35839	0.0602095	0.339579	Not significant
RAB33A	-0.25325	0.060321	0.339761	Not significant
TXNL1	-0.261264	0.0604603	0.340099	Not significant
WDR44	-0.35668	0.0605825	0.34034	Not significant
CA2	-0.258474	0.0607387	0.340772	Not significant
TPRN	-0.28852	0.0609444	0.341362	Not significant
GBE1	-0.262069	0.0610795	0.341362	Not significant
PPP2R1B	0.268171	0.0611311	0.341362	Not significant
PDS5B	0.285057	0.061162	0.341362	Not significant
AHCY	-0.283147	0.0615621	0.343148	Not significant
SP100	0.299001	0.0616676	0.343226	Not significant
EIF3M	-0.276616	0.061736	0.343226	Not significant
C9orf64	-0.278253	0.0619527	0.343695	Not significant
SCRN3	-0.298661	0.0619947	0.343695	Not significant
SKP1	-0.252437	0.0620605	0.343695	Not significant
RABL6	-0.259798	0.0622099	0.344079	Not significant
ALYREF	0.336463	0.0623658	0.344497	Not significant
HDAC5	-0.292395	0.0624748	0.344655	Not significant
NUF2	-0.276587	0.0628194	0.346112	Not significant
STK17B	0.313511	0.0629611	0.34615	Not significant
MCTS1	-0.264913	0.0630098	0.34615	Not significant
SERBP1	-0.258489	0.063277	0.34615	Not significant
C11orf68	-0.270699	0.0632884	0.34615	Not significant
NUDC	-0.256212	0.0634037	0.34615	Not significant
CTSB	0.417504	0.0635185	0.34615	Not significant
YLPM1	0.24909	0.0635466	0.34615	Not significant
RGS10	-0.265225	0.0635529	0.34615	Not significant
PPP1R10	0.301019	0.0636464	0.34615	Not significant
NOP56	0.262536	0.0636725	0.34615	Not significant
COPS7B	-0.255927	0.0637135	0.34615	Not significant
SRFBP1	0.258318	0.0638773	0.346601	Not significant
INPP5B	-0.257105	0.0641126	0.347438	Not significant
PPP6R2	0.258633	0.0643183	0.347725	Not significant
STAMBP	-0.276082	0.0643827	0.347725	Not significant
PNISR	-0.263069	0.0644769	0.347725	Not significant
CNBP	-0.482367	0.0644896	0.347725	Not significant
THEM6	0.285864	0.0647362	0.348086	Not significant
PHIP	0.277283	0.0647895	0.348086	Not significant
SDE2	0.294237	0.0647998	0.348086	Not significant
TIMM9	0.258431	0.0650002	0.348125	Not significant
RBM22	0.256983	0.0650025	0.348125	Not significant
STT3B	0.28759	0.0651899	0.348125	Not significant
HYI	-0.30089	0.0651909	0.348125	Not significant
TOMM70	0.255706	0.0652127	0.348125	Not significant
HCCS	0.333971	0.0653269	0.348177	Not significant
FAM208A	0.41391	0.0654244	0.348177	Not significant
NFXL1	0.26409	0.0655078	0.348177	Not significant
SHC1	0.266151	0.0655468	0.348177	Not significant
GANAB	-0.261547	0.0657856	0.349013	Not significant
SPECC1	-0.42428	0.0659601	0.349147	Not significant
AASDHPPT	-0.281008	0.0659735	0.349147	Not significant
DDX27	0.280899	0.0662079	0.349425	Not significant
CLTB	-0.24822	0.0662483	0.349425	Not significant
GNS	-0.272546	0.0662703	0.349425	Not significant
MYCBP2	0.264859	0.0663558	0.349447	Not significant
TPP2	-0.247572	0.0664624	0.349493	Not significant
LYST	0.246582	0.0665274	0.349493	Not significant
ARPC5	-0.265857	0.0666589	0.349756	Not significant
C2orf49	-0.352545	0.0668035	0.349826	Not significant
PTGR2	-0.401487	0.0668762	0.349826	Not significant
BCAM	-0.274943	0.0671087	0.349826	Not significant
PLA2G15	-0.248797	0.0671293	0.349826	Not significant
NUDCD3	-0.275033	0.0671531	0.349826	Not significant
BUD13	-0.260644	0.0671614	0.349826	Not significant
TAOK3	-0.261131	0.0672553	0.349891	Not significant
EEF1G	-0.289293	0.0675056	0.350768	Not significant
COIL	0.256903	0.0678596	0.351318	Not significant
TAX1BP3	-0.307443	0.0679016	0.351318	Not significant
THOC7	0.279168	0.068017	0.351318	Not significant
MOB3A	-0.276991	0.068119	0.351318	Not significant
MRPS25	0.280035	0.0681192	0.351318	Not significant
ACY1	-0.244912	0.0682757	0.351318	Not significant
CAPN2	-0.335919	0.0684149	0.351318	Not significant
FARSB	-0.250803	0.0686484	0.351318	Not significant
PCBP1	-0.243678	0.0686699	0.351318	Not significant
LRCH1	0.252332	0.069087	0.351318	Not significant
CLPP	0.30292	0.0691616	0.351318	Not significant
APRT	-0.276335	0.0691895	0.351318	Not significant
BZW2	-0.242681	0.0692211	0.351318	Not significant
PHF10	0.292744	0.0692472	0.351318	Not significant
Uncharacterized protein FLJ45252 OS=Homo sapiens	0.279329	0.0692495	0.351318	Not significant
KIAA0930	-0.247788	0.069274	0.351318	Not significant
DCTPP1	-0.319616	0.0693966	0.351318	Not significant
NDUFV3	0.314686	0.0694071	0.351318	Not significant
CIB1	-0.2658	0.0694234	0.351318	Not significant
DUSP3	-0.286883	0.06946	0.351318	Not significant
RARS2	0.283649	0.0694849	0.351318	Not significant
GTF3C4	0.255199	0.0695413	0.351318	Not significant
VPS26B	-0.248106	0.0695693	0.351318	Not significant
N4BP1	0.274944	0.0696326	0.351318	Not significant
ECHDC1	-0.274753	0.0696579	0.351318	Not significant
RCN1	-0.271242	0.0699492	0.351997	Not significant
RAB11A	-0.251915	0.0701404	0.351997	Not significant
ARIH1	0.307948	0.0701441	0.351997	Not significant
SAR1A	-0.299585	0.0702667	0.351997	Not significant
CYP51A1	-0.252824	0.0702769	0.351997	Not significant
TSN	-0.250036	0.0704106	0.351997	Not significant
WDR3	0.291207	0.0705075	0.351997	Not significant
RBL1	0.258688	0.0706139	0.351997	Not significant
ENO1	-0.281803	0.0707965	0.351997	Not significant
CAP1	-0.276766	0.0708648	0.351997	Not significant
NIT1	-0.258003	0.0708812	0.351997	Not significant
GSK3B	0.258282	0.0709105	0.351997	Not significant
KIAA0196	0.312336	0.0710833	0.351997	Not significant
DHPS	-0.254017	0.0711049	0.351997	Not significant
CSRP1	-0.261816	0.071112	0.351997	Not significant
CHCHD2	-0.24859	0.0711912	0.351997	Not significant
ELL	-0.334502	0.0711979	0.351997	Not significant
RPS26	0.293287	0.0713034	0.351997	Not significant
RSRC2	-0.347468	0.0713508	0.351997	Not significant
FRY	0.247187	0.0714408	0.352037	Not significant
MDH1	-0.248192	0.0716369	0.352598	Not significant
WDFY1	-0.286522	0.0717851	0.352804	Not significant
TIPRL	-0.242103	0.0718431	0.352804	Not significant
DAGLB	0.244744	0.0721722	0.354015	Not significant
SFPQ	0.27356	0.0725818	0.355617	Not significant
TMED9	-0.3757	0.0729582	0.356215	Not significant
HAUS4	-0.279685	0.0729772	0.356215	Not significant
BRD8	0.241181	0.0730039	0.356215	Not significant
HDDC2	-0.336357	0.0730809	0.356215	Not significant
CDKN2C	-0.240967	0.0731564	0.356215	Not significant
THBD	0.299225	0.0734162	0.356215	Not significant
BOLA2	-0.286645	0.0734985	0.356215	Not significant
UAP1L1	-0.238551	0.0735003	0.356215	Not significant
SLC25A12	0.240076	0.0735123	0.356215	Not significant
TUBB6	0.292896	0.07356	0.356215	Not significant
NDUFA10	0.310982	0.0736167	0.356215	Not significant
LRRC14	-0.312661	0.0737398	0.356409	Not significant
WDR92	-0.272239	0.0738468	0.356525	Not significant
MTOR	-0.28713	0.0741667	0.356708	Not significant
EXOSC9	0.243292	0.074167	0.356708	Not significant
TPK1	-0.284247	0.0741684	0.356708	Not significant
TRAPPC4	-0.249399	0.074291	0.356708	Not significant
FCF1	0.261215	0.0743003	0.356708	Not significant
CREBBP	0.283515	0.0747185	0.358251	Not significant
PTPN23	0.237011	0.07494	0.358251	Not significant
SCYL2	0.241055	0.074945	0.358251	Not significant
COPS7A	-0.255477	0.0749556	0.358251	Not significant
YWHAH	-0.243627	0.0750429	0.358269	Not significant
PGGT1B	-0.253867	0.0752914	0.358783	Not significant
TBL2	0.349549	0.075424	0.358783	Not significant
GSTP1	-0.264714	0.0754661	0.358783	Not significant
RBM4	0.27721	0.0755068	0.358783	Not significant
NENF	-0.241492	0.0756778	0.358783	Not significant
TDRD7	0.246622	0.0758127	0.358783	Not significant
DNAJA4	-0.253825	0.0758472	0.358783	Not significant
ITPA	-0.284193	0.0759703	0.358783	Not significant
SLC16A1	-0.236005	0.0759939	0.358783	Not significant
6	-0.236819	0.0759994	0.358783	Not significant
JUND	0.293112	0.0762174	0.358783	Not significant
PACS1	-0.238581	0.0762286	0.358783	Not significant
PDHA1	0.235874	0.0762373	0.358783	Not significant
TSFM	0.276229	0.0763245	0.358794	Not significant
RNF181	-0.322967	0.0764765	0.358794	Not significant
RPLP2	-0.286762	0.0765856	0.358794	Not significant
CALU	-0.279105	0.0768466	0.358794	Not significant
RHOT2	0.257425	0.0768645	0.358794	Not significant
B4GALT1	0.297039	0.0770096	0.358794	Not significant
MARCKS	0.243478	0.0771057	0.358794	Not significant
CLK3	0.284228	0.0771632	0.358794	Not significant
RAB44	0.235139	0.0772163	0.358794	Not significant
IRS2	-0.261685	0.0772615	0.358794	Not significant
TARBP1	0.268183	0.0773213	0.358794	Not significant
GNL3L	0.451461	0.0773475	0.358794	Not significant
TERF2	0.297915	0.0773873	0.358794	Not significant
NIT2	-0.234099	0.0774099	0.358794	Not significant
GPSM3	-0.256601	0.0777456	0.359961	Not significant
PARVG	-0.240954	0.0778716	0.360156	Not significant
TIMM10	0.23478	0.0780019	0.36037	Not significant
TOX4	0.264214	0.0781393	0.360617	Not significant
SLC25A13	0.261914	0.0788876	0.363533	Not significant
FTSJ3	0.267811	0.0789405	0.363533	Not significant
SNX1	-0.247815	0.0790279	0.363542	Not significant
IBA57	0.258842	0.0791403	0.363542	Not significant
MAP1B	-0.286782	0.0794355	0.363542	Not significant
CENPC	0.282073	0.0794372	0.363542	Not significant
DEGS1	-0.257564	0.0794398	0.363542	Not significant
NIPSNAP3A	0.514042	0.0794508	0.363542	Not significant
CAP1_Q01518-2	-0.279342	0.0797782	0.364652	Not significant
XPO6	0.273785	0.0800275	0.365148	Not significant
ZNF800	0.241693	0.080057	0.365148	Not significant
DERA	-0.237912	0.0804808	0.366621	Not significant
UCHL3	-0.266889	0.0805678	0.366621	Not significant
PPT1	-0.297154	0.0806948	0.366621	Not significant
EEF1A2	-0.284855	0.0807215	0.366621	Not significant
GGT1	-0.23092	0.0810814	0.367866	Not significant
MTA1	0.234216	0.0819617	0.370277	Not significant
SEC23IP	-0.320149	0.0819721	0.370277	Not significant
ALDH16A1	-0.294602	0.0819851	0.370277	Not significant
GDI2	-0.233372	0.0820502	0.370277	Not significant
SMARCA4	0.235401	0.0820578	0.370277	Not significant
LRPPRC	0.242909	0.0821304	0.370277	Not significant
ARPP19	-0.289139	0.0822389	0.370377	Not significant
POLD4	0.245759	0.0824917	0.370699	Not significant
ARF3	-0.240433	0.0825677	0.370699	Not significant
SFXN3	0.283469	0.0828576	0.370699	Not significant
EMB	-0.236455	0.08289	0.370699	Not significant
ARID4B	0.250602	0.082911	0.370699	Not significant
SPTLC1	0.240841	0.0829919	0.370699	Not significant
XRN2	0.232263	0.0830464	0.370699	Not significant
RTN1	-0.312294	0.0831592	0.370699	Not significant
EIF2S2	-0.261109	0.0832213	0.370699	Not significant
CACYBP	-0.268444	0.0832271	0.370699	Not significant
PTGES3	-0.320324	0.0833221	0.370699	Not significant
DHFR	-0.234476	0.0833469	0.370699	Not significant
YBX1	-0.282568	0.0835911	0.370963	Not significant
HACL1	-0.228657	0.0836414	0.370963	Not significant
RLF	0.270754	0.0838284	0.370963	Not significant
NADK	0.271806	0.0839365	0.370963	Not significant
PI4KB	0.271113	0.0839781	0.370963	Not significant
CAT	-0.300675	0.0840262	0.370963	Not significant
INTS12	0.245889	0.084058	0.370963	Not significant
DDX5	0.234507	0.084101	0.370963	Not significant
SH3PXD2B	-0.24549	0.0841841	0.370963	Not significant
NELFA	-0.278895	0.0844103	0.371579	Not significant
EIF4E	-0.231407	0.0845011	0.371597	Not significant
OTUD6B	-0.233791	0.0846882	0.372039	Not significant
TMX3	-0.227567	0.0849015	0.372588	Not significant
NAT1	-0.25013	0.084987	0.372588	Not significant
BIN2	-0.238371	0.0851997	0.37314	Not significant
TAB1	-0.2337	0.0853042	0.373217	Not significant
RRP8	0.255417	0.0854171	0.37333	Not significant
CASKIN2	0.243083	0.085782	0.373579	Not significant
ABI1	-0.253647	0.0857988	0.373579	Not significant
MAPK9	0.25681	0.085824	0.373579	Not significant
ECH1	-0.264807	0.0858735	0.373579	Not significant
RIPK3	0.23624	0.0860384	0.373579	Not significant
HNRNPM	0.320019	0.0860683	0.373579	Not significant
DCP1A	0.238912	0.0860834	0.373579	Not significant
DUSP23	-0.25267	0.0863455	0.374267	Not significant
PYGL	-0.228322	0.0864177	0.374267	Not significant
MRPL32	0.235308	0.0866779	0.374267	Not significant
RNASEH2B	-0.276665	0.0868783	0.374267	Not significant
UNC119B	-0.250922	0.0869259	0.374267	Not significant
MAP3K4	0.234275	0.0869355	0.374267	Not significant
CORO1B	-0.251922	0.086974	0.374267	Not significant
EIF5A	-0.240413	0.0870035	0.374267	Not significant
TIMM10B	0.300074	0.0870858	0.374267	Not significant
SH3KBP1	-0.248519	0.0871818	0.374267	Not significant
RACK1	-0.244257	0.0872113	0.374267	Not significant
NARS	-0.240009	0.0873543	0.374267	Not significant
ZGPAT	0.235009	0.0873755	0.374267	Not significant
UBE2J1	0.305089	0.087605	0.37467	Not significant
S100A8	-0.236828	0.0876441	0.37467	Not significant
MYO9B	0.225241	0.0878549	0.375197	Not significant
USP9Y	0.230163	0.088067	0.375523	Not significant
UFC1	-0.266443	0.0881339	0.375523	Not significant
RAE1	0.248543	0.0881935	0.375523	Not significant
TRAFD1	0.227626	0.0888545	0.377355	Not significant
BTF3L4	-0.299118	0.0888992	0.377355	Not significant
GALNT1	0.231905	0.0889966	0.377355	Not significant
LZIC	-0.337485	0.0890512	0.377355	Not significant
MCM6	-0.245355	0.0891263	0.377355	Not significant
DYNLT3	-0.229712	0.0892917	0.377355	Not significant
ATIC	-0.268208	0.0893198	0.377355	Not significant
GPN1	-0.245009	0.0893365	0.377355	Not significant
PNPLA6	0.291816	0.0894152	0.377355	Not significant
PIH1D1	-0.226759	0.0896078	0.377797	Not significant
ATP5D	0.270021	0.0897472	0.378013	Not significant
SFMBT1	0.263015	0.0898954	0.378165	Not significant
RPL7	-0.223304	0.0899595	0.378165	Not significant
ILF3	0.22732	0.0901868	0.378749	Not significant
RELA	-0.309665	0.0904869	0.379346	Not significant
RPL13A	-0.24615	0.0907337	0.379346	Not significant
EDF1	-0.223198	0.0907549	0.379346	Not significant
CECR5	0.269129	0.0907594	0.379346	Not significant
PYCRL	0.25255	0.090917	0.379346	Not significant
RP2	-0.238475	0.0909513	0.379346	Not significant
SPC24	-0.22608	0.0909784	0.379346	Not significant
CORO1C	-0.226093	0.0910359	0.379346	Not significant
PGAM4	-0.227524	0.0911876	0.379609	Not significant
GOLPH3L	-0.348493	0.0917952	0.381768	Not significant
HINT2	-0.231799	0.0919706	0.382128	Not significant
PSMD1	-0.223431	0.0921156	0.38235	Not significant
ARF4	-0.221409	0.0922639	0.38235	Not significant
TP53BP1	0.243332	0.0923116	0.38235	Not significant
RPRD1A	0.232478	0.0923827	0.38235	Not significant
METTL13	-0.28475	0.0924696	0.38235	Not significant
C9orf142	-0.226876	0.0928196	0.382734	Not significant
ARF5	-0.242324	0.0928345	0.382734	Not significant
PIK3R4	0.240218	0.0929492	0.382734	Not significant
PSMC2	-0.242657	0.0929592	0.382734	Not significant
U2SURP	0.293834	0.0930083	0.382734	Not significant
CHKB	-0.279336	0.0933898	0.38393	Not significant
POU2F1	-0.315204	0.09362	0.38393	Not significant
TAF10	0.247516	0.0936379	0.38393	Not significant
SYNJ1	0.222066	0.0936567	0.38393	Not significant
HNMT	-0.239402	0.0937493	0.383943	Not significant
FAH	-0.415425	0.0939019	0.384201	Not significant
SPAG5	0.260054	0.0943279	0.384947	Not significant
ARIH2	0.311814	0.0943893	0.384947	Not significant
TBRG4	0.235345	0.0946366	0.384947	Not significant
PSMD6	0.228588	0.0948114	0.384947	Not significant
MACROD1	0.298818	0.0950564	0.384947	Not significant
ARHGAP11A	0.337104	0.0953072	0.384947	Not significant
DLGAP5	0.444357	0.095552	0.384947	Not significant
NME7	0.323473	0.0955694	0.384947	Not significant
CSTF2T	0.28842	0.0955713	0.384947	Not significant
XRCC6	-0.218682	0.0956005	0.384947	Not significant
RRS1	0.229064	0.0957057	0.384947	Not significant
RPL4	-0.254314	0.0957327	0.384947	Not significant
EPS15	-0.241232	0.0958191	0.384947	Not significant
ACTN1	-0.230636	0.0958211	0.384947	Not significant
DBT	0.279936	0.0959971	0.384947	Not significant
NNT	0.242245	0.0960768	0.384947	Not significant
DAB2	0.270095	0.0960848	0.384947	Not significant
POP1	0.251529	0.0960871	0.384947	Not significant
SRSF9	-0.228226	0.096148	0.384947	Not significant
TRAPPC8	0.24932	0.0961495	0.384947	Not significant
PDCL	-0.29704	0.0961569	0.384947	Not significant
ZMYM2	0.267465	0.0961698	0.384947	Not significant
VTA1	-0.236601	0.0962111	0.384947	Not significant
PDXP	-0.252242	0.0962368	0.384947	Not significant
TCF25	0.276805	0.0964858	0.385394	Not significant
THYN1	-0.245854	0.0968993	0.385394	Not significant
SSNA1	-0.368314	0.0969297	0.385394	Not significant
PSMA3	-0.243034	0.096932	0.385394	Not significant
CYTH4	-0.316026	0.0969888	0.385394	Not significant
CBX1	-0.218849	0.097075	0.385394	Not significant
SH3BGRL3	-0.230427	0.0971187	0.385394	Not significant
CPSF3L	0.28593	0.0971353	0.385394	Not significant
RPP25	-0.228107	0.0972361	0.385394	Not significant
PPP5C	-0.289215	0.097304	0.385394	Not significant
HMBS	-0.229782	0.0973363	0.385394	Not significant
GLTP	-0.220139	0.0978176	0.386441	Not significant
ZNF512	0.219091	0.097854	0.386441	Not significant
SYMPK	0.297238	0.0978707	0.386441	Not significant
PDCD10	-0.23388	0.0980526	0.386803	Not significant
RBM14	0.228166	0.0982395	0.386959	Not significant
GDI1	-0.257834	0.0982726	0.386959	Not significant
PRKCSH	-0.216909	0.0984582	0.387061	Not significant
CBLB	-0.221388	0.0984788	0.387061	Not significant
GPHN	-0.222035	0.0987648	0.387468	Not significant
QRICH1	-0.239779	0.0987761	0.387468	Not significant
COPB2	-0.238815	0.0989514	0.387468	Not significant
RPS13	-0.229317	0.0989777	0.387468	Not significant
EEF1D	-0.22149	0.0990337	0.387468	Not significant
FOXK1	0.26714	0.099249	0.387957	Not significant
EFL1	-0.273716	0.099467	0.388455	Not significant
IGFBP4	-0.311871	0.0995584	0.388459	Not significant
ARPC3	-0.250273	0.0999605	0.389673	Not significant
UIMC1	0.216574	0.100199	0.390248	Not significant
MYO6	-0.252027	0.100382	0.390439	Not significant
RIF1	0.230362	0.10043	0.390439	Not significant
SCAF1	0.291039	0.100709	0.39117	Not significant
FBXO6	0.240445	0.100816	0.391232	Not significant
AATF	0.2268	0.101058	0.391374	Not significant
FASTKD5	0.253788	0.101237	0.391374	Not significant
EXOSC5	0.242802	0.101269	0.391374	Not significant
SYAP1	-0.27314	0.101304	0.391374	Not significant
BID	0.416007	0.101309	0.391374	Not significant
ERAL1	0.282017	0.101515	0.391817	Not significant
RIC8A	-0.29267	0.10213	0.393839	Not significant
CLIC4	0.250901	0.102406	0.394548	Not significant
TRPM2	0.259962	0.102678	0.395212	Not significant
ALDH4A1	-0.21952	0.102909	0.395212	Not significant
NDUFS4	-0.224701	0.103058	0.395212	Not significant
RBBP5	0.229791	0.103127	0.395212	Not significant
ASNA1	-0.262407	0.103141	0.395212	Not significant
GPD2	0.238055	0.103215	0.395212	Not significant
KIF23	0.230731	0.103223	0.395212	Not significant
EXOSC8	0.230323	0.103547	0.395449	Not significant
PLCG1	-0.284029	0.103593	0.395449	Not significant
MGAT1	0.361478	0.103653	0.395449	Not significant
PREP	-0.230939	0.103707	0.395449	Not significant
PDS5A	0.241926	0.103745	0.395449	Not significant
BCKDK	0.260343	0.104087	0.396008	Not significant
PC	-0.308341	0.104101	0.396008	Not significant
SLC16A3	-0.216394	0.104169	0.396008	Not significant
HMGB1	-0.215731	0.104363	0.396086	Not significant
CERS2	0.269279	0.104431	0.396086	Not significant
NCF4	-0.361526	0.104485	0.396086	Not significant
PTRHD1	-0.244955	0.10458	0.396086	Not significant
HNRNPA0	0.304051	0.104651	0.396086	Not significant
LRRC8A	-0.216521	0.10487	0.396567	Not significant
STAG2	0.229973	0.105302	0.39722	Not significant
CDC5L	0.231783	0.105318	0.39722	Not significant
MCM3AP	0.220384	0.105321	0.39722	Not significant
UBE2O	-0.239177	0.105535	0.39768	Not significant
SMARCC1	0.242702	0.105754	0.398156	Not significant
MPHOSPH10	0.24414	0.106072	0.398779	Not significant
DEK	0.323309	0.106299	0.398779	Not significant
HEBP1	-0.245355	0.106312	0.398779	Not significant
NOB1	0.228547	0.106445	0.398779	Not significant
MRPL27	0.244305	0.106457	0.398779	Not significant
GSTO1	-0.30907	0.106477	0.398779	Not significant
HNRNPCL1	0.271254	0.106907	0.400041	Not significant
GTF3C3	0.237861	0.107018	0.400107	Not significant
CABIN1	0.245125	0.107353	0.40101	Not significant
KPNA4	-0.230515	0.107552	0.401404	Not significant
USP8	-0.248484	0.107881	0.402283	Not significant
KTI12	-0.232305	0.108632	0.404095	Not significant
MIEN1	-0.23701	0.108681	0.404095	Not significant
RUVBL2	-0.22144	0.108751	0.404095	Not significant
GUK1	-0.225712	0.108827	0.404095	Not significant
UQCRQ	0.231022	0.108887	0.404095	Not significant
RPL22	-0.234232	0.108933	0.404095	Not significant
FSCN1	-0.237845	0.109417	0.40521	Not significant
ACTR1A	-0.230091	0.109561	0.40521	Not significant
FUNDC2	0.235674	0.109631	0.40521	Not significant
CLASRP	-0.214078	0.109635	0.40521	Not significant
FCGR1B	0.223726	0.109924	0.40521	Not significant
BAG4	-0.228321	0.109944	0.40521	Not significant
ABCE1	-0.222334	0.109973	0.40521	Not significant
CDKN2AIP	0.24243	0.110082	0.40521	Not significant
DENND1C	-0.335355	0.110083	0.40521	Not significant
SLC2A5	-0.223456	0.110293	0.405637	Not significant
PHC2	0.316374	0.110664	0.406651	Not significant
MGST3	0.22147	0.110948	0.407348	Not significant
VPS37B	-0.217663	0.111044	0.407352	Not significant
FCHO2	-0.340734	0.11116	0.407428	Not significant
GPATCH11	-0.274986	0.111387	0.407653	Not significant
UBXN1	-0.302815	0.111588	0.407653	Not significant
RCL1	0.291409	0.111641	0.407653	Not significant
ANXA2	0.211355	0.11167	0.407653	Not significant
NOTCH1	0.219037	0.11182	0.407653	Not significant
SNIP1	0.26652	0.111875	0.407653	Not significant
SF3B6	0.257683	0.111886	0.407653	Not significant
IRF3	-0.226542	0.112229	0.408379	Not significant
SZRD1	-0.215132	0.112329	0.408379	Not significant
AIP	-0.210598	0.112376	0.408379	Not significant
LETM1	0.24996	0.112475	0.408379	Not significant
RPA1	-0.21175	0.112611	0.408379	Not significant
BPTF	0.210322	0.112771	0.408379	Not significant
RRM1	-0.219098	0.112786	0.408379	Not significant
MAT2A	-0.226703	0.112847	0.408379	Not significant
PFAS	-0.223769	0.11321	0.409302	Not significant
PPP4C	-0.302146	0.113292	0.409302	Not significant
RHEB	-0.227516	0.113438	0.409485	Not significant
GID8	-0.269094	0.113642	0.409556	Not significant
SPN	-0.224246	0.113649	0.409556	Not significant
GNPDA2	-0.302432	0.114003	0.410295	Not significant
PSMC4	-0.219859	0.114045	0.410295	Not significant
PHACTR2	-0.207532	0.114266	0.410745	Not significant
ARFGEF1	0.2074	0.114401	0.410888	Not significant
SNRPD2	-0.210195	0.114638	0.411394	Not significant
SLC2A3	0.227701	0.114792	0.411395	Not significant
NIPSNAP1	0.211691	0.114908	0.411395	Not significant
CHCHD3	0.208058	0.114926	0.411395	Not significant
PTTG1IP	-0.231312	0.115077	0.411401	Not significant
PGM2	-0.239711	0.115337	0.411401	Not significant
APOO	-0.205864	0.11539	0.411401	Not significant
LANCL2	-0.222507	0.1154	0.411401	Not significant
LAIR1	-0.225035	0.115407	0.411401	Not significant
LEMD3	0.232685	0.115721	0.412177	Not significant
ANXA1	0.236215	0.115899	0.412469	Not significant
FAM3C	0.208308	0.116051	0.412667	Not significant
ARMC1	-0.247208	0.116246	0.41279	Not significant
NPEPPS	-0.212035	0.116278	0.41279	Not significant
HN1L	-0.278732	0.116718	0.41401	Not significant
GEMIN5	-0.235753	0.116927	0.414095	Not significant
DARS2	-0.218794	0.116935	0.414095	Not significant
CSK	-0.205397	0.117368	0.414697	Not significant
RDH13	0.214928	0.117412	0.414697	Not significant
STOM	-0.208239	0.117538	0.414697	Not significant
FUBP3	0.230722	0.117576	0.414697	Not significant
SGTA	-0.231039	0.117588	0.414697	Not significant
DPYD	-0.248336	0.117817	0.415166	Not significant
PANK4	0.253404	0.118139	0.415956	Not significant
RNH1	-0.308401	0.118612	0.416963	Not significant
BRD3	-0.205615	0.118787	0.416963	Not significant
SHMT1	-0.23851	0.118799	0.416963	Not significant
MRPL38	0.412227	0.118813	0.416963	Not significant
CLSPN	0.234357	0.118991	0.417245	Not significant
SLC25A1	-0.226999	0.119239	0.417773	Not significant
AKAP9	0.217338	0.119415	0.417974	Not significant
ANXA4	-0.212356	0.119491	0.417974	Not significant
FAM96A	-0.232342	0.120015	0.419452	Not significant
ADAM17	0.222317	0.120109	0.419452	Not significant
GNA15	-0.243255	0.120282	0.419588	Not significant
GRWD1	0.291637	0.120361	0.419588	Not significant
GPD1L	-0.201584	0.120509	0.419588	Not significant
HPF1	-0.242538	0.120688	0.419588	Not significant
NCOA5	0.201652	0.120847	0.419588	Not significant
ANXA6	-0.203421	0.120883	0.419588	Not significant
AFG3L2	0.206884	0.120903	0.419588	Not significant
GALT	-0.293522	0.121001	0.419588	Not significant
HMGN5	-0.238752	0.121063	0.419588	Not significant
PCNP	-0.215219	0.121125	0.419588	Not significant
CDK5RAP2	0.249469	0.121339	0.419671	Not significant
CKAP2	0.203757	0.121345	0.419671	Not significant
GPA33	-0.290131	0.121482	0.419807	Not significant
SLC3A2	-0.227878	0.121669	0.420115	Not significant
MAD1L1	0.205899	0.121947	0.420681	Not significant
PIGS	-0.203059	0.122146	0.420681	Not significant
CD47	-0.206181	0.122253	0.420681	Not significant
PGRMC1	-0.206513	0.122259	0.420681	Not significant
PCYT1A	-0.225657	0.122323	0.420681	Not significant
MCAT	0.216619	0.122427	0.420693	Not significant
ZNF516	0.211133	0.12261	0.420693	Not significant
TLR2	0.204153	0.12262	0.420693	Not significant
PDXK	-0.20768	0.122748	0.420793	Not significant
AGPAT1	0.437739	0.123098	0.421368	Not significant
RGS19	-0.202264	0.123163	0.421368	Not significant
BLOC1S1	-0.228568	0.123344	0.421368	Not significant
SCAMP2	0.236124	0.123459	0.421368	Not significant
HSPA4L	-0.229355	0.123739	0.421368	Not significant
IPO8	-0.201137	0.12374	0.421368	Not significant
RRP1	0.236661	0.123845	0.421368	Not significant
CYB5R1	-0.449639	0.123907	0.421368	Not significant
RRM2	-0.20611	0.12393	0.421368	Not significant
NOL8	0.267009	0.124018	0.421368	Not significant
MAGOH	-0.222331	0.124057	0.421368	Not significant
CCDC43	-0.214026	0.124127	0.421368	Not significant
SERPINB8	-0.203995	0.124192	0.421368	Not significant
HEXA	-0.230948	0.124386	0.421397	Not significant
SH2D4A	-0.198954	0.124396	0.421397	Not significant
TMA7	-0.268706	0.124595	0.421406	Not significant
GLRX	-0.232676	0.124658	0.421406	Not significant
BRK1	-0.198904	0.124694	0.421406	Not significant
NEMF	-0.212288	0.124831	0.421539	Not significant
GARS	-0.230399	0.125156	0.422304	Not significant
SIGLEC1	-0.215103	0.12534	0.422592	Not significant
YOD1	0.223576	0.125634	0.422808	Not significant
TSC22D4	-0.207664	0.125678	0.422808	Not significant
SCAF4	0.249202	0.125779	0.422808	Not significant
AARS2	0.203601	0.125798	0.422808	Not significant
RGS14	-0.759887	0.126172	0.423598	Not significant
PRPF40A	0.244212	0.12626	0.423598	Not significant
STAM	-0.294233	0.126339	0.423598	Not significant
CFL1	-0.227357	0.126428	0.423598	Not significant
MYO1C	0.209443	0.126651	0.424015	Not significant
PPP1CA	-0.200414	0.126795	0.424023	Not significant
SART3	-0.200412	0.126851	0.424023	Not significant
ARFIP1	-0.22853	0.127484	0.425805	Not significant
NAMPT	0.232515	0.127882	0.426805	Not significant
PRDX5	-0.212192	0.128083	0.427141	Not significant
VARS	-0.197931	0.128301	0.427539	Not significant
CD33	-0.251617	0.128486	0.427822	Not significant
RSU1	-0.231629	0.128629	0.427845	Not significant
NUP62	-0.211786	0.128877	0.427845	Not significant
VPS35	-0.2005	0.128884	0.427845	Not significant
APEX1	-0.197018	0.128892	0.427845	Not significant
WHSC1	0.241261	0.129255	0.428556	Not significant
HP1BP3	0.202877	0.129412	0.428556	Not significant
SUPT16H	-0.203545	0.129472	0.428556	Not significant
GLRX3	-0.199493	0.129603	0.428556	Not significant
MDH2	0.204928	0.129648	0.428556	Not significant
PPP2R5D	-0.200016	0.129705	0.428556	Not significant
PDDC1	-0.216523	0.130011	0.42907	Not significant
UQCRC2	0.197517	0.130156	0.42907	Not significant
FLOT2	-0.208523	0.13016	0.42907	Not significant
RPS6KA4	-0.197467	0.130387	0.429086	Not significant
MLST8	-0.20942	0.130456	0.429086	Not significant
ATP5H	0.214621	0.130564	0.429086	Not significant
HTT	0.208916	0.130565	0.429086	Not significant
ISOC1	-0.239309	0.1308	0.429437	Not significant
CST3	-0.202617	0.130872	0.429437	Not significant
DNAJC1	0.213162	0.130975	0.429445	Not significant
CTNNA1	0.248689	0.131451	0.430678	Not significant
UBASH3B	0.244893	0.131693	0.431142	Not significant
SKIV2L	0.218897	0.131911	0.431526	Not significant
RPL28	-0.272275	0.132508	0.43235	Not significant
NXN	-0.21814	0.132523	0.43235	Not significant
PAK3	-0.201522	0.132639	0.43235	Not significant
TIMM50	0.260638	0.132646	0.43235	Not significant
IRAK4	-0.213146	0.132704	0.43235	Not significant
ZRANB2	-0.217361	0.132767	0.43235	Not significant
HMGCL	-0.242293	0.132901	0.432456	Not significant
GPATCH4	0.248634	0.13344	0.433884	Not significant
1	0.200108	0.133564	0.433958	Not significant
MRPL58	-0.322695	0.133829	0.43416	Not significant
EIF1AY	-0.20527	0.133918	0.43416	Not significant
ANKS1A	-0.246564	0.13393	0.43416	Not significant
PPA1	-0.210905	0.134101	0.434385	Not significant
SNX18	-0.20162	0.13454	0.43458	Not significant
DHRS7B	0.193273	0.134751	0.43458	Not significant
LYPLAL1	-0.193007	0.134779	0.43458	Not significant
COLGALT1	-0.219736	0.134794	0.43458	Not significant
DDI2	-0.211943	0.134902	0.43458	Not significant
TAF7	0.206077	0.134981	0.43458	Not significant
ARHGAP9	-0.200932	0.134988	0.43458	Not significant
COPS3	-0.248898	0.135215	0.43458	Not significant
BCAT1	-0.257932	0.135222	0.43458	Not significant
PDLIM4	0.195117	0.135223	0.43458	Not significant
ZWINT	-0.196633	0.135356	0.43458	Not significant
SEPT5	-0.197781	0.135376	0.43458	Not significant
NUP88	0.217059	0.135508	0.434679	Not significant
AFF1	-0.212	0.13563	0.434745	Not significant
TXN	-0.203751	0.135794	0.434759	Not significant
CCDC6	-0.198139	0.135837	0.434759	Not significant
GCLM	0.196171	0.135995	0.434939	Not significant
PRDX1	-0.196502	0.136099	0.434949	Not significant
WDR48	-0.223738	0.136292	0.435102	Not significant
CRYZL1	-0.198031	0.13635	0.435102	Not significant
LAMTOR2	-0.195959	0.136451	0.435103	Not significant
AAGAB	-0.225421	0.136653	0.435424	Not significant
NBAS	0.213436	0.136772	0.43548	Not significant
1	-0.212624	0.136907	0.435586	Not significant
GNAQ	-0.200165	0.137019	0.435619	Not significant
NOL10	0.192381	0.137401	0.436319	Not significant
SATB1	-0.219837	0.137442	0.436319	Not significant
SCARB2	-0.206408	0.137783	0.436969	Not significant
ACTR3	-0.215675	0.137851	0.436969	Not significant
PSMG2	-0.23175	0.138076	0.43736	Not significant
PLK1	0.216588	0.138234	0.437536	Not significant
MTM1	-0.200176	0.138504	0.437708	Not significant
DNAJC17	-0.192275	0.138632	0.437708	Not significant
ADA	-0.200131	0.138749	0.437708	Not significant
CARS	-0.201815	0.138758	0.437708	Not significant
TCP1	-0.199749	0.138798	0.437708	Not significant
RPL10A	-0.201516	0.1391	0.43802	Not significant
HADHA	0.198295	0.139101	0.43802	Not significant
CEBPZ	0.234322	0.139297	0.438314	Not significant
RABGGTB	-0.199454	0.139442	0.438391	Not significant
NUCB1	0.203551	0.139525	0.438391	Not significant
STX3	-0.228593	0.140105	0.439891	Not significant
NCF1C	0.244529	0.140394	0.440475	Not significant
EP400	0.27695	0.140815	0.440789	Not significant
CTSC	-0.190726	0.140831	0.440789	Not significant
PRKACA	-0.203367	0.140882	0.440789	Not significant
ELF1	-0.192132	0.140905	0.440789	Not significant
DHX30	0.195154	0.14128	0.441643	Not significant
ALDH1B1	0.199663	0.141809	0.44265	Not significant
MED6	0.246231	0.141809	0.44265	Not significant
PLAA	-0.192449	0.14202	0.442942	Not significant
SNU13	0.207741	0.14215	0.442942	Not significant
TSPO	-0.25724	0.142369	0.442942	Not significant
TPX2	0.200368	0.142504	0.442942	Not significant
DDX3X	0.212809	0.142526	0.442942	Not significant
PPP4R3B	0.199796	0.142656	0.442942	Not significant
IL16	0.19685	0.142733	0.442942	Not significant
DFFA	-0.211341	0.142799	0.442942	Not significant
COX4I1	0.198607	0.142831	0.442942	Not significant
PGD	-0.224527	0.1432	0.443581	Not significant
COX6B1	0.236736	0.14325	0.443581	Not significant
ATRX	0.205681	0.143368	0.443581	Not significant
STRN4	-0.332613	0.143451	0.443581	Not significant
ARL6IP1	0.214897	0.143576	0.44365	Not significant
PPP2R2D	0.202856	0.143766	0.443917	Not significant
THOC3	-0.231744	0.143902	0.443962	Not significant
RNASET2	-0.205697	0.143988	0.443962	Not significant
GNG10	0.318924	0.144362	0.44453	Not significant
TRMT112	-0.285488	0.144379	0.44453	Not significant
NF1	0.189665	0.144989	0.445662	Not significant
NDC1	0.192748	0.145082	0.445662	Not significant
NIN	-0.535591	0.145137	0.445662	Not significant
USP19	0.214839	0.145162	0.445662	Not significant
ZNF638	0.204896	0.145497	0.44637	Not significant
RBM12	-0.20441	0.145697	0.446665	Not significant
LARP1	-0.18847	0.146205	0.447902	Not significant
SMCHD1	0.196002	0.146688	0.449062	Not significant
SNRPB	-0.189753	0.146997	0.449124	Not significant
HAGH	-0.22968	0.147276	0.449124	Not significant
CDC40	-0.200454	0.14728	0.449124	Not significant
PNKP	0.193826	0.147299	0.449124	Not significant
SRPK1	-0.205601	0.147318	0.449124	Not significant
TWISTNB	-0.194102	0.14741	0.449124	Not significant
ARAF	0.209163	0.147441	0.449124	Not significant
MBD1	0.275187	0.147598	0.449285	Not significant
CHD1	0.22274	0.147923	0.449954	Not significant
MPHOSPH6	-0.196564	0.14806	0.450053	Not significant
PSMC1	-0.243513	0.148187	0.450118	Not significant
PSPC1	0.220541	0.14842	0.450507	Not significant
ZFR	0.238898	0.14884	0.451462	Not significant
FAM133A	-0.19796	0.149371	0.452756	Not significant
ST13P4	-0.199838	0.149548	0.452805	Not significant
PDP1	0.202022	0.14978	0.452805	Not significant
SEC11C	-0.18685	0.149823	0.452805	Not significant
ARHGEF18	-0.196601	0.149884	0.452805	Not significant
NOP10	0.210254	0.149981	0.452805	Not significant
HSPA1B	-0.188101	0.150021	0.452805	Not significant
CARM1	-0.234346	0.150226	0.452901	Not significant
NFYC	0.214106	0.150263	0.452901	Not significant
ATAD3B	0.204416	0.150603	0.453092	Not significant
PSMA2	-0.200257	0.150663	0.453092	Not significant
FAM175B	-0.218582	0.150749	0.453092	Not significant
FANCI	0.197579	0.150749	0.453092	Not significant
LYRM7	0.225539	0.150878	0.453163	Not significant
TRIM25	0.202608	0.151184	0.453291	Not significant
LRRC57	-0.203343	0.15131	0.453291	Not significant
HSPH1	-0.212865	0.151455	0.453291	Not significant
PUS7	-0.228996	0.15166	0.453291	Not significant
BUB3	-0.205683	0.151674	0.453291	Not significant
ALDH9A1	-0.196822	0.151731	0.453291	Not significant
CELF1	0.193708	0.15178	0.453291	Not significant
GATAD2A	0.187028	0.151797	0.453291	Not significant
SEL1L	0.206538	0.151872	0.453291	Not significant
AHSA1	-0.187118	0.152073	0.453505	Not significant
RPL38	-0.184538	0.152257	0.453505	Not significant
WDR77	-0.248938	0.15226	0.453505	Not significant
IDH1	-0.187782	0.15251	0.453868	Not significant
GBAS	0.190061	0.152619	0.453868	Not significant
PI4KA	0.229231	0.152699	0.453868	Not significant
PPID	-0.183407	0.153256	0.454928	Not significant
DSTN	-0.205822	0.153268	0.454928	Not significant
SCYL1	-0.183205	0.153408	0.455028	Not significant
SETD3	-0.198114	0.153831	0.455968	Not significant
HAUS5	0.191855	0.154229	0.456274	Not significant
ZC3H7A	0.245583	0.154268	0.456274	Not significant
SIKE1	-0.198671	0.154372	0.456274	Not significant
UBE3A	0.19807	0.15439	0.456274	Not significant
ECHS1	0.209334	0.154466	0.456274	Not significant
MRPL10	0.197646	0.154701	0.456494	Not significant
HINT1	-0.275384	0.154753	0.456494	Not significant
TMED4	0.184484	0.154914	0.456566	Not significant
CHMP2A	-0.194603	0.15499	0.456566	Not significant
B3GAT3	0.214177	0.155212	0.456905	Not significant
PDHX	0.195503	0.155356	0.457018	Not significant
APOOL	0.188962	0.155683	0.457214	Not significant
GDAP2	0.404351	0.155733	0.457214	Not significant
RBM33	0.187102	0.155786	0.457214	Not significant
MBD3	0.198151	0.155886	0.457214	Not significant
SRSF4	-0.214371	0.155956	0.457214	Not significant
MECR	0.187615	0.15616	0.4575	Not significant
EIF2S3	-0.21726	0.156292	0.457576	Not significant
OSBPL2	-0.217288	0.156489	0.45784	Not significant
NFATC2IP	-0.293889	0.156987	0.458836	Not significant
TOR1AIP2	0.305038	0.15705	0.458836	Not significant
FIP1L1	0.232908	0.15715	0.458836	Not significant
NAGA	-0.181746	0.157287	0.458923	Not significant
SBDS	-0.218683	0.157517	0.459164	Not significant
EXOC2	-0.21693	0.157629	0.459164	Not significant
MLKL	0.197427	0.157788	0.459164	Not significant
ACTR1B	-0.196321	0.157797	0.459164	Not significant
CCZ1B	0.25097	0.157943	0.459275	Not significant
NXF1	0.235318	0.158172	0.45963	Not significant
SEC22B	0.18114	0.158351	0.459646	Not significant
CCNK	0.199125	0.158392	0.459646	Not significant
NUP205	0.184199	0.158656	0.460102	Not significant
RPE	-0.290837	0.158789	0.460178	Not significant
NDUFA12	0.20695	0.158983	0.460428	Not significant
TFIP11	0.189433	0.159522	0.461678	Not significant
CCNYL1	-0.20717	0.159665	0.461779	Not significant
NDUFS7	-0.18575	0.15993	0.462133	Not significant
ETFDH	0.183192	0.160002	0.462133	Not significant
MORF4L1	-0.180359	0.160241	0.462376	Not significant
SCAMP1	0.195153	0.160302	0.462376	Not significant
HMGB2	-0.180319	0.160486	0.462596	Not significant
CD3EAP	0.193314	0.160607	0.462636	Not significant
RAB3GAP1	0.243642	0.160763	0.462772	Not significant
ARPC1B	-0.181807	0.16091	0.462885	Not significant
AGAP2	-0.181779	0.161228	0.463257	Not significant
UGGT1	-0.187721	0.161304	0.463257	Not significant
UBXN4	0.193246	0.161414	0.463257	Not significant
PDCD2	0.201418	0.161742	0.463257	Not significant
ATL2	0.184018	0.161768	0.463257	Not significant
VPS11	0.181181	0.16179	0.463257	Not significant
DIS3	-0.178985	0.161839	0.463257	Not significant
GINS2	-0.274305	0.161902	0.463257	Not significant
MAN2B1	-0.198294	0.162268	0.463995	Not significant
TMEM173	0.276737	0.162594	0.464071	Not significant
PUM3	0.232687	0.162599	0.464071	Not significant
KHNYN	0.181925	0.162634	0.464071	Not significant
THOC5	0.188014	0.162783	0.464071	Not significant
PLGRKT	0.183328	0.162836	0.464071	Not significant
C14orf166	-0.181968	0.163198	0.464795	Not significant
HNRNPH1	-0.198339	0.163752	0.465489	Not significant
LRSAM1	0.36177	0.163903	0.465489	Not significant
GNL1	0.220521	0.163925	0.465489	Not significant
UBAP2	-0.187083	0.163961	0.465489	Not significant
DNAJC8	-0.219474	0.164237	0.465489	Not significant
UTP4	0.18221	0.164299	0.465489	Not significant
CHMP7	-0.178139	0.164359	0.465489	Not significant
ARPC5L	-0.177677	0.164362	0.465489	Not significant
BABAM1	-0.19016	0.164515	0.465489	Not significant
GALK1	-0.192151	0.164526	0.465489	Not significant
EZH2	0.188234	0.164683	0.465626	Not significant
RALA	-0.192199	0.164903	0.465705	Not significant
UBAC1	-0.231043	0.164928	0.465705	Not significant
ASNS	-0.22658	0.165365	0.46663	Not significant
RABGAP1L	-0.179576	0.165729	0.466913	Not significant
CDK12	0.189711	0.165745	0.466913	Not significant
CD36	0.238314	0.165893	0.466913	Not significant
EMILIN2	-0.192098	0.1659	0.466913	Not significant
DDX20	0.215288	0.166111	0.467201	Not significant
IFITM2	0.252455	0.166293	0.467407	Not significant
RRP7BP	0.190638	0.166644	0.467637	Not significant
KPNA6	-0.258199	0.166711	0.467637	Not significant
CBX8	0.187422	0.166752	0.467637	Not significant
CCDC50	-0.187985	0.166811	0.467637	Not significant
ITGB1	-0.191783	0.167048	0.467739	Not significant
ABHD14B	-0.186691	0.167065	0.467739	Not significant
AFTPH	0.232817	0.167223	0.467877	Not significant
ATAD2	0.196699	0.167352	0.46793	Not significant
ERMP1	0.187354	0.167579	0.468184	Not significant
AQR	0.225227	0.167748	0.468184	Not significant
HYPK	-0.176322	0.167786	0.468184	Not significant
ATAD2B	0.218168	0.167879	0.468184	Not significant
UBE2G2	-0.201254	0.168071	0.468417	Not significant
CAPN1	-0.181887	0.168217	0.468518	Not significant
LARS2	0.184703	0.168612	0.469021	Not significant
TGFB1	0.216895	0.168616	0.469021	Not significant
YARS	-0.190651	0.168892	0.46948	Not significant
CUL3	-0.210342	0.169075	0.46948	Not significant
UBE2C	-0.203796	0.169109	0.46948	Not significant
UBA5	-0.192211	0.169344	0.469828	Not significant
PSMC5	-0.179292	0.169702	0.470471	Not significant
TRAPPC11	0.204204	0.169887	0.470471	Not significant
H2AFX	-0.180199	0.169904	0.470471	Not significant
SUPV3L1	0.19395	0.170191	0.47096	Not significant
OAT	-0.201093	0.170723	0.47124	Not significant
GEMIN4	0.209732	0.170851	0.47124	Not significant
RBMXL1	0.203377	0.170883	0.47124	Not significant
SMC5	0.179256	0.170919	0.47124	Not significant
CTAGE5	0.250153	0.170986	0.47124	Not significant
SRSF11	-0.214776	0.171108	0.47124	Not significant
UTP23	0.182161	0.17121	0.47124	Not significant
DNAJC2	-0.219079	0.171225	0.47124	Not significant
DHX36	-0.250898	0.17128	0.47124	Not significant
DDX28	0.255302	0.171777	0.472057	Not significant
GBA	-0.197312	0.171797	0.472057	Not significant
USP5	-0.192412	0.171978	0.472095	Not significant
EMC1	-0.179028	0.172031	0.472095	Not significant
QSOX2	0.298686	0.172388	0.472676	Not significant
AP2B1	-0.260429	0.172463	0.472676	Not significant
NOL7	0.209248	0.172731	0.472807	Not significant
EBNA1BP2	-0.25811	0.172812	0.472807	Not significant
MRM3	0.209202	0.172841	0.472807	Not significant
RBM6	0.181965	0.173021	0.472997	Not significant
VDAC1	0.211862	0.173409	0.473758	Not significant
ESD	-0.18975	0.173527	0.473777	Not significant
TCEAL5	-0.239737	0.173735	0.473807	Not significant
ALDOA	-0.207471	0.173759	0.473807	Not significant
MRPL41	-0.184618	0.174266	0.474673	Not significant
SPG20	-0.195869	0.174297	0.474673	Not significant
CBX5	0.175337	0.174536	0.475016	Not significant
HN1	-0.21418	0.174677	0.475016	Not significant
CNST	0.180503	0.17482	0.475016	Not significant
AGAP3	-0.25122	0.174959	0.475016	Not significant
TTC38	-0.191009	0.174977	0.475016	Not significant
CCT5	-0.18858	0.175112	0.475083	Not significant
RPS19	-0.172984	0.175533	0.475924	Not significant
RSL1D1	0.178444	0.17581	0.476091	Not significant
PAK1	-0.200088	0.175843	0.476091	Not significant
FES	0.17365	0.176007	0.476091	Not significant
LSP1	-0.178136	0.176143	0.476091	Not significant
SNRPA	-0.299465	0.176241	0.476091	Not significant
COPS5	-0.172342	0.176348	0.476091	Not significant
CLPTM1L	0.186458	0.176447	0.476091	Not significant
BROX	-0.245256	0.176556	0.476091	Not significant
TSR1	-0.183486	0.17674	0.476091	Not significant
CXorf38	0.183465	0.176761	0.476091	Not significant
HERC4	0.18087	0.176833	0.476091	Not significant
TELO2	0.183934	0.176926	0.476091	Not significant
EHMT1	0.200443	0.177051	0.47613	Not significant
ARPIN	-0.183343	0.177447	0.476829	Not significant
ATP2A2	0.209804	0.177533	0.476829	Not significant
RTFDC1	-0.183384	0.17852	0.478912	Not significant
KATNB1	-0.189454	0.17855	0.478912	Not significant
NDUFAF3	-0.188889	0.178643	0.478912	Not significant
SUMO2	-0.176308	0.178934	0.47914	Not significant
GLA	-0.242076	0.178952	0.47914	Not significant
SAP18	0.234115	0.179337	0.479625	Not significant
DNAJA2	-0.244117	0.179357	0.479625	Not significant
NKRF	0.185491	0.179544	0.479829	Not significant
RPP38	-0.182708	0.179899	0.480478	Not significant
RBM10	0.172249	0.180372	0.480898	Not significant
PHF3	0.191835	0.180479	0.480898	Not significant
AAAS	0.308583	0.180484	0.480898	Not significant
DDX1	-0.188342	0.180505	0.480898	Not significant
NPC1	0.342396	0.181008	0.481706	Not significant
DDX24	0.22484	0.181033	0.481706	Not significant
XPNPEP1	-0.180336	0.181624	0.482858	Not significant
ADSSL1	-0.173183	0.18169	0.482858	Not significant
CEBPA	0.217737	0.182165	0.483657	Not significant
EDEM1	-0.185283	0.182309	0.483657	Not significant
RPS10	-0.177674	0.182329	0.483657	Not significant
EIF4G2	0.188608	0.182504	0.483822	Not significant
CCDC59	0.173797	0.182833	0.484159	Not significant
NCAPH	-0.193174	0.182857	0.484159	Not significant
PPHLN1	0.169682	0.183018	0.484286	Not significant
RAB8B	0.175591	0.183599	0.485525	Not significant
FAM76B	0.175538	0.184105	0.485702	Not significant
LMO7	0.234442	0.184178	0.485702	Not significant
OSBPL9	-0.177626	0.184266	0.485702	Not significant
SLC30A9	0.173966	0.184282	0.485702	Not significant
PYCR2	0.197081	0.184288	0.485702	Not significant
EIF3E	0.170226	0.184515	0.485702	Not significant
SPCS3	-0.229321	0.18452	0.485702	Not significant
PLEKHA2	-0.175689	0.184571	0.485702	Not significant
UBE2V2	0.186877	0.184824	0.48607	Not significant
EIF2S1	-0.19175	0.185088	0.486465	Not significant
RICTOR	0.297601	0.185212	0.486492	Not significant
SDHAF4	-0.26927	0.185543	0.486769	Not significant
RASA1	-0.218635	0.185544	0.486769	Not significant
C14orf142	-0.17602	0.185774	0.487075	Not significant
NCK1	-0.181463	0.185924	0.48717	Not significant
CPQ	0.277887	0.186095	0.487229	Not significant
NDUFB4	0.184293	0.186173	0.487229	Not significant
DIAPH1	0.180762	0.186651	0.487936	Not significant
CAB39	-0.177272	0.186671	0.487936	Not significant
PDIA3	-0.174562	0.187031	0.488254	Not significant
ARHGAP27	-0.182107	0.187188	0.488254	Not significant
KIF5B	-0.179618	0.187278	0.488254	Not significant
CPM	-0.169222	0.187608	0.488254	Not significant
COA6	0.168389	0.187622	0.488254	Not significant
CNDP2	-0.218909	0.187731	0.488254	Not significant
NUP214	0.170711	0.187872	0.488254	Not significant
PRKAG1	-0.191931	0.188017	0.488254	Not significant
PYCR1	0.183738	0.188063	0.488254	Not significant
MRPS2	0.170826	0.188252	0.488254	Not significant
RASSF2	-0.192283	0.188383	0.488254	Not significant
7	-0.178969	0.188529	0.488254	Not significant
ATP5C1	0.182541	0.188552	0.488254	Not significant
MRPS9	0.174957	0.188585	0.488254	Not significant
RBM27	0.174782	0.188616	0.488254	Not significant
LRRC59	0.181799	0.188684	0.488254	Not significant
FKBP2	0.169568	0.188726	0.488254	Not significant
TNPO3	0.191062	0.188905	0.488421	Not significant
TARS2	0.182669	0.189212	0.488514	Not significant
DEF6	-0.176323	0.189278	0.488514	Not significant
CHMP1B	-0.168971	0.189282	0.488514	Not significant
SAMHD1	0.181611	0.189637	0.488764	Not significant
EMC8	0.207992	0.189693	0.488764	Not significant
ELOVL1	-0.281534	0.189721	0.488764	Not significant
PHACTR4	-0.77884	0.190266	0.489512	Not significant
DCXR	-0.166475	0.190403	0.489512	Not significant
WARS	-0.167929	0.19041	0.489512	Not significant
LNPEP	-0.179192	0.190657	0.489512	Not significant
NBEAL2	-0.276311	0.190698	0.489512	Not significant
SSB	-0.16634	0.190713	0.489512	Not significant
USP36	0.195054	0.190809	0.489512	Not significant
UBTF	0.16851	0.191274	0.490167	Not significant
ITGAL	-0.185498	0.191385	0.490167	Not significant
WDR55	-0.23412	0.191474	0.490167	Not significant
PLP2	-0.237774	0.191521	0.490167	Not significant
PHF6	0.18158	0.191782	0.490342	Not significant
DPYSL2	-0.188172	0.191818	0.490342	Not significant
MRPS16	0.16551	0.192039	0.490614	Not significant
PPIC	-0.212934	0.192322	0.491045	Not significant
TOMM40	-0.168298	0.192831	0.492052	Not significant
TRIM24	0.180973	0.193153	0.492115	Not significant
GOSR1	-0.189195	0.193164	0.492115	Not significant
OSTF1	-0.195371	0.1932	0.492115	Not significant
NUDT3	-0.176507	0.193353	0.492214	Not significant
ADAM10	-0.193444	0.193658	0.492696	Not significant
TTC13	0.165026	0.193933	0.493105	Not significant
KRR1	0.214824	0.194278	0.493689	Not significant
SF1	0.216967	0.194563	0.493746	Not significant
NUCKS1	-0.174479	0.194564	0.493746	Not significant
GOLIM4	0.177547	0.19469	0.493746	Not significant
DDX18	0.179916	0.194942	0.493746	Not significant
CYBB	0.17612	0.194969	0.493746	Not significant
VPS13C	-0.166263	0.194991	0.493746	Not significant
ANKHD1	0.169413	0.195235	0.493789	Not significant
SRR	0.181111	0.195238	0.493789	Not significant
OTUD4	0.17481	0.195847	0.494965	Not significant
AKT1	-0.169654	0.195933	0.494965	Not significant
AAMP	-0.172702	0.196073	0.495026	Not significant
FAM134C	0.198553	0.196368	0.495197	Not significant
PIR	-0.185874	0.196631	0.495197	Not significant
FKBP8	0.188407	0.196705	0.495197	Not significant
PPP3R1	-0.22101	0.196845	0.495197	Not significant
THOC2	0.180421	0.19706	0.495197	Not significant
ADK	-0.192567	0.197161	0.495197	Not significant
APAF1	-0.168222	0.197185	0.495197	Not significant
ALAD	-0.170931	0.19722	0.495197	Not significant
RPS15A	-0.16469	0.197325	0.495197	Not significant
GRIPAP1	-0.181641	0.197348	0.495197	Not significant
DCTN6	-0.166341	0.197409	0.495197	Not significant
SGK3	-0.164758	0.197865	0.49605	Not significant
HSPA4	-0.190471	0.1982	0.496404	Not significant
MED12	0.182573	0.198238	0.496404	Not significant
ACAP2	-0.205252	0.198487	0.49657	Not significant
HDAC2	-0.197993	0.198588	0.49657	Not significant
DHX15	0.163124	0.198651	0.49657	Not significant
PFDN1	-0.170069	0.198838	0.496748	Not significant
DMAP1	0.255687	0.199263	0.496928	Not significant
FAM107B	-0.184092	0.199339	0.496928	Not significant
HTATSF1	-0.3088	0.199372	0.496928	Not significant
SNX27	-0.177564	0.199431	0.496928	Not significant
PHPT1	-0.178735	0.199489	0.496928	Not significant
TIA1	-0.182273	0.200361	0.497969	Not significant
IK	0.202719	0.200435	0.497969	Not significant
LUZP1	0.171118	0.200457	0.497969	Not significant
TMED2	-0.180708	0.200493	0.497969	Not significant
NOC2L	0.182314	0.200535	0.497969	Not significant
EFHD2	-0.210378	0.200603	0.497969	Not significant
ATP6AP2	-0.179947	0.200739	0.498019	Not significant
NKTR	-0.73345	0.201368	0.498722	Not significant
PSMB9	-0.175804	0.201369	0.498722	Not significant
TRMT1L	-0.164017	0.201375	0.498722	Not significant
S100A6	-0.194601	0.201487	0.498722	Not significant
PPP1R3D	-0.213049	0.202366	0.500608	Not significant
C11orf98	-0.164343	0.202732	0.500812	Not significant
PSMD11	-0.187943	0.202919	0.500812	Not significant
SPG21	-0.167617	0.202968	0.500812	Not significant
RDX	-0.168714	0.203139	0.500812	Not significant
RBBP6	0.185087	0.203194	0.500812	Not significant
TUBA1C	-0.182946	0.203367	0.500812	Not significant
MRC2	-0.164184	0.203413	0.500812	Not significant
MIOS	-0.162139	0.203539	0.500812	Not significant
CHTOP	0.190945	0.203599	0.500812	Not significant
SRRM2	0.179196	0.203615	0.500812	Not significant
TMPO_P42167	0.203262	0.203792	0.500959	Not significant
SAP30BP	-0.192829	0.204134	0.501012	Not significant
GTF2H4	0.210157	0.204306	0.501012	Not significant
SLC43A3	-0.191514	0.204333	0.501012	Not significant
ALDH18A1	0.177869	0.204435	0.501012	Not significant
PSMB10	0.174818	0.204463	0.501012	Not significant
ASMTL	0.16347	0.20466	0.501012	Not significant
CARS2	-0.166128	0.204688	0.501012	Not significant
AKAP17A	0.200015	0.204747	0.501012	Not significant
LIMS1	-0.182502	0.205451	0.502448	Not significant
PPCS	-0.173518	0.205591	0.502503	Not significant
CCS	-0.170229	0.205869	0.502896	Not significant
UBA3	-0.191513	0.206119	0.503221	Not significant
PRIM1	-0.191635	0.206341	0.503471	Not significant
METTL17	0.218759	0.206645	0.503471	Not significant
DHX37	0.160631	0.206833	0.503471	Not significant
PDE12	-0.214743	0.206919	0.503471	Not significant
TTC27	0.223431	0.207047	0.503471	Not significant
XPO1	-0.180824	0.20725	0.503471	Not significant
NUP188	0.287653	0.207258	0.503471	Not significant
PLA2G4A	0.194241	0.207338	0.503471	Not significant
SNX9	-0.221546	0.207392	0.503471	Not significant
IMPDH2	-0.186616	0.207394	0.503471	Not significant
PRSS12	-0.182849	0.208217	0.504419	Not significant
CLCC1	0.189368	0.208449	0.504419	Not significant
GPALPP1	-0.174052	0.208456	0.504419	Not significant
MRPL40	0.163962	0.208498	0.504419	Not significant
LMF2	0.21082	0.208508	0.504419	Not significant
MRPL44	0.176419	0.20851	0.504419	Not significant
MYCBP	-0.16038	0.208864	0.504419	Not significant
NOP9	0.168336	0.209011	0.504419	Not significant
IDH3A	0.168111	0.209012	0.504419	Not significant
CTU2	0.22118	0.209175	0.504419	Not significant
PSIP1	0.187567	0.209185	0.504419	Not significant
QTRT1	-0.16902	0.209195	0.504419	Not significant
RNF113A	-0.199232	0.20938	0.504582	Not significant
NUP35	0.206555	0.209594	0.50469	Not significant
FDPS	-0.199601	0.20966	0.50469	Not significant
NPM1	0.176806	0.210191	0.505448	Not significant
SRRM1	-0.176555	0.210334	0.505448	Not significant
DCTN2	-0.165795	0.210404	0.505448	Not significant
ATP13A1	0.163382	0.210519	0.505448	Not significant
CRKL	-0.17329	0.210564	0.505448	Not significant
RWDD1	-0.256067	0.210787	0.5057	Not significant
GAA	-0.177288	0.211237	0.506449	Not significant
KIAA1033	-0.326777	0.211335	0.506449	Not significant
TRA2A	0.172932	0.211627	0.506795	Not significant
ATP1B3	-0.158385	0.211715	0.506795	Not significant
PYM1	-0.164746	0.212171	0.507601	Not significant
HECTD1	0.217784	0.212658	0.508483	Not significant
RPL36A	0.166121	0.213223	0.50914	Not significant
FAR1	-0.183786	0.21339	0.50914	Not significant
NUMA1	0.168117	0.213867	0.50914	Not significant
ARHGAP35	-0.16023	0.213902	0.50914	Not significant
AP1G1	-0.183682	0.213904	0.50914	Not significant
PRKAR2B	-0.183029	0.213941	0.50914	Not significant
ZC3H11A	0.156795	0.214136	0.50914	Not significant
OXSM	0.170774	0.214229	0.50914	Not significant
DDX3Y	0.166529	0.214272	0.50914	Not significant
PSMD10	-0.190381	0.21453	0.50914	Not significant
PFN1	-0.171896	0.214597	0.50914	Not significant
PRMT7	0.179563	0.214657	0.50914	Not significant
WDR61	-0.191864	0.214773	0.50914	Not significant
NEDD1	-0.168746	0.214818	0.50914	Not significant
PURA	-0.266728	0.214957	0.50914	Not significant
ERI1	-0.178991	0.215026	0.50914	Not significant
TRMT5	0.224485	0.215091	0.50914	Not significant
LPP	-0.239686	0.215123	0.50914	Not significant
HMG20B	-0.175287	0.215187	0.50914	Not significant
DUS3L	0.19017	0.21549	0.509412	Not significant
PTGR1	-0.169129	0.215539	0.509412	Not significant
MYEF2	0.1664	0.215857	0.509884	Not significant
MCCC1	0.222655	0.21621	0.510436	Not significant
ERGIC1	-0.157821	0.216665	0.510644	Not significant
REPIN1	0.272475	0.216672	0.510644	Not significant
HSPA2	0.160141	0.216755	0.510644	Not significant
VPS16	-0.204927	0.216774	0.510644	Not significant
SNRPF	-0.169437	0.217028	0.510963	Not significant
HIST1H4A	0.308987	0.217296	0.511141	Not significant
CEP128	0.173598	0.217342	0.511141	Not significant
AKAP1	0.162135	0.217502	0.511237	Not significant
POR	-0.169785	0.218495	0.51303	Not significant
HMG20A	0.270795	0.218504	0.51303	Not significant
JAK1	0.160245	0.218645	0.513081	Not significant
STIP1	-0.165926	0.219156	0.513999	Not significant
PYGB	-0.157333	0.219339	0.514148	Not significant
BCCIP	-0.177508	0.220298	0.51526	Not significant
SSH3	0.174993	0.220341	0.51526	Not significant
RANGAP1	0.155715	0.220343	0.51526	Not significant
CRABP1	-0.167457	0.220373	0.51526	Not significant
ARF6	-0.154593	0.220414	0.51526	Not significant
RABEP2	-0.176561	0.220693	0.51563	Not significant
PCNA	-0.156282	0.221263	0.516602	Not significant
VIPAS39	-0.171566	0.221349	0.516602	Not significant
KBTBD11	-0.226853	0.221538	0.516761	Not significant
SNRPD1	0.165747	0.221693	0.516842	Not significant
SF3B1	0.156833	0.221893	0.517028	Not significant
CSTF3	0.162954	0.222476	0.518106	Not significant
DDX39B	-0.154158	0.222934	0.518884	Not significant
MGAT2	0.159475	0.223136	0.518884	Not significant
CDK9	-0.209598	0.223173	0.518884	Not significant
ABR	-0.160484	0.223638	0.519224	Not significant
JAGN1	-0.239122	0.223753	0.519224	Not significant
GLB1	-0.1558	0.223974	0.519224	Not significant
PHF5A	0.176629	0.223982	0.519224	Not significant
C12orf10	-0.159267	0.224037	0.519224	Not significant
PSMC6	-0.173189	0.224257	0.519224	Not significant
GMFG	-0.169942	0.224383	0.519224	Not significant
SYNJ2BP	0.170706	0.224392	0.519224	Not significant
SLU7	0.154901	0.224438	0.519224	Not significant
C19orf52	0.155463	0.224529	0.519224	Not significant
EIF4B	-0.162827	0.224968	0.519462	Not significant
BST2	0.166477	0.225005	0.519462	Not significant
CPD	0.160952	0.225025	0.519462	Not significant
SNAP23	-0.186126	0.225116	0.519462	Not significant
TXLNG	-0.158602	0.225287	0.519578	Not significant
CBFB	-0.22231	0.226045	0.521044	Not significant
ZYX	-0.175218	0.226594	0.521989	Not significant
TXNDC5	-0.159808	0.226698	0.521989	Not significant
SYK	-0.155692	0.227294	0.523081	Not significant
ATP7B	0.256984	0.227685	0.523699	Not significant
UBL4A	-0.158303	0.227807	0.523699	Not significant
TMEM106B	-0.265942	0.22798	0.523817	Not significant
PPP1R3G	-0.160337	0.228795	0.525409	Not significant
ELAC2	-0.164241	0.228935	0.525449	Not significant
COPB1	0.18015	0.22917	0.525633	Not significant
ATG3	-0.154671	0.22926	0.525633	Not significant
PEPD	-0.194266	0.229485	0.525867	Not significant
GEMIN2	-0.193728	0.230024	0.526237	Not significant
CBR1	-0.151612	0.230593	0.526237	Not significant
PGAM5	0.156571	0.230594	0.526237	Not significant
MMP9	0.319576	0.230823	0.526237	Not significant
TSTA3	-0.188174	0.230908	0.526237	Not significant
SLC27A1	0.220853	0.230975	0.526237	Not significant
CHMP1A	-0.152438	0.231277	0.526237	Not significant
SPTBN1	-0.167089	0.231323	0.526237	Not significant
HK1	0.151776	0.231356	0.526237	Not significant
CC2D1A	-0.188049	0.231447	0.526237	Not significant
PSMD8	-0.155574	0.231493	0.526237	Not significant
APH1A	-0.208302	0.231529	0.526237	Not significant
MVK	-0.171655	0.231581	0.526237	Not significant
CTPS1	-0.161164	0.231714	0.526237	Not significant
PEBP1	-0.229336	0.231716	0.526237	Not significant
RPS3	-0.161006	0.231725	0.526237	Not significant
DYRK1A	0.212691	0.231731	0.526237	Not significant
G3BP1	-0.163239	0.232027	0.526632	Not significant
FABP5	-0.163987	0.232301	0.526904	Not significant
JMJD1C	0.172676	0.232405	0.526904	Not significant
FIS1	-0.151905	0.232515	0.526904	Not significant
NCL	-0.156611	0.232707	0.527059	Not significant
PSMD2	-0.152101	0.23329	0.528101	Not significant
ARRB1	-0.157835	0.233755	0.528355	Not significant
CYFIP1	-0.167794	0.233815	0.528355	Not significant
DOPEY2	0.194016	0.233894	0.528355	Not significant
RTCA	-0.154455	0.233894	0.528355	Not significant
PSMC3	-0.169521	0.23426	0.528768	Not significant
UBE4A	-0.174171	0.234361	0.528768	Not significant
HYOU1	-0.153509	0.234447	0.528768	Not significant
TMED7	0.160695	0.23509	0.529915	Not significant
CBX3	-0.164632	0.235202	0.529915	Not significant
SURF2	-0.155636	0.235552	0.530329	Not significant
GABPA	0.152051	0.235633	0.530329	Not significant
SIRT6	-0.208536	0.236085	0.530885	Not significant
RPL21	-0.154172	0.236128	0.530885	Not significant
HOOK3	-0.156713	0.236403	0.531036	Not significant
AMPD2	-0.161365	0.236451	0.531036	Not significant
IFI35	0.196366	0.236566	0.531036	Not significant
NANS	-0.172374	0.236881	0.531411	Not significant
ACOT11	-0.161166	0.236981	0.531411	Not significant
MIF	0.162065	0.237475	0.532242	Not significant
VPS29	-0.207897	0.238281	0.533222	Not significant
APOBEC3G	0.155774	0.2384	0.533222	Not significant
DBR1	-0.157427	0.238526	0.533222	Not significant
HSP90B1	-0.164603	0.23853	0.533222	Not significant
ATG4B	0.155187	0.238534	0.533222	Not significant
UBR5	0.165184	0.238677	0.533266	Not significant
ACIN1	0.153788	0.238902	0.533305	Not significant
MBLAC2	-0.169344	0.238944	0.533305	Not significant
UBE2W	0.184936	0.239542	0.533311	Not significant
KHDRBS1	0.161188	0.239684	0.533311	Not significant
MKI67	0.166935	0.239744	0.533311	Not significant
UQCRB	0.192478	0.239753	0.533311	Not significant
STUB1	-0.150421	0.239753	0.533311	Not significant
MYO1F	0.155456	0.239764	0.533311	Not significant
IRGQ	0.170829	0.239816	0.533311	Not significant
RAI14	0.281005	0.240497	0.533905	Not significant
HDHD2	-0.155879	0.240526	0.533905	Not significant
LTF	0.155036	0.240559	0.533905	Not significant
ZNF148	0.203837	0.240703	0.533905	Not significant
LMNB1	0.169661	0.240705	0.533905	Not significant
PDE4DIP	0.159457	0.240832	0.533911	Not significant
RPL29	-0.151301	0.241132	0.534198	Not significant
SNW1	0.16535	0.241211	0.534198	Not significant
MAP4	-0.174721	0.241594	0.534561	Not significant
KARS	-0.189252	0.241624	0.534561	Not significant
ZNF318	0.18138	0.241753	0.534572	Not significant
DCTN1	0.154836	0.242867	0.536568	Not significant
ARFGAP1	-0.154375	0.242923	0.536568	Not significant
FXR1	-0.191099	0.243155	0.536568	Not significant
KPNA2	0.169579	0.243222	0.536568	Not significant
RPL18	-0.14722	0.243356	0.536568	Not significant
TTLL12	-0.152853	0.243406	0.536568	Not significant
B2M	0.14696	0.243567	0.536606	Not significant
NCKAP1L	-0.158363	0.243673	0.536606	Not significant
WDR18	0.19427	0.243865	0.536754	Not significant
PBDC1	-0.201554	0.24434	0.537523	Not significant
ACACA	-0.153163	0.244574	0.537762	Not significant
GNG7	-0.184028	0.245173	0.53831	Not significant
SLC38A10	0.158965	0.245214	0.53831	Not significant
DENND4C	0.156982	0.245234	0.53831	Not significant
ENO2	-0.175163	0.245325	0.53831	Not significant
SLC25A18	0.146356	0.245876	0.538944	Not significant
COMMD3	-0.150086	0.245974	0.538944	Not significant
OXSR1	-0.188865	0.246055	0.538944	Not significant
CISD1	0.14827	0.246116	0.538944	Not significant
MTCH2	0.15802	0.246325	0.539095	Not significant
CRYL1	-0.315238	0.2465	0.539095	Not significant
TCF20	0.164754	0.246706	0.539095	Not significant
EIF3L	-0.145842	0.246714	0.539095	Not significant
SMAD4	0.164466	0.24698	0.539095	Not significant
HAUS1	-0.146268	0.247033	0.539095	Not significant
USP25	-0.182278	0.247119	0.539095	Not significant
VPS51	0.157712	0.24719	0.539095	Not significant
TAGLN2	0.150214	0.247415	0.539181	Not significant
FCGR2C	-0.175314	0.247486	0.539181	Not significant
TBC1D5	0.166183	0.247606	0.539181	Not significant
PON2	0.201393	0.247733	0.539183	Not significant
MYL6	-0.159045	0.24819	0.539885	Not significant
12	-0.148637	0.248307	0.539885	Not significant
TAP2	0.154883	0.248671	0.540247	Not significant
AGFG1	-0.162354	0.248725	0.540247	Not significant
IDH3B	0.146292	0.249127	0.540676	Not significant
COX20	0.157332	0.249193	0.540676	Not significant
TPM3_P06753-2	0.226511	0.249421	0.540676	Not significant
AP3S1	0.172105	0.249427	0.540676	Not significant
FBL	0.171469	0.249905	0.54124	Not significant
NQO1	-0.145761	0.249939	0.54124	Not significant
YWHAZ	-0.185946	0.25027	0.541684	Not significant
ZNF326	0.193617	0.250835	0.542433	Not significant
SP1	0.167185	0.250869	0.542433	Not significant
PDCD11	0.195002	0.251011	0.542466	Not significant
SNAPIN	0.167519	0.251219	0.542644	Not significant
TPD52L2	-0.165638	0.251455	0.542879	Not significant
ATP2B4	0.171766	0.251636	0.542939	Not significant
RTN4	-0.152071	0.251736	0.542939	Not significant
CTSA	-0.153143	0.25207	0.543387	Not significant
NSUN4	0.175918	0.252396	0.543818	Not significant
LCP2	-0.190598	0.252572	0.543923	Not significant
SMU1	0.160391	0.252943	0.544449	Not significant
MYBBP1A	0.223839	0.253321	0.54499	Not significant
EIF2B1	-0.155398	0.25352	0.545144	Not significant
DNM1L	0.197523	0.253757	0.545381	Not significant
IDH3G	0.146331	0.254291	0.546093	Not significant
[truncated: 2,294 more rows]

## Sheet: fig2_d - ELISA data -  Figure 2
Figure 2d - ELISA data
	ELISA - IL1B						ELISA - CXCL10
Time (hours)	Replicate 1	Replicate 2	Replicate 3	Replicate 4	Replicate 5	Replicate 6	Replicate 1	Replicate 2	Replicate 3	Replicate 4	Replicate 5	Replicate 6
0	0	0	0	0	0	0	0	0	0	0	0	0
2	1.956	1.526	0	0	6.61	0.462	0	0	0	0	0	0
4	5.284	3.112	2.85	3.714	5.408	5.948	0	0	0	95.73	0	0
6	18.642	10.662	9.306	15.082	13.834	20.044	98.575	114.445	104.44	341.76	386.465	404.155
12	28.378	21.908	27.484	33.94	43.368	23.788	715.7	735.99	881.095	1139.64	912.385	1265.97
24	103.25	104.884	96.226	125.696	164.982	146.726	1570.45	1438.4	1643.89	2184.22	2915.61	3045.31

## Sheet: fig2_e - Full length western bl
Full length western blots - Figure 2e
IL1B
Actin

## Sheet: fig2_f - Volcano - 12 hours
Figure 2g - Volcano plot at 12 hours LPS
	logFC	P.Value	adj.P.Val	Significance
IFIT3	3.52809	2.06494e-08	5.95432e-05	Upregulated (FDR < 0.01, log2FC > 0.6)
IFIT2	3.56779	3.07344e-08	5.95432e-05	Upregulated (FDR < 0.01, log2FC > 0.6)
MX2	2.81982	4.16192e-08	5.95432e-05	Upregulated (FDR < 0.01, log2FC > 0.6)
ICAM1	2.76474	5.99746e-08	6.43527e-05	Upregulated (FDR < 0.01, log2FC > 0.6)
EPSTI1	3.70511	1.80594e-07	0.000141653	Upregulated (FDR < 0.01, log2FC > 0.6)
IFIH1	2.91796	2.11394e-07	0.000141653	Upregulated (FDR < 0.01, log2FC > 0.6)
IFI16	1.98699	2.58635e-07	0.000141653	Upregulated (FDR < 0.01, log2FC > 0.6)
CXCL10	2.12144	2.64033e-07	0.000141653	Upregulated (FDR < 0.01, log2FC > 0.6)
IL1B	2.63407	3.14362e-07	0.000149916	Upregulated (FDR < 0.01, log2FC > 0.6)
GBP3	2.20961	4.03563e-07	0.000173209	Upregulated (FDR < 0.01, log2FC > 0.6)
CMPK2	1.9704	5.39582e-07	0.000210535	Upregulated (FDR < 0.01, log2FC > 0.6)
IFIT1	2.27475	7.12981e-07	0.000251861	Upregulated (FDR < 0.01, log2FC > 0.6)
ISG20	1.97061	7.62861e-07	0.000251861	Upregulated (FDR < 0.01, log2FC > 0.6)
MMP9	1.98377	1.03024e-06	0.000313488	Upregulated (FDR < 0.01, log2FC > 0.6)
MX1	3.23884	1.0956e-06	0.000313488	Upregulated (FDR < 0.01, log2FC > 0.6)
ISG15	1.92043	1.20643e-06	0.000322262	Upregulated (FDR < 0.01, log2FC > 0.6)
OAS3	1.72506	1.27643e-06	0.000322262	Upregulated (FDR < 0.01, log2FC > 0.6)
GBP2	1.90649	1.41717e-06	0.000337916	Upregulated (FDR < 0.01, log2FC > 0.6)
HELZ2	1.93043	1.5818e-06	0.00035732	Upregulated (FDR < 0.01, log2FC > 0.6)
SP140L	1.59922	1.73008e-06	0.000371275	Upregulated (FDR < 0.01, log2FC > 0.6)
DDX60	1.72201	2.6081e-06	0.000517766	Upregulated (FDR < 0.01, log2FC > 0.6)
MARCKS	1.74886	2.65397e-06	0.000517766	Upregulated (FDR < 0.01, log2FC > 0.6)
IFIT5	1.59973	3.46601e-06	0.000646788	Upregulated (FDR < 0.01, log2FC > 0.6)
RSAD2	3.29123	3.66688e-06	0.000655761	Upregulated (FDR < 0.01, log2FC > 0.6)
DTX3L	1.5618	4.3491e-06	0.000746654	Upregulated (FDR < 0.01, log2FC > 0.6)
IL1RN	1.41012	4.58574e-06	0.000751235	Upregulated (FDR < 0.01, log2FC > 0.6)
IL4I1	2.62393	4.72585e-06	0.000751235	Upregulated (FDR < 0.01, log2FC > 0.6)
TAP1	1.39291	5.13969e-06	0.00078784	Upregulated (FDR < 0.01, log2FC > 0.6)
PDCD4	-1.66264	5.52081e-06	0.00081708	Downregulated (FDR < 0.01, log2FC < -0.6)
MT2A	4.3101	6.7441e-06	0.000964856	Upregulated (FDR < 0.01, log2FC > 0.6)
PARP14	1.63405	7.16239e-06	0.000991645	Upregulated (FDR < 0.01, log2FC > 0.6)
PML	1.29454	8.39353e-06	0.00112578	Upregulated (FDR < 0.01, log2FC > 0.6)
CLEC11A	-1.3535	8.89048e-06	0.0011563	Downregulated (FDR < 0.01, log2FC < -0.6)
SP110	2.03858	1.10881e-05	0.00135623	Upregulated (FDR < 0.01, log2FC > 0.6)
NADK	1.26908	1.1114e-05	0.00135623	Upregulated (FDR < 0.01, log2FC > 0.6)
GFI1	-1.27641	1.13757e-05	0.00135623	Downregulated (FDR < 0.01, log2FC < -0.6)
HMOX1	3.00347	1.1809e-05	0.00136985	Upregulated (FDR < 0.01, log2FC > 0.6)
IRF7	2.19582	1.64782e-05	0.00186116	Upregulated (FDR < 0.01, log2FC > 0.6)
IRF8	-1.14851	1.83724e-05	0.00202191	Downregulated (FDR < 0.01, log2FC < -0.6)
OAS2	1.66931	2.18759e-05	0.00234728	Upregulated (FDR < 0.01, log2FC > 0.6)
SAMD9L	1.4352	2.60672e-05	0.00266961	Upregulated (FDR < 0.01, log2FC > 0.6)
PARP9	1.41314	2.61239e-05	0.00266961	Upregulated (FDR < 0.01, log2FC > 0.6)
SRC	0.989788	3.39659e-05	0.00337101	Upregulated (FDR < 0.01, log2FC > 0.6)
RET	-1.08669	3.45583e-05	0.00337101	Downregulated (FDR < 0.01, log2FC < -0.6)
TNFAIP2	1.30168	3.74281e-05	0.00356981	Upregulated (FDR < 0.01, log2FC > 0.6)
NCF1C	1.49702	3.84463e-05	0.0035872	Upregulated (FDR < 0.01, log2FC > 0.6)
OPTN	1.08354	4.0196e-05	0.00361154	Upregulated (FDR < 0.01, log2FC > 0.6)
GBP4	2.68247	4.08248e-05	0.00361154	Upregulated (FDR < 0.01, log2FC > 0.6)
VLDLR	-1.1678	4.12314e-05	0.00361154	Downregulated (FDR < 0.01, log2FC < -0.6)
ACSL1	2.21428	4.73585e-05	0.00406525	Upregulated (FDR < 0.01, log2FC > 0.6)
DDX58	2.33322	5.15093e-05	0.00431971	Upregulated (FDR < 0.01, log2FC > 0.6)
SQSTM1	1.84907	5.23357e-05	0.00431971	Upregulated (FDR < 0.01, log2FC > 0.6)
JUNB	2.09945	5.50998e-05	0.00446204	Upregulated (FDR < 0.01, log2FC > 0.6)
CETN3	-1.23367	5.6471e-05	0.0044884	Downregulated (FDR < 0.01, log2FC < -0.6)
APOL2	2.22119	5.81889e-05	0.00454085	Upregulated (FDR < 0.01, log2FC > 0.6)
STAT2	1.37221	6.11296e-05	0.00468515	Upregulated (FDR < 0.01, log2FC > 0.6)
PIK3AP1	0.944903	6.55809e-05	0.00493813	Upregulated (FDR < 0.01, log2FC > 0.6)
LACTB	0.978237	8.89296e-05	0.0064342	Upregulated (FDR < 0.01, log2FC > 0.6)
NFKB1	0.922902	8.96344e-05	0.0064342	Upregulated (FDR < 0.01, log2FC > 0.6)
CCL5	0.858492	8.99468e-05	0.0064342	Upregulated (FDR < 0.01, log2FC > 0.6)
CTSV	1.23863	9.51366e-05	0.00669388	Upregulated (FDR < 0.01, log2FC > 0.6)
PARP12	1.65854	9.76057e-05	0.00675683	Upregulated (FDR < 0.01, log2FC > 0.6)
SAMD9	1.18234	0.000104914	0.00713996	Upregulated (FDR < 0.01, log2FC > 0.6)
ZEB2	0.91329	0.000106467	0.00713996	Upregulated (FDR < 0.01, log2FC > 0.6)
PTPRF	-0.8454	0.000112774	0.00744656	Downregulated (FDR < 0.01, log2FC < -0.6)
IFI44L	2.5125	0.000118477	0.00770461	Upregulated (FDR < 0.01, log2FC > 0.6)
ABCA1	1.34814	0.000143488	0.00916634	Upregulated (FDR < 0.01, log2FC > 0.6)
DDX60L	0.891178	0.000145226	0.00916634	Upregulated (FDR < 0.01, log2FC > 0.6)
OASL	1.64912	0.000151946	0.00945147	Upregulated (FDR < 0.01, log2FC > 0.6)
NT5C3A	1.11972	0.000155454	0.00953155	Upregulated (FDR < 0.01, log2FC > 0.6)
CD40	1.70709	0.000160201	0.0096476	Upregulated (FDR < 0.01, log2FC > 0.6)
NAMPT	0.913447	0.000161842	0.0096476	Upregulated (FDR < 0.01, log2FC > 0.6)
TLR2	0.776255	0.000179661	0.0105331	Not significant
SOD2	2.79551	0.000181605	0.0105331	Not significant
LYZ	-0.884823	0.000184395	0.0105523	Not significant
THEMIS2	0.960772	0.000220368	0.0124305	Not significant
MBLAC2	-0.746902	0.000223007	0.0124305	Not significant
LAP3	0.755802	0.000228959	0.0125986	Not significant
TP53BP2	0.761707	0.000236475	0.0128475	Not significant
ST14	-0.757495	0.000241837	0.0129746	Not significant
SGTB	0.776698	0.000251919	0.0133486	Not significant
LPXN	0.977843	0.000258717	0.0135414	Not significant
SPATS2L	0.752138	0.000261868	0.0135414	Not significant
CYBB	1.4578	0.000272224	0.0138364	Not significant
TAP2	0.769901	0.00027402	0.0138364	Not significant
OAS1	2.68251	0.000280829	0.0140154	Not significant
KDM4A	-0.760606	0.000290918	0.014352	Not significant
VIMP	0.723719	0.000306167	0.0146628	Not significant
VIM	0.766255	0.000307025	0.0146628	Not significant
TOR1B	0.880582	0.000307468	0.0146628	Not significant
MEFV	0.70912	0.00032152	0.0151644	Not significant
NAB2	0.701121	0.000378795	0.0176716	Not significant
TRIM56	0.777566	0.000385026	0.0177692	Not significant
LACC1	1.75243	0.000407303	0.0185973	Not significant
FADS2	-1.37959	0.000414917	0.0186063	Not significant
CTSG	-0.788997	0.000416171	0.0186063	Not significant
MCL1	0.829928	0.000496072	0.021795	Not significant
TRIM22	1.72153	0.000500846	0.021795	Not significant
CD36	1.0603	0.000502726	0.021795	Not significant
NUB1	0.831197	0.000547232	0.0233915	Not significant
TRIM21	0.722151	0.000556493	0.0233915	Not significant
PARP4	0.794625	0.000557052	0.0233915	Not significant
WDR6	-0.765531	0.000571353	0.0233915	Not significant
BST2	0.777814	0.000572521	0.0233915	Not significant
MYD88	0.701019	0.000573471	0.0233915	Not significant
GC	0.765065	0.000583556	0.0233915	Not significant
MASTL	0.84886	0.000585678	0.0233915	Not significant
PNPT1	0.768786	0.00059179	0.0233915	Not significant
DAPP1	1.55123	0.000594053	0.0233915	Not significant
TMOD1	-0.741905	0.000614151	0.0239631	Not significant
EIF2AK2	1.28113	0.000635664	0.024579	Not significant
TNIP1	0.827051	0.000661049	0.0253324	Not significant
N4BP1	0.732551	0.000683592	0.0259644	Not significant
KDM5C	-0.76171	0.000697634	0.0262653	Not significant
TRIM14	1.07754	0.000731404	0.0272973	Not significant
B2M	0.680762	0.000740877	0.0274125	Not significant
HCK	0.716769	0.000754806	0.0276891	Not significant
EHD1	0.651235	0.000783685	0.0285049	Not significant
SLBP	-1.09539	0.000791319	0.0285407	Not significant
RXRA	-0.673047	0.000830331	0.0296982	Not significant
PROS1	-0.74124	0.000866293	0.0307283	Not significant
FAM60A	0.712771	0.000882446	0.0309715	Not significant
ZNFX1	1.16693	0.000887581	0.0309715	Not significant
KYNU	0.714811	0.000914731	0.0316615	Not significant
HLA-A	0.622964	0.000932853	0.0320304	Not significant
HERC5	2.34708	0.00095563	0.0325521	Not significant
MEF2D	-0.610769	0.00098834	0.0334012	Not significant
HOMER3	-0.720345	0.0010029	0.0335122	Not significant
TYMS	-0.857784	0.00100724	0.0335122	Not significant
RFTN1	1.0527	0.00103539	0.0339603	Not significant
H1FX	-0.67306	0.00104631	0.0339603	Not significant
CENPF	-0.600608	0.00104639	0.0339603	Not significant
WARS	0.86649	0.00105426	0.0339603	Not significant
ITGA4	-0.591942	0.00106967	0.0339603	Not significant
NAPA	0.593203	0.00108167	0.0339603	Not significant
MB21D1	0.659214	0.0010828	0.0339603	Not significant
HSPBP1	0.643114	0.00108401	0.0339603	Not significant
GTF2B	0.703745	0.00111364	0.0346357	Not significant
SASS6	-0.641006	0.00127723	0.0392036	Not significant
CD93	0.61255	0.00127877	0.0392036	Not significant
TLE1	-0.7323	0.00130753	0.0398007	Not significant
EEF2K	-0.630998	0.00133152	0.0400501	Not significant
ANKFY1	0.771207	0.00133438	0.0400501	Not significant
PLEK	0.807466	0.00134995	0.0401842	Not significant
DDX21	0.557201	0.00135757	0.0401842	Not significant
LAPTM5	1.21896	0.00137751	0.0402985	Not significant
FOSL2	-0.573579	0.00138021	0.0402985	Not significant
ZFAND6	-0.56706	0.00141291	0.0409743	Not significant
NAIP	0.560003	0.00143552	0.0410557	Not significant
TIMP3	-0.668187	0.00144333	0.0410557	Not significant
PLSCR1	1.34744	0.00145104	0.0410557	Not significant
IRF9	0.819354	0.00145398	0.0410557	Not significant
GTSF1	-0.859316	0.001469	0.0412087	Not significant
ZMIZ2	0.565776	0.00153267	0.0426626	Not significant
APLP2	-0.680577	0.00154071	0.0426626	Not significant
NUP153	0.610548	0.0015748	0.0433273	Not significant
BASP1	-0.567678	0.00159086	0.0434903	Not significant
AFF1	-0.600497	0.00161004	0.0437359	Not significant
RYDEN	0.653713	0.00163254	0.0440684	Not significant
GINS2	-0.534068	0.00168123	0.0448743	Not significant
SPC24	-0.548814	0.00170243	0.0448743	Not significant
CYP51A1	-0.636268	0.00170329	0.0448743	Not significant
PRSS12	-0.570889	0.00170422	0.0448743	Not significant
GLS	0.722035	0.00172826	0.0452299	Not significant
DOK1	-0.543021	0.00185503	0.0482532	Not significant
USF1	0.641042	0.00192755	0.0497826	Not significant
H2AFX	-0.639171	0.00193702	0.0497826	Not significant
FTL	0.581495	0.0019654	0.0502114	Not significant
STAT3	0.618691	0.00209464	0.0529864	Not significant
CMTR1	0.636066	0.00209872	0.0529864	Not significant
RNASET2	-0.60979	0.00213253	0.0535253	Not significant
CHCHD2	-0.609871	0.00214699	0.0535748	Not significant
GSE1	-0.542812	0.00217297	0.0539097	Not significant
MFN2	0.525526	0.00224306	0.0542764	Not significant
PEX19	-0.507884	0.00225851	0.0542764	Not significant
SRGN	-0.581108	0.00225973	0.0542764	Not significant
TRRAP	0.668826	0.00226244	0.0542764	Not significant
NUP160	0.506839	0.00226791	0.0542764	Not significant
SLC2A1	-0.546357	0.00227554	0.0542764	Not significant
ACY1	-0.528878	0.00227627	0.0542764	Not significant
ELANE	-0.51262	0.00233316	0.0553256	Not significant
FCGR1B	0.536124	0.00235598	0.0554223	Not significant
CBX4	-0.597802	0.00236307	0.0554223	Not significant
TCEB3	0.514192	0.00249063	0.0576673	Not significant
ATF6	0.515771	0.00249391	0.0576673	Not significant
TYMP	0.805765	0.0024991	0.0576673	Not significant
MLKL	0.649613	0.00254461	0.0584036	Not significant
PSAT1	-0.514696	0.00256351	0.0584875	Not significant
CCNB2	-0.588317	0.00257552	0.0584875	Not significant
HMG20B	-0.539883	0.00262647	0.0593306	Not significant
SLC30A1	0.87777	0.00265008	0.059511	Not significant
TCEA1	-0.517204	0.00266219	0.059511	Not significant
STMN1	-0.546798	0.0026932	0.0598924	Not significant
ARPIN	-0.569846	0.0028002	0.0619507	Not significant
SRP9	-0.496227	0.00282521	0.0620522	Not significant
DNAJA1	0.577383	0.0028337	0.0620522	Not significant
TMSB4X	-0.573551	0.00289933	0.0631671	Not significant
OXR1	-0.494679	0.00292428	0.0633889	Not significant
NEDD8	-0.566097	0.00296067	0.0638552	Not significant
MMP14	0.495349	0.00304441	0.0653331	Not significant
BIRC6	0.525119	0.00306665	0.065483	Not significant
HDAC5	-0.550485	0.00314574	0.0668393	Not significant
NOTCH2	0.490788	0.00322927	0.0679517	Not significant
TJP2	0.859119	0.00323079	0.0679517	Not significant
ADAR	0.601495	0.0032456	0.0679517	Not significant
UBE2K	-0.481447	0.0033169	0.0690322	Not significant
IFI35	0.478505	0.00332937	0.0690322	Not significant
FRY	0.57115	0.00341881	0.0704353	Not significant
KIAA0101	-0.494405	0.00342987	0.0704353	Not significant
RCN2	-0.585954	0.00345416	0.0705964	Not significant
MRC2	-0.498541	0.0034763	0.0707122	Not significant
PLOD1	-0.611064	0.00350789	0.0710182	Not significant
P4HA1	-0.529268	0.00364102	0.0731536	Not significant
SQRDL	0.506153	0.00365219	0.0731536	Not significant
GLTSCR2	0.592463	0.00367416	0.0731536	Not significant
ECH1	-0.55042	0.00368154	0.0731536	Not significant
KIF20B	-0.564616	0.0037158	0.0733763	Not significant
THBD	0.539241	0.00372694	0.0733763	Not significant
ME1	0.665442	0.00379782	0.0744303	Not significant
H2AFV	-0.4635	0.00395525	0.0769915	Not significant
PAFAH1B3	-0.545578	0.00396438	0.0769915	Not significant
IBTK	-0.493692	0.00398911	0.0771227	Not significant
COPB1	0.482123	0.00408477	0.0786182	Not significant
TPM1	-0.492808	0.00417778	0.0795168	Not significant
BRD3	-0.562389	0.00419707	0.0795168	Not significant
C11orf68	-0.462326	0.00420343	0.0795168	Not significant
NUF2	-0.529069	0.0042305	0.0795168	Not significant
GCLM	0.70919	0.00423278	0.0795168	Not significant
SP100	0.589559	0.00424263	0.0795168	Not significant
PRDX6	-0.543609	0.00431481	0.0805182	Not significant
USP25	0.502645	0.00444532	0.0825944	Not significant
HINT2	-0.525282	0.00450746	0.083388	Not significant
ZC3HAV1	0.512458	0.00457032	0.0835166	Not significant
LGALS9	0.495519	0.00459925	0.0835166	Not significant
TAX1BP3	-0.469252	0.00460396	0.0835166	Not significant
RCSD1	-0.489061	0.00461169	0.0835166	Not significant
ECM29	0.517775	0.0046117	0.0835166	Not significant
SPN	-0.490229	0.00469886	0.0847375	Not significant
TDRD7	0.524135	0.00473001	0.0849423	Not significant
DHFR	-0.443127	0.00490587	0.0874072	Not significant
CBX1	-0.472706	0.00491548	0.0874072	Not significant
DCPS	-0.543578	0.00494061	0.0874072	Not significant
HAUS1	-0.473417	0.00495722	0.0874072	Not significant
TANK	0.576301	0.00496909	0.0874072	Not significant
PYCARD	-0.546475	0.00501123	0.0874322	Not significant
HLA-C	0.618338	0.00501126	0.0874322	Not significant
KPNA2	0.468736	0.00509482	0.0879284	Not significant
APP	-0.633147	0.00511421	0.0879284	Not significant
RFC3	0.652298	0.00511791	0.0879284	Not significant
RAB7B	0.551024	0.00512164	0.0879284	Not significant
RRM1	-0.435776	0.00521504	0.0891449	Not significant
PLD4	-0.438448	0.00523404	0.0891449	Not significant
TSN	-0.480943	0.00536807	0.0907531	Not significant
ARFIP2	-0.784393	0.00537076	0.0907531	Not significant
CASP2	-0.54626	0.00552637	0.0930163	Not significant
GMFB	-0.485974	0.00555557	0.0931427	Not significant
NDUFAF2	-0.471693	0.00557885	0.0931689	Not significant
PALM	-0.438859	0.00581958	0.0968125	Not significant
PSMB7	-0.453026	0.0058656	0.0972013	Not significant
GRK2	-0.425831	0.0059655	0.0984263	Not significant
THYN1	-0.435916	0.00598538	0.0984263	Not significant
SAMHD1	0.493256	0.00602552	0.0987082	Not significant
FLOT2	-0.422119	0.00606611	0.0987607	Not significant
CD300A	-0.4454	0.00607611	0.0987607	Not significant
RAB13	0.424567	0.00609776	0.0987607	Not significant
EMB	-0.57122	0.00618523	0.099401	Not significant
ECM1	-0.440081	0.00621742	0.099401	Not significant
FAM192A	-0.420352	0.00622519	0.099401	Not significant
PSTPIP2	0.42671	0.00625341	0.099401	Not significant
BID	0.538537	0.00626872	0.099401	Not significant
PPT1	-0.431949	0.00627625	0.099401	Not significant
NEDD1	-0.427359	0.00633785	0.0995876	Not significant
MACF1	0.443533	0.0063425	0.0995876	Not significant
SUMO3	-0.419	0.00637091	0.0995876	Not significant
CALM1	-0.609256	0.00638084	0.0995876	Not significant
NDE1	-0.484919	0.00644833	0.100198	Not significant
IRS2	-0.587922	0.00646666	0.100198	Not significant
PARP10	0.69575	0.00658455	0.101519	Not significant
UXS1	0.461405	0.00662058	0.101519	Not significant
PLA2G4A	0.459033	0.006625	0.101519	Not significant
TCEB2	-0.428605	0.00665631	0.101519	Not significant
MPG	-0.414477	0.00667019	0.101519	Not significant
CST3	-0.486002	0.00670987	0.101762	Not significant
ANKMY2	-0.427016	0.00677311	0.10236	Not significant
ARIH1	0.680425	0.00680186	0.102434	Not significant
NDUFA2	-0.497837	0.00684033	0.102653	Not significant
ANXA1	0.431752	0.00703222	0.105022	Not significant
NCSTN	-0.421386	0.00704714	0.105022	Not significant
AGTPBP1	-0.433184	0.00714649	0.106006	Not significant
EIPR1	-0.451779	0.00716256	0.106006	Not significant
SASH1	0.6727	0.00744926	0.109557	Not significant
PFDN6	-0.454217	0.00745358	0.109557	Not significant
SH3KBP1	-0.465816	0.00750822	0.109781	Not significant
CHAF1A	-0.410828	0.00751997	0.109781	Not significant
NT5C2	0.419107	0.00759303	0.110222	Not significant
CYTH4	0.415946	0.00760155	0.110222	Not significant
PLA2G15	-0.403627	0.00763404	0.110321	Not significant
CALCOCO2	-0.41875	0.0076753	0.110429	Not significant
ACSL5	0.482757	0.00770917	0.110429	Not significant
RPL22	-0.459803	0.00777039	0.110429	Not significant
CORO1B	-0.402567	0.00779287	0.110429	Not significant
PSAP	0.520421	0.00780605	0.110429	Not significant
PARK7	-0.421269	0.00781919	0.110429	Not significant
MYL12B	-0.444157	0.00782165	0.110429	Not significant
TNPO1	0.518767	0.00791862	0.111198	Not significant
NDUFS1	-0.45091	0.0079279	0.111198	Not significant
TMX2	0.567673	0.00798119	0.111581	Not significant
HPRT1	-0.413181	0.00804549	0.112114	Not significant
ATG4B	0.561517	0.00810454	0.112203	Not significant
AARSD1	-0.412241	0.00813874	0.112203	Not significant
POLE4	-0.473817	0.00815221	0.112203	Not significant
ZWINT	-0.417196	0.0081564	0.112203	Not significant
KIAA1429	0.470778	0.00823181	0.112435	Not significant
FKBP1A	-0.507724	0.00824295	0.112435	Not significant
JUND	-0.448553	0.00825759	0.112435	Not significant
KDM3A	-0.426201	0.008378	0.112435	Not significant
RTN1	0.458498	0.00837869	0.112435	Not significant
SEPT9	-0.425508	0.00839338	0.112435	Not significant
ALAD	-0.446559	0.00842875	0.112435	Not significant
NCAM1	-0.587474	0.00847632	0.112435	Not significant
RALBP1	-0.396325	0.0085474	0.112435	Not significant
TXNDC5	-0.498219	0.00855314	0.112435	Not significant
GPSM3	-0.434532	0.00857013	0.112435	Not significant
EHD4	0.437405	0.00858124	0.112435	Not significant
ZFP36L2	-0.484334	0.00861902	0.112435	Not significant
FBXO6	0.541341	0.00864029	0.112435	Not significant
POU2F1	-0.475285	0.0086447	0.112435	Not significant
REXO2	-0.400512	0.00865461	0.112435	Not significant
HMMR	-0.597834	0.00865657	0.112435	Not significant
GGACT	-0.453945	0.00866427	0.112435	Not significant
SLC9A3R1	-0.40623	0.008671	0.112435	Not significant
HAGH	-0.836034	0.00870904	0.112493	Not significant
TRIM25	0.397614	0.00872789	0.112493	Not significant
TMEM106B	-0.585352	0.00881529	0.113279	Not significant
POM121C	0.508662	0.00888203	0.113796	Not significant
ITGB7	0.660182	0.00891651	0.113898	Not significant
SRF	-0.493992	0.00894396	0.113909	Not significant
DHRS9	-0.464856	0.00899725	0.114249	Not significant
FLYWCH2	-0.513087	0.00908366	0.115006	Not significant
GGCT	-0.403291	0.00914445	0.115435	Not significant
ACYP1	-0.482384	0.00919473	0.11573	Not significant
PIGS	-0.448108	0.00927879	0.116446	Not significant
IMPA2	-0.43017	0.00932743	0.116573	Not significant
MRPL47	-0.411364	0.00934529	0.116573	Not significant
DDX28	0.4577	0.00937036	0.116573	Not significant
M6PR	-0.480214	0.00939885	0.116589	Not significant
PREPL	-0.436611	0.00945468	0.116683	Not significant
PA2G4	-0.392761	0.00946079	0.116683	Not significant
SNRPE	-0.447088	0.00953782	0.11677	Not significant
BPNT1	-0.387087	0.00954129	0.11677	Not significant
QRICH1	-0.42144	0.00954942	0.11677	Not significant
GPHN	-0.405581	0.00963989	0.117541	Not significant
NIF3L1	-0.566506	0.00973742	0.117583	Not significant
ASNA1	-0.462846	0.00974422	0.117583	Not significant
CD4	-0.47129	0.00979757	0.117583	Not significant
MTDH	-0.387138	0.00982152	0.117583	Not significant
MYO9B	0.584186	0.009906	0.117583	Not significant
RTCB	0.384386	0.00992726	0.117583	Not significant
GPN1	-0.418853	0.00993752	0.117583	Not significant
BARX1	-0.403481	0.00995601	0.117583	Not significant
PAICS	-0.409933	0.00995603	0.117583	Not significant
TPD52	-0.383032	0.00997461	0.117583	Not significant
CCS	-0.467965	0.00999182	0.117583	Not significant
SUGP1	-0.404495	0.0099963	0.117583	Not significant
GINS3	-0.648601	0.00999953	0.117583	Not significant
NMNAT3	-0.496452	0.010126	0.118745	Not significant
PPP2R1A	0.384431	0.0101624	0.118805	Not significant
FYCO1	-0.417599	0.0102184	0.118805	Not significant
GHITM	-0.655877	0.0102265	0.118805	Not significant
USP48	-0.601014	0.0102418	0.118805	Not significant
CD81	-0.56446	0.0104144	0.120441	Not significant
CEP55	-0.388741	0.010439	0.120441	Not significant
PAAF1	-0.466769	0.010554	0.121442	Not significant
PRDX4	-0.434382	0.0106105	0.121765	Not significant
GSN	-0.421997	0.0106639	0.12183	Not significant
SLC2A3	-0.590808	0.0107087	0.12183	Not significant
TIMM8B	-0.400905	0.0107248	0.12183	Not significant
RPS8	0.381172	0.0107297	0.12183	Not significant
MIF4GD	-0.418127	0.0107955	0.122254	Not significant
MVP	0.424796	0.0108885	0.122982	Not significant
SARS	-0.401349	0.0109832	0.123726	Not significant
CD37	-0.779924	0.0110755	0.124439	Not significant
SIPA1	-0.578172	0.0111815	0.124759	Not significant
CA2	-0.381107	0.011186	0.124759	Not significant
KPNA1	0.405295	0.0112076	0.124759	Not significant
CIB1	-0.436982	0.0112202	0.124759	Not significant
ETNK1	0.400332	0.0113488	0.125863	Not significant
GNB4	0.435024	0.0114811	0.127002	Not significant
MADD	-0.530852	0.0116987	0.129077	Not significant
MYCBP2	0.471385	0.0117354	0.129149	Not significant
DYNLL2	-0.461235	0.0118327	0.129775	Not significant
TRPM2	0.470824	0.0118978	0.129775	Not significant
SAMSN1	0.500294	0.0119318	0.129775	Not significant
USP19	0.369788	0.0119683	0.129775	Not significant
DAB2	0.428301	0.0119724	0.129775	Not significant
DDRGK1	-0.423205	0.0119916	0.129775	Not significant
LYSMD2	0.46266	0.0120039	0.129775	Not significant
RAB24	0.502655	0.0122768	0.1323	Not significant
GGPS1	-0.434921	0.0122991	0.1323	Not significant
ATAD2B	0.569395	0.0123621	0.132645	Not significant
TXNIP	-0.395555	0.0124908	0.13356	Not significant
RNF181	-0.477828	0.0125387	0.13356	Not significant
PLIN2	0.378438	0.0125407	0.13356	Not significant
SPTAN1	-0.378514	0.0130538	0.138515	Not significant
PPIF	0.458104	0.0130714	0.138515	Not significant
HPF1	-0.386324	0.0131027	0.138515	Not significant
UCHL3	-0.373665	0.0133822	0.141122	Not significant
TBCA	-0.408025	0.0135189	0.142213	Not significant
7	-0.362587	0.0136628	0.143359	Not significant
CHMP1B	-0.363185	0.0136946	0.143359	Not significant
PPP1R3D	-0.398739	0.0137616	0.143629	Not significant
HLA-B	0.536986	0.0137873	0.143629	Not significant
ITGAX	-0.409893	0.0138578	0.144013	Not significant
RAPGEF1	0.369769	0.013911	0.144217	Not significant
OAT	-0.36663	0.0140343	0.145067	Not significant
GTPBP2	0.504723	0.0140606	0.145067	Not significant
HEBP2	-0.437074	0.0141386	0.145358	Not significant
RNASEH2C	-0.375235	0.0141565	0.145358	Not significant
HMGB1	-0.396448	0.0142229	0.145692	Not significant
HBA1	0.440783	0.0143867	0.147019	Not significant
CHMP2A	-0.432983	0.0145068	0.147414	Not significant
PSMB6	-0.380671	0.014533	0.147414	Not significant
CASP4	0.532168	0.0145696	0.147414	Not significant
ENOPH1	-0.423888	0.014617	0.147414	Not significant
ANKLE2	0.376572	0.0146757	0.147414	Not significant
SSNA1	-0.414316	0.0146888	0.147414	Not significant
ASCC3	0.463203	0.0146938	0.147414	Not significant
UBR4	0.40388	0.0147002	0.147414	Not significant
CCDC124	-0.365783	0.0147899	0.147968	Not significant
PRIM2	-0.578996	0.0150925	0.150385	Not significant
MTHFD2	0.416064	0.0151115	0.150385	Not significant
QPRT	-0.394075	0.0151425	0.150385	Not significant
UBE2V1	-0.55705	0.0151717	0.150385	Not significant
NKTR	-0.40837	0.0152399	0.150536	Not significant
TAPBP	0.488187	0.0153128	0.150536	Not significant
GALK1	-0.37311	0.0153239	0.150536	Not significant
AARS	-0.368835	0.0153851	0.150536	Not significant
PIK3CD	0.421915	0.0153922	0.150536	Not significant
IFT27	-0.397032	0.0153973	0.150536	Not significant
ARPP19	-0.38298	0.0154708	0.15091	Not significant
NCAPD3	0.382719	0.0155926	0.151753	Not significant
PPP1R7	-0.371451	0.0157034	0.152204	Not significant
JAGN1	-0.917285	0.0157098	0.152204	Not significant
PSMB10	0.407323	0.0158134	0.152718	Not significant
SPTBN1	-0.352621	0.015835	0.152718	Not significant
CD99L2	-0.474375	0.0158696	0.152718	Not significant
PREB	-0.361588	0.0160192	0.153769	Not significant
FIBP	-0.547343	0.0161036	0.153769	Not significant
DDX39A	0.367797	0.0161089	0.153769	Not significant
DENR	-0.400809	0.0162161	0.153769	Not significant
NUCKS1	-0.393669	0.0162208	0.153769	Not significant
SPECC1	-0.373387	0.0162354	0.153769	Not significant
ARL6IP4	-0.394641	0.016244	0.153769	Not significant
XRCC6	-0.351975	0.0162654	0.153769	Not significant
NKX2-4	-0.421316	0.0163989	0.154691	Not significant
CASC4	-0.471976	0.0165843	0.156097	Not significant
RALA	-0.350425	0.0167416	0.1569	Not significant
PRIM1	-0.413682	0.0167445	0.1569	Not significant
ZBTB7A	0.35638	0.0167794	0.1569	Not significant
RAB8B	0.371014	0.0169413	0.15807	Not significant
NUDT16	-0.53593	0.0169962	0.158238	Not significant
ZNF318	-0.386508	0.017058	0.158469	Not significant
TSNAX	-0.342638	0.0171013	0.158529	Not significant
CFDP1	-0.387106	0.0172179	0.159221	Not significant
ARFGEF1	0.466171	0.0172502	0.159221	Not significant
HEXIM1	-0.463273	0.0173263	0.159452	Not significant
DYNC1H1	0.386764	0.0173675	0.159452	Not significant
SYNJ1	0.438062	0.0174121	0.159452	Not significant
CAMK1	-0.537706	0.0174441	0.159452	Not significant
CALU	-0.42163	0.017461	0.159452	Not significant
STK17B	0.467456	0.0177165	0.161443	Not significant
ADAM15	-0.464845	0.0177932	0.161797	Not significant
PFDN4	-0.338833	0.0178522	0.161991	Not significant
PGM1	-0.361643	0.0179304	0.162237	Not significant
NMD3	0.345952	0.0179549	0.162237	Not significant
GM2A	-0.362219	0.0181521	0.163323	Not significant
CASKIN2	0.49775	0.0181652	0.163323	Not significant
IMPDH2	-0.335601	0.0181893	0.163323	Not significant
ATP2B1	0.407949	0.0183321	0.164262	Not significant
EIF4A1	0.407068	0.0185653	0.165998	Not significant
CTSS	0.343458	0.0186987	0.165998	Not significant
RBM22	0.346753	0.0187096	0.165998	Not significant
PDAP1	-0.368431	0.0187655	0.165998	Not significant
NDUFB7	-0.364004	0.0187842	0.165998	Not significant
UBE2E2	-0.453852	0.0187855	0.165998	Not significant
MOV10	0.377373	0.0188284	0.165998	Not significant
ACOT9	0.386524	0.0188807	0.165998	Not significant
DEF6	-0.332573	0.0188905	0.165998	Not significant
PCNP	-0.356145	0.0189126	0.165998	Not significant
IDH1	-0.360668	0.0190415	0.166788	Not significant
GMIP	0.374971	0.0191341	0.167258	Not significant
PPIL3	-0.333207	0.0192511	0.167696	Not significant
LUC7L2	-0.346	0.0192623	0.167696	Not significant
FTO	-0.353407	0.0193601	0.168206	Not significant
FLI1	-0.335448	0.0194358	0.168522	Not significant
COMMD1	-0.361705	0.0195032	0.168766	Not significant
FAM91A1	0.493645	0.0195924	0.169196	Not significant
VPS25	-0.330829	0.0196914	0.16926	Not significant
CAT	-0.4433	0.0197046	0.16926	Not significant
TXNDC17	-0.498325	0.0197512	0.16926	Not significant
FAM129A	0.413373	0.0197575	0.16926	Not significant
TOMM34	-0.351217	0.0197977	0.169266	Not significant
SMG9	0.396188	0.0198868	0.169649	Not significant
GAK	0.371044	0.0199215	0.169649	Not significant
HMBS	-0.342046	0.0200101	0.170066	Not significant
UHRF2	-0.34777	0.0201126	0.170599	Not significant
C1orf123	-0.35082	0.0202558	0.1711	Not significant
VTI1B	-0.362978	0.020287	0.1711	Not significant
SYNGR2	-0.480792	0.0202912	0.1711	Not significant
GSK3A	0.368861	0.0203485	0.171194	Not significant
STUB1	-0.327056	0.0204212	0.171194	Not significant
NDUFV2	-0.387175	0.0204221	0.171194	Not significant
UHRF1BP1	0.396821	0.0205907	0.172081	Not significant
NUP155	0.401049	0.0206324	0.172081	Not significant
UBAP2L	-0.339552	0.0206481	0.172081	Not significant
PGRMC1	-0.466843	0.0208177	0.172527	Not significant
BRI3BP	-0.46356	0.0209337	0.172527	Not significant
ANP32B	-0.479587	0.0209862	0.172527	Not significant
RNASEH2B	-0.459852	0.0210032	0.172527	Not significant
NUP205	0.400061	0.0210246	0.172527	Not significant
NSMCE2	0.350676	0.0210425	0.172527	Not significant
GCA	0.621378	0.0210624	0.172527	Not significant
BUD13	-0.347482	0.0211057	0.172527	Not significant
RAB11A	-0.358133	0.0211261	0.172527	Not significant
RIPK3	0.346862	0.0211341	0.172527	Not significant
VDAC2	0.353244	0.0211438	0.172527	Not significant
YY1	-0.400031	0.0212359	0.172647	Not significant
AIM1	0.535105	0.0212389	0.172647	Not significant
FKBP9	-0.338929	0.0214103	0.173711	Not significant
CLIC4	0.371994	0.0214871	0.174005	Not significant
MRPL58	-0.424692	0.0215327	0.174045	Not significant
NDUFV1	-0.334877	0.0216665	0.174581	Not significant
TPX2	-0.374326	0.0216802	0.174581	Not significant
ARPC5L	-0.345118	0.0217584	0.174882	Not significant
RNMT	-0.323428	0.0219347	0.175969	Not significant
SUMF2	-0.345208	0.0220523	0.176375	Not significant
AGPAT5	-0.344157	0.0220674	0.176375	Not significant
KPNB1	0.328745	0.022175	0.176727	Not significant
FAM213A	-0.384456	0.0222265	0.176727	Not significant
UFC1	-0.335329	0.0222674	0.176727	Not significant
BAZ1A	0.338419	0.0222914	0.176727	Not significant
IGF1R	-0.329262	0.0223529	0.176727	Not significant
TACC1	0.414064	0.0223585	0.176727	Not significant
UTP14C	0.385611	0.0224396	0.177042	Not significant
CDK11B	-0.473575	0.0224914	0.177125	Not significant
PPIH	-0.328582	0.0226193	0.177806	Not significant
VBP1	-0.358241	0.0226879	0.178019	Not significant
STX3	-0.581567	0.0227588	0.178249	Not significant
GNAQ	-0.33735	0.0228333	0.178452	Not significant
TXNL1	-0.334788	0.0228678	0.178452	Not significant
CDC37	-0.351268	0.023012	0.179155	Not significant
HYI	-0.421164	0.0230414	0.179155	Not significant
FAF1	-0.361391	0.023201	0.18007	Not significant
UBE2J1	0.492709	0.023295	0.180473	Not significant
PNISR	-0.364035	0.0234167	0.180662	Not significant
TCERG1	-0.327963	0.0234737	0.180662	Not significant
STARD9	0.342186	0.0234764	0.180662	Not significant
DHX30	0.332649	0.0236246	0.180662	Not significant
RNASEH2A	-0.332782	0.0236304	0.180662	Not significant
TYROBP	0.390369	0.0236347	0.180662	Not significant
FAM107B	-0.357539	0.0236714	0.180662	Not significant
AAMDC	-0.433239	0.0236751	0.180662	Not significant
IPO4	0.487275	0.0236981	0.180662	Not significant
NDUFA8	-0.341264	0.0237989	0.181108	Not significant
CCDC51	-0.435234	0.0241345	0.182742	Not significant
LAMC1	-0.436404	0.0241609	0.182742	Not significant
MRPL49	-0.4609	0.02417	0.182742	Not significant
UBAC1	-0.380106	0.0241899	0.182742	Not significant
ARL6IP5	-0.405437	0.0242265	0.182742	Not significant
GUK1	-0.357783	0.0244453	0.184069	Not significant
ACAT2	-0.346743	0.0246284	0.185123	Not significant
SGTA	-0.355264	0.0246925	0.18528	Not significant
SCRN3	-0.330898	0.024751	0.185395	Not significant
NXN	-0.389084	0.0250238	0.187112	Not significant
SRSF9	-0.38064	0.0250963	0.187328	Not significant
SIGLEC1	0.8976	0.0252036	0.187802	Not significant
WIPI2	-0.345676	0.0252736	0.187997	Not significant
REPS1	-0.331254	0.0255908	0.189818	Not significant
CCDC25	-0.321709	0.0256068	0.189818	Not significant
PUM3	0.328019	0.0256604	0.189887	Not significant
RPS19BP1	-0.377991	0.0258216	0.190499	Not significant
TRAPPC8	0.320681	0.0258654	0.190499	Not significant
RREB1	-0.625716	0.0259628	0.190499	Not significant
TADA3	-0.391064	0.025972	0.190499	Not significant
EDF1	-0.321248	0.0260039	0.190499	Not significant
DUSP3	-0.334534	0.0260252	0.190499	Not significant
SYK	-0.308527	0.0260538	0.190499	Not significant
TUBB4B	0.786057	0.0261988	0.190645	Not significant
LTV1	0.362492	0.0262256	0.190645	Not significant
SEC16A	0.308824	0.0262701	0.190645	Not significant
GATAD2B	-0.350291	0.0262928	0.190645	Not significant
GNG7	-0.87012	0.0263274	0.190645	Not significant
ALDH9A1	-0.311943	0.0263984	0.190645	Not significant
DDX5	0.367826	0.026399	0.190645	Not significant
AK3	-0.342937	0.0265117	0.190645	Not significant
USP9Y	0.349297	0.0265223	0.190645	Not significant
MOB3A	-0.408969	0.0265619	0.190645	Not significant
CUL2	0.313658	0.0265623	0.190645	Not significant
FAR1	-0.324964	0.0266815	0.19118	Not significant
NBAS	0.336593	0.0268904	0.192356	Not significant
NUSAP1	-0.329244	0.0269358	0.19236	Not significant
VRK3	-0.308415	0.0270548	0.192889	Not significant
FAM98A	-0.433773	0.0272301	0.19346	Not significant
LTN1	0.515844	0.0272834	0.19346	Not significant
ARHGAP9	-0.323589	0.0272975	0.19346	Not significant
NPC1	0.369775	0.0273511	0.19346	Not significant
SNX2	0.337206	0.0273602	0.19346	Not significant
ASPH	-0.312362	0.0274869	0.194036	Not significant
ABHD14B	-0.356255	0.0275619	0.194246	Not significant
PTGR2	-0.312217	0.0276632	0.19464	Not significant
SETD3	-0.341455	0.0278158	0.195187	Not significant
ACADM	-0.374493	0.0278908	0.195187	Not significant
GPCPD1	0.308989	0.0279223	0.195187	Not significant
ADAM10	-0.442689	0.027952	0.195187	Not significant
ENO2	-0.327243	0.0280055	0.195187	Not significant
MCM3AP	0.308828	0.0280137	0.195187	Not significant
NFKBIE	-0.504587	0.0281789	0.195819	Not significant
MRPS26	-0.393903	0.0281958	0.195819	Not significant
CHTF8	-0.410755	0.028256	0.195921	Not significant
HDDC2	-0.310438	0.0284578	0.197002	Not significant
APOBEC3G	0.450639	0.0287692	0.198836	Not significant
TAOK3	-0.33625	0.0289158	0.199514	Not significant
HERC4	0.304491	0.0289602	0.199514	Not significant
LRCH1	0.329251	0.0291228	0.199846	Not significant
RASAL2	0.312651	0.0291377	0.199846	Not significant
PKIB	-0.338428	0.0292641	0.199846	Not significant
STAT6	0.400328	0.0293147	0.199846	Not significant
STRAP	-0.374061	0.0293168	0.199846	Not significant
RARS2	0.353545	0.0293953	0.199846	Not significant
PGLS	-0.335338	0.0294042	0.199846	Not significant
DIS3L	-0.488562	0.0294283	0.199846	Not significant
AKR1A1	-0.311064	0.0294436	0.199846	Not significant
YME1L1	0.377284	0.029474	0.199846	Not significant
PPP4R2	-0.391822	0.0295376	0.199961	Not significant
KIF3B	-0.371737	0.0296867	0.200654	Not significant
TSC2	0.37903	0.0297754	0.200795	Not significant
STAG1	-0.38748	0.0298011	0.200795	Not significant
ENSA	-0.337204	0.0300838	0.202094	Not significant
PTBP3	-0.321047	0.0300881	0.202094	Not significant
PSME4	-0.356356	0.0301473	0.202175	Not significant
SLC4A7	-0.321675	0.0302735	0.202443	Not significant
MEPCE	-0.392713	0.0303102	0.202443	Not significant
ABI1	-0.323742	0.0303287	0.202443	Not significant
PRKAR2B	-0.322123	0.0305443	0.203305	Not significant
SLC25A6	0.309521	0.0305526	0.203305	Not significant
ATAD2	-0.324481	0.0307172	0.204084	Not significant
CRABP1	-0.339231	0.0308303	0.204519	Not significant
NGDN	-0.451422	0.0310603	0.205726	Not significant
GLOD4	-0.406662	0.0312421	0.206123	Not significant
CBSL	-0.297274	0.0312862	0.206123	Not significant
POFUT1	-0.323014	0.0313109	0.206123	Not significant
SAMD1	-0.308361	0.0313122	0.206123	Not significant
RRP12	0.317475	0.0314462	0.206688	Not significant
ACOT11	-0.323263	0.0315903	0.207036	Not significant
PGRMC2	-0.372918	0.0315957	0.207036	Not significant
PCNA	-0.294185	0.0317239	0.207073	Not significant
RAB27A	-0.343176	0.0317797	0.207073	Not significant
IAH1	-0.485329	0.0318261	0.207073	Not significant
CXorf38	0.29397	0.0318503	0.207073	Not significant
TOP2A	-0.328943	0.0318752	0.207073	Not significant
UBXN1	-0.318326	0.0319233	0.207073	Not significant
FARSA	-0.340305	0.0319391	0.207073	Not significant
RAD23B	-0.417197	0.0323761	0.209091	Not significant
GRIPAP1	-0.43274	0.0323906	0.209091	Not significant
TRA2B	-0.291892	0.0324123	0.209091	Not significant
PTPN18	-0.470171	0.0324749	0.209091	Not significant
MORC3	0.292396	0.0325141	0.209091	Not significant
MAPKAPK2	-0.346072	0.0325425	0.209091	Not significant
DNPH1	-0.390537	0.0326566	0.20951	Not significant
HECTD1	0.40822	0.0327519	0.209553	Not significant
CD70	0.320914	0.032761	0.209553	Not significant
DPF2	-0.343317	0.0331127	0.211121	Not significant
CCDC43	-0.294727	0.0331478	0.211121	Not significant
CLK3	0.293877	0.0331537	0.211121	Not significant
DNAJC9	-0.297436	0.0332235	0.211252	Not significant
NDUFS7	-0.338772	0.0333418	0.211691	Not significant
DDX3X	0.370762	0.0334847	0.212284	Not significant
VCL	-0.305566	0.0335679	0.212498	Not significant
NASP	-0.396312	0.0337075	0.213067	Not significant
EIF1AD	-0.337989	0.0338974	0.213952	Not significant
UBR7	-0.346309	0.0341237	0.215065	Not significant
CRKL	-0.330668	0.0343613	0.216149	Not significant
KIF2C	-0.327243	0.0343964	0.216149	Not significant
KMT2A	-0.29275	0.0344685	0.216285	Not significant
PRKDC	0.344432	0.0345476	0.216433	Not significant
GPD2	0.290223	0.034593	0.216433	Not significant
IRAK3	-0.546677	0.0347942	0.217375	Not significant
MLST8	-0.423838	0.0351053	0.219	Not significant
AP2A2	0.325415	0.0353591	0.220082	Not significant
ITGB1	-0.343797	0.0353812	0.220082	Not significant
ITPR1	0.291042	0.0356407	0.221375	Not significant
PSMB5	-0.288316	0.0357144	0.221512	Not significant
ITGAL	-0.284641	0.0358315	0.2217	Not significant
MAPKAPK3	-0.299981	0.035848	0.2217	Not significant
LAIR1	0.299235	0.0359346	0.221916	Not significant
SLC25A44	-0.342513	0.03608	0.222494	Not significant
ACTN1	-0.289273	0.0362099	0.222974	Not significant
DCAF8	-0.351108	0.0363757	0.223191	Not significant
RGS14	-0.614473	0.0363823	0.223191	Not significant
SATB1	-0.283873	0.0364508	0.223191	Not significant
CLASP1	0.313251	0.0365625	0.223191	Not significant
DRG1	-0.29221	0.0365682	0.223191	Not significant
SEPT6	-0.288765	0.036672	0.223191	Not significant
UBXN4	0.308665	0.0366722	0.223191	Not significant
PPP2R5A	-0.328248	0.0367082	0.223191	Not significant
MKI67	-0.290724	0.036718	0.223191	Not significant
ACO1	-0.378438	0.0367701	0.223191	Not significant
PDCD6	-0.30428	0.0368171	0.223191	Not significant
LPP	-0.304089	0.0369302	0.223403	Not significant
TRMT112	-0.331385	0.0371318	0.223403	Not significant
ARPC3	-0.449305	0.037134	0.223403	Not significant
NAE1	-0.309753	0.0371546	0.223403	Not significant
PUDP	-0.494548	0.0371615	0.223403	Not significant
C20orf27	-0.303381	0.0371645	0.223403	Not significant
CTSD	0.360049	0.0372342	0.22343	Not significant
SNX3	-0.335232	0.037273	0.22343	Not significant
CCDC6	-0.290763	0.0373529	0.223596	Not significant
C1QBP	-0.284451	0.0374834	0.224034	Not significant
ZYX	-0.363018	0.0375303	0.224034	Not significant
FCGR2C	-0.352182	0.0376075	0.224182	Not significant
CASP1	0.334139	0.0376971	0.224405	Not significant
USP8	-0.314485	0.0377705	0.224531	Not significant
CCDC134	-0.292147	0.0379424	0.224947	Not significant
TTC1	-0.29485	0.0379896	0.224947	Not significant
SAFB	-0.283753	0.0379977	0.224947	Not significant
UBE2E1	0.301298	0.0380687	0.225056	Not significant
NAPRT	-0.323642	0.0382522	0.225807	Not significant
SF3A2	-0.312175	0.0383009	0.225807	Not significant
MTHFD1	-0.279864	0.0384415	0.226325	Not significant
PSMD9	-0.305271	0.0385064	0.226397	Not significant
RBM3	0.282309	0.038691	0.22669	Not significant
CBR4	-0.306128	0.0387088	0.22669	Not significant
PPP2R1B	0.288773	0.0387147	0.22669	Not significant
SIRT1	0.317236	0.0388039	0.226903	Not significant
ADH5	-0.293869	0.0389506	0.22745	Not significant
PBRM1	0.346852	0.0392154	0.228365	Not significant
MCRIP2	-0.286963	0.0392921	0.228365	Not significant
SRGAP2C	0.2957	0.0393167	0.228365	Not significant
TMOD2	0.436506	0.0393201	0.228365	Not significant
AKR7A2	-0.282759	0.0395032	0.228898	Not significant
AP1S2	0.304412	0.0395549	0.228898	Not significant
TARS	-0.300063	0.0395719	0.228898	Not significant
SNAP29	-0.339552	0.0398537	0.230218	Not significant
CTSC	-0.28888	0.0399802	0.230639	Not significant
DNAJC2	-0.36597	0.0400364	0.230653	Not significant
ANXA2	0.292628	0.040216	0.231377	Not significant
LRCH3	0.422011	0.0402713	0.231385	Not significant
FMNL1	0.299397	0.0405107	0.232449	Not significant
NARF	-0.568891	0.0405995	0.232615	Not significant
NAXE	-0.300926	0.040648	0.232615	Not significant
NSMAF	0.27932	0.0409285	0.233908	Not significant
FCER1G	0.299952	0.0410043	0.23403	Not significant
MYCBP	-0.286354	0.0411915	0.234193	Not significant
SDHAF4	-0.321113	0.0412905	0.234193	Not significant
BIN2	-0.345235	0.0413025	0.234193	Not significant
MYO6	-0.296273	0.041497	0.234193	Not significant
RAB44	-0.364541	0.0415403	0.234193	Not significant
AGAP2	-0.298326	0.0415438	0.234193	Not significant
FAM96B	-0.288844	0.041556	0.234193	Not significant
NAA15	0.305678	0.0415816	0.234193	Not significant
LY75	-0.353892	0.0415888	0.234193	Not significant
BLVRA	0.363194	0.0416034	0.234193	Not significant
UHRF1	-0.382204	0.0417222	0.234193	Not significant
PPP4C	-0.273902	0.0417386	0.234193	Not significant
ARMC1	-0.279473	0.0417422	0.234193	Not significant
GMDS	-0.304057	0.0418392	0.234431	Not significant
GOLPH3L	-0.632935	0.0420581	0.23535	Not significant
NDUFS4	-0.319238	0.0421738	0.23569	Not significant
HEATR1	0.385532	0.0423262	0.236234	Not significant
NMI	0.276713	0.0424449	0.236589	Not significant
DNAJA3	-0.283815	0.0426238	0.237278	Not significant
NAXD	-0.322789	0.0426958	0.237371	Not significant
TDP1	-0.370931	0.0428344	0.237833	Not significant
ATP5D	-0.323538	0.0428929	0.23785	Not significant
METTL17	-0.355428	0.043007	0.237883	Not significant
CAPN7	-0.290555	0.0430095	0.237883	Not significant
THUMPD3	0.2818	0.0431627	0.238148	Not significant
COQ8A	-0.326363	0.0431879	0.238148	Not significant
RSBN1	-0.31131	0.0432659	0.238148	Not significant
POLD3	-0.289046	0.0433261	0.238148	Not significant
DNAJA4	-0.299868	0.043335	0.238148	Not significant
MKNK1	0.292482	0.0434217	0.23832	Not significant
SNRPD2	-0.27363	0.0437336	0.239725	Not significant
SRSF10	-0.285762	0.0438213	0.239825	Not significant
HTT	0.323204	0.0438637	0.239825	Not significant
GMPS	0.275531	0.0440051	0.24026	Not significant
LRRC20	-0.520942	0.0440955	0.24026	Not significant
NDUFA6	-0.288044	0.0441451	0.24026	Not significant
MPHOSPH6	-0.304568	0.0441685	0.24026	Not significant
NXF1	0.302967	0.044223	0.24026	Not significant
SRSF3	-0.329788	0.0443338	0.240276	Not significant
COASY	-0.322481	0.044338	0.240276	Not significant
DNTTIP2	0.278423	0.0445519	0.241104	Not significant
RPL11	0.387891	0.0446366	0.241104	Not significant
FLNB	-0.274906	0.0446592	0.241104	Not significant
ZNF280D	-0.598673	0.0447941	0.241267	Not significant
EBNA1BP2	-0.28103	0.0448019	0.241267	Not significant
PIH1D1	-0.280468	0.0449716	0.241878	Not significant
GSPT1	0.292124	0.0452083	0.242833	Not significant
ZRANB2	-0.272607	0.0452625	0.242833	Not significant
AHCY	-0.281544	0.0456694	0.243732	Not significant
KDM2A	0.307801	0.0456755	0.243732	Not significant
AGL	-0.321472	0.0457175	0.243732	Not significant
TST	-0.27101	0.0457418	0.243732	Not significant
SMNDC1	-0.276249	0.0457463	0.243732	Not significant
TONSL	-0.292588	0.0457708	0.243732	Not significant
HSPA14	-0.285892	0.0460115	0.24471	Not significant
PAF1	-0.307981	0.0463069	0.245977	Not significant
CLASRP	-0.268873	0.0465648	0.247041	Not significant
PDLIM2	-0.289443	0.0466755	0.247121	Not significant
ZC3HC1	0.27589	0.046695	0.247121	Not significant
DDHD2	-0.536997	0.0468797	0.247422	Not significant
NOM1	0.270379	0.0469715	0.247422	Not significant
WDR44	-0.350175	0.0469811	0.247422	Not significant
CCDC93	-0.286037	0.0469825	0.247422	Not significant
MDH1	-0.312714	0.047099	0.247731	Not significant
BICD2	-0.263959	0.0472061	0.247991	Not significant
RPS15	-0.477465	0.0473642	0.248517	Not significant
NUDT3	-0.298932	0.0477111	0.249778	Not significant
WDR37	-0.304914	0.0477527	0.249778	Not significant
STX7	-0.272037	0.047779	0.249778	Not significant
RGS10	-0.313745	0.0481981	0.251563	Not significant
EIF3E	0.297812	0.0482378	0.251563	Not significant
GTPBP1	0.264085	0.0483494	0.251839	Not significant
BAK1	0.450299	0.048581	0.252739	Not significant
HNRNPH3	-0.266227	0.0487041	0.252828	Not significant
COA3	-0.292841	0.0487159	0.252828	Not significant
2	-0.305224	0.0488262	0.252929	Not significant
SDAD1	0.313597	0.0488533	0.252929	Not significant
NME2	-0.327706	0.0489161	0.25295	Not significant
MCEMP1	-0.327821	0.0491433	0.253818	Not significant
SOD1	-0.301592	0.0494769	0.255065	Not significant
MRI1	-0.331498	0.0495593	0.255065	Not significant
SREK1	-0.323752	0.0496308	0.255065	Not significant
RAB29	0.295339	0.049641	0.255065	Not significant
TAF6	-0.261295	0.0496818	0.255065	Not significant
FIS1	-0.264059	0.0499734	0.255971	Not significant
LARP7	-0.288721	0.0499775	0.255971	Not significant
EAF1	0.321723	0.0500406	0.255988	Not significant
SMARCA2	-0.264735	0.0501295	0.256138	Not significant
ATP2A2	0.321233	0.0503653	0.257037	Not significant
GLRX5	-0.343113	0.0507787	0.258332	Not significant
NOTCH1	0.277458	0.050811	0.258332	Not significant
NCAM2	-0.271265	0.0508445	0.258332	Not significant
GRB2	-0.284882	0.0508598	0.258332	Not significant
STAMBP	-0.282997	0.0509623	0.258408	Not significant
EXOSC6	-0.261646	0.0509953	0.258408	Not significant
PTGES2	-0.275655	0.0511602	0.258938	Not significant
ANLN	0.260251	0.0514202	0.259947	Not significant
ELP3	-0.258716	0.0515128	0.260058	Not significant
ETHE1	-0.311371	0.0516861	0.260058	Not significant
SHMT1	-0.285108	0.0517515	0.260058	Not significant
BAZ1B	0.291476	0.0517625	0.260058	Not significant
UBQLN1	-0.277361	0.0517953	0.260058	Not significant
LAS1L	0.294895	0.0518055	0.260058	Not significant
RHOA	-0.280314	0.0519861	0.260618	Not significant
HEBP1	-0.295654	0.0520386	0.260618	Not significant
ST13P4	-0.266458	0.0522064	0.26097	Not significant
BTF3L4	-0.388624	0.0522304	0.26097	Not significant
C21orf33	-0.363447	0.0523857	0.261441	Not significant
WDFY4	0.337507	0.0526284	0.261833	Not significant
RIPK1	0.391824	0.0526511	0.261833	Not significant
HEATR5B	0.26541	0.0526694	0.261833	Not significant
LYPLA1	-0.260434	0.0528103	0.261833	Not significant
PTER	-0.261542	0.0528164	0.261833	Not significant
ADSSL1	-0.255768	0.0528302	0.261833	Not significant
RPS17	-0.302803	0.0530783	0.262498	Not significant
HPCAL1	-0.280368	0.0532087	0.262498	Not significant
ETFB	-0.300442	0.0532612	0.262498	Not significant
PSMC4	-0.273217	0.0532637	0.262498	Not significant
ARHGAP11A	0.286257	0.053286	0.262498	Not significant
KHDRBS1	-0.289695	0.053395	0.262498	Not significant
NCK1	-0.279221	0.0534279	0.262498	Not significant
IFITM2	0.493137	0.0534537	0.262498	Not significant
SAP30BP	-0.267638	0.0535406	0.262534	Not significant
TNPO3	0.340867	0.0535834	0.262534	Not significant
COPG1	0.363509	0.0537706	0.263151	Not significant
ALDH4A1	-0.341945	0.0538848	0.26341	Not significant
HNRNPK	-0.260398	0.0540082	0.263713	Not significant
BCAP31	-0.254116	0.0543985	0.264579	Not significant
FUBP3	0.25971	0.0544636	0.264579	Not significant
COPG2	0.338361	0.0545323	0.264579	Not significant
CPD	-0.318515	0.0546206	0.264579	Not significant
CRAT	-0.255034	0.0546413	0.264579	Not significant
GEMIN4	0.350299	0.0547192	0.264579	Not significant
RAB5A	0.26132	0.0547527	0.264579	Not significant
STIM1	-0.270718	0.0547561	0.264579	Not significant
FAM20B	-0.392365	0.0547973	0.264579	Not significant
GPATCH11	-0.267933	0.0548022	0.264579	Not significant
IDUA	-0.320916	0.055032	0.2652	Not significant
DIAPH2	0.358436	0.0550656	0.2652	Not significant
STAG2	0.285063	0.0551315	0.2652	Not significant
UBE2O	-0.267839	0.0552119	0.2652	Not significant
DCAF10	-0.266242	0.0553197	0.2652	Not significant
POLR2I	-0.359625	0.0553202	0.2652	Not significant
TRAPPC11	0.281265	0.0554436	0.2652	Not significant
C2orf49	-0.438073	0.0554754	0.2652	Not significant
TOR2A	-0.409908	0.0555763	0.2652	Not significant
CLTB	-0.257409	0.0555771	0.2652	Not significant
HEATR3	0.253238	0.0556818	0.2652	Not significant
ARPC4	-0.263282	0.0556857	0.2652	Not significant
RUVBL1	-0.264051	0.0557341	0.2652	Not significant
SLC7A1	-0.348538	0.0558554	0.265483	Not significant
DAG1	-0.536793	0.0559574	0.265521	Not significant
ERP44	-0.254567	0.0559872	0.265521	Not significant
GNL3L	0.472373	0.0560894	0.265713	Not significant
IDE	-0.311253	0.0565024	0.267374	Not significant
FN3KRP	-0.328707	0.0566157	0.267615	Not significant
ARPC2	-0.255482	0.0569412	0.268858	Not significant
RBMS2	0.258214	0.0570287	0.268921	Not significant
DCAF7	-0.260055	0.0570935	0.268921	Not significant
QPCTL	-0.261657	0.0571427	0.268921	Not significant
AQR	0.301581	0.057284	0.269291	Not significant
EDC4	0.275956	0.057475	0.269893	Not significant
ARHGAP30	0.338136	0.0576289	0.269942	Not significant
POLE3	-0.313432	0.0576847	0.269942	Not significant
SYAP1	-0.336724	0.0576874	0.269942	Not significant
AK1	-0.260329	0.0577794	0.269942	Not significant
TXNDC9	-0.251508	0.0578327	0.269942	Not significant
NDUFA13	-0.341269	0.0578965	0.269942	Not significant
OGFOD3	-0.264803	0.0579256	0.269942	Not significant
FADS1	-0.45322	0.0580179	0.269998	Not significant
NUCB2	-0.31014	0.0581597	0.269998	Not significant
ACTN4	-0.274715	0.0581736	0.269998	Not significant
HARS	-0.253995	0.0581893	0.269998	Not significant
PPP1R3G	-0.287787	0.0582579	0.270025	Not significant
ADGRL2	-0.340683	0.0583259	0.270048	Not significant
NDC80	-0.262238	0.058524	0.27064	Not significant
ABCF1	0.274622	0.0587039	0.27064	Not significant
SEC24B	-0.305068	0.0587285	0.27064	Not significant
FAM50A	-0.286429	0.0587457	0.27064	Not significant
TSR1	-0.33062	0.0588176	0.27064	Not significant
TOR1AIP1_Q5JTV8-3	-0.318323	0.0588321	0.27064	Not significant
ARSB	0.263181	0.0588955	0.270642	Not significant
MGAT1	0.286261	0.05899	0.270677	Not significant
EGFL7	-0.25197	0.0590902	0.270677	Not significant
PPM1A	0.29459	0.0591769	0.270677	Not significant
DTYMK	-0.251412	0.0592055	0.270677	Not significant
NUDT5	-0.249465	0.0592184	0.270677	Not significant
PRPSAP1	-0.292979	0.0597295	0.272722	Not significant
METTL3	-0.283987	0.0598927	0.273108	Not significant
XRN1	0.279925	0.0599412	0.273108	Not significant
ARHGDIB	-0.271102	0.0601167	0.273542	Not significant
ARPC5	-0.248063	0.0601702	0.273542	Not significant
ANP32A	-0.273895	0.0603178	0.273542	Not significant
POLR2E	-0.326862	0.060318	0.273542	Not significant
PHAX	-0.308089	0.0604604	0.273542	Not significant
SMPD4	0.375417	0.060547	0.273542	Not significant
IMPDH1	-0.257336	0.0606023	0.273542	Not significant
NUP210	-0.319257	0.0606325	0.273542	Not significant
NENF	-0.252635	0.0606717	0.273542	Not significant
HTATSF1	-0.510081	0.0606739	0.273542	Not significant
WDR46	-0.324227	0.0608578	0.273547	Not significant
LRPPRC	0.249264	0.0608975	0.273547	Not significant
AP1G1	0.327108	0.0610535	0.273547	Not significant
GORASP2	-0.379613	0.0610673	0.273547	Not significant
GCC2	-0.340682	0.0610708	0.273547	Not significant
PDLIM1	-0.25519	0.0611359	0.273547	Not significant
MCM3	-0.249554	0.0611595	0.273547	Not significant
DHX37	0.305909	0.0612681	0.273547	Not significant
SETD7	-0.303218	0.0613185	0.273547	Not significant
SRRM1	-0.271203	0.0613531	0.273547	Not significant
S100A10	0.248079	0.0613781	0.273547	Not significant
RRM2	-0.25931	0.0615126	0.273547	Not significant
LDLR	-0.517014	0.061567	0.273547	Not significant
GNS	-0.282622	0.0617955	0.273547	Not significant
DLST	-0.248223	0.061801	0.273547	Not significant
DCTN3	-0.262539	0.0618209	0.273547	Not significant
LTA4H	-0.250738	0.0618341	0.273547	Not significant
IGFBP4	-0.640977	0.0618587	0.273547	Not significant
HIST1H1B	-0.311951	0.0618858	0.273547	Not significant
MYL9	-0.322512	0.0620481	0.273588	Not significant
HYPK	-0.261184	0.0620846	0.273588	Not significant
KIAA2013	-0.286948	0.0621789	0.273588	Not significant
GNL2	0.285475	0.0622821	0.273588	Not significant
OSBPL5	-0.63209	0.0623053	0.273588	Not significant
PUS3	0.254175	0.0623334	0.273588	Not significant
PACSIN1	-0.250505	0.0623412	0.273588	Not significant
GPI	-0.243982	0.0625395	0.274177	Not significant
HNRNPA2B1	-0.274205	0.0626928	0.27431	Not significant
RAB1C	-0.285092	0.0627098	0.27431	Not significant
RANBP1	-0.246229	0.0628443	0.27431	Not significant
PIGT	-0.259275	0.0628617	0.27431	Not significant
SCO2	-0.278109	0.0628896	0.27431	Not significant
COPS7B	-0.318113	0.0629533	0.27431	Not significant
NIPSNAP1	-0.263079	0.0631004	0.274672	Not significant
CYB5A	-0.5781	0.0632485	0.274687	Not significant
GLB1	-0.293148	0.0633038	0.274687	Not significant
NQO1	0.265971	0.0633259	0.274687	Not significant
TIMM13	-0.299354	0.0633598	0.274687	Not significant
MCM4	-0.242502	0.0634771	0.274918	Not significant
RICTOR	0.37586	0.0638185	0.276118	Not significant
APRT	-0.242197	0.0640225	0.276157	Not significant
GATB	-0.242229	0.0640523	0.276157	Not significant
ELF1	-0.313031	0.0640547	0.276157	Not significant
PPIP5K2	-0.323847	0.0641104	0.276157	Not significant
CHRAC1	-0.405853	0.0641494	0.276157	Not significant
ERLIN1	-0.293537	0.0642266	0.276213	Not significant
IRAK4	-0.250348	0.0643397	0.276285	Not significant
EEF1A1	0.257179	0.064372	0.276285	Not significant
PGM3	-0.296362	0.0645422	0.276475	Not significant
MOB1B	0.328987	0.0645453	0.276475	Not significant
CBR1	0.250498	0.0646924	0.276559	Not significant
LRWD1	-0.310935	0.0646936	0.276559	Not significant
NLRX1	0.282979	0.0652062	0.278208	Not significant
OPLAH	-0.27979	0.0652091	0.278208	Not significant
XPO5	0.280811	0.0657175	0.280099	Not significant
BCKDK	-0.257272	0.0658713	0.280273	Not significant
KIAA0196	0.29675	0.065889	0.280273	Not significant
RPA2	-0.264584	0.0659796	0.280381	Not significant
COG7	0.421212	0.0660522	0.280411	Not significant
CTSA	-0.243208	0.0662496	0.280972	Not significant
DOK2	0.252473	0.0666166	0.282008	Not significant
HADH	-0.271269	0.0666255	0.282008	Not significant
DHTKD1	-0.249976	0.0667732	0.282355	Not significant
GRN	-0.325849	0.0668661	0.28247	Not significant
DHX36	-0.316099	0.0670552	0.28299	Not significant
AASDHPPT	-0.248163	0.0673673	0.284028	Not significant
CNP	0.290574	0.0676213	0.284735	Not significant
ERP29	-0.271261	0.0677233	0.284735	Not significant
UBXN8	0.461652	0.0677606	0.284735	Not significant
INTS1	0.247166	0.0678005	0.284735	Not significant
PFDN1	-0.25569	0.0679106	0.284919	Not significant
CBX3	-0.321234	0.0679895	0.284968	Not significant
SMS	-0.2503	0.068055	0.284968	Not significant
RBM6	0.238437	0.0682512	0.285136	Not significant
ILVBL	-0.244966	0.0682814	0.285136	Not significant
EIF4G2	0.243696	0.0682978	0.285136	Not significant
LAMTOR1	-0.25299	0.0684299	0.285136	Not significant
TK1	-0.311373	0.068506	0.285136	Not significant
NUP54	-0.248953	0.0685175	0.285136	Not significant
PNP	-0.331027	0.0686129	0.285136	Not significant
SLC2A9	-0.267557	0.0686267	0.285136	Not significant
ANKZF1	-0.427254	0.0688526	0.285782	Not significant
NELFCD	0.366748	0.0689602	0.285782	Not significant
SHC1	0.267723	0.0690043	0.285782	Not significant
MTPN	-0.296657	0.0690485	0.285782	Not significant
NCDN	1.22167	0.0692092	0.286172	Not significant
LRMP	-0.255136	0.0694242	0.286784	Not significant
ADSL	0.248291	0.0698209	0.288008	Not significant
REEP5	-0.271859	0.0698548	0.288008	Not significant
BOLA2	-0.277774	0.0700822	0.288669	Not significant
P2RX4	0.299217	0.0702171	0.288947	Not significant
TSC22D4	-0.308883	0.0703269	0.289122	Not significant
YTHDC1	-0.240093	0.0704332	0.289282	Not significant
RPL21	-0.260186	0.0707086	0.289584	Not significant
COLGALT1	-0.24404	0.0707579	0.289584	Not significant
GTF2I	0.255891	0.0709066	0.289584	Not significant
QSOX2	0.275646	0.0709528	0.289584	Not significant
PLCB2	-0.337165	0.070984	0.289584	Not significant
PLCB3	-0.249372	0.0709859	0.289584	Not significant
APOO	-0.312158	0.0709932	0.289584	Not significant
ADAP1	-0.288753	0.0710466	0.289584	Not significant
YWHAG	-0.234065	0.0714655	0.290971	Not significant
CIZ1	-0.315366	0.0715224	0.290971	Not significant
SMC3	-0.238458	0.0717495	0.291535	Not significant
SUPT16H	-0.246486	0.071825	0.291535	Not significant
MPHOSPH8	-0.274769	0.071885	0.291535	Not significant
COG5	0.24861	0.0719329	0.291535	Not significant
PEX14	-0.407961	0.0721093	0.291975	Not significant
HEXA	-0.246207	0.0722042	0.292083	Not significant
UTP4	0.255905	0.0723726	0.292434	Not significant
GPS1	0.298823	0.0724271	0.292434	Not significant
EBAG9	-0.347125	0.0726269	0.292717	Not significant
RAB2A	-0.447355	0.0726884	0.292717	Not significant
SNRPC	-0.29622	0.0727018	0.292717	Not significant
FAM3C	0.403901	0.0730245	0.293483	Not significant
ARHGAP1	-0.27889	0.073029	0.293483	Not significant
CSTF2	-0.256692	0.0730982	0.293487	Not significant
OGFR	0.238875	0.073482	0.294632	Not significant
CHP1	-0.319715	0.0735207	0.294632	Not significant
NFATC2	-0.379094	0.0736551	0.294708	Not significant
BCL7C	-0.302267	0.0736771	0.294708	Not significant
HN1L	-0.404672	0.0740058	0.295748	Not significant
NLN	0.236772	0.0741779	0.295965	Not significant
MAX	0.247232	0.0742284	0.295965	Not significant
PSMD1	-0.238431	0.074311	0.295965	Not significant
SH3GLB2	-0.237764	0.0743928	0.295965	Not significant
DEGS1	-0.472144	0.0744049	0.295965	Not significant
FUS	-0.317423	0.0747835	0.297003	Not significant
DNM1	-0.257731	0.0748043	0.297003	Not significant
DYNLT3	-0.245734	0.074984	0.297441	Not significant
CRYZL1	-0.244311	0.0751134	0.297679	Not significant
PTCD3	-0.267066	0.0752227	0.297805	Not significant
GSTM3	-0.238138	0.0752839	0.297805	Not significant
PAXBP1	0.475021	0.0756871	0.299124	Not significant
DBI	-0.380535	0.075835	0.299374	Not significant
GNA13	0.251635	0.0758896	0.299374	Not significant
HMGN1	-0.288814	0.0760906	0.299891	Not significant
EPS15	-0.244649	0.0762349	0.300184	Not significant
PRMT3	0.232044	0.076531	0.300746	Not significant
GRAMD4	-0.281791	0.0765833	0.300746	Not significant
TBC1D10B	-0.24129	0.0765879	0.300746	Not significant
MRE11A	-0.23497	0.0767264	0.30086	Not significant
GTF2H2	-0.360781	0.0767571	0.30086	Not significant
WBP2	-0.276287	0.0769945	0.301515	Not significant
CDK12	0.248078	0.0772062	0.302068	Not significant
SRSF7	-0.233666	0.0774391	0.302704	Not significant
IDI1	-0.377436	0.0776531	0.303099	Not significant
GMPR2	-0.38128	0.0776815	0.303099	Not significant
ANAPC1	0.278096	0.0778921	0.303538	Not significant
DENND4A	0.239848	0.0779354	0.303538	Not significant
TRAF3IP3	-0.281516	0.0780574	0.303737	Not significant
GNPAT	0.226904	0.0782201	0.304095	Not significant
CNPY3	-0.251349	0.0783898	0.304282	Not significant
SGK3	-0.376775	0.0784613	0.304282	Not significant
MIS12	-0.396401	0.0785241	0.304282	Not significant
GALT	-0.404083	0.0785519	0.304282	Not significant
ERCC5	-0.273531	0.0787611	0.304492	Not significant
HGH1	-0.237991	0.0788364	0.304492	Not significant
ENPP4	0.290002	0.0788454	0.304492	Not significant
SMAP	-0.335099	0.0788897	0.304492	Not significant
UBA7	0.252859	0.079012	0.30469	Not significant
CMSS1	-0.29054	0.0792499	0.305323	Not significant
SART3	-0.232539	0.0793185	0.305323	Not significant
STEAP3	-0.226377	0.0796002	0.306133	Not significant
HNRNPH2	0.251248	0.0798055	0.306647	Not significant
PLP2	-0.493474	0.0800303	0.307236	Not significant
DDAH2	-0.260269	0.0801857	0.307558	Not significant
TLK2	0.242817	0.0802729	0.307617	Not significant
DDX56	-0.293153	0.0804044	0.307846	Not significant
NF1	0.274755	0.0805144	0.307993	Not significant
GLRX	-0.294198	0.0807987	0.308805	Not significant
NDUFB1	-0.263363	0.0811611	0.309914	Not significant
RBMXL1	-0.321052	0.0814437	0.310142	Not significant
SLC4A2	-0.415299	0.0815589	0.310142	Not significant
NELFA	-0.237994	0.0816739	0.310142	Not significant
C21orf59	-0.345242	0.0816855	0.310142	Not significant
RABEP2	-0.233158	0.0817579	0.310142	Not significant
NUP50	0.229431	0.0817854	0.310142	Not significant
FBXO4	-0.295002	0.0817985	0.310142	Not significant
GDI1	-0.33154	0.0818705	0.310142	Not significant
RAB3GAP1	0.317357	0.0818711	0.310142	Not significant
RUVBL2	-0.234385	0.0821898	0.311074	Not significant
ACP1	-0.223558	0.0825028	0.311984	Not significant
TIPIN	-0.261596	0.0829685	0.313469	Not significant
WDHD1	-0.228952	0.0830716	0.313583	Not significant
EEF1A2	-0.242744	0.0834095	0.314582	Not significant
MRPL41	-0.227404	0.0835106	0.314668	Not significant
SUGP2	0.225565	0.0835792	0.314668	Not significant
SDCBP	0.407225	0.0836809	0.314775	Not significant
P3H1	-0.238249	0.0838729	0.315001	Not significant
RPL31	-0.266874	0.0838877	0.315001	Not significant
EIF3D	0.242429	0.0840008	0.315106	Not significant
VCPIP1	0.224715	0.084124	0.315106	Not significant
ANP32E	-0.257642	0.0841361	0.315106	Not significant
LAMP1	-0.226329	0.0843775	0.315137	Not significant
IL18	-0.221987	0.0844385	0.315137	Not significant
MFAP1	-0.240931	0.0844699	0.315137	Not significant
CMAS	-0.271179	0.0844943	0.315137	Not significant
RNF113A	-0.262352	0.084572	0.315137	Not significant
PRPSAP2	-0.237373	0.0845848	0.315137	Not significant
CTBP1	-0.273339	0.0847308	0.315389	Not significant
CANX	-0.228033	0.0847995	0.315389	Not significant
PTPRJ	-0.220694	0.0851729	0.316353	Not significant
PHKG2	-0.244023	0.0852739	0.316353	Not significant
PIK3R4	0.267475	0.0852797	0.316353	Not significant
SEPT5	-0.247794	0.0855194	0.316968	Not significant
DFFA	-0.225318	0.085814	0.317429	Not significant
RBBP7	-0.234028	0.0858195	0.317429	Not significant
CCDC91	-0.221366	0.0858845	0.317429	Not significant
SLC29A1	-0.240986	0.0859396	0.317429	Not significant
MESDC2	-0.257066	0.0860646	0.317618	Not significant
NARS	-0.262263	0.086359	0.31843	Not significant
EIF1AY	-0.268758	0.0865431	0.31873	Not significant
CCDC58	-0.222235	0.0865887	0.31873	Not significant
TPP1	-0.250402	0.0866833	0.318805	Not significant
HMGCL	-0.221871	0.0869373	0.319091	Not significant
MGEA5	0.250647	0.0870792	0.319091	Not significant
TIMMDC1	-0.327607	0.0870882	0.319091	Not significant
ATP7B	-0.395197	0.0871184	0.319091	Not significant
GANAB	-0.284882	0.0871354	0.319091	Not significant
CCDC47	-0.262688	0.087301	0.319091	Not significant
YWHAH	-0.22376	0.0873268	0.319091	Not significant
MPP1	-0.258113	0.0875393	0.319091	Not significant
ACAT1	-0.218484	0.0875427	0.319091	Not significant
UBQLN4	-0.266769	0.0875565	0.319091	Not significant
WBP11	-0.237084	0.087586	0.319091	Not significant
TMED7	0.259051	0.0877187	0.319091	Not significant
HUWE1	0.232039	0.0877278	0.319091	Not significant
PLBD2	-0.234424	0.0878889	0.319407	Not significant
PI4KA	0.250679	0.0883062	0.32053	Not significant
TM9SF2	0.241797	0.0883474	0.32053	Not significant
FUCA2	-0.235886	0.08847	0.32058	Not significant
NUDT14	-0.302287	0.0885106	0.32058	Not significant
BZW2	-0.249302	0.08863	0.32061	Not significant
RPS6KA4	-0.417381	0.0886823	0.32061	Not significant
STRN4	-0.269322	0.0888054	0.32061	Not significant
ATF7IP	-0.241626	0.0888683	0.32061	Not significant
SNRPB2	-0.2254	0.0890358	0.32061	Not significant
ACSF2	-0.240015	0.0890731	0.32061	Not significant
GNPDA1	-0.222793	0.0891809	0.32061	Not significant
HOOK3	-0.252955	0.0892636	0.32061	Not significant
SAE1	-0.227929	0.0892642	0.32061	Not significant
CEP170	0.2872	0.0892659	0.32061	Not significant
SMCHD1	0.21844	0.0893506	0.320646	Not significant
TMPO_P42167	0.371935	0.0895814	0.321151	Not significant
STIP1	-0.233595	0.0896409	0.321151	Not significant
DNAJC17	-0.235936	0.0898768	0.321638	Not significant
ATP5EP2	-0.296089	0.0899918	0.321638	Not significant
MTCH1	0.262175	0.0900017	0.321638	Not significant
PHB2	-0.238849	0.0901284	0.321655	Not significant
RAB32	-0.219458	0.0901563	0.321655	Not significant
SCPEP1	-0.240522	0.0902767	0.321817	Not significant
HK1	0.227803	0.0904303	0.322097	Not significant
CCDC22	-0.274387	0.0905608	0.322294	Not significant
NUTF2	-0.264557	0.0909135	0.323203	Not significant
CDC20	0.21573	0.0910344	0.323203	Not significant
UBL4A	-0.234697	0.0910419	0.323203	Not significant
UBXN6	-0.355861	0.0911222	0.32322	Not significant
GMEB1	0.365354	0.0913604	0.323465	Not significant
ALOX5	0.289061	0.0914444	0.323465	Not significant
LSP1	-0.268874	0.0914728	0.323465	Not significant
STK39	-0.27663	0.0915675	0.323465	Not significant
HCLS1	-0.222025	0.0916325	0.323465	Not significant
C12orf43	-0.349146	0.0916433	0.323465	Not significant
GSTP1	-0.215369	0.0917849	0.323609	Not significant
RPL37A	0.216531	0.0918432	0.323609	Not significant
METAP2	0.219185	0.0919103	0.323609	Not significant
3	-0.265665	0.0921358	0.323914	Not significant
NIT2	-0.221548	0.092148	0.323914	Not significant
TUBG1	-0.224185	0.092331	0.324292	Not significant
NDUFS2	-0.258888	0.0925406	0.324533	Not significant
COG3	0.220988	0.0925929	0.324533	Not significant
PGAM4	-0.236722	0.0926266	0.324533	Not significant
UBTF	-0.249614	0.0927408	0.3246	Not significant
RAB3GAP2	0.241607	0.092797	0.3246	Not significant
NBN	0.226622	0.0929894	0.325009	Not significant
RANBP2	0.268503	0.0932357	0.325604	Not significant
CUL1	0.259949	0.0933666	0.325796	Not significant
SORD	-0.224528	0.0934711	0.325896	Not significant
PCYT2	-0.239065	0.0935882	0.326039	Not significant
SERPINB10	-0.217338	0.0939833	0.327108	Not significant
NHLRC2	-0.233154	0.0940474	0.327108	Not significant
LNP	-0.336751	0.0946316	0.328874	Not significant
OSGEP	-0.216037	0.0949841	0.329378	Not significant
AP1B1	0.22881	0.0951172	0.329378	Not significant
AVEN	-0.220703	0.0951802	0.329378	Not significant
MTPAP	0.230957	0.095266	0.329378	Not significant
NDUFA5	-0.239733	0.0953374	0.329378	Not significant
CRYZ	-0.227532	0.0953456	0.329378	Not significant
EEF1D	-0.296905	0.0954032	0.329378	Not significant
CD151	-0.30917	0.0954602	0.329378	Not significant
GSTM1	-0.297537	0.0955284	0.329378	Not significant
RPL7L1	0.288879	0.0955442	0.329378	Not significant
MTMR3	0.279417	0.0958919	0.330311	Not significant
BCAT1	-0.232316	0.0959988	0.330415	Not significant
SNX9	-0.558091	0.0961699	0.330738	Not significant
DCP1A	0.311489	0.096615	0.331919	Not significant
TCEB1	-0.226715	0.0966679	0.331919	Not significant
DIABLO	-0.243702	0.0969512	0.332484	Not significant
GID8	-0.315291	0.0970673	0.332484	Not significant
PAPSS2	0.277913	0.0971767	0.332484	Not significant
VPS18	0.241471	0.0971819	0.332484	Not significant
LPCAT2	0.274825	0.0972198	0.332484	Not significant
EPB41	-0.274812	0.0973276	0.332588	Not significant
PPIAL4C	-0.227062	0.0975997	0.333252	Not significant
DDX46	-0.21708	0.0977918	0.333625	Not significant
ITGA5	-0.251522	0.0978642	0.333625	Not significant
NUP43	-0.24238	0.0984183	0.334804	Not significant
PPP2R2D	0.236564	0.098511	0.334804	Not significant
MNDA	0.21868	0.0985716	0.334804	Not significant
CAPZA2	-0.248004	0.0987119	0.334804	Not significant
MAP3K4	0.300741	0.0987388	0.334804	Not significant
DNAJA2	-0.311095	0.0987504	0.334804	Not significant
EPN1	-0.225346	0.0988336	0.334804	Not significant
WAS	-0.273612	0.0988343	0.334804	Not significant
TACC3	-0.229432	0.0989575	0.334923	Not significant
ARL6IP1	0.306489	0.0990254	0.334923	Not significant
CDC40	-0.251808	0.0991403	0.335047	Not significant
F13A1	-0.227798	0.0992402	0.335121	Not significant
PRKCD	0.23541	0.0993263	0.335148	Not significant
ELL	0.262938	0.0998569	0.335718	Not significant
PSMC5	-0.21018	0.0999166	0.335718	Not significant
GPATCH8	-0.233814	0.0999541	0.335718	Not significant
NUBP1	-0.24543	0.0999609	0.335718	Not significant
NUDT1	-0.317994	0.100051	0.335718	Not significant
BRD9	0.264778	0.100059	0.335718	Not significant
EML2	-0.209234	0.100107	0.335718	Not significant
STAM	-0.289788	0.100126	0.335718	Not significant
APEX1	-0.225115	0.100199	0.335718	Not significant
PDCD2	0.225178	0.100319	0.335858	Not significant
SPG21	0.245717	0.100714	0.336862	Not significant
NDUFB8	-0.281586	0.10082	0.336862	Not significant
ERGIC1	-0.262896	0.100854	0.336862	Not significant
GTF3C5	0.260989	0.101275	0.337733	Not significant
MRPL21	-0.222851	0.101309	0.337733	Not significant
HRSP12	-0.229667	0.101369	0.337733	Not significant
RCOR1	-0.24774	0.10143	0.337733	Not significant
GFM1	0.227793	0.101593	0.338012	Not significant
COMMD8	-0.454889	0.101857	0.338175	Not significant
SETX	0.22774	0.101864	0.338175	Not significant
C9orf114	-0.212337	0.101878	0.338175	Not significant
IKZF1	-0.211027	0.10201	0.338344	Not significant
PPA2	-0.228533	0.102087	0.338344	Not significant
SEPT11	-0.23333	0.102539	0.339345	Not significant
CXorf56	-0.251074	0.102547	0.339345	Not significant
PPP1R18	0.246718	0.102776	0.339843	Not significant
ECHDC1	-0.243145	0.102968	0.339909	Not significant
PPWD1	-0.211062	0.102969	0.339909	Not significant
RABL6	-0.249196	0.103034	0.339909	Not significant
MGMT	-0.213571	0.1032	0.340072	Not significant
BAX	-0.329624	0.103316	0.340072	Not significant
NAGA	-0.207608	0.103376	0.340072	Not significant
SCRIB	-0.207526	0.1034	0.340072	Not significant
PCBP1	-0.256341	0.103554	0.340315	Not significant
NDRG1	-0.214858	0.103741	0.340441	Not significant
PSME3	-0.293428	0.10375	0.340441	Not significant
EXOSC10	0.262584	0.10387	0.340572	Not significant
LCP1	-0.209893	0.104046	0.340889	Not significant
AKAP8L	0.226798	0.104669	0.34267	Not significant
XPO6	0.340425	0.104896	0.342981	Not significant
RSRC1	-0.21054	0.104924	0.342981	Not significant
DPP3	-0.246621	0.105381	0.344213	Not significant
PTPN7	-0.208569	0.105592	0.344343	Not significant
PCNT	0.292853	0.105597	0.344343	Not significant
NMT1	-0.252624	0.105682	0.344343	Not significant
RAB10	-0.350673	0.10577	0.344343	Not significant
LRSAM1	0.281595	0.105822	0.344343	Not significant
TMEM258	-0.487196	0.105938	0.344459	Not significant
PIEZO1	-0.21329	0.106094	0.344704	Not significant
RRBP1	0.208971	0.106192	0.344763	Not significant
KIAA0430	0.271024	0.106673	0.345828	Not significant
HMGB2	-0.242705	0.106681	0.345828	Not significant
CHAF1B	-0.21368	0.10681	0.345985	Not significant
UBXN7	-0.290703	0.107024	0.346385	Not significant
CDK5RAP3	-0.220206	0.107095	0.346385	Not significant
CLNS1A	-0.205051	0.107255	0.346424	Not significant
DHPS	-0.204111	0.107269	0.346424	Not significant
MORF4L1	-0.212444	0.107433	0.346694	Not significant
MT-CO2	-0.256055	0.107802	0.347623	Not significant
TARBP1	0.291558	0.108175	0.348222	Not significant
DAZAP1	-0.217917	0.108228	0.348222	Not significant
CD59	0.203108	0.108231	0.348222	Not significant
BAG2	-0.207743	0.108477	0.348751	Not significant
P4HB	-0.212962	0.108611	0.348776	Not significant
RPL27A	0.244814	0.108663	0.348776	Not significant
UGGT1	-0.212381	0.108746	0.348776	Not significant
SEMA4A	-0.265999	0.10881	0.348776	Not significant
NLE1	-0.210589	0.108928	0.348894	Not significant
PCYOX1	-0.204026	0.109015	0.348914	Not significant
DDX50	-0.228815	0.10985	0.351093	Not significant
CHKB	-0.259281	0.10986	0.351093	Not significant
PDE3B	0.296524	0.10999	0.351164	Not significant
GHDC	-0.204598	0.110046	0.351164	Not significant
DUSP23	-0.21986	0.110403	0.352043	Not significant
SH2D4A	-0.215699	0.110587	0.352104	Not significant
PHB	-0.231673	0.110603	0.352104	Not significant
MRPL39	-0.21387	0.110706	0.352104	Not significant
UGDH	-0.258462	0.11075	0.352104	Not significant
CNPY2	-0.212947	0.110883	0.352266	Not significant
MTMR14	-0.28068	0.111035	0.352487	Not significant
TEX10	0.257015	0.111206	0.352682	Not significant
BMS1	-0.25406	0.111261	0.352682	Not significant
CLIC1	-0.205091	0.111656	0.353529	Not significant
EIF2B2	-0.25368	0.111723	0.353529	Not significant
CRK	-0.24274	0.111775	0.353529	Not significant
DYNLRB1	-0.640391	0.111867	0.353561	Not significant
DECR1	-0.255318	0.112454	0.354883	Not significant
CTDSPL2	-0.262788	0.112534	0.354883	Not significant
SERBP1	-0.206291	0.112612	0.354883	Not significant
RNASEL	0.255335	0.112836	0.354883	Not significant
BET1	-0.235577	0.112867	0.354883	Not significant
CPSF1	-0.209035	0.112952	0.354883	Not significant
RB1	0.347856	0.112993	0.354883	Not significant
RBPJ	0.218756	0.112999	0.354883	Not significant
OTUB1	-0.22481	0.11303	0.354883	Not significant
RPE	-0.276193	0.113213	0.355199	Not significant
PIN4	-0.250782	0.113521	0.355902	Not significant
COX20	-0.594378	0.113821	0.356201	Not significant
DPYD	-0.247411	0.113837	0.356201	Not significant
GRHPR	-0.226234	0.113934	0.356201	Not significant
PYM1	-0.248289	0.113968	0.356201	Not significant
CD38	0.272388	0.114071	0.356201	Not significant
RPRD1A	-0.218772	0.114114	0.356201	Not significant
PDCL3	-0.225164	0.114207	0.356232	Not significant
ADPRHL2	0.284689	0.114606	0.357123	Not significant
NFU1	-0.225842	0.114659	0.357123	Not significant
ESYT1	-0.201359	0.114812	0.357175	Not significant
RPS27A	0.260096	0.114915	0.357175	Not significant
ERO1A	-0.222982	0.115094	0.357175	Not significant
POLR3C	0.203683	0.115094	0.357175	Not significant
MRRF	-0.214098	0.115144	0.357175	Not significant
AKR1B1	-0.267028	0.115251	0.357175	Not significant
MKLN1	0.433929	0.115258	0.357175	Not significant
GALNT7	-0.212338	0.115371	0.357267	Not significant
SMARCA5	0.204316	0.115479	0.357326	Not significant
NSA2	0.224644	0.115557	0.357326	Not significant
SRM	-0.213235	0.11564	0.357326	Not significant
MPI	-0.203608	0.115796	0.357552	Not significant
PHF14	0.208559	0.116125	0.35831	Not significant
PTGR1	-0.230423	0.116357	0.358767	Not significant
LMNA	0.299312	0.11678	0.359813	Not significant
APEH	-0.257897	0.11712	0.360531	Not significant
FBXO22	0.200127	0.117249	0.360531	Not significant
IRGQ	0.204015	0.117265	0.360531	Not significant
SERPINB8	-0.208726	0.118138	0.362952	Not significant
NACC1	0.222437	0.118238	0.362952	Not significant
RHEB	-0.21719	0.118306	0.362952	Not significant
BCKDHA	-0.273975	0.1187	0.363666	Not significant
CD2BP2	-0.200467	0.118708	0.363666	Not significant
AK2	-0.201283	0.119056	0.364472	Not significant
SNX6	0.204475	0.11941	0.365176	Not significant
HMG20A	-0.26467	0.119456	0.365176	Not significant
SNAP23	-0.217173	0.119757	0.365748	Not significant
HMGN3	-0.299404	0.119827	0.365748	Not significant
NARS2	-0.207331	0.119899	0.365748	Not significant
RBM12	-0.211576	0.120223	0.366241	Not significant
RUNX1	-0.222113	0.12048	0.366241	Not significant
CD33	-0.232282	0.120535	0.366241	Not significant
OGFRL1	-0.232243	0.12057	0.366241	Not significant
CRYL1	-0.427897	0.120612	0.366241	Not significant
TRAPPC4	-0.265416	0.120689	0.366241	Not significant
CPPED1	-0.202891	0.120709	0.366241	Not significant
ENO1	-0.210582	0.120803	0.366241	Not significant
ASL	-0.199921	0.120863	0.366241	Not significant
HM13	0.219244	0.120996	0.366241	Not significant
LGALS3BP	0.206857	0.121044	0.366241	Not significant
MLYCD	0.215614	0.121085	0.366241	Not significant
RPS6KA2	-0.194683	0.12131	0.366627	Not significant
PELO	0.194374	0.121444	0.366627	Not significant
OTULIN	0.200316	0.121469	0.366627	Not significant
SLC22A18	-0.213275	0.121602	0.366646	Not significant
PTPN23	0.195255	0.121663	0.366646	Not significant
ATP2B4	-0.252033	0.12174	0.366646	Not significant
SCLY	-0.212937	0.121817	0.366646	Not significant
PTGS1	-0.268985	0.122019	0.366831	Not significant
DOCK11	0.237695	0.122049	0.366831	Not significant
APOBEC3C	0.291961	0.122149	0.366845	Not significant
COPS3	-0.300755	0.122225	0.366845	Not significant
MTM1	-0.196007	0.122349	0.366961	Not significant
ATP6V1E1	-0.205385	0.122666	0.367656	Not significant
HNRNPDL	-0.204207	0.122821	0.367864	Not significant
EPB41L3	0.28078	0.122948	0.367986	Not significant
ZC3H7A	0.302244	0.123094	0.368167	Not significant
RPIA	-0.21153	0.123218	0.368281	Not significant
NMNAT1	-0.223199	0.123382	0.368394	Not significant
PDE4DIP	-0.35455	0.123427	0.368394	Not significant
CHORDC1	0.21484	0.123647	0.368747	Not significant
G6PD	-0.216629	0.123717	0.368747	Not significant
KCTD12	-0.227181	0.124062	0.369517	Not significant
CPSF6	-0.201625	0.12452	0.370404	Not significant
FAM98B	-0.408363	0.124533	0.370404	Not significant
RPL7	-0.207154	0.12481	0.370757	Not significant
PTMS	-0.225677	0.124828	0.370757	Not significant
FHOD1	0.276938	0.12491	0.370757	Not significant
NVL	0.191958	0.125692	0.372323	Not significant
RBM7	-0.212509	0.125696	0.372323	Not significant
SIRT5	-0.271517	0.125698	0.372323	Not significant
ENG	0.194183	0.125924	0.372735	Not significant
HMGN5	-0.273952	0.126177	0.372772	Not significant
COL4A3BP	0.196536	0.126256	0.372772	Not significant
TOMM70	0.195583	0.126267	0.372772	Not significant
BAG4	-0.296461	0.126284	0.372772	Not significant
IARS2	-0.193788	0.126514	0.37319	Not significant
EIF3CL	0.205625	0.126599	0.37319	Not significant
PTTG1IP	-0.208632	0.126709	0.373257	Not significant
TMED3	-0.273581	0.126843	0.373396	Not significant
YWHAB	-0.197304	0.127047	0.373739	Not significant
FAM49A	0.229375	0.127233	0.373832	Not significant
SON	0.206626	0.127295	0.373832	Not significant
PDXK	-0.195127	0.12734	0.373832	Not significant
SEC24D	0.199066	0.127518	0.374099	Not significant
AP1M1	-0.207476	0.127643	0.374211	Not significant
LMNB2	-0.236283	0.127975	0.374709	Not significant
RALY	-0.221235	0.127988	0.374709	Not significant
OTUD4	0.195123	0.128645	0.376376	Not significant
TMOD3	-0.191441	0.128892	0.376843	Not significant
HIST1H1D	-0.34245	0.12907	0.376905	Not significant
CARS2	-0.230636	0.129089	0.376905	Not significant
TMED9	-0.299425	0.12941	0.377443	Not significant
HACL1	-0.267741	0.129449	0.377443	Not significant
PSMD13	0.217795	0.130015	0.378619	Not significant
C2CD5	-0.21914	0.130029	0.378619	Not significant
ABCB7	0.192124	0.130253	0.378898	Not significant
KTI12	-0.220573	0.130301	0.378898	Not significant
CHMP1A	-0.215233	0.130706	0.379818	Not significant
SZRD1	-0.188577	0.130915	0.379941	Not significant
SMC5	0.20346	0.130926	0.379941	Not significant
TMEM230	-0.202013	0.131313	0.380807	Not significant
H2AFY2	-0.193616	0.131614	0.381308	Not significant
MRPL4	-0.22677	0.131663	0.381308	Not significant
RAB14	-0.18956	0.132036	0.382131	Not significant
DNAJC7	0.190722	0.132153	0.382169	Not significant
SEPT7	-0.194239	0.132228	0.382169	Not significant
HNRNPAB	-0.210606	0.13243	0.382497	Not significant
ITSN2	-0.196565	0.132637	0.382836	Not significant
SARNP	-0.223324	0.132746	0.382895	Not significant
NUDC	-0.202493	0.133111	0.383311	Not significant
MRPL12	-0.312242	0.133122	0.383311	Not significant
EMC10	-0.204436	0.133159	0.383311	Not significant
HDHD2	-0.207614	0.13344	0.383835	Not significant
TRNT1	-0.225401	0.133542	0.383835	Not significant
C14orf142	0.672883	0.133609	0.383835	Not significant
ACADS	-0.210421	0.133885	0.384371	Not significant
RXRB	-0.214736	0.134257	0.385181	Not significant
RAD50	-0.193485	0.134662	0.385729	Not significant
FAM175B	-0.188085	0.134686	0.385729	Not significant
DRG2	-0.287353	0.134784	0.385729	Not significant
BCAM	-0.187327	0.134807	0.385729	Not significant
RCC1	-0.2109	0.13499	0.385932	Not significant
CS	-0.203561	0.135149	0.385932	Not significant
DNAJC13	0.234656	0.135162	0.385932	Not significant
PGP	-0.206671	0.13531	0.385932	Not significant
PATL1	0.221913	0.135328	0.385932	Not significant
MAPK1	-0.230425	0.135766	0.386685	Not significant
PSMA6	-0.205623	0.135772	0.386685	Not significant
NME7	0.315405	0.13608	0.387304	Not significant
PTRH2	0.255076	0.136636	0.387922	Not significant
SKP1	-0.201844	0.136637	0.387922	Not significant
VPS13C	-0.199398	0.136639	0.387922	Not significant
MRPL53	-0.296851	0.136724	0.387922	Not significant
ATP13A1	0.190241	0.136749	0.387922	Not significant
LMAN2	-0.194768	0.136859	0.387979	Not significant
NSRP1	-0.219694	0.136952	0.387986	Not significant
HYOU1	-0.185507	0.137081	0.388094	Not significant
DDX55	-0.266716	0.137199	0.388172	Not significant
PHACTR2	-0.230157	0.137387	0.388447	Not significant
MAT2B	-0.210569	0.137517	0.388562	Not significant
ZNF644	0.197485	0.137961	0.389321	Not significant
DOCK10	0.189085	0.137968	0.389321	Not significant
TIA1	-0.338406	0.138275	0.38993	Not significant
ADD1	-0.220364	0.138435	0.390128	Not significant
CETN2	-0.20491	0.138863	0.390837	Not significant
TRMT5	0.184429	0.138869	0.390837	Not significant
ABCB10	0.241933	0.139177	0.391447	Not significant
KPNA6	0.264375	0.139339	0.391467	Not significant
GDAP1	-0.260099	0.139433	0.391467	Not significant
C1orf50	-0.215883	0.139458	0.391467	Not significant
PPIE	-0.223547	0.139731	0.391779	Not significant
THOP1	-0.196418	0.139776	0.391779	Not significant
FAM76B	0.237614	0.139934	0.391779	Not significant
CARD9	-0.240603	0.139934	0.391779	Not significant
TBCC	-0.243462	0.140238	0.392353	Not significant
PDIA6	-0.184919	0.140324	0.392353	Not significant
DDX10	0.254735	0.140467	0.392353	Not significant
ARHGEF7	0.195689	0.140505	0.392353	Not significant
DENND4B	0.454385	0.140946	0.39333	Not significant
RSF1	0.189811	0.141046	0.393351	Not significant
COG1	0.184815	0.141325	0.393845	Not significant
FERMT3	0.236268	0.141413	0.393845	Not significant
VPS72	0.191081	0.141537	0.393845	Not significant
MUT	-0.225251	0.14159	0.393845	Not significant
UBLCP1	-0.276926	0.141936	0.394339	Not significant
EML3	-0.269327	0.141951	0.394339	Not significant
PPP1R21	-0.203658	0.142047	0.394351	Not significant
EIF3I	0.210926	0.142194	0.394504	Not significant
UQCRH	-0.222563	0.142531	0.395141	Not significant
ADRM1	-0.182592	0.142608	0.395141	Not significant
PPIL2	-0.187463	0.142721	0.3952	Not significant
SLC35B2	-0.201603	0.14287	0.395357	Not significant
RBCK1	0.279301	0.143112	0.395772	Not significant
3	-0.218371	0.143334	0.395996	Not significant
PELP1	0.213416	0.143378	0.395996	Not significant
ZNF622	0.201018	0.143624	0.396154	Not significant
DDB2	-0.233803	0.143625	0.396154	Not significant
BRD4	-0.197683	0.143712	0.396154	Not significant
USP5	-0.209086	0.144212	0.396585	Not significant
PSMD4	-0.201562	0.144275	0.396585	Not significant
PEA15	-0.198506	0.144344	0.396585	Not significant
C9orf64	-0.267099	0.144387	0.396585	Not significant
RBM17	0.188095	0.144418	0.396585	Not significant
SRFBP1	0.188501	0.144423	0.396585	Not significant
SUB1	-0.183234	0.144703	0.396958	Not significant
PIP4K2B	-0.205415	0.14475	0.396958	Not significant
GTPBP6	0.198009	0.144836	0.396958	Not significant
POR	-0.196155	0.145191	0.397567	Not significant
SEPT2	-0.212106	0.145243	0.397567	Not significant
LARP1	-0.192868	0.145463	0.397748	Not significant
S100A6	-0.189295	0.145513	0.397748	Not significant
PHLPP1	-0.245611	0.145587	0.397748	Not significant
RFX1	-0.194675	0.145731	0.397886	Not significant
NOC4L	-0.197886	0.146253	0.399059	Not significant
KAT7	-0.206566	0.146435	0.399084	Not significant
ATM	0.270417	0.14647	0.399084	Not significant
ARHGAP35	-0.23929	0.146541	0.399084	Not significant
GLO1	-0.186909	0.147004	0.399913	Not significant
NCL	-0.209877	0.147139	0.399913	Not significant
PFAS	-0.231843	0.147208	0.399913	Not significant
PSMD5	0.182666	0.147219	0.399913	Not significant
FKBP4	-0.203372	0.147455	0.400168	Not significant
IMP3	-0.210375	0.147499	0.400168	Not significant
TPR	-0.190642	0.14779	0.400358	Not significant
SH3BP5L	-0.19488	0.147888	0.400358	Not significant
PBK	-0.187651	0.147958	0.400358	Not significant
GLTP	-0.181333	0.147992	0.400358	Not significant
UBE4A	0.229681	0.148035	0.400358	Not significant
DDX24	0.258057	0.148359	0.400679	Not significant
PARVG	-0.235404	0.148416	0.400679	Not significant
RANBP10	-0.280597	0.148485	0.400679	Not significant
SSBP1	0.319093	0.148528	0.400679	Not significant
SNRNP27	-0.228578	0.148703	0.400838	Not significant
SIRT6	-0.186147	0.148773	0.400838	Not significant
COX7A2	-0.200082	0.149176	0.401418	Not significant
PSEN1	-0.301262	0.1492	0.401418	Not significant
SSSCA1	-0.212916	0.149385	0.401418	Not significant
ACSS1	-0.18941	0.14941	0.401418	Not significant
EXOSC1	-0.242064	0.149542	0.401418	Not significant
RECQL4	-0.199291	0.14955	0.401418	Not significant
ZNF217	-0.205967	0.149794	0.401822	Not significant
ALDOA	-0.191629	0.149913	0.401891	Not significant
CACYBP	-0.186173	0.150146	0.40205	Not significant
NOC3L	0.178497	0.15016	0.40205	Not significant
IGF2BP2	-0.192529	0.150491	0.402541	Not significant
SDE2	0.206087	0.150592	0.402541	Not significant
SYMPK	0.195187	0.150624	0.402541	Not significant
WNK1	-0.181804	0.151136	0.403657	Not significant
NCBP1	0.185052	0.151326	0.403911	Not significant
SLC2A5	-0.242906	0.151618	0.404124	Not significant
RCN1	-0.211894	0.151821	0.404124	Not significant
KIF4A	-0.193092	0.151837	0.404124	Not significant
SIN3A	-0.250413	0.152044	0.404124	Not significant
ARID3A	-0.212014	0.152088	0.404124	Not significant
TCF20	-0.232911	0.152099	0.404124	Not significant
HSPB1	-0.209665	0.152183	0.404124	Not significant
TNFAIP8L2	-0.232933	0.152275	0.404124	Not significant
RABEP1	-0.21372	0.152297	0.404124	Not significant
ENY2	-0.249181	0.152438	0.404124	Not significant
NDUFB4	-0.204466	0.152441	0.404124	Not significant
CARS	-0.188439	0.152601	0.404297	Not significant
PCTP	0.230824	0.152781	0.404318	Not significant
THRAP3	-0.217791	0.152802	0.404318	Not significant
C19orf43	-0.180689	0.152891	0.404318	Not significant
ARHGEF1	0.181221	0.153504	0.40531	Not significant
NT5DC3	-0.178524	0.153515	0.40531	Not significant
WHSC1	-0.187137	0.153549	0.40531	Not significant
PSMC1	-0.215783	0.153791	0.405699	Not significant
SNX4	-0.21919	0.153903	0.405745	Not significant
RSU1	-0.180263	0.15403	0.40583	Not significant
DNAJB12	0.357343	0.15436	0.406216	Not significant
FLAD1	0.192138	0.154366	0.406216	Not significant
SMC1A	-0.189931	0.15454	0.406296	Not significant
GLUL	-0.210682	0.154615	0.406296	Not significant
ARMCX3	0.219689	0.154688	0.406296	Not significant
GBAS	0.205326	0.154775	0.406296	Not significant
ZMYM2	-0.176858	0.155034	0.406555	Not significant
UNC45A	0.246518	0.155063	0.406555	Not significant
CD99	-0.193663	0.155645	0.407773	Not significant
COPE	-0.209375	0.155718	0.407773	Not significant
LUC7L	-0.195752	0.156266	0.408959	Not significant
CEBPA	-0.180332	0.156466	0.409234	Not significant
FCHO2	-0.473192	0.156922	0.410084	Not significant
CNBP	-0.245442	0.156982	0.410084	Not significant
PSMD10	-0.176726	0.157294	0.41045	Not significant
VCP	-0.230997	0.157471	0.41045	Not significant
LGALS3	0.192874	0.157528	0.41045	Not significant
ANAPC10	0.178665	0.157533	0.41045	Not significant
VAC14	0.20217	0.157634	0.41045	Not significant
NMRAL1	-0.221935	0.157696	0.41045	Not significant
RFC5	-0.253892	0.158064	0.410951	Not significant
YWHAE	-0.17985	0.15808	0.410951	Not significant
PTPRE	0.208377	0.158265	0.411139	Not significant
PAK3	-0.188615	0.158405	0.411139	Not significant
SCAF8	0.17587	0.15844	0.411139	Not significant
VIPAS39	-0.246338	0.159274	0.412598	Not significant
GATM	-0.180678	0.159531	0.412598	Not significant
RAB5B	-0.241446	0.159531	0.412598	Not significant
MRPL11	-0.189928	0.159539	0.412598	Not significant
CNDP2	0.180483	0.159542	0.412598	Not significant
ATIC	-0.215589	0.159579	0.412598	Not significant
MRPL37	-0.232528	0.159735	0.412754	Not significant
SMAD4	0.189576	0.159948	0.41303	Not significant
AKT1	-0.233891	0.160103	0.41303	Not significant
ATP2C1	0.185701	0.160175	0.41303	Not significant
SPATA5	-0.231221	0.160227	0.41303	Not significant
FAH	-0.179816	0.160443	0.413337	Not significant
LZTFL1	-0.26202	0.160584	0.413375	Not significant
PREP	-0.175667	0.16065	0.413375	Not significant
INCENP	-0.221054	0.160845	0.413462	Not significant
COG2	0.218858	0.160942	0.413462	Not significant
EXOC6	-0.173213	0.160973	0.413462	Not significant
RPS10	-0.217979	0.161103	0.413548	Not significant
OGT	-0.186811	0.161552	0.414301	Not significant
TLN1	0.183391	0.161768	0.414301	Not significant
BIN1	0.228294	0.161782	0.414301	Not significant
PURB	-0.182736	0.161782	0.414301	Not significant
RPS19	-0.172576	0.162031	0.414691	Not significant
ME2	-0.250672	0.162133	0.414705	Not significant
CAMK2D	0.189378	0.162372	0.415068	Not significant
ARMT1	0.23292	0.162606	0.415188	Not significant
CDC16	0.252102	0.162612	0.415188	Not significant
TAX1BP1	-0.214939	0.162737	0.41526	Not significant
KIFC1	-0.196048	0.16291	0.415455	Not significant
SMC6	-0.181523	0.163245	0.416061	Not significant
NFYC	0.208846	0.163546	0.416582	Not significant
ACBD5	-0.245195	0.16391	0.417072	Not significant
Uncharacterized protein FLJ45252 OS=Homo sapiens	0.37446	0.16394	0.417072	Not significant
LMAN2L	-0.340878	0.16403	0.417072	Not significant
ATP2A3	-0.17697	0.164218	0.417123	Not significant
PRDX3	-0.172437	0.164245	0.417123	Not significant
COX5B	-0.172262	0.16449	0.417499	Not significant
NOP9	0.183349	0.164803	0.417852	Not significant
PARP1	-0.174447	0.164824	0.417852	Not significant
RNF126	-0.197549	0.164962	0.417957	Not significant
CCT8	-0.176363	0.165374	0.418588	Not significant
DCUN1D1	0.249589	0.165431	0.418588	Not significant
RAB1A	-0.172764	0.165504	0.418588	Not significant
TAGLN2	0.246756	0.165828	0.419159	Not significant
GCN1	0.212037	0.16598	0.419253	Not significant
TXN	-0.180422	0.16606	0.419253	Not significant
IKBKAP	-0.181551	0.166195	0.419348	Not significant
CD63	0.194191	0.166446	0.419514	Not significant
GOLGA2	0.204701	0.166457	0.419514	Not significant
RPP38	-0.182173	0.166688	0.419777	Not significant
RBM42	-0.202718	0.16681	0.419777	Not significant
POFUT2	-0.22234	0.166854	0.419777	Not significant
SAFB2	-0.173788	0.167064	0.420059	Not significant
NUP37	-0.240094	0.167575	0.421051	Not significant
GGA1	-0.179857	0.167664	0.421051	Not significant
FKBP15	0.191494	0.167753	0.421051	Not significant
CYB5R3	-0.182178	0.168544	0.422787	Not significant
NUDCD3	-0.234295	0.168667	0.422849	Not significant
ATP5O	-0.193398	0.1689	0.423188	Not significant
PTPRC	0.191727	0.16915	0.423566	Not significant
S100A9	-0.183473	0.169428	0.423876	Not significant
PCYOX1L	-0.169452	0.169505	0.423876	Not significant
H1F0	-0.177093	0.16969	0.423876	Not significant
DUSP12	0.184827	0.169759	0.423876	Not significant
CYCS	-0.173454	0.169837	0.423876	Not significant
PSMB2	-0.193469	0.169886	0.423876	Not significant
LDHB	-0.174397	0.169965	0.423876	Not significant
TBC1D2B	0.223813	0.170517	0.424872	Not significant
DENND3	0.265275	0.170562	0.424872	Not significant
PPP6C	0.23029	0.170827	0.42504	Not significant
STOM	-0.171005	0.170828	0.42504	Not significant
UBE2V2	-0.259653	0.171245	0.425666	Not significant
NCK2	-0.177139	0.171278	0.425666	Not significant
ACOT1	-0.174031	0.17139	0.425698	Not significant
CLSPN	-0.424837	0.171603	0.425907	Not significant
ANKRD17	-0.180382	0.171673	0.425907	Not significant
CKAP5	0.213793	0.171997	0.426466	Not significant
C9orf142	-0.174868	0.17227	0.426784	Not significant
NUCB1	0.18951	0.172324	0.426784	Not significant
PCYT1A	-0.177127	0.172722	0.427355	Not significant
MYBBP1A	0.179936	0.172781	0.427355	Not significant
CDC123	-0.192431	0.172854	0.427355	Not significant
TNFAIP8	0.314079	0.173037	0.427561	Not significant
CWC27	-0.251496	0.173179	0.427666	Not significant
VPS53	0.268407	0.173414	0.428	Not significant
PHF10	-0.185629	0.173571	0.428143	Not significant
LMF2	0.587078	0.173836	0.428549	Not significant
DCXR	-0.166974	0.17413	0.428749	Not significant
EPHX2	-0.240113	0.174241	0.428749	Not significant
TANC1	0.22588	0.1743	0.428749	Not significant
SDF4	-0.185613	0.174407	0.428749	Not significant
SRSF5	-0.171339	0.174417	0.428749	Not significant
UBE2M	-0.184657	0.175172	0.429986	Not significant
ACOT7	-0.199434	0.175305	0.429986	Not significant
PPAT	-0.18779	0.17531	0.429986	Not significant
RFC1	-0.191583	0.17532	0.429986	Not significant
ZNF451	-0.225264	0.175713	0.430557	Not significant
VPS16	-0.246663	0.175779	0.430557	Not significant
ZC3H11A	0.177039	0.175949	0.430557	Not significant
CPVL	0.207125	0.176067	0.430557	Not significant
NUDCD2	-0.351633	0.17625	0.430557	Not significant
SRPRA	0.17832	0.176299	0.430557	Not significant
RPS14	-0.202215	0.17632	0.430557	Not significant
CDC73	0.171052	0.176356	0.430557	Not significant
MSTO1	0.182771	0.176868	0.430708	Not significant
RAI14	0.325077	0.176969	0.430708	Not significant
RASA2	0.176792	0.177076	0.430708	Not significant
AAMP	-0.193091	0.17722	0.430708	Not significant
NOP16	0.215315	0.177299	0.430708	Not significant
RPL17	0.252634	0.177321	0.430708	Not significant
ARF6	0.254859	0.177605	0.430708	Not significant
PXK	-0.189138	0.177689	0.430708	Not significant
MRPL9	-0.302294	0.177759	0.430708	Not significant
GIT1	-0.196978	0.177761	0.430708	Not significant
KHNYN	0.224892	0.177802	0.430708	Not significant
SEC11A	-0.264723	0.177827	0.430708	Not significant
PAM16	-0.203446	0.177861	0.430708	Not significant
ARID2	0.19864	0.177908	0.430708	Not significant
IPO5	0.31428	0.177963	0.430708	Not significant
AP2A1	0.179031	0.178054	0.430708	Not significant
PRKACA	-0.252433	0.178231	0.430708	Not significant
METTL14	-0.206047	0.178332	0.430708	Not significant
TAF5	0.229676	0.178392	0.430708	Not significant
NUP85	-0.168506	0.178507	0.430708	Not significant
CDK5RAP2	0.264765	0.178607	0.430708	Not significant
PROSC	-0.202848	0.178691	0.430708	Not significant
WIPF1	-0.26787	0.178726	0.430708	Not significant
POLR2H	-0.291806	0.178975	0.431067	Not significant
FRYL	0.186302	0.179431	0.431832	Not significant
MSN	-0.203804	0.179494	0.431832	Not significant
PSMC3	-0.169383	0.179697	0.431874	Not significant
NACA	-0.168722	0.179845	0.431874	Not significant
COPZ1	-0.227915	0.179882	0.431874	Not significant
WDR70	-0.171166	0.180035	0.431874	Not significant
VPS39	0.164807	0.180115	0.431874	Not significant
SPEN	0.179299	0.180115	0.431874	Not significant
RNF31	0.173023	0.180591	0.432533	Not significant
KIF22	-0.186002	0.18067	0.432533	Not significant
GSDMD	0.179731	0.180884	0.432533	Not significant
ALDH16A1	-0.184259	0.18097	0.432533	Not significant
CHD1	0.250757	0.181048	0.432533	Not significant
RPL36	-0.201636	0.181055	0.432533	Not significant
SEPHS1	-0.182336	0.181095	0.432533	Not significant
ATAD1	0.185186	0.181462	0.433168	Not significant
EIF4A2	-0.287958	0.18172	0.433426	Not significant
ANXA5	0.178257	0.181776	0.433426	Not significant
TTC13	-0.188289	0.181875	0.433426	Not significant
NUP98	0.174098	0.182026	0.433426	Not significant
WDR1	-0.164522	0.182118	0.433426	Not significant
LYAR	-0.214346	0.182176	0.433426	Not significant
VAMP7	-0.166249	0.183033	0.435222	Not significant
GAPVD1	0.204109	0.183392	0.435466	Not significant
SORBS3	-0.191718	0.183528	0.435466	Not significant
SLC3A2	-0.177256	0.183603	0.435466	Not significant
CSRP1	-0.165391	0.183648	0.435466	Not significant
KDM1A	-0.166511	0.183672	0.435466	Not significant
FAM105A	-0.302083	0.183744	0.435466	Not significant
RNASE2	-0.187043	0.184117	0.435969	Not significant
LRRC47	-0.17386	0.184159	0.435969	Not significant
MAN2A1	-0.165453	0.184426	0.43613	Not significant
COX7C	-0.168801	0.184591	0.43613	Not significant
ATXN10	0.213537	0.184608	0.43613	Not significant
SRPK1	-0.205218	0.184883	0.43613	Not significant
RCOR3	-0.169135	0.184905	0.43613	Not significant
CUL3	-0.194907	0.185012	0.43613	Not significant
TAF7	0.163463	0.185097	0.43613	Not significant
PSMB8	0.174193	0.185179	0.43613	Not significant
BAIAP2	0.163434	0.18521	0.43613	Not significant
SULT1A1	-0.191236	0.185243	0.43613	Not significant
ACO2	-0.162335	0.185533	0.436571	Not significant
BLOC1S3	-0.221755	0.185727	0.43679	Not significant
RARS	0.233789	0.186362	0.438042	Not significant
ZDHHC5	-0.316733	0.186752	0.438626	Not significant
TOR1AIP2	0.261096	0.186815	0.438626	Not significant
OTUD6B	-0.172371	0.187231	0.43932	Not significant
EIF2B5	0.161952	0.187315	0.43932	Not significant
DDX3Y	0.163897	0.187986	0.440654	Not significant
HARS2	-0.219311	0.188108	0.440698	Not significant
CHMP4A	-0.178422	0.188281	0.440863	Not significant
HTATIP2	0.161872	0.188478	0.441084	Not significant
CRELD2	-0.191128	0.188582	0.441088	Not significant
RTF1	-0.160486	0.189526	0.443052	Not significant
SRPRB	0.172762	0.189724	0.443275	Not significant
PPP3CA	-0.202006	0.190483	0.444623	Not significant
BABAM1	-0.195595	0.190581	0.444623	Not significant
ADAM17	0.184742	0.190612	0.444623	Not significant
HSPA4L	-0.194881	0.190906	0.444965	Not significant
EXOSC9	0.161145	0.190966	0.444965	Not significant
RPLP0	-0.163502	0.191141	0.445055	Not significant
NOP58	-0.161845	0.191212	0.445055	Not significant
SF3B4	-0.165098	0.19186	0.445992	Not significant
SCARB2	-0.186504	0.191905	0.445992	Not significant
CD109	-0.190628	0.191926	0.445992	Not significant
MRPS28	-0.181092	0.192122	0.446048	Not significant
TRIP10	-0.165747	0.192158	0.446048	Not significant
NELFE	-0.172595	0.192691	0.446373	Not significant
[truncated: 2,442 more rows]

## Sheet: fig2_g - Volcano - 24 hours
Figure 2g - Volcano plot at 24 hours LPS
[truncated: 4,293 more rows]

[truncated: 13 more sheets: fig3_a_b - Figure 3 (a, b) - Li, fig3_a_b_means - Figure 3 (a, b, fig3_c - Figure 3d - GO BP marp, fig3_d - Figure 3d - GO CC barp, fig3_e - Figure 3e - GO MF barp, fig5_c - Full length western bl, fig5_d - images, fig6_c - Full length western bl, fig6_d - Full length western bl, fig7_a - MDI cluster results, fig7_a_means - MDI cluster resu, SI_fig1_f - cytokines, SI_fig5_data_references]
